# Supplementary material for: Species conservation profiles of a random sample of world spiders III: Oecobiidae to Salticidae
Source: Biodivers Data J. 2018 Aug 2;(6):e27004. doi: 10.3897/BDJ.6.e27004 (PMC6086925; doi:10.3897/BDJ.6.e27004)
Supplement: Supplementary material 1 — Distribution of Oecobiusrivula Shear, 1970 [file bdj-06-e27004-s001.kml]

<?xml version="1.0" encoding="UTF-8"?>
<kml xmlns="http://earth.google.com/kml/2.2">
<Document>
<name></name>
<description><![CDATA[]]></description>

<Style id="1">
<LineStyle>
<width>1</width>
<color>ff0000ff</color>
</LineStyle>
<PolyStyle>
<fill>0</fill>
</PolyStyle>
</Style>

<Placemark>
<name>R Polygon</name>
<description><![CDATA[]]></description>
<styleUrl>#1</styleUrl>
<visibility>1</visibility>
<MultiGeometry>
<Polygon>
<outerBoundaryIs>
<LinearRing>
<coordinates>
-105.69,23.29
-105.683657608034,23.2897986676472
-105.677340754643,23.2891954812831
-105.671074875564,23.2881928697263
-105.664885201282,23.2867948701396
-105.65879665543,23.2850071117741
-105.652833754434,23.2828367933016
-105.647020508791,23.2802926538287
-105.64138032639,23.277384937707
-105.635935918254,23.2741253532831
-105.630709207095,23.2705270257531
-105.625721239031,23.2666044443119
-105.620992098852,23.2623734038105
-105.616540829134,23.2578509411557
-105.612385353571,23.2530552667085
-105.608542404795,23.2480056909571
-105.605027457005,23.2427225467611
-105.601854663655,23.2372271074773
-105.599036800465,23.2315415013002
-105.596585213973,23.2256886221592
-105.594509775856,23.2196920375328
-105.592818843168,23.2135758935509
-105.591519224699,23.2073648177667
-105.590616153554,23.2010838199901
-105.590113266082,23.1947581915824
-105.590012587233,23.1884134036165
-105.590314522405,23.1820750043143
-105.591017855812,23.1757685161727
-105.592119755379,23.1695193331935
-105.593615784144,23.163352618631
-105.595499918129,23.1572932036683
-105.59776457059,23.1513654874307
-105.600400622571,23.1455933387394
-105.603397459622,23.14
-105.606743014537,23.1346079936134
-105.610423815947,23.1294390312862
-105.614425042565,23.1245139266055
-105.618730582862,23.1198525112294
-105.623323099948,23.1154735550324
-105.628184101378,23.1113946905257
-105.633294013614,23.107632341857
-105.638632260843,23.1042016586765
-105.644177347827,23.1011164551345
-105.649906946459,23.0983891542568
-105.655797985667,23.0960307379214
-105.661826744316,23.0940507026386
-105.667968946721,23.0924570213115
-105.674199860403,23.0912561111324
-105.68049439567,23.0904528077427
-105.68682720665,23.0900503457617
-105.69317279335,23.0900503457617
-105.69950560433,23.0904528077427
-105.705800139597,23.0912561111324
-105.712031053279,23.0924570213115
-105.718173255684,23.0940507026386
-105.724202014333,23.0960307379214
-105.730093053541,23.0983891542568
-105.735822652173,23.1011164551345
-105.741367739157,23.1042016586765
-105.746705986386,23.107632341857
-105.751815898622,23.1113946905257
-105.756676900052,23.1154735550324
-105.761269417138,23.1198525112294
-105.765574957435,23.1245139266055
-105.769576184053,23.1294390312862
-105.773256985463,23.1346079936134
-105.776602540378,23.14
-105.779599377429,23.1455933387394
-105.78223542941,23.1513654874307
-105.784500081871,23.1572932036683
-105.786384215856,23.163352618631
-105.787880244621,23.1695193331935
-105.788982144188,23.1757685161727
-105.789685477595,23.1820750043143
-105.789987412767,23.1884134036165
-105.789886733918,23.1947581915824
-105.789383846446,23.2010838199901
-105.788480775301,23.2073648177667
-105.787181156832,23.2135758935509
-105.785490224144,23.2196920375328
-105.783414786027,23.2256886221592
-105.780963199535,23.2315415013002
-105.778145336345,23.2372271074773
-105.774972542995,23.2427225467611
-105.771457595205,23.2480056909571
-105.767614646429,23.2530552667085
-105.763459170866,23.2578509411557
-105.759007901148,23.2623734038105
-105.754278760969,23.2666044443119
-105.749290792905,23.2705270257531
-105.744064081746,23.2741253532831
-105.73861967361,23.277384937707
-105.732979491209,23.2802926538287
-105.727166245566,23.2828367933016
-105.72120334457,23.2850071117741
-105.715114798718,23.2867948701396
-105.708925124436,23.2881928697263
-105.702659245357,23.2891954812831
-105.696342391966,23.2897986676472
-105.69,23.29
</coordinates>
</LinearRing>
</outerBoundaryIs>
</Polygon>
</MultiGeometry>
</Placemark>
</Document>
</kml>
