# Supplementary material for: Species conservation profiles of a random sample of world spiders III: Oecobiidae to Salticidae
Source: Biodivers Data J. 2018 Aug 2;(6):e27004. doi: 10.3897/BDJ.6.e27004 (PMC6086925; doi:10.3897/BDJ.6.e27004)
Supplement: Supplementary material 2 — Distribution of Oecobiustrimaculatus O. Pickard-Cambridge, 1872 [file bdj-06-e27004-s002.kml]

<?xml version="1.0" encoding="UTF-8"?>
<kml xmlns="http://earth.google.com/kml/2.2">
<Document>
<name></name>
<description><![CDATA[]]></description>

<Style id="1">
<LineStyle>
<width>1</width>
<color>ff0000ff</color>
</LineStyle>
<PolyStyle>
<fill>0</fill>
</PolyStyle>
</Style>

<Placemark>
<name>R Polygon</name>
<description><![CDATA[]]></description>
<styleUrl>#1</styleUrl>
<visibility>1</visibility>
<MultiGeometry>
<Polygon>
<outerBoundaryIs>
<LinearRing>
<coordinates>
36.25,30.36
36.2563423919657,30.3597986676472
36.2626592453574,30.3591954812831
36.268925124436,30.3581928697263
36.2751147987181,30.3567948701396
36.2812033445698,30.3550071117741
36.287166245566,30.3528367933016
36.2929794912089,30.3502926538287
36.29861967361,30.347384937707
36.3040640817456,30.3441253532831
36.3092907929055,30.3405270257531
36.3142787609687,30.3366044443119
36.3190079011482,30.3323734038105
36.3234591708658,30.3278509411557
36.3276146464292,30.3230552667085
36.331457595205,30.3180056909571
36.334972542995,30.3127225467611
36.3381453363448,30.3072271074773
36.3409631995355,30.3015415013002
36.3434147860265,30.2956886221592
36.3454902241444,30.2896920375328
36.3471811568324,30.2835758935509
36.3484807753012,30.2773648177667
36.3493838464461,30.2710838199901
36.3498867339183,30.2647581915824
36.3499874127674,30.2584134036165
36.3496854775952,30.2520750043143
36.3489821441881,30.2457685161727
36.3478802446215,30.2395193331935
36.346384215856,30.233352618631
36.3445000818715,30.2272932036683
36.3422354294105,30.2213654874307
36.3395993774291,30.2155933387394
36.3366025403784,30.21
36.3332569854635,30.2046079936134
36.3295761840531,30.1994390312862
36.3255749574354,30.1945139266055
36.3212694171379,30.1898525112294
36.3166769000516,30.1854735550324
36.3118158986221,30.1813946905257
36.3067059863863,30.177632341857
36.3013677391573,30.1742016586765
36.2958226521727,30.1711164551345
36.2900930535407,30.1683891542568
36.2842020143326,30.1660307379214
36.2781732556841,30.1640507026386
36.2720310532787,30.1624570213115
36.2658001395973,30.1612561111324
36.2595056043304,30.1604528077427
36.2531727933498,30.1600503457617
36.2468272066502,30.1600503457617
36.2404943956696,30.1604528077427
36.2341998604027,30.1612561111324
36.2279689467213,30.1624570213115
36.2218267443159,30.1640507026386
36.2157979856674,30.1660307379214
36.2099069464593,30.1683891542568
36.2041773478273,30.1711164551345
36.1986322608427,30.1742016586765
36.1932940136137,30.177632341857
36.1881841013779,30.1813946905257
36.1833230999484,30.1854735550324
36.1787305828621,30.1898525112294
36.1744250425646,30.1945139266055
36.1704238159469,30.1994390312862
36.1667430145365,30.2046079936134
36.1633974596216,30.21
36.1604006225709,30.2155933387394
36.1577645705895,30.2213654874307
36.1554999181285,30.2272932036683
36.153615784144,30.233352618631
36.1521197553785,30.2395193331935
36.1510178558119,30.2457685161727
36.1503145224048,30.2520750043143
36.1500125872326,30.2584134036165
36.1501132660817,30.2647581915824
36.1506161535539,30.2710838199901
36.1515192246988,30.2773648177667
36.1528188431676,30.2835758935509
36.1545097758556,30.2896920375328
36.1565852139735,30.2956886221592
36.1590368004645,30.3015415013002
36.1618546636552,30.3072271074773
36.165027457005,30.3127225467611
36.168542404795,30.3180056909571
36.1723853535708,30.3230552667085
36.1765408291342,30.3278509411557
36.1809920988518,30.3323734038105
36.1857212390313,30.3366044443119
36.1907092070945,30.3405270257531
36.1959359182544,30.3441253532831
36.20138032639,30.347384937707
36.2070205087911,30.3502926538287
36.212833754434,30.3528367933016
36.2187966554302,30.3550071117741
36.2248852012819,30.3567948701396
36.231074875564,30.3581928697263
36.2373407546426,30.3591954812831
36.2436576080343,30.3597986676472
36.25,30.36
</coordinates>
</LinearRing>
</outerBoundaryIs>
</Polygon>
<Polygon>
<outerBoundaryIs>
<LinearRing>
<coordinates>
36.25,30.36
36.2563423919657,30.3597986676472
36.2626592453574,30.3591954812831
36.268925124436,30.3581928697263
36.2751147987181,30.3567948701396
36.2812033445698,30.3550071117741
36.287166245566,30.3528367933016
36.2929794912089,30.3502926538287
36.29861967361,30.347384937707
36.3040640817456,30.3441253532831
36.3092907929055,30.3405270257531
36.3142787609687,30.3366044443119
36.3190079011482,30.3323734038105
36.3234591708658,30.3278509411557
36.3276146464292,30.3230552667085
36.331457595205,30.3180056909571
36.334972542995,30.3127225467611
36.3381453363448,30.3072271074773
36.3409631995355,30.3015415013002
36.3434147860265,30.2956886221592
36.3454902241444,30.2896920375328
36.3471811568324,30.2835758935509
36.3484807753012,30.2773648177667
36.3493838464461,30.2710838199901
36.3498867339183,30.2647581915824
36.3499874127674,30.2584134036165
36.3496854775952,30.2520750043143
36.3489821441881,30.2457685161727
36.3478802446215,30.2395193331935
36.346384215856,30.233352618631
36.3445000818715,30.2272932036683
36.3422354294105,30.2213654874307
36.3395993774291,30.2155933387394
36.3366025403784,30.21
36.3332569854635,30.2046079936134
36.3295761840531,30.1994390312862
36.3255749574354,30.1945139266055
36.3212694171379,30.1898525112294
36.3166769000516,30.1854735550324
36.3118158986221,30.1813946905257
36.3067059863863,30.177632341857
36.3013677391573,30.1742016586765
36.2958226521727,30.1711164551345
36.2900930535407,30.1683891542568
36.2842020143326,30.1660307379214
36.2781732556841,30.1640507026386
36.2720310532787,30.1624570213115
36.2658001395973,30.1612561111324
36.2595056043304,30.1604528077427
36.2531727933498,30.1600503457617
36.2468272066502,30.1600503457617
36.2404943956696,30.1604528077427
36.2341998604027,30.1612561111324
36.2279689467213,30.1624570213115
36.2218267443159,30.1640507026386
36.2157979856674,30.1660307379214
36.2099069464593,30.1683891542568
36.2041773478273,30.1711164551345
36.1986322608427,30.1742016586765
36.1932940136137,30.177632341857
36.1881841013779,30.1813946905257
36.1833230999484,30.1854735550324
36.1787305828621,30.1898525112294
36.1744250425646,30.1945139266055
36.1704238159469,30.1994390312862
36.1667430145365,30.2046079936134
36.1633974596216,30.21
36.1604006225709,30.2155933387394
36.1577645705895,30.2213654874307
36.1554999181285,30.2272932036683
36.153615784144,30.233352618631
36.1521197553785,30.2395193331935
36.1510178558119,30.2457685161727
36.1503145224048,30.2520750043143
36.1500125872326,30.2584134036165
36.1501132660817,30.2647581915824
36.1506161535539,30.2710838199901
36.1515192246988,30.2773648177667
36.1528188431676,30.2835758935509
36.1545097758556,30.2896920375328
36.1565852139735,30.2956886221592
36.1590368004645,30.3015415013002
36.1618546636552,30.3072271074773
36.165027457005,30.3127225467611
36.168542404795,30.3180056909571
36.1723853535708,30.3230552667085
36.1765408291342,30.3278509411557
36.1809920988518,30.3323734038105
36.1857212390313,30.3366044443119
36.1907092070945,30.3405270257531
36.1959359182544,30.3441253532831
36.20138032639,30.347384937707
36.2070205087911,30.3502926538287
36.212833754434,30.3528367933016
36.2187966554302,30.3550071117741
36.2248852012819,30.3567948701396
36.231074875564,30.3581928697263
36.2373407546426,30.3591954812831
36.2436576080343,30.3597986676472
36.25,30.36
</coordinates>
</LinearRing>
</outerBoundaryIs>
</Polygon>
<Polygon>
<outerBoundaryIs>
<LinearRing>
<coordinates>
36.25,30.36
36.2563423919657,30.3597986676472
36.2626592453574,30.3591954812831
36.268925124436,30.3581928697263
36.2751147987181,30.3567948701396
36.2812033445698,30.3550071117741
36.287166245566,30.3528367933016
36.2929794912089,30.3502926538287
36.29861967361,30.347384937707
36.3040640817456,30.3441253532831
36.3092907929055,30.3405270257531
36.3142787609687,30.3366044443119
36.3190079011482,30.3323734038105
36.3234591708658,30.3278509411557
36.3276146464292,30.3230552667085
36.331457595205,30.3180056909571
36.334972542995,30.3127225467611
36.3381453363448,30.3072271074773
36.3409631995355,30.3015415013002
36.3434147860265,30.2956886221592
36.3454902241444,30.2896920375328
36.3471811568324,30.2835758935509
36.3484807753012,30.2773648177667
36.3493838464461,30.2710838199901
36.3498867339183,30.2647581915824
36.3499874127674,30.2584134036165
36.3496854775952,30.2520750043143
36.3489821441881,30.2457685161727
36.3478802446215,30.2395193331935
36.346384215856,30.233352618631
36.3445000818715,30.2272932036683
36.3422354294105,30.2213654874307
36.3395993774291,30.2155933387394
36.3366025403784,30.21
36.3332569854635,30.2046079936134
36.3295761840531,30.1994390312862
36.3255749574354,30.1945139266055
36.3212694171379,30.1898525112294
36.3166769000516,30.1854735550324
36.3118158986221,30.1813946905257
36.3067059863863,30.177632341857
36.3013677391573,30.1742016586765
36.2958226521727,30.1711164551345
36.2900930535407,30.1683891542568
36.2842020143326,30.1660307379214
36.2781732556841,30.1640507026386
36.2720310532787,30.1624570213115
36.2658001395973,30.1612561111324
36.2595056043304,30.1604528077427
36.2531727933498,30.1600503457617
36.2468272066502,30.1600503457617
36.2404943956696,30.1604528077427
36.2341998604027,30.1612561111324
36.2279689467213,30.1624570213115
36.2218267443159,30.1640507026386
36.2157979856674,30.1660307379214
36.2099069464593,30.1683891542568
36.2041773478273,30.1711164551345
36.1986322608427,30.1742016586765
36.1932940136137,30.177632341857
36.1881841013779,30.1813946905257
36.1833230999484,30.1854735550324
36.1787305828621,30.1898525112294
36.1744250425646,30.1945139266055
36.1704238159469,30.1994390312862
36.1667430145365,30.2046079936134
36.1633974596216,30.21
36.1604006225709,30.2155933387394
36.1577645705895,30.2213654874307
36.1554999181285,30.2272932036683
36.153615784144,30.233352618631
36.1521197553785,30.2395193331935
36.1510178558119,30.2457685161727
36.1503145224048,30.2520750043143
36.1500125872326,30.2584134036165
36.1501132660817,30.2647581915824
36.1506161535539,30.2710838199901
36.1515192246988,30.2773648177667
36.1528188431676,30.2835758935509
36.1545097758556,30.2896920375328
36.1565852139735,30.2956886221592
36.1590368004645,30.3015415013002
36.1618546636552,30.3072271074773
36.165027457005,30.3127225467611
36.168542404795,30.3180056909571
36.1723853535708,30.3230552667085
36.1765408291342,30.3278509411557
36.1809920988518,30.3323734038105
36.1857212390313,30.3366044443119
36.1907092070945,30.3405270257531
36.1959359182544,30.3441253532831
36.20138032639,30.347384937707
36.2070205087911,30.3502926538287
36.212833754434,30.3528367933016
36.2187966554302,30.3550071117741
36.2248852012819,30.3567948701396
36.231074875564,30.3581928697263
36.2373407546426,30.3591954812831
36.2436576080343,30.3597986676472
36.25,30.36
</coordinates>
</LinearRing>
</outerBoundaryIs>
</Polygon>
</MultiGeometry>
</Placemark>
</Document>
</kml>
