# Supplementary material for: Species conservation profiles of a random sample of world spiders III: Oecobiidae to Salticidae
Source: Biodivers Data J. 2018 Aug 2;(6):e27004. doi: 10.3897/BDJ.6.e27004 (PMC6086925; doi:10.3897/BDJ.6.e27004)
Supplement: Supplementary material 3 — Distribution of Caecoonopscubitermitis Benoit, 1964 [file bdj-06-e27004-s003.kml]

<?xml version="1.0" encoding="UTF-8"?>
<kml xmlns="http://earth.google.com/kml/2.2">
<Document>
<name></name>
<description><![CDATA[]]></description>

<Style id="1">
<LineStyle>
<width>1</width>
<color>ff000000</color>
</LineStyle>
<PolyStyle>
<fill>0</fill>
</PolyStyle>
</Style>

<Placemark>
<name>R Polygon</name>
<description><![CDATA[]]></description>
<styleUrl>#1</styleUrl>
<visibility>1</visibility>
<MultiGeometry>
<Polygon>
<outerBoundaryIs>
<LinearRing>
<coordinates>
15.3,-4.38
15.3063423919657,-4.38020133235281
15.3126592453574,-4.38080451871692
15.318925124436,-4.38180713027373
15.3251147987181,-4.38320512986036
15.3312033445698,-4.38499288822591
15.337166245566,-4.38716320669839
15.3429794912089,-4.38970734617134
15.34861967361,-4.39261506229302
15.3540640817456,-4.39587464671688
15.3592907929055,-4.39947297424689
15.3642787609687,-4.4033955556881
15.3690079011482,-4.40762659618949
15.3734591708658,-4.41214905884429
15.3776146464292,-4.41694473329155
15.381457595205,-4.42199430904288
15.384972542995,-4.42727745323895
15.3881453363448,-4.43277289252273
15.3909631995355,-4.43845849869981
15.3934147860265,-4.44431137784081
15.3954902241444,-4.45030796246717
15.3971811568324,-4.45642410644906
15.3984807753012,-4.46263518223331
15.3993838464461,-4.4689161800099
15.3998867339183,-4.47524180841763
15.3999874127674,-4.48158659638348
15.3996854775952,-4.48792499568568
15.3989821441881,-4.49423148382733
15.3978802446215,-4.50048066680652
15.396384215856,-4.506647381369
15.3945000818715,-4.51270679633174
15.3922354294105,-4.51863451256931
15.3895993774291,-4.52440666126058
15.3866025403784,-4.53
15.3832569854635,-4.53539200638661
15.3795761840531,-4.54056096871377
15.3755749574354,-4.54548607339453
15.3712694171379,-4.55014748877063
15.3666769000516,-4.55452644496758
15.3618158986221,-4.55860530947428
15.3567059863863,-4.56236765814298
15.3513677391573,-4.5657983413235
15.3458226521727,-4.56888354486549
15.3400930535407,-4.57161084574321
15.3342020143326,-4.57396926207859
15.3281732556841,-4.57594929736145
15.3220310532787,-4.57754297868854
15.3158001395973,-4.57874388886764
15.3095056043304,-4.57954719225731
15.3031727933498,-4.57994965423832
15.2968272066502,-4.57994965423832
15.2904943956696,-4.57954719225731
15.2841998604027,-4.57874388886764
15.2779689467213,-4.57754297868854
15.2718267443159,-4.57594929736145
15.2657979856674,-4.57396926207859
15.2599069464593,-4.57161084574321
15.2541773478273,-4.56888354486549
15.2486322608427,-4.5657983413235
15.2432940136137,-4.56236765814298
15.2381841013779,-4.55860530947428
15.2333230999484,-4.55452644496758
15.2287305828621,-4.55014748877063
15.2244250425646,-4.54548607339453
15.2204238159469,-4.54056096871377
15.2167430145365,-4.53539200638661
15.2133974596216,-4.53
15.2104006225709,-4.52440666126058
15.2077645705895,-4.51863451256931
15.2054999181285,-4.51270679633174
15.203615784144,-4.506647381369
15.2021197553785,-4.50048066680652
15.2010178558119,-4.49423148382733
15.2003145224048,-4.48792499568568
15.2000125872326,-4.48158659638348
15.2001132660817,-4.47524180841763
15.2006161535539,-4.4689161800099
15.2015192246988,-4.46263518223331
15.2028188431676,-4.45642410644906
15.2045097758556,-4.45030796246717
15.2065852139735,-4.44431137784081
15.2090368004645,-4.43845849869981
15.2118546636552,-4.43277289252273
15.215027457005,-4.42727745323895
15.218542404795,-4.42199430904288
15.2223853535708,-4.41694473329155
15.2265408291342,-4.41214905884429
15.2309920988518,-4.40762659618949
15.2357212390313,-4.4033955556881
15.2407092070945,-4.39947297424689
15.2459359182544,-4.39587464671688
15.25138032639,-4.39261506229302
15.2570205087911,-4.38970734617134
15.262833754434,-4.38716320669839
15.2687966554302,-4.38499288822591
15.2748852012819,-4.38320512986036
15.281074875564,-4.38180713027373
15.2873407546426,-4.38080451871692
15.2936576080343,-4.38020133235281
15.3,-4.38
</coordinates>
</LinearRing>
</outerBoundaryIs>
</Polygon>
</MultiGeometry>
</Placemark>
</Document>
</kml>
