# Supplementary material for: Species conservation profiles of a random sample of world spiders III: Oecobiidae to Salticidae
Source: Biodivers Data J. 2018 Aug 2;(6):e27004. doi: 10.3897/BDJ.6.e27004 (PMC6086925; doi:10.3897/BDJ.6.e27004)
Supplement: Supplementary material 4 — Distribution of Oonopinusaurantiacus Simon, 1893 [file bdj-06-e27004-s004.kml]

<?xml version="1.0" encoding="utf-8" ?>
<kml xmlns="http://www.opengis.net/kml/2.2">
<Document id="root_doc">
<Schema name="Oonopinus_aurantiacus.kml" id="Oonopinus_aurantiacus.kml">
	<SimpleField name="layer" type="float"></SimpleField>
</Schema>
<Folder><name>Oonopinus_aurantiacus.kml</name>
  <Placemark>
	<Style><LineStyle><color>ff0000ff</color></LineStyle><PolyStyle><fill>0</fill></PolyStyle></Style>
	<ExtendedData><SchemaData schemaUrl="#Oonopinus_aurantiacus.kml">
		<SimpleData name="layer">1</SimpleData>
	</SchemaData></ExtendedData>
      <MultiGeometry><Polygon><outerBoundaryIs><LinearRing><coordinates>-69.8,9.58333333 -69.79166667,9.58333333 -69.79166667,9.575 -69.8,9.575 -69.8,9.58333333</coordinates></LinearRing></outerBoundaryIs></Polygon><Polygon><outerBoundaryIs><LinearRing><coordinates>-68.525,10.075 -68.525,10.06666667 -68.53333333,10.06666667 -68.53333333,10.075 -68.53333333,10.08333333 -68.525,10.08333333 -68.525,10.075</coordinates></LinearRing></outerBoundaryIs></Polygon><Polygon><outerBoundaryIs><LinearRing><coordinates>-68.59166667,10.05 -68.59166667,10.04166667 -68.6,10.04166667 -68.60833333,10.04166667 -68.60833333,10.05 -68.60833333,10.05833333 -68.6,10.05833333 -68.59166667,10.05833333 -68.58333333,10.05833333 -68.58333333,10.05 -68.59166667,10.05</coordinates></LinearRing></outerBoundaryIs></Polygon><Polygon><outerBoundaryIs><LinearRing><coordinates>-69.39166667,9.93333333 -69.38333333,9.93333333 -69.38333333,9.925 -69.39166667,9.925 -69.39166667,9.93333333</coordinates></LinearRing></outerBoundaryIs></Polygon><Polygon><outerBoundaryIs><LinearRing><coordinates>-69.28333333,9.85833333 -69.28333333,9.85 -69.29166667,9.85 -69.29166667,9.85833333 -69.3,9.85833333 -69.3,9.86666667 -69.3,9.875 -69.30833333,9.875 -69.31666667,9.875 -69.31666667,9.88333333 -69.31666667,9.89166667 -69.31666667,9.9 -69.30833333,9.9 -69.30833333,9.90833333 -69.3,9.90833333 -69.3,9.9 -69.29166667,9.9 -69.29166667,9.90833333 -69.29166667,9.91666667 -69.28333333,9.91666667 -69.28333333,9.925 -69.28333333,9.93333333 -69.275,9.93333333 -69.275,9.925 -69.275,9.91666667 -69.275,9.90833333 -69.275,9.9 -69.275,9.89166667 -69.275,9.88333333 -69.28333333,9.88333333 -69.28333333,9.875 -69.275,9.875 -69.275,9.86666667 -69.28333333,9.86666667 -69.28333333,9.85833333</coordinates></LinearRing></outerBoundaryIs></Polygon><Polygon><outerBoundaryIs><LinearRing><coordinates>-69.40833333,9.775 -69.40833333,9.76666667 -69.41666667,9.76666667 -69.41666667,9.775 -69.425,9.775 -69.425,9.76666667 -69.425,9.75833333 -69.425,9.75 -69.425,9.74166667 -69.43333333,9.74166667 -69.43333333,9.75 -69.44166667,9.75 -69.44166667,9.75833333 -69.45,9.75833333 -69.45,9.76666667 -69.45833333,9.76666667 -69.45833333,9.75833333 -69.45833333,9.75 -69.46666667,9.75 -69.46666667,9.75833333 -69.475,9.75833333 -69.475,9.75 -69.48333333,9.75 -69.49166667,9.75 -69.49166667,9.75833333 -69.5,9.75833333 -69.5,9.75 -69.50833333,9.75 -69.50833333,9.74166667 -69.51666667,9.74166667 -69.51666667,9.73333333 -69.525,9.73333333 -69.53333333,9.73333333 -69.54166667,9.73333333 -69.54166667,9.725 -69.54166667,9.71666667 -69.54166667,9.70833333 -69.55,9.70833333 -69.55,9.71666667 -69.55833333,9.71666667 -69.56666667,9.71666667 -69.575,9.71666667 -69.575,9.70833333 -69.575,9.7 -69.58333333,9.7 -69.59166667,9.7 -69.59166667,9.69166667 -69.59166667,9.68333333 -69.58333333,9.68333333 -69.58333333,9.675 -69.59166667,9.675 -69.6,9.675 -69.60833333,9.675 -69.60833333,9.66666667 -69.60833333,9.65833333 -69.60833333,9.65 -69.61666667,9.65 -69.61666667,9.65833333 -69.61666667,9.66666667 -69.61666667,9.675 -69.625,9.675 -69.625,9.68333333 -69.63333333,9.68333333 -69.63333333,9.69166667 -69.64166667,9.69166667 -69.64166667,9.68333333 -69.64166667,9.675 -69.65,9.675 -69.65833333,9.675 -69.65833333,9.66666667 -69.66666667,9.66666667 -69.66666667,9.65833333 -69.675,9.65833333 -69.675,9.65 -69.675,9.64166667 -69.675,9.63333333 -69.66666667,9.63333333 -69.66666667,9.625 -69.675,9.625 -69.675,9.61666667 -69.68333333,9.61666667 -69.68333333,9.60833333 -69.69166667,9.60833333 -69.69166667,9.61666667 -69.7,9.61666667 -69.70833333,9.61666667 -69.71666667,9.61666667 -69.71666667,9.625 -69.71666667,9.63333333 -69.725,9.63333333 -69.73333333,9.63333333 -69.73333333,9.625 -69.74166667,9.625 -69.75,9.625 -69.75,9.61666667 -69.75,9.60833333 -69.75,9.6 -69.75833333,9.6 -69.75833333,9.59166667 -69.76666667,9.59166667 -69.76666667,9.58333333 -69.76666667,9.575 -69.775,9.575 -69.775,9.58333333 -69.78333333,9.58333333 -69.79166667,9.58333333 -69.79166667,9.59166667 -69.78333333,9.59166667 -69.775,9.59166667 -69.775,9.6 -69.76666667,9.6 -69.76666667,9.60833333 -69.76666667,9.61666667 -69.76666667,9.625 -69.76666667,9.63333333 -69.75833333,9.63333333 -69.75833333,9.64166667 -69.75,9.64166667 -69.75,9.65 -69.74166667,9.65 -69.74166667,9.65833333 -69.73333333,9.65833333 -69.73333333,9.66666667 -69.725,9.66666667 -69.725,9.675 -69.71666667,9.675 -69.71666667,9.68333333 -69.70833333,9.68333333 -69.70833333,9.69166667 -69.7,9.69166667 -69.7,9.7 -69.69166667,9.7 -69.69166667,9.70833333 -69.68333333,9.70833333 -69.68333333,9.71666667 -69.675,9.71666667 -69.66666667,9.71666667 -69.66666667,9.725 -69.65833333,9.725 -69.65833333,9.73333333 -69.65,9.73333333 -69.65,9.725 -69.65,9.71666667 -69.64166667,9.71666667 -69.63333333,9.71666667 -69.63333333,9.725 -69.625,9.725 -69.625,9.73333333 -69.625,9.74166667 -69.625,9.75 -69.625,9.75833333 -69.61666667,9.75833333 -69.61666667,9.76666667 -69.61666667,9.775 -69.60833333,9.775 -69.60833333,9.78333333 -69.6,9.78333333 -69.59166667,9.78333333 -69.59166667,9.79166667 -69.58333333,9.79166667 -69.58333333,9.8 -69.575,9.8 -69.56666667,9.8 -69.56666667,9.80833333 -69.55833333,9.80833333 -69.55833333,9.81666667 -69.55,9.81666667 -69.55,9.825 -69.54166667,9.825 -69.54166667,9.83333333 -69.53333333,9.83333333 -69.53333333,9.825 -69.53333333,9.81666667 -69.53333333,9.80833333 -69.54166667,9.80833333 -69.54166667,9.8 -69.54166667,9.79166667 -69.54166667,9.78333333 -69.53333333,9.78333333 -69.53333333,9.79166667 -69.525,9.79166667 -69.51666667,9.79166667 -69.51666667,9.8 -69.51666667,9.80833333 -69.51666667,9.81666667 -69.51666667,9.825 -69.50833333,9.825 -69.5,9.825 -69.5,9.81666667 -69.49166667,9.81666667 -69.48333333,9.81666667 -69.48333333,9.825 -69.48333333,9.83333333 -69.49166667,9.83333333 -69.49166667,9.84166667 -69.5,9.84166667 -69.5,9.85 -69.5,9.85833333 -69.5,9.86666667 -69.49166667,9.86666667 -69.48333333,9.86666667 -69.475,9.86666667 -69.475,9.875 -69.46666667,9.875 -69.46666667,9.88333333 -69.45833333,9.88333333 -69.45833333,9.89166667 -69.45,9.89166667 -69.45,9.88333333 -69.45,9.875 -69.44166667,9.875 -69.44166667,9.88333333 -69.44166667,9.89166667 -69.44166667,9.9 -69.43333333,9.9 -69.425,9.9 -69.425,9.89166667 -69.41666667,9.89166667 -69.40833333,9.89166667 -69.40833333,9.9 -69.40833333,9.90833333 -69.40833333,9.91666667 -69.41666667,9.91666667 -69.41666667,9.925 -69.40833333,9.925 -69.4,9.925 -69.39166667,9.925 -69.39166667,9.91666667 -69.38333333,9.91666667 -69.38333333,9.90833333 -69.39166667,9.90833333 -69.39166667,9.9 -69.39166667,9.89166667 -69.38333333,9.89166667 -69.375,9.89166667 -69.375,9.9 -69.36666667,9.9 -69.36666667,9.89166667 -69.35833333,9.89166667 -69.35,9.89166667 -69.35,9.9 -69.34166667,9.9 -69.34166667,9.89166667 -69.34166667,9.88333333 -69.33333333,9.88333333 -69.33333333,9.875 -69.325,9.875 -69.31666667,9.875 -69.31666667,9.86666667 -69.30833333,9.86666667 -69.30833333,9.85833333 -69.30833333,9.85 -69.30833333,9.84166667 -69.31666667,9.84166667 -69.31666667,9.85 -69.31666667,9.85833333 -69.325,9.85833333 -69.33333333,9.85833333 -69.33333333,9.86666667 -69.34166667,9.86666667 -69.35,9.86666667 -69.35833333,9.86666667 -69.36666667,9.86666667 -69.375,9.86666667 -69.38333333,9.86666667 -69.38333333,9.85833333 -69.39166667,9.85833333 -69.39166667,9.85 -69.4,9.85 -69.4,9.84166667 -69.39166667,9.84166667 -69.39166667,9.83333333 -69.4,9.83333333 -69.4,9.825 -69.40833333,9.825 -69.40833333,9.83333333 -69.40833333,9.84166667 -69.41666667,9.84166667 -69.41666667,9.83333333 -69.425,9.83333333 -69.425,9.84166667 -69.43333333,9.84166667 -69.44166667,9.84166667 -69.44166667,9.83333333 -69.45,9.83333333 -69.45,9.825 -69.45,9.81666667 -69.45,9.80833333 -69.45,9.8 -69.44166667,9.8 -69.43333333,9.8 -69.425,9.8 -69.425,9.79166667 -69.425,9.78333333 -69.41666667,9.78333333 -69.40833333,9.78333333 -69.40833333,9.775</coordinates></LinearRing></outerBoundaryIs><innerBoundaryIs><LinearRing><coordinates>-69.54166667,9.78333333 -69.55,9.78333333 -69.55,9.775 -69.54166667,9.775 -69.54166667,9.78333333</coordinates></LinearRing></innerBoundaryIs></Polygon><Polygon><outerBoundaryIs><LinearRing><coordinates>-68.10833333,10.19166667 -68.1,10.19166667 -68.1,10.18333333 -68.10833333,10.18333333 -68.10833333,10.19166667</coordinates></LinearRing></outerBoundaryIs></Polygon><Polygon><outerBoundaryIs><LinearRing><coordinates>-67.31666667,10.25 -67.31666667,10.24166667 -67.325,10.24166667 -67.33333333,10.24166667 -67.34166667,10.24166667 -67.35,10.24166667 -67.35,10.25 -67.34166667,10.25 -67.34166667,10.25833333 -67.34166667,10.26666667 -67.33333333,10.26666667 -67.33333333,10.275 -67.325,10.275 -67.325,10.26666667 -67.31666667,10.26666667 -67.31666667,10.25833333 -67.31666667,10.25</coordinates></LinearRing></outerBoundaryIs></Polygon><Polygon><outerBoundaryIs><LinearRing><coordinates>-67.16666667,10.29166667 -67.15833333,10.29166667 -67.15833333,10.28333333 -67.16666667,10.28333333 -67.175,10.28333333 -67.175,10.29166667 -67.16666667,10.29166667</coordinates></LinearRing></outerBoundaryIs></Polygon><Polygon><outerBoundaryIs><LinearRing><coordinates>-67.14166667,10.28333333 -67.13333333,10.28333333 -67.13333333,10.275 -67.14166667,10.275 -67.14166667,10.28333333</coordinates></LinearRing></outerBoundaryIs></Polygon><Polygon><outerBoundaryIs><LinearRing><coordinates>-66.86666667,10.31666667 -66.85833333,10.31666667 -66.85,10.31666667 -66.85,10.30833333 -66.85833333,10.30833333 -66.86666667,10.30833333 -66.86666667,10.31666667</coordinates></LinearRing></outerBoundaryIs></Polygon><Polygon><outerBoundaryIs><LinearRing><coordinates>-66.95,10.30833333 -66.94166667,10.30833333 -66.94166667,10.3 -66.95,10.3 -66.95,10.30833333</coordinates></LinearRing></outerBoundaryIs></Polygon><Polygon><outerBoundaryIs><LinearRing><coordinates>-67.775,10.30833333 -67.775,10.3 -67.78333333,10.3 -67.78333333,10.30833333 -67.78333333,10.31666667 -67.775,10.31666667 -67.775,10.30833333</coordinates></LinearRing></outerBoundaryIs></Polygon><Polygon><outerBoundaryIs><LinearRing><coordinates>-67.925,10.30833333 -67.91666667,10.30833333 -67.91666667,10.3 -67.925,10.3 -67.925,10.30833333</coordinates></LinearRing></outerBoundaryIs></Polygon><Polygon><outerBoundaryIs><LinearRing><coordinates>-68.15,10.15833333 -68.15,10.15 -68.15833333,10.15 -68.16666667,10.15 -68.16666667,10.15833333 -68.16666667,10.16666667 -68.15833333,10.16666667 -68.15833333,10.175 -68.15833333,10.18333333 -68.15833333,10.19166667 -68.16666667,10.19166667 -68.16666667,10.2 -68.16666667,10.20833333 -68.16666667,10.21666667 -68.16666667,10.225 -68.175,10.225 -68.175,10.23333333 -68.175,10.24166667 -68.16666667,10.24166667 -68.16666667,10.25 -68.16666667,10.25833333 -68.15833333,10.25833333 -68.15833333,10.26666667 -68.16666667,10.26666667 -68.16666667,10.275 -68.16666667,10.28333333 -68.16666667,10.29166667 -68.16666667,10.3 -68.175,10.3 -68.18333333,10.3 -68.18333333,10.29166667 -68.18333333,10.28333333 -68.18333333,10.275 -68.18333333,10.26666667 -68.19166667,10.26666667 -68.19166667,10.275 -68.2,10.275 -68.2,10.26666667 -68.20833333,10.26666667 -68.21666667,10.26666667 -68.21666667,10.25833333 -68.21666667,10.25 -68.21666667,10.24166667 -68.20833333,10.24166667 -68.20833333,10.23333333 -68.20833333,10.225 -68.20833333,10.21666667 -68.20833333,10.20833333 -68.20833333,10.2 -68.2,10.2 -68.2,10.19166667 -68.20833333,10.19166667 -68.20833333,10.18333333 -68.21666667,10.18333333 -68.21666667,10.19166667 -68.21666667,10.2 -68.225,10.2 -68.225,10.20833333 -68.23333333,10.20833333 -68.23333333,10.21666667 -68.23333333,10.225 -68.23333333,10.23333333 -68.24166667,10.23333333 -68.25,10.23333333 -68.25833333,10.23333333 -68.25833333,10.24166667 -68.25,10.24166667 -68.25,10.25 -68.25833333,10.25 -68.25833333,10.25833333 -68.25833333,10.26666667 -68.25,10.26666667 -68.25,10.275 -68.24166667,10.275 -68.24166667,10.28333333 -68.23333333,10.28333333 -68.23333333,10.29166667 -68.23333333,10.3 -68.23333333,10.30833333 -68.23333333,10.31666667 -68.225,10.31666667 -68.225,10.325 -68.21666667,10.325 -68.21666667,10.33333333 -68.20833333,10.33333333 -68.2,10.33333333 -68.2,10.34166667 -68.2,10.35 -68.2,10.35833333 -68.2,10.36666667 -68.2,10.375 -68.19166667,10.375 -68.18333333,10.375 -68.18333333,10.36666667 -68.18333333,10.35833333 -68.175,10.35833333 -68.16666667,10.35833333 -68.16666667,10.35 -68.16666667,10.34166667 -68.15833333,10.34166667 -68.15,10.34166667 -68.15,10.35 -68.14166667,10.35 -68.14166667,10.35833333 -68.14166667,10.36666667 -68.13333333,10.36666667 -68.125,10.36666667 -68.125,10.35833333 -68.125,10.35 -68.125,10.34166667 -68.125,10.33333333 -68.13333333,10.33333333 -68.13333333,10.325 -68.13333333,10.31666667 -68.13333333,10.30833333 -68.13333333,10.3 -68.14166667,10.3 -68.14166667,10.29166667 -68.14166667,10.28333333 -68.13333333,10.28333333 -68.13333333,10.275 -68.13333333,10.26666667 -68.125,10.26666667 -68.11666667,10.26666667 -68.10833333,10.26666667 -68.10833333,10.275 -68.1,10.275 -68.09166667,10.275 -68.08333333,10.275 -68.08333333,10.28333333 -68.075,10.28333333 -68.06666667,10.28333333 -68.05833333,10.28333333 -68.05833333,10.275 -68.05,10.275 -68.05,10.26666667 -68.04166667,10.26666667 -68.04166667,10.25833333 -68.05,10.25833333 -68.05833333,10.25833333 -68.06666667,10.25833333 -68.06666667,10.25 -68.075,10.25 -68.08333333,10.25 -68.09166667,10.25 -68.09166667,10.24166667 -68.1,10.24166667 -68.1,10.23333333 -68.10833333,10.23333333 -68.10833333,10.225 -68.10833333,10.21666667 -68.10833333,10.20833333 -68.1,10.20833333 -68.1,10.2 -68.10833333,10.2 -68.11666667,10.2 -68.11666667,10.19166667 -68.125,10.19166667 -68.125,10.2 -68.13333333,10.2 -68.14166667,10.2 -68.14166667,10.19166667 -68.14166667,10.18333333 -68.14166667,10.175 -68.14166667,10.16666667 -68.14166667,10.15833333 -68.15,10.15833333</coordinates></LinearRing></outerBoundaryIs></Polygon><Polygon><outerBoundaryIs><LinearRing><coordinates>-67.475,10.5 -67.46666667,10.5 -67.46666667,10.49166667 -67.475,10.49166667 -67.475,10.5</coordinates></LinearRing></outerBoundaryIs></Polygon><Polygon><outerBoundaryIs><LinearRing><coordinates>-67.25833333,10.53333333 -67.25,10.53333333 -67.25,10.525 -67.25833333,10.525 -67.25833333,10.53333333</coordinates></LinearRing></outerBoundaryIs></Polygon><Polygon><outerBoundaryIs><LinearRing><coordinates>-67.1,10.55 -67.09166667,10.55 -67.09166667,10.54166667 -67.1,10.54166667 -67.1,10.55</coordinates></LinearRing></outerBoundaryIs></Polygon><Polygon><outerBoundaryIs><LinearRing><coordinates>-66.3,10.54166667 -66.29166667,10.54166667 -66.29166667,10.53333333 -66.3,10.53333333 -66.3,10.54166667</coordinates></LinearRing></outerBoundaryIs></Polygon><Polygon><outerBoundaryIs><LinearRing><coordinates>-67.38333333,10.51666667 -67.375,10.51666667 -67.375,10.50833333 -67.38333333,10.50833333 -67.38333333,10.51666667</coordinates></LinearRing></outerBoundaryIs></Polygon><Polygon><outerBoundaryIs><LinearRing><coordinates>-67.19166667,10.525 -67.18333333,10.525 -67.18333333,10.51666667 -67.19166667,10.51666667 -67.19166667,10.525</coordinates></LinearRing></outerBoundaryIs></Polygon><Polygon><outerBoundaryIs><LinearRing><coordinates>-67.61666667,10.425 -67.60833333,10.425 -67.60833333,10.41666667 -67.61666667,10.41666667 -67.61666667,10.40833333 -67.60833333,10.40833333 -67.60833333,10.4 -67.61666667,10.4 -67.61666667,10.39166667 -67.60833333,10.39166667 -67.6,10.39166667 -67.6,10.38333333 -67.59166667,10.38333333 -67.59166667,10.39166667 -67.59166667,10.4 -67.59166667,10.40833333 -67.58333333,10.40833333 -67.58333333,10.41666667 -67.59166667,10.41666667 -67.59166667,10.425 -67.58333333,10.425 -67.58333333,10.43333333 -67.575,10.43333333 -67.575,10.44166667 -67.575,10.45 -67.575,10.45833333 -67.575,10.46666667 -67.58333333,10.46666667 -67.58333333,10.475 -67.575,10.475 -67.575,10.48333333 -67.56666667,10.48333333 -67.56666667,10.475 -67.56666667,10.46666667 -67.56666667,10.45833333 -67.55833333,10.45833333 -67.55,10.45833333 -67.55,10.45 -67.55833333,10.45 -67.55833333,10.44166667 -67.55833333,10.43333333 -67.55,10.43333333 -67.54166667,10.43333333 -67.54166667,10.44166667 -67.53333333,10.44166667 -67.53333333,10.45 -67.525,10.45 -67.525,10.44166667 -67.525,10.43333333 -67.525,10.425 -67.51666667,10.425 -67.51666667,10.43333333 -67.51666667,10.44166667 -67.50833333,10.44166667 -67.5,10.44166667 -67.49166667,10.44166667 -67.49166667,10.43333333 -67.48333333,10.43333333 -67.48333333,10.425 -67.48333333,10.41666667 -67.475,10.41666667 -67.475,10.425 -67.46666667,10.425 -67.45833333,10.425 -67.45,10.425 -67.45,10.41666667 -67.44166667,10.41666667 -67.44166667,10.425 -67.44166667,10.43333333 -67.44166667,10.44166667 -67.44166667,10.45 -67.45,10.45 -67.45833333,10.45 -67.46666667,10.45 -67.475,10.45 -67.475,10.45833333 -67.48333333,10.45833333 -67.48333333,10.46666667 -67.475,10.46666667 -67.46666667,10.46666667 -67.45833333,10.46666667 -67.45833333,10.475 -67.46666667,10.475 -67.46666667,10.48333333 -67.46666667,10.49166667 -67.45833333,10.49166667 -67.45833333,10.5 -67.46666667,10.5 -67.46666667,10.50833333 -67.45833333,10.50833333 -67.45,10.50833333 -67.44166667,10.50833333 -67.43333333,10.50833333 -67.43333333,10.5 -67.44166667,10.5 -67.44166667,10.49166667 -67.43333333,10.49166667 -67.43333333,10.48333333 -67.425,10.48333333 -67.425,10.475 -67.425,10.46666667 -67.41666667,10.46666667 -67.41666667,10.475 -67.40833333,10.475 -67.40833333,10.48333333 -67.4,10.48333333 -67.4,10.475 -67.39166667,10.475 -67.39166667,10.46666667 -67.38333333,10.46666667 -67.38333333,10.45833333 -67.38333333,10.45 -67.38333333,10.44166667 -67.375,10.44166667 -67.36666667,10.44166667 -67.36666667,10.45 -67.375,10.45 -67.375,10.45833333 -67.375,10.46666667 -67.375,10.475 -67.375,10.48333333 -67.375,10.49166667 -67.375,10.5 -67.375,10.50833333 -67.36666667,10.50833333 -67.36666667,10.51666667 -67.35833333,10.51666667 -67.35,10.51666667 -67.35,10.50833333 -67.35833333,10.50833333 -67.35833333,10.5 -67.35833333,10.49166667 -67.35833333,10.48333333 -67.35,10.48333333 -67.35,10.475 -67.34166667,10.475 -67.34166667,10.48333333 -67.33333333,10.48333333 -67.33333333,10.475 -67.325,10.475 -67.325,10.46666667 -67.33333333,10.46666667 -67.33333333,10.45833333 -67.325,10.45833333 -67.31666667,10.45833333 -67.30833333,10.45833333 -67.30833333,10.46666667 -67.3,10.46666667 -67.29166667,10.46666667 -67.29166667,10.475 -67.3,10.475 -67.3,10.48333333 -67.30833333,10.48333333 -67.31666667,10.48333333 -67.325,10.48333333 -67.325,10.49166667 -67.325,10.5 -67.325,10.50833333 -67.31666667,10.50833333 -67.31666667,10.5 -67.30833333,10.5 -67.30833333,10.50833333 -67.3,10.50833333 -67.3,10.51666667 -67.29166667,10.51666667 -67.29166667,10.50833333 -67.28333333,10.50833333 -67.28333333,10.51666667 -67.275,10.51666667 -67.275,10.525 -67.275,10.53333333 -67.26666667,10.53333333 -67.26666667,10.525 -67.25833333,10.525 -67.25833333,10.51666667 -67.25833333,10.50833333 -67.25,10.50833333 -67.25,10.5 -67.25,10.49166667 -67.25,10.48333333 -67.24166667,10.48333333 -67.23333333,10.48333333 -67.225,10.48333333 -67.225,10.49166667 -67.23333333,10.49166667 -67.23333333,10.5 -67.225,10.5 -67.21666667,10.5 -67.21666667,10.50833333 -67.21666667,10.51666667 -67.225,10.51666667 -67.225,10.525 -67.225,10.53333333 -67.21666667,10.53333333 -67.20833333,10.53333333 -67.20833333,10.525 -67.2,10.525 -67.2,10.51666667 -67.19166667,10.51666667 -67.19166667,10.50833333 -67.18333333,10.50833333 -67.175,10.50833333 -67.175,10.5 -67.16666667,10.5 -67.16666667,10.50833333 -67.16666667,10.51666667 -67.15833333,10.51666667 -67.15833333,10.525 -67.15,10.525 -67.14166667,10.525 -67.14166667,10.53333333 -67.14166667,10.54166667 -67.13333333,10.54166667 -67.125,10.54166667 -67.11666667,10.54166667 -67.10833333,10.54166667 -67.1,10.54166667 -67.1,10.53333333 -67.10833333,10.53333333 -67.10833333,10.525 -67.1,10.525 -67.09166667,10.525 -67.09166667,10.51666667 -67.08333333,10.51666667 -67.075,10.51666667 -67.075,10.525 -67.075,10.53333333 -67.06666667,10.53333333 -67.05833333,10.53333333 -67.05833333,10.54166667 -67.05,10.54166667 -67.04166667,10.54166667 -67.03333333,10.54166667 -67.03333333,10.55 -67.04166667,10.55 -67.04166667,10.55833333 -67.03333333,10.55833333 -67.025,10.55833333 -67.025,10.56666667 -67.01666667,10.56666667 -67.01666667,10.55833333 -67.01666667,10.55 -67.01666667,10.54166667 -67.01666667,10.53333333 -67.00833333,10.53333333 -67.00833333,10.525 -67.0,10.525 -66.99166667,10.525 -66.98333333,10.525 -66.98333333,10.53333333 -66.98333333,10.54166667 -66.99166667,10.54166667 -66.99166667,10.55 -67.0,10.55 -67.0,10.55833333 -67.00833333,10.55833333 -67.00833333,10.56666667 -67.0,10.56666667 -66.99166667,10.56666667 -66.98333333,10.56666667 -66.975,10.56666667 -66.96666667,10.56666667 -66.95833333,10.56666667 -66.95,10.56666667 -66.95,10.575 -66.95,10.58333333 -66.94166667,10.58333333 -66.93333333,10.58333333 -66.925,10.58333333 -66.91666667,10.58333333 -66.90833333,10.58333333 -66.9,10.58333333 -66.89166667,10.58333333 -66.88333333,10.58333333 -66.875,10.58333333 -66.86666667,10.58333333 -66.86666667,10.59166667 -66.85833333,10.59166667 -66.85,10.59166667 -66.85,10.58333333 -66.85,10.575 -66.84166667,10.575 -66.84166667,10.58333333 -66.84166667,10.59166667 -66.83333333,10.59166667 -66.825,10.59166667 -66.81666667,10.59166667 -66.80833333,10.59166667 -66.80833333,10.6 -66.8,10.6 -66.79166667,10.6 -66.79166667,10.59166667 -66.78333333,10.59166667 -66.78333333,10.58333333 -66.775,10.58333333 -66.775,10.59166667 -66.775,10.6 -66.76666667,10.6 -66.76666667,10.59166667 -66.75833333,10.59166667 -66.75833333,10.58333333 -66.75833333,10.575 -66.75,10.575 -66.75,10.58333333 -66.74166667,10.58333333 -66.74166667,10.59166667 -66.73333333,10.59166667 -66.73333333,10.6 -66.725,10.6 -66.725,10.59166667 -66.725,10.58333333 -66.71666667,10.58333333 -66.71666667,10.575 -66.70833333,10.575 -66.7,10.575 -66.7,10.58333333 -66.69166667,10.58333333 -66.68333333,10.58333333 -66.68333333,10.59166667 -66.68333333,10.6 -66.675,10.6 -66.675,10.59166667 -66.66666667,10.59166667 -66.66666667,10.58333333 -66.65833333,10.58333333 -66.65,10.58333333 -66.65,10.59166667 -66.64166667,10.59166667 -66.64166667,10.58333333 -66.64166667,10.575 -66.63333333,10.575 -66.625,10.575 -66.625,10.58333333 -66.61666667,10.58333333 -66.60833333,10.58333333 -66.60833333,10.575 -66.60833333,10.56666667 -66.6,10.56666667 -66.6,10.575 -66.59166667,10.575 -66.59166667,10.58333333 -66.58333333,10.58333333 -66.575,10.58333333 -66.575,10.575 -66.56666667,10.575 -66.56666667,10.58333333 -66.55833333,10.58333333 -66.55,10.58333333 -66.55,10.59166667 -66.54166667,10.59166667 -66.53333333,10.59166667 -66.525,10.59166667 -66.51666667,10.59166667 -66.50833333,10.59166667 -66.5,10.59166667 -66.5,10.58333333 -66.5,10.575 -66.49166667,10.575 -66.49166667,10.58333333 -66.49166667,10.59166667 -66.49166667,10.6 -66.48333333,10.6 -66.475,10.6 -66.475,10.59166667 -66.475,10.58333333 -66.46666667,10.58333333 -66.46666667,10.575 -66.46666667,10.56666667 -66.45833333,10.56666667 -66.45,10.56666667 -66.45,10.575 -66.45,10.58333333 -66.44166667,10.58333333 -66.44166667,10.59166667 -66.43333333,10.59166667 -66.425,10.59166667 -66.425,10.6 -66.43333333,10.6 -66.44166667,10.6 -66.44166667,10.60833333 -66.43333333,10.60833333 -66.425,10.60833333 -66.41666667,10.60833333 -66.41666667,10.6 -66.41666667,10.59166667 -66.41666667,10.58333333 -66.40833333,10.58333333 -66.40833333,10.575 -66.4,10.575 -66.4,10.56666667 -66.4,10.55833333 -66.4,10.55 -66.39166667,10.55 -66.38333333,10.55 -66.38333333,10.55833333 -66.38333333,10.56666667 -66.375,10.56666667 -66.36666667,10.56666667 -66.35833333,10.56666667 -66.35833333,10.55833333 -66.35,10.55833333 -66.34166667,10.55833333 -66.33333333,10.55833333 -66.33333333,10.55 -66.33333333,10.54166667 -66.34166667,10.54166667 -66.34166667,10.53333333 -66.33333333,10.53333333 -66.33333333,10.525 -66.325,10.525 -66.31666667,10.525 -66.30833333,10.525 -66.30833333,10.53333333 -66.3,10.53333333 -66.3,10.525 -66.29166667,10.525 -66.28333333,10.525 -66.28333333,10.51666667 -66.29166667,10.51666667 -66.29166667,10.50833333 -66.28333333,10.50833333 -66.28333333,10.5 -66.29166667,10.5 -66.29166667,10.49166667 -66.3,10.49166667 -66.3,10.5 -66.3,10.50833333 -66.30833333,10.50833333 -66.30833333,10.5 -66.30833333,10.49166667 -66.31666667,10.49166667 -66.31666667,10.5 -66.31666667,10.50833333 -66.31666667,10.51666667 -66.325,10.51666667 -66.325,10.50833333 -66.33333333,10.50833333 -66.33333333,10.51666667 -66.34166667,10.51666667 -66.34166667,10.50833333 -66.34166667,10.5 -66.34166667,10.49166667 -66.35,10.49166667 -66.35833333,10.49166667 -66.36666667,10.49166667 -66.375,10.49166667 -66.375,10.5 -66.38333333,10.5 -66.39166667,10.5 -66.39166667,10.49166667 -66.38333333,10.49166667 -66.38333333,10.48333333 -66.39166667,10.48333333 -66.4,10.48333333 -66.4,10.475 -66.40833333,10.475 -66.40833333,10.46666667 -66.41666667,10.46666667 -66.41666667,10.475 -66.425,10.475 -66.425,10.48333333 -66.43333333,10.48333333 -66.43333333,10.475 -66.43333333,10.46666667 -66.43333333,10.45833333 -66.44166667,10.45833333 -66.44166667,10.46666667 -66.45,10.46666667 -66.45,10.45833333 -66.45833333,10.45833333 -66.45833333,10.46666667 -66.46666667,10.46666667 -66.46666667,10.475 -66.45833333,10.475 -66.45833333,10.48333333 -66.45833333,10.49166667 -66.46666667,10.49166667 -66.46666667,10.48333333 -66.475,10.48333333 -66.48333333,10.48333333 -66.48333333,10.475 -66.49166667,10.475 -66.5,10.475 -66.5,10.48333333 -66.50833333,10.48333333 -66.50833333,10.49166667 -66.51666667,10.49166667 -66.51666667,10.5 -66.50833333,10.5 -66.50833333,10.50833333 -66.51666667,10.50833333 -66.525,10.50833333 -66.53333333,10.50833333 -66.54166667,10.50833333 -66.55,10.50833333 -66.55833333,10.50833333 -66.55833333,10.51666667 -66.56666667,10.51666667 -66.575,10.51666667 -66.58333333,10.51666667 -66.58333333,10.50833333 -66.59166667,10.50833333 -66.59166667,10.5 -66.58333333,10.5 -66.58333333,10.49166667 -66.59166667,10.49166667 -66.6,10.49166667 -66.60833333,10.49166667 -66.61666667,10.49166667 -66.625,10.49166667 -66.625,10.5 -66.63333333,10.5 -66.63333333,10.50833333 -66.64166667,10.50833333 -66.65,10.50833333 -66.65833333,10.50833333 -66.65833333,10.5 -66.65,10.5 -66.65,10.49166667 -66.65,10.48333333 -66.65833333,10.48333333 -66.65833333,10.49166667 -66.66666667,10.49166667 -66.675,10.49166667 -66.675,10.48333333 -66.68333333,10.48333333 -66.68333333,10.49166667 -66.69166667,10.49166667 -66.69166667,10.5 -66.7,10.5 -66.7,10.49166667 -66.7,10.48333333 -66.70833333,10.48333333 -66.71666667,10.48333333 -66.725,10.48333333 -66.725,10.475 -66.71666667,10.475 -66.70833333,10.475 -66.7,10.475 -66.69166667,10.475 -66.69166667,10.46666667 -66.68333333,10.46666667 -66.675,10.46666667 -66.66666667,10.46666667 -66.65833333,10.46666667 -66.65,10.46666667 -66.65,10.45833333 -66.65833333,10.45833333 -66.65833333,10.45 -66.66666667,10.45 -66.675,10.45 -66.68333333,10.45 -66.68333333,10.44166667 -66.675,10.44166667 -66.66666667,10.44166667 -66.66666667,10.43333333 -66.65833333,10.43333333 -66.65833333,10.44166667 -66.65,10.44166667 -66.64166667,10.44166667 -66.63333333,10.44166667 -66.63333333,10.43333333 -66.625,10.43333333 -66.61666667,10.43333333 -66.60833333,10.43333333 -66.6,10.43333333 -66.59166667,10.43333333 -66.59166667,10.425 -66.59166667,10.41666667 -66.58333333,10.41666667 -66.575,10.41666667 -66.56666667,10.41666667 -66.55833333,10.41666667 -66.55833333,10.40833333 -66.56666667,10.40833333 -66.575,10.40833333 -66.575,10.4 -66.58333333,10.4 -66.59166667,10.4 -66.6,10.4 -66.60833333,10.4 -66.61666667,10.4 -66.625,10.4 -66.63333333,10.4 -66.64166667,10.4 -66.64166667,10.39166667 -66.64166667,10.38333333 -66.65,10.38333333 -66.65833333,10.38333333 -66.65833333,10.39166667 -66.66666667,10.39166667 -66.66666667,10.4 -66.675,10.4 -66.675,10.39166667 -66.68333333,10.39166667 -66.69166667,10.39166667 -66.69166667,10.4 -66.69166667,10.40833333 -66.7,10.40833333 -66.70833333,10.40833333 -66.70833333,10.4 -66.71666667,10.4 -66.71666667,10.40833333 -66.71666667,10.41666667 -66.725,10.41666667 -66.725,10.40833333 -66.73333333,10.40833333 -66.74166667,10.40833333 -66.74166667,10.41666667 -66.75,10.41666667 -66.75,10.425 -66.75833333,10.425 -66.75833333,10.41666667 -66.75833333,10.40833333 -66.75833333,10.4 -66.76666667,10.4 -66.775,10.4 -66.775,10.40833333 -66.78333333,10.40833333 -66.78333333,10.4 -66.78333333,10.39166667 -66.775,10.39166667 -66.76666667,10.39166667 -66.75833333,10.39166667 -66.75833333,10.38333333 -66.75,10.38333333 -66.75,10.39166667 -66.74166667,10.39166667 -66.74166667,10.4 -66.73333333,10.4 -66.73333333,10.39166667 -66.73333333,10.38333333 -66.725,10.38333333 -66.71666667,10.38333333 -66.70833333,10.38333333 -66.70833333,10.375 -66.70833333,10.36666667 -66.71666667,10.36666667 -66.725,10.36666667 -66.73333333,10.36666667 -66.73333333,10.35833333 -66.725,10.35833333 -66.71666667,10.35833333 -66.71666667,10.35 -66.725,10.35 -66.73333333,10.35 -66.74166667,10.35 -66.74166667,10.35833333 -66.75,10.35833333 -66.75833333,10.35833333 -66.76666667,10.35833333 -66.775,10.35833333 -66.78333333,10.35833333 -66.79166667,10.35833333 -66.79166667,10.35 -66.8,10.35 -66.80833333,10.35 -66.81666667,10.35 -66.825,10.35 -66.83333333,10.35 -66.83333333,10.34166667 -66.84166667,10.34166667 -66.84166667,10.33333333 -66.84166667,10.325 -66.85,10.325 -66.85,10.33333333 -66.85833333,10.33333333 -66.85833333,10.325 -66.86666667,10.325 -66.86666667,10.31666667 -66.875,10.31666667 -66.875,10.30833333 -66.88333333,10.30833333 -66.88333333,10.3 -66.89166667,10.3 -66.9,10.3 -66.9,10.30833333 -66.90833333,10.30833333 -66.91666667,10.30833333 -66.91666667,10.3 -66.925,10.3 -66.925,10.30833333 -66.93333333,10.30833333 -66.94166667,10.30833333 -66.94166667,10.31666667 -66.95,10.31666667 -66.95833333,10.31666667 -66.95833333,10.30833333 -66.96666667,10.30833333 -66.96666667,10.3 -66.95833333,10.3 -66.95833333,10.29166667 -66.96666667,10.29166667 -66.975,10.29166667 -66.98333333,10.29166667 -66.98333333,10.28333333 -66.99166667,10.28333333 -66.99166667,10.29166667 -66.99166667,10.3 -66.99166667,10.30833333 -66.99166667,10.31666667 -66.98333333,10.31666667 -66.98333333,10.325 -66.99166667,10.325 -67.0,10.325 -67.0,10.31666667 -67.00833333,10.31666667 -67.00833333,10.30833333 -67.00833333,10.3 -67.01666667,10.3 -67.01666667,10.29166667 -67.00833333,10.29166667 -67.00833333,10.28333333 -67.01666667,10.28333333 -67.025,10.28333333 -67.03333333,10.28333333 -67.03333333,10.29166667 -67.04166667,10.29166667 -67.04166667,10.3 -67.04166667,10.30833333 -67.05,10.30833333 -67.05,10.3 -67.05833333,10.3 -67.05833333,10.29166667 -67.05833333,10.28333333 -67.05833333,10.275 -67.06666667,10.275 -67.06666667,10.26666667 -67.075,10.26666667 -67.075,10.275 -67.08333333,10.275 -67.08333333,10.28333333 -67.08333333,10.29166667 -67.09166667,10.29166667 -67.09166667,10.28333333 -67.1,10.28333333 -67.1,10.29166667 -67.1,10.3 -67.10833333,10.3 -67.10833333,10.29166667 -67.10833333,10.28333333 -67.11666667,10.28333333 -67.11666667,10.29166667 -67.125,10.29166667 -67.125,10.28333333 -67.13333333,10.28333333 -67.13333333,10.29166667 -67.14166667,10.29166667 -67.15,10.29166667 -67.15,10.3 -67.15833333,10.3 -67.16666667,10.3 -67.175,10.3 -67.175,10.29166667 -67.18333333,10.29166667 -67.19166667,10.29166667 -67.2,10.29166667 -67.2,10.28333333 -67.2,10.275 -67.19166667,10.275 -67.18333333,10.275 -67.18333333,10.26666667 -67.19166667,10.26666667 -67.2,10.26666667 -67.20833333,10.26666667 -67.20833333,10.25833333 -67.21666667,10.25833333 -67.225,10.25833333 -67.23333333,10.25833333 -67.24166667,10.25833333 -67.25,10.25833333 -67.25,10.26666667 -67.25,10.275 -67.24166667,10.275 -67.24166667,10.26666667 -67.23333333,10.26666667 -67.23333333,10.275 -67.225,10.275 -67.21666667,10.275 -67.20833333,10.275 -67.20833333,10.28333333 -67.20833333,10.29166667 -67.20833333,10.3 -67.20833333,10.30833333 -67.21666667,10.30833333 -67.225,10.30833333 -67.225,10.3 -67.225,10.29166667 -67.23333333,10.29166667 -67.23333333,10.3 -67.24166667,10.3 -67.24166667,10.29166667 -67.25,10.29166667 -67.25833333,10.29166667 -67.25833333,10.3 -67.25833333,10.30833333 -67.26666667,10.30833333 -67.26666667,10.3 -67.26666667,10.29166667 -67.26666667,10.28333333 -67.275,10.28333333 -67.28333333,10.28333333 -67.28333333,10.275 -67.28333333,10.26666667 -67.275,10.26666667 -67.275,10.275 -67.26666667,10.275 -67.26666667,10.26666667 -67.26666667,10.25833333 -67.26666667,10.25 -67.275,10.25 -67.28333333,10.25 -67.29166667,10.25 -67.3,10.25 -67.3,10.24166667 -67.30833333,10.24166667 -67.30833333,10.25 -67.30833333,10.25833333 -67.30833333,10.26666667 -67.31666667,10.26666667 -67.31666667,10.275 -67.325,10.275 -67.325,10.28333333 -67.33333333,10.28333333 -67.33333333,10.29166667 -67.325,10.29166667 -67.325,10.3 -67.33333333,10.3 -67.34166667,10.3 -67.34166667,10.29166667 -67.34166667,10.28333333 -67.35,10.28333333 -67.35833333,10.28333333 -67.36666667,10.28333333 -67.36666667,10.29166667 -67.36666667,10.3 -67.36666667,10.30833333 -67.375,10.30833333 -67.375,10.3 -67.375,10.29166667 -67.375,10.28333333 -67.38333333,10.28333333 -67.38333333,10.275 -67.38333333,10.26666667 -67.38333333,10.25833333 -67.375,10.25833333 -67.36666667,10.25833333 -67.36666667,10.26666667 -67.35833333,10.26666667 -67.35833333,10.25833333 -67.35833333,10.25 -67.35833333,10.24166667 -67.36666667,10.24166667 -67.375,10.24166667 -67.375,10.23333333 -67.38333333,10.23333333 -67.39166667,10.23333333 -67.39166667,10.24166667 -67.39166667,10.25 -67.39166667,10.25833333 -67.39166667,10.26666667 -67.39166667,10.275 -67.4,10.275 -67.4,10.28333333 -67.40833333,10.28333333 -67.40833333,10.275 -67.40833333,10.26666667 -67.40833333,10.25833333 -67.4,10.25833333 -67.4,10.25 -67.40833333,10.25 -67.40833333,10.24166667 -67.41666667,10.24166667 -67.41666667,10.23333333 -67.425,10.23333333 -67.425,10.24166667 -67.43333333,10.24166667 -67.44166667,10.24166667 -67.44166667,10.25 -67.43333333,10.25 -67.43333333,10.25833333 -67.43333333,10.26666667 -67.43333333,10.275 -67.425,10.275 -67.41666667,10.275 -67.41666667,10.28333333 -67.41666667,10.29166667 -67.41666667,10.3 -67.425,10.3 -67.425,10.29166667 -67.43333333,10.29166667 -67.43333333,10.3 -67.44166667,10.3 -67.44166667,10.29166667 -67.45,10.29166667 -67.45,10.28333333 -67.45833333,10.28333333 -67.46666667,10.28333333 -67.46666667,10.29166667 -67.46666667,10.3 -67.46666667,10.30833333 -67.46666667,10.31666667 -67.475,10.31666667 -67.475,10.30833333 -67.48333333,10.30833333 -67.48333333,10.3 -67.48333333,10.29166667 -67.48333333,10.28333333 -67.49166667,10.28333333 -67.49166667,10.29166667 -67.49166667,10.3 -67.5,10.3 -67.5,10.30833333 -67.50833333,10.30833333 -67.50833333,10.3 -67.50833333,10.29166667 -67.50833333,10.28333333 -67.50833333,10.275 -67.51666667,10.275 -67.51666667,10.28333333 -67.51666667,10.29166667 -67.51666667,10.3 -67.525,10.3 -67.525,10.30833333 -67.53333333,10.30833333 -67.53333333,10.3 -67.54166667,10.3 -67.55,10.3 -67.55,10.30833333 -67.54166667,10.30833333 -67.54166667,10.31666667 -67.55,10.31666667 -67.55,10.325 -67.55833333,10.325 -67.55833333,10.33333333 -67.56666667,10.33333333 -67.575,10.33333333 -67.575,10.325 -67.575,10.31666667 -67.58333333,10.31666667 -67.58333333,10.30833333 -67.575,10.30833333 -67.56666667,10.30833333 -67.56666667,10.3 -67.575,10.3 -67.58333333,10.3 -67.59166667,10.3 -67.59166667,10.30833333 -67.6,10.30833333 -67.6,10.31666667 -67.60833333,10.31666667 -67.60833333,10.30833333 -67.61666667,10.30833333 -67.61666667,10.31666667 -67.61666667,10.325 -67.61666667,10.33333333 -67.625,10.33333333 -67.63333333,10.33333333 -67.64166667,10.33333333 -67.65,10.33333333 -67.65833333,10.33333333 -67.66666667,10.33333333 -67.66666667,10.34166667 -67.675,10.34166667 -67.675,10.33333333 -67.68333333,10.33333333 -67.69166667,10.33333333 -67.69166667,10.325 -67.69166667,10.31666667 -67.7,10.31666667 -67.70833333,10.31666667 -67.70833333,10.30833333 -67.71666667,10.30833333 -67.725,10.30833333 -67.73333333,10.30833333 -67.74166667,10.30833333 -67.75,10.30833333 -67.75,10.31666667 -67.75833333,10.31666667 -67.75833333,10.325 -67.76666667,10.325 -67.775,10.325 -67.78333333,10.325 -67.78333333,10.31666667 -67.79166667,10.31666667 -67.8,10.31666667 -67.80833333,10.31666667 -67.81666667,10.31666667 -67.81666667,10.325 -67.825,10.325 -67.825,10.31666667 -67.825,10.30833333 -67.83333333,10.30833333 -67.84166667,10.30833333 -67.85,10.30833333 -67.85,10.31666667 -67.85,10.325 -67.85833333,10.325 -67.85833333,10.31666667 -67.86666667,10.31666667 -67.86666667,10.325 -67.86666667,10.33333333 -67.86666667,10.34166667 -67.85833333,10.34166667 -67.85833333,10.35 -67.86666667,10.35 -67.875,10.35 -67.88333333,10.35 -67.88333333,10.35833333 -67.89166667,10.35833333 -67.9,10.35833333 -67.9,10.35 -67.90833333,10.35 -67.90833333,10.34166667 -67.90833333,10.33333333 -67.9,10.33333333 -67.9,10.325 -67.9,10.31666667 -67.90833333,10.31666667 -67.90833333,10.30833333 -67.91666667,10.30833333 -67.91666667,10.31666667 -67.925,10.31666667 -67.925,10.325 -67.93333333,10.325 -67.93333333,10.31666667 -67.94166667,10.31666667 -67.95,10.31666667 -67.95833333,10.31666667 -67.96666667,10.31666667 -67.96666667,10.30833333 -67.96666667,10.3 -67.975,10.3 -67.975,10.29166667 -67.98333333,10.29166667 -67.98333333,10.3 -67.98333333,10.30833333 -67.98333333,10.31666667 -67.99166667,10.31666667 -67.99166667,10.30833333 -68.0,10.30833333 -68.0,10.31666667 -68.00833333,10.31666667 -68.00833333,10.30833333 -68.01666667,10.30833333 -68.01666667,10.31666667 -68.025,10.31666667 -68.025,10.30833333 -68.03333333,10.30833333 -68.03333333,10.31666667 -68.04166667,10.31666667 -68.04166667,10.30833333 -68.05,10.30833333 -68.05833333,10.30833333 -68.05833333,10.31666667 -68.06666667,10.31666667 -68.075,10.31666667 -68.075,10.325 -68.06666667,10.325 -68.06666667,10.33333333 -68.05833333,10.33333333 -68.05833333,10.34166667 -68.05833333,10.35 -68.06666667,10.35 -68.06666667,10.35833333 -68.05833333,10.35833333 -68.05,10.35833333 -68.05,10.35 -68.04166667,10.35 -68.04166667,10.34166667 -68.03333333,10.34166667 -68.03333333,10.35 -68.03333333,10.35833333 -68.03333333,10.36666667 -68.025,10.36666667 -68.025,10.375 -68.025,10.38333333 -68.01666667,10.38333333 -68.01666667,10.375 -68.01666667,10.36666667 -68.01666667,10.35833333 -68.00833333,10.35833333 -68.0,10.35833333 -68.0,10.35 -67.99166667,10.35 -67.98333333,10.35 -67.98333333,10.35833333 -67.98333333,10.36666667 -67.975,10.36666667 -67.975,10.375 -67.96666667,10.375 -67.96666667,10.38333333 -67.96666667,10.39166667 -67.95833333,10.39166667 -67.95,10.39166667 -67.95,10.4 -67.94166667,10.4 -67.93333333,10.4 -67.93333333,10.39166667 -67.93333333,10.38333333 -67.925,10.38333333 -67.925,10.375 -67.91666667,10.375 -67.90833333,10.375 -67.9,10.375 -67.89166667,10.375 -67.89166667,10.38333333 -67.89166667,10.39166667 -67.89166667,10.4 -67.89166667,10.40833333 -67.88333333,10.40833333 -67.88333333,10.41666667 -67.875,10.41666667 -67.875,10.40833333 -67.875,10.4 -67.875,10.39166667 -67.86666667,10.39166667 -67.86666667,10.38333333 -67.86666667,10.375 -67.85833333,10.375 -67.85,10.375 -67.84166667,10.375 -67.84166667,10.38333333 -67.84166667,10.39166667 -67.84166667,10.4 -67.83333333,10.4 -67.83333333,10.40833333 -67.825,10.40833333 -67.825,10.4 -67.81666667,10.4 -67.81666667,10.39166667 -67.81666667,10.38333333 -67.81666667,10.375 -67.81666667,10.36666667 -67.825,10.36666667 -67.825,10.35833333 -67.825,10.35 -67.81666667,10.35 -67.80833333,10.35 -67.8,10.35 -67.79166667,10.35 -67.79166667,10.35833333 -67.79166667,10.36666667 -67.78333333,10.36666667 -67.78333333,10.35833333 -67.775,10.35833333 -67.775,10.36666667 -67.76666667,10.36666667 -67.76666667,10.375 -67.75833333,10.375 -67.75833333,10.36666667 -67.75,10.36666667 -67.75,10.35833333 -67.74166667,10.35833333 -67.73333333,10.35833333 -67.725,10.35833333 -67.725,10.35 -67.71666667,10.35 -67.70833333,10.35 -67.7,10.35 -67.7,10.35833333 -67.69166667,10.35833333 -67.69166667,10.36666667 -67.69166667,10.375 -67.7,10.375 -67.7,10.38333333 -67.70833333,10.38333333 -67.70833333,10.39166667 -67.71666667,10.39166667 -67.71666667,10.4 -67.70833333,10.4 -67.70833333,10.40833333 -67.7,10.40833333 -67.7,10.4 -67.69166667,10.4 -67.69166667,10.40833333 -67.69166667,10.41666667 -67.7,10.41666667 -67.7,10.425 -67.7,10.43333333 -67.70833333,10.43333333 -67.70833333,10.44166667 -67.70833333,10.45 -67.7,10.45 -67.7,10.44166667 -67.69166667,10.44166667 -67.69166667,10.43333333 -67.69166667,10.425 -67.68333333,10.425 -67.68333333,10.41666667 -67.68333333,10.40833333 -67.675,10.40833333 -67.675,10.4 -67.675,10.39166667 -67.66666667,10.39166667 -67.66666667,10.4 -67.65833333,10.4 -67.65833333,10.40833333 -67.66666667,10.40833333 -67.66666667,10.41666667 -67.66666667,10.425 -67.65833333,10.425 -67.65833333,10.43333333 -67.65833333,10.44166667 -67.65833333,10.45 -67.65833333,10.45833333 -67.66666667,10.45833333 -67.66666667,10.46666667 -67.66666667,10.475 -67.65833333,10.475 -67.65833333,10.46666667 -67.65,10.46666667 -67.65,10.45833333 -67.65,10.45 -67.64166667,10.45 -67.64166667,10.44166667 -67.63333333,10.44166667 -67.63333333,10.45 -67.63333333,10.45833333 -67.63333333,10.46666667 -67.625,10.46666667 -67.61666667,10.46666667 -67.61666667,10.45833333 -67.61666667,10.45 -67.625,10.45 -67.625,10.44166667 -67.61666667,10.44166667 -67.60833333,10.44166667 -67.60833333,10.43333333 -67.61666667,10.43333333 -67.61666667,10.425</coordinates></LinearRing></outerBoundaryIs><innerBoundaryIs><LinearRing><coordinates>-67.01666667,10.53333333 -67.025,10.53333333 -67.025,10.525 -67.025,10.51666667 -67.01666667,10.51666667 -67.01666667,10.525 -67.01666667,10.53333333</coordinates></LinearRing></innerBoundaryIs><innerBoundaryIs><LinearRing><coordinates>-66.625,10.5 -66.61666667,10.5 -66.61666667,10.50833333 -66.625,10.50833333 -66.625,10.5</coordinates></LinearRing></innerBoundaryIs><innerBoundaryIs><LinearRing><coordinates>-66.63333333,10.43333333 -66.64166667,10.43333333 -66.64166667,10.425 -66.63333333,10.425 -66.63333333,10.43333333</coordinates></LinearRing></innerBoundaryIs><innerBoundaryIs><LinearRing><coordinates>-66.75833333,10.425 -66.75833333,10.43333333 -66.76666667,10.43333333 -66.775,10.43333333 -66.775,10.425 -66.76666667,10.425 -66.75833333,10.425</coordinates></LinearRing></innerBoundaryIs><innerBoundaryIs><LinearRing><coordinates>-66.98333333,10.325 -66.975,10.325 -66.975,10.33333333 -66.98333333,10.33333333 -66.98333333,10.325</coordinates></LinearRing></innerBoundaryIs><innerBoundaryIs><LinearRing><coordinates>-67.00833333,10.31666667 -67.00833333,10.325 -67.00833333,10.33333333 -67.01666667,10.33333333 -67.01666667,10.325 -67.01666667,10.31666667 -67.00833333,10.31666667</coordinates></LinearRing></innerBoundaryIs><innerBoundaryIs><LinearRing><coordinates>-67.31666667,10.275 -67.30833333,10.275 -67.3,10.275 -67.3,10.28333333 -67.30833333,10.28333333 -67.31666667,10.28333333 -67.31666667,10.275</coordinates></LinearRing></innerBoundaryIs><innerBoundaryIs><LinearRing><coordinates>-67.325,10.3 -67.31666667,10.3 -67.31666667,10.30833333 -67.325,10.30833333 -67.325,10.3</coordinates></LinearRing></innerBoundaryIs><innerBoundaryIs><LinearRing><coordinates>-67.50833333,10.30833333 -67.50833333,10.31666667 -67.51666667,10.31666667 -67.51666667,10.30833333 -67.50833333,10.30833333</coordinates></LinearRing></innerBoundaryIs><innerBoundaryIs><LinearRing><coordinates>-67.425,10.25833333 -67.41666667,10.25833333 -67.41666667,10.26666667 -67.425,10.26666667 -67.425,10.25833333</coordinates></LinearRing></innerBoundaryIs><innerBoundaryIs><LinearRing><coordinates>-67.20833333,10.31666667 -67.2,10.31666667 -67.2,10.325 -67.20833333,10.325 -67.21666667,10.325 -67.21666667,10.31666667 -67.20833333,10.31666667</coordinates></LinearRing></innerBoundaryIs><innerBoundaryIs><LinearRing><coordinates>-66.86666667,10.35833333 -66.86666667,10.35 -66.85833333,10.35 -66.85,10.35 -66.84166667,10.35 -66.84166667,10.35833333 -66.85,10.35833333 -66.85833333,10.35833333 -66.86666667,10.35833333</coordinates></LinearRing></innerBoundaryIs><innerBoundaryIs><LinearRing><coordinates>-66.90833333,10.325 -66.9,10.325 -66.9,10.33333333 -66.90833333,10.33333333 -66.90833333,10.325</coordinates></LinearRing></innerBoundaryIs><innerBoundaryIs><LinearRing><coordinates>-66.78333333,10.38333333 -66.78333333,10.375 -66.775,10.375 -66.775,10.38333333 -66.78333333,10.38333333</coordinates></LinearRing></innerBoundaryIs><innerBoundaryIs><LinearRing><coordinates>-66.8,10.36666667 -66.79166667,10.36666667 -66.79166667,10.375 -66.8,10.375 -66.8,10.36666667</coordinates></LinearRing></innerBoundaryIs><innerBoundaryIs><LinearRing><coordinates>-66.68333333,10.425 -66.675,10.425 -66.675,10.43333333 -66.68333333,10.43333333 -66.68333333,10.425</coordinates></LinearRing></innerBoundaryIs></Polygon><Polygon><outerBoundaryIs><LinearRing><coordinates>-66.53333333,10.425 -66.53333333,10.41666667 -66.54166667,10.41666667 -66.55,10.41666667 -66.55833333,10.41666667 -66.55833333,10.425 -66.55,10.425 -66.54166667,10.425 -66.54166667,10.43333333 -66.53333333,10.43333333 -66.53333333,10.425</coordinates></LinearRing></outerBoundaryIs></Polygon></MultiGeometry>
  </Placemark>
</Folder>
</Document></kml>
