# Supplementary material for: Species conservation profiles of a random sample of world spiders III: Oecobiidae to Salticidae
Source: Biodivers Data J. 2018 Aug 2;(6):e27004. doi: 10.3897/BDJ.6.e27004 (PMC6086925; doi:10.3897/BDJ.6.e27004)
Supplement: Supplementary material 5 — Distribution of Oonopstectulus Chickering, 1970 [file bdj-06-e27004-s005.kml]

<?xml version="1.0" encoding="UTF-8"?>
<kml xmlns="http://earth.google.com/kml/2.2">
<Document>
<name></name>
<description><![CDATA[]]></description>

<Style id="1">
<LineStyle>
<width>1</width>
<color>ff0000ff</color>
</LineStyle>
<PolyStyle>
<fill>0</fill>
</PolyStyle>
</Style>

<Placemark>
<name>R Polygon</name>
<description><![CDATA[]]></description>
<styleUrl>#1</styleUrl>
<visibility>1</visibility>
<MultiGeometry>
<Polygon>
<outerBoundaryIs>
<LinearRing>
<coordinates>
-61.4,10.74
-61.3936576080343,10.7397986676472
-61.3873407546426,10.7391954812831
-61.381074875564,10.7381928697263
-61.3748852012819,10.7367948701396
-61.3687966554302,10.7350071117741
-61.362833754434,10.7328367933016
-61.3570205087911,10.7302926538287
-61.35138032639,10.727384937707
-61.3459359182544,10.7241253532831
-61.3407092070945,10.7205270257531
-61.3357212390313,10.7166044443119
-61.3309920988518,10.7123734038105
-61.3265408291342,10.7078509411557
-61.3223853535708,10.7030552667085
-61.318542404795,10.6980056909571
-61.315027457005,10.6927225467611
-61.3118546636552,10.6872271074773
-61.3090368004645,10.6815415013002
-61.3065852139735,10.6756886221592
-61.3045097758556,10.6696920375328
-61.3028188431676,10.6635758935509
-61.3015192246988,10.6573648177667
-61.3006161535539,10.6510838199901
-61.3001132660817,10.6447581915824
-61.3000125872326,10.6384134036165
-61.3003145224048,10.6320750043143
-61.3010178558119,10.6257685161727
-61.3021197553785,10.6195193331935
-61.303615784144,10.613352618631
-61.3054999181285,10.6072932036683
-61.3077645705895,10.6013654874307
-61.3104006225709,10.5955933387394
-61.3133974596216,10.59
-61.3167430145365,10.5846079936134
-61.3204238159469,10.5794390312862
-61.3244250425646,10.5745139266055
-61.3287305828621,10.5698525112294
-61.3333230999484,10.5654735550324
-61.3381841013779,10.5613946905257
-61.3432940136137,10.557632341857
-61.3486322608427,10.5542016586765
-61.3541773478273,10.5511164551345
-61.3599069464593,10.5483891542568
-61.3657979856674,10.5460307379214
-61.3718267443159,10.5440507026386
-61.3779689467213,10.5424570213115
-61.3841998604027,10.5412561111324
-61.3904943956696,10.5404528077427
-61.3968272066502,10.5400503457617
-61.4031727933498,10.5400503457617
-61.4095056043304,10.5404528077427
-61.4158001395973,10.5412561111324
-61.4220310532787,10.5424570213115
-61.4281732556841,10.5440507026386
-61.4342020143326,10.5460307379214
-61.4400930535407,10.5483891542568
-61.4458226521727,10.5511164551345
-61.4513677391573,10.5542016586765
-61.4567059863863,10.557632341857
-61.4618158986221,10.5613946905257
-61.4666769000516,10.5654735550324
-61.4712694171379,10.5698525112294
-61.4755749574354,10.5745139266055
-61.4795761840531,10.5794390312862
-61.4832569854635,10.5846079936134
-61.4866025403784,10.59
-61.4895993774291,10.5955933387394
-61.4922354294105,10.6013654874307
-61.4945000818715,10.6072932036683
-61.496384215856,10.613352618631
-61.4978802446215,10.6195193331935
-61.4989821441881,10.6257685161727
-61.4996854775952,10.6320750043143
-61.4999874127674,10.6384134036165
-61.4998867339183,10.6447581915824
-61.4993838464461,10.6510838199901
-61.4984807753012,10.6573648177667
-61.4971811568324,10.6635758935509
-61.4954902241444,10.6696920375328
-61.4934147860265,10.6756886221592
-61.4909631995355,10.6815415013002
-61.4881453363448,10.6872271074773
-61.484972542995,10.6927225467611
-61.481457595205,10.6980056909571
-61.4776146464292,10.7030552667085
-61.4734591708658,10.7078509411557
-61.4690079011482,10.7123734038105
-61.4642787609687,10.7166044443119
-61.4592907929055,10.7205270257531
-61.4540640817456,10.7241253532831
-61.44861967361,10.727384937707
-61.4429794912089,10.7302926538287
-61.437166245566,10.7328367933016
-61.4312033445698,10.7350071117741
-61.4251147987181,10.7367948701396
-61.418925124436,10.7381928697263
-61.4126592453574,10.7391954812831
-61.4063423919657,10.7397986676472
-61.4,10.74
</coordinates>
</LinearRing>
</outerBoundaryIs>
</Polygon>
</MultiGeometry>
</Placemark>
</Document>
</kml>
