# Supplementary material for: Species conservation profiles of a random sample of world spiders III: Oecobiidae to Salticidae
Source: Biodivers Data J. 2018 Aug 2;(6):e27004. doi: 10.3897/BDJ.6.e27004 (PMC6086925; doi:10.3897/BDJ.6.e27004)
Supplement: Supplementary material 6 — Distribution of Scaphidysderinanapo Platnick & Dupérré, 2011 [file bdj-06-e27004-s006.kml]

<?xml version="1.0" encoding="UTF-8"?>
<kml xmlns="http://earth.google.com/kml/2.2">
<Document>
<name></name>
<description><![CDATA[]]></description>

<Style id="1">
<LineStyle>
<width>1</width>
<color>ff0000ff</color>
</LineStyle>
<PolyStyle>
<fill>0</fill>
</PolyStyle>
</Style>

<Placemark>
<name>R Polygon</name>
<description><![CDATA[]]></description>
<styleUrl>#1</styleUrl>
<visibility>1</visibility>
<MultiGeometry>
<Polygon>
<outerBoundaryIs>
<LinearRing>
<coordinates>
-77.47,-0.63
-77.4636576080343,-0.630201332352812
-77.4573407546426,-0.63080451871692
-77.451074875564,-0.631807130273729
-77.4448852012819,-0.633205129860364
-77.4387966554302,-0.634992888225905
-77.432833754434,-0.637163206698393
-77.4270205087911,-0.639707346171338
-77.42138032639,-0.642615062293021
-77.4159359182544,-0.645874646716882
-77.4107092070945,-0.649472974246894
-77.4057212390314,-0.653395555688102
-77.4009920988518,-0.657626596189493
-77.3965408291342,-0.662149058844287
-77.3923853535708,-0.666944733291548
-77.388542404795,-0.67199430904288
-77.3850274570051,-0.67727745323895
-77.3818546636552,-0.682772892522732
-77.3790368004645,-0.688458498699811
-77.3765852139735,-0.694311377840813
-77.3745097758556,-0.700307962467173
-77.3728188431677,-0.706424106449057
-77.3715192246988,-0.712635182233307
-77.3706161535539,-0.718916180009899
-77.3701132660817,-0.725241808417626
-77.3700125872326,-0.731586596383481
-77.3703145224048,-0.737924995685679
-77.3710178558119,-0.744231483827329
-77.3721197553785,-0.750480666806519
-77.373615784144,-0.756647381369003
-77.3754999181285,-0.762706796331742
-77.3777645705895,-0.768634512569313
-77.3804006225709,-0.774406661260577
-77.3833974596215,-0.78
-77.3867430145365,-0.785392006386611
-77.3904238159469,-0.790560968713767
-77.3944250425646,-0.795486073394528
-77.3987305828621,-0.800147488770632
-77.4033230999484,-0.804526444967575
-77.4081841013779,-0.808605309474279
-77.4132940136137,-0.812367658142983
-77.4186322608427,-0.815798341323498
-77.4241773478273,-0.818883544865492
-77.4299069464593,-0.821610845743207
-77.4357979856674,-0.823969262078591
-77.4418267443159,-0.82594929736145
-77.4479689467213,-0.827542978688541
-77.4541998604027,-0.828743888867639
-77.4604943956696,-0.829547192257308
-77.4668272066502,-0.829949654238318
-77.4731727933498,-0.829949654238318
-77.4795056043304,-0.829547192257308
-77.4858001395973,-0.828743888867639
-77.4920310532787,-0.827542978688541
-77.4981732556841,-0.82594929736145
-77.5042020143326,-0.823969262078591
-77.5100930535407,-0.821610845743207
-77.5158226521727,-0.818883544865492
-77.5213677391573,-0.815798341323498
-77.5267059863863,-0.812367658142983
-77.5318158986221,-0.808605309474279
-77.5366769000516,-0.804526444967575
-77.5412694171379,-0.800147488770632
-77.5455749574354,-0.795486073394528
-77.5495761840531,-0.790560968713767
-77.5532569854635,-0.785392006386611
-77.5566025403784,-0.78
-77.5595993774291,-0.774406661260577
-77.5622354294105,-0.768634512569313
-77.5645000818715,-0.762706796331742
-77.566384215856,-0.756647381369003
-77.5678802446215,-0.750480666806519
-77.5689821441881,-0.744231483827329
-77.5696854775952,-0.737924995685679
-77.5699874127674,-0.731586596383481
-77.5698867339183,-0.725241808417626
-77.5693838464461,-0.718916180009899
-77.5684807753012,-0.712635182233307
-77.5671811568323,-0.706424106449057
-77.5654902241444,-0.700307962467173
-77.5634147860265,-0.694311377840813
-77.5609631995355,-0.688458498699811
-77.5581453363448,-0.682772892522732
-77.5549725429949,-0.67727745323895
-77.551457595205,-0.67199430904288
-77.5476146464292,-0.666944733291548
-77.5434591708658,-0.662149058844287
-77.5390079011482,-0.657626596189493
-77.5342787609686,-0.653395555688102
-77.5292907929055,-0.649472974246894
-77.5240640817456,-0.645874646716882
-77.51861967361,-0.642615062293021
-77.5129794912089,-0.639707346171338
-77.507166245566,-0.637163206698393
-77.5012033445698,-0.634992888225905
-77.4951147987181,-0.633205129860364
-77.488925124436,-0.631807130273729
-77.4826592453574,-0.63080451871692
-77.4763423919657,-0.630201332352812
-77.47,-0.63
</coordinates>
</LinearRing>
</outerBoundaryIs>
</Polygon>
</MultiGeometry>
</Placemark>
</Document>
</kml>
