# Supplementary material for: Species conservation profiles of a random sample of world spiders III: Oecobiidae to Salticidae
Source: Biodivers Data J. 2018 Aug 2;(6):e27004. doi: 10.3897/BDJ.6.e27004 (PMC6086925; doi:10.3897/BDJ.6.e27004)
Supplement: Supplementary material 7 — Distribution of Scaphiellatena Platnick & Dupérré, 2010 [file bdj-06-e27004-s007.kml]

<?xml version="1.0" encoding="UTF-8"?>
<kml xmlns="http://earth.google.com/kml/2.2">
<Document>
<name></name>
<description><![CDATA[]]></description>

<Style id="1">
<LineStyle>
<width>1</width>
<color>ff0000ff</color>
</LineStyle>
<PolyStyle>
<fill>0</fill>
</PolyStyle>
</Style>

<Placemark>
<name>R Polygon</name>
<description><![CDATA[]]></description>
<styleUrl>#1</styleUrl>
<visibility>1</visibility>
<MultiGeometry>
<Polygon>
<outerBoundaryIs>
<LinearRing>
<coordinates>
-77.81,-0.9
-77.8036576080343,-0.900201332352812
-77.7973407546426,-0.90080451871692
-77.791074875564,-0.901807130273729
-77.7848852012819,-0.903205129860364
-77.7787966554302,-0.904992888225906
-77.772833754434,-0.907163206698393
-77.7670205087911,-0.909707346171338
-77.76138032639,-0.912615062293021
-77.7559359182544,-0.915874646716882
-77.7507092070945,-0.919472974246894
-77.7457212390314,-0.923395555688102
-77.7409920988518,-0.927626596189493
-77.7365408291342,-0.932149058844287
-77.7323853535708,-0.936944733291548
-77.728542404795,-0.94199430904288
-77.7250274570051,-0.94727745323895
-77.7218546636553,-0.952772892522732
-77.7190368004646,-0.958458498699811
-77.7165852139735,-0.964311377840813
-77.7145097758556,-0.970307962467173
-77.7128188431677,-0.976424106449057
-77.7115192246988,-0.982635182233307
-77.7106161535539,-0.988916180009899
-77.7101132660817,-0.995241808417626
-77.7100125872326,-1.00158659638348
-77.7103145224048,-1.00792499568568
-77.7110178558119,-1.01423148382733
-77.7121197553785,-1.02048066680652
-77.713615784144,-1.026647381369
-77.7154999181285,-1.03270679633174
-77.7177645705895,-1.03863451256931
-77.7204006225709,-1.04440666126058
-77.7233974596216,-1.05
-77.7267430145365,-1.05539200638661
-77.7304238159469,-1.06056096871377
-77.7344250425646,-1.06548607339453
-77.7387305828621,-1.07014748877063
-77.7433230999484,-1.07452644496758
-77.7481841013779,-1.07860530947428
-77.7532940136137,-1.08236765814298
-77.7586322608427,-1.0857983413235
-77.7641773478273,-1.08888354486549
-77.7699069464593,-1.09161084574321
-77.7757979856674,-1.09396926207859
-77.7818267443159,-1.09594929736145
-77.7879689467213,-1.09754297868854
-77.7941998604027,-1.09874388886764
-77.8004943956696,-1.09954719225731
-77.8068272066502,-1.09994965423832
-77.8131727933498,-1.09994965423832
-77.8195056043304,-1.09954719225731
-77.8258001395973,-1.09874388886764
-77.8320310532787,-1.09754297868854
-77.8381732556841,-1.09594929736145
-77.8442020143326,-1.09396926207859
-77.8500930535407,-1.09161084574321
-77.8558226521727,-1.08888354486549
-77.8613677391573,-1.0857983413235
-77.8667059863863,-1.08236765814298
-77.8718158986221,-1.07860530947428
-77.8766769000516,-1.07452644496758
-77.8812694171379,-1.07014748877063
-77.8855749574354,-1.06548607339453
-77.8895761840531,-1.06056096871377
-77.8932569854635,-1.05539200638661
-77.8966025403785,-1.05
-77.8995993774291,-1.04440666126058
-77.9022354294105,-1.03863451256931
-77.9045000818715,-1.03270679633174
-77.906384215856,-1.026647381369
-77.9078802446215,-1.02048066680652
-77.9089821441881,-1.01423148382733
-77.9096854775952,-1.00792499568568
-77.9099874127674,-1.00158659638348
-77.9098867339183,-0.995241808417626
-77.9093838464461,-0.988916180009899
-77.9084807753012,-0.982635182233307
-77.9071811568324,-0.976424106449057
-77.9054902241444,-0.970307962467173
-77.9034147860265,-0.964311377840813
-77.9009631995355,-0.958458498699811
-77.8981453363448,-0.952772892522732
-77.8949725429949,-0.94727745323895
-77.891457595205,-0.94199430904288
-77.8876146464292,-0.936944733291548
-77.8834591708658,-0.932149058844287
-77.8790079011482,-0.927626596189493
-77.8742787609687,-0.923395555688102
-77.8692907929055,-0.919472974246894
-77.8640640817456,-0.915874646716882
-77.8586196736101,-0.912615062293021
-77.8529794912089,-0.909707346171338
-77.847166245566,-0.907163206698393
-77.8412033445698,-0.904992888225906
-77.8351147987181,-0.903205129860364
-77.828925124436,-0.901807130273729
-77.8226592453574,-0.90080451871692
-77.8163423919657,-0.900201332352812
-77.81,-0.9
</coordinates>
</LinearRing>
</outerBoundaryIs>
</Polygon>
</MultiGeometry>
</Placemark>
</Document>
</kml>
