# Supplementary material for: Species conservation profiles of a random sample of world spiders III: Oecobiidae to Salticidae
Source: Biodivers Data J. 2018 Aug 2;(6):e27004. doi: 10.3897/BDJ.6.e27004 (PMC6086925; doi:10.3897/BDJ.6.e27004)
Supplement: Supplementary material 8 — Distribution of Tapinesthisinermis (Simon, 1882) [file bdj-06-e27004-s008.kml]

<?xml version="1.0" encoding="utf-8" ?>
<kml xmlns="http://www.opengis.net/kml/2.2">
<Document id="root_doc">
<Schema name="Tapinesthis_inermis.kml" id="Tapinesthis_inermis.kml">
	<SimpleField name="layer" type="float"></SimpleField>
</Schema>
<Folder><name>Tapinesthis_inermis.kml</name>
  <Placemark>
	<Style><LineStyle><color>ff0000ff</color></LineStyle><PolyStyle><fill>0</fill></PolyStyle></Style>
	<ExtendedData><SchemaData schemaUrl="#Tapinesthis_inermis.kml">
		<SimpleData name="layer">1</SimpleData>
	</SchemaData></ExtendedData>
      <MultiGeometry><Polygon><outerBoundaryIs><LinearRing><coordinates>21.41666667,39.58333333 21.5,39.58333333 21.5,39.5 21.41666667,39.5 21.41666667,39.58333333</coordinates></LinearRing></outerBoundaryIs></Polygon><Polygon><outerBoundaryIs><LinearRing><coordinates>21.33333333,39.66666667 21.41666667,39.66666667 21.41666667,39.58333333 21.33333333,39.58333333 21.33333333,39.66666667</coordinates></LinearRing></outerBoundaryIs></Polygon><Polygon><outerBoundaryIs><LinearRing><coordinates>-0.41666667,39.75 -0.33333333,39.75 -0.33333333,39.66666667 -0.41666667,39.66666667 -0.41666667,39.75</coordinates></LinearRing></outerBoundaryIs></Polygon><Polygon><outerBoundaryIs><LinearRing><coordinates>21.25,39.75 21.33333333,39.75 21.33333333,39.66666667 21.25,39.66666667 21.25,39.75</coordinates></LinearRing></outerBoundaryIs></Polygon><Polygon><outerBoundaryIs><LinearRing><coordinates>-5.75,40.08333333 -5.83333333,40.08333333 -5.91666667,40.08333333 -5.91666667,40.16666667 -5.83333333,40.16666667 -5.83333333,40.25 -5.75,40.25 -5.75,40.16666667 -5.66666667,40.16666667 -5.58333333,40.16666667 -5.58333333,40.08333333 -5.66666667,40.08333333 -5.75,40.08333333</coordinates></LinearRing></outerBoundaryIs></Polygon><Polygon><outerBoundaryIs><LinearRing><coordinates>-5.25,40.25 -5.16666667,40.25 -5.16666667,40.16666667 -5.25,40.16666667 -5.33333333,40.16666667 -5.41666667,40.16666667 -5.41666667,40.25 -5.33333333,40.25 -5.25,40.25</coordinates></LinearRing></outerBoundaryIs></Polygon><Polygon><outerBoundaryIs><LinearRing><coordinates>-2.25,40.25 -2.16666667,40.25 -2.16666667,40.16666667 -2.25,40.16666667 -2.25,40.25</coordinates></LinearRing></outerBoundaryIs></Polygon><Polygon><outerBoundaryIs><LinearRing><coordinates>23.66666667,41.25 23.75,41.25 23.75,41.16666667 23.66666667,41.16666667 23.66666667,41.25</coordinates></LinearRing></outerBoundaryIs></Polygon><Polygon><outerBoundaryIs><LinearRing><coordinates>13.91666667,41.33333333 14.0,41.33333333 14.0,41.25 13.91666667,41.25 13.91666667,41.33333333</coordinates></LinearRing></outerBoundaryIs></Polygon><Polygon><outerBoundaryIs><LinearRing><coordinates>21.25,41.25 21.33333333,41.25 21.33333333,41.16666667 21.25,41.16666667 21.25,41.25</coordinates></LinearRing></outerBoundaryIs></Polygon><Polygon><outerBoundaryIs><LinearRing><coordinates>-2.33333333,41.58333333 -2.25,41.58333333 -2.25,41.5 -2.33333333,41.5 -2.33333333,41.58333333</coordinates></LinearRing></outerBoundaryIs></Polygon><Polygon><outerBoundaryIs><LinearRing><coordinates>20.5,40.83333333 20.58333333,40.83333333 20.66666667,40.83333333 20.66666667,40.75 20.58333333,40.75 20.5,40.75 20.41666667,40.75 20.41666667,40.83333333 20.5,40.83333333</coordinates></LinearRing></outerBoundaryIs></Polygon><Polygon><outerBoundaryIs><LinearRing><coordinates>-1.5,39.91666667 -1.5,39.83333333 -1.58333333,39.83333333 -1.58333333,39.91666667 -1.66666667,39.91666667 -1.66666667,40.0 -1.75,40.0 -1.83333333,40.0 -1.91666667,40.0 -2,40 -2.0,40.08333333 -2.08333333,40.08333333 -2.08333333,40.16666667 -2.08333333,40.25 -2.16666667,40.25 -2.16666667,40.33333333 -2.08333333,40.33333333 -2.08333333,40.41666667 -2.16666667,40.41666667 -2.16666667,40.5 -2.25,40.5 -2.25,40.58333333 -2.33333333,40.58333333 -2.41666667,40.58333333 -2.41666667,40.66666667 -2.33333333,40.66666667 -2.33333333,40.75 -2.33333333,40.83333333 -2.25,40.83333333 -2.25,40.91666667 -2.33333333,40.91666667 -2.41666667,40.91666667 -2.41666667,41.0 -2.5,41.0 -2.5,41.08333333 -2.41666667,41.08333333 -2.41666667,41.16666667 -2.33333333,41.16666667 -2.25,41.16666667 -2.16666667,41.16666667 -2.08333333,41.16666667 -2.0,41.16666667 -1.91666667,41.16666667 -1.83333333,41.16666667 -1.83333333,41.08333333 -1.75,41.08333333 -1.75,41.16666667 -1.66666667,41.16666667 -1.58333333,41.16666667 -1.5,41.16666667 -1.5,41.08333333 -1.41666667,41.08333333 -1.41666667,41.0 -1.33333333,41.0 -1.33333333,40.91666667 -1.41666667,40.91666667 -1.41666667,40.83333333 -1.5,40.83333333 -1.5,40.75 -1.41666667,40.75 -1.41666667,40.66666667 -1.33333333,40.66666667 -1.33333333,40.58333333 -1.33333333,40.5 -1.33333333,40.41666667 -1.33333333,40.33333333 -1.25,40.33333333 -1.25,40.25 -1.25,40.16666667 -1.33333333,40.16666667 -1.33333333,40.08333333 -1.33333333,40.0 -1.41666667,40.0 -1.5,40.0 -1.5,39.91666667</coordinates></LinearRing></outerBoundaryIs></Polygon><Polygon><outerBoundaryIs><LinearRing><coordinates>14.75,40.91666667 14.75,40.83333333 14.66666667,40.83333333 14.58333333,40.83333333 14.58333333,40.91666667 14.58333333,41.0 14.66666667,41.0 14.75,41.0 14.75,40.91666667</coordinates></LinearRing></outerBoundaryIs></Polygon><Polygon><outerBoundaryIs><LinearRing><coordinates>22.66666667,41.91666667 22.75,41.91666667 22.75,41.83333333 22.66666667,41.83333333 22.66666667,41.91666667</coordinates></LinearRing></outerBoundaryIs></Polygon><Polygon><outerBoundaryIs><LinearRing><coordinates>14.91666667,42.08333333 15.0,42.08333333 15,42 14.91666667,42.0 14.91666667,42.08333333</coordinates></LinearRing></outerBoundaryIs></Polygon><Polygon><outerBoundaryIs><LinearRing><coordinates>21.16666667,42.08333333 21.25,42.08333333 21.25,42.0 21.16666667,42.0 21.16666667,42.08333333</coordinates></LinearRing></outerBoundaryIs></Polygon><Polygon><outerBoundaryIs><LinearRing><coordinates>12,42 12.08333333,42.0 12.08333333,41.91666667 12.0,41.91666667 12,42</coordinates></LinearRing></outerBoundaryIs></Polygon><Polygon><outerBoundaryIs><LinearRing><coordinates>11.75,42.08333333 11.83333333,42.08333333 11.83333333,42.0 11.75,42.0 11.75,42.08333333</coordinates></LinearRing></outerBoundaryIs></Polygon><Polygon><outerBoundaryIs><LinearRing><coordinates>14.75,42.08333333 14.83333333,42.08333333 14.83333333,42.0 14.75,42.0 14.75,42.08333333</coordinates></LinearRing></outerBoundaryIs></Polygon><Polygon><outerBoundaryIs><LinearRing><coordinates>15.41666667,42.16666667 15.5,42.16666667 15.58333333,42.16666667 15.58333333,42.08333333 15.5,42.08333333 15.41666667,42.08333333 15.41666667,42.16666667</coordinates></LinearRing></outerBoundaryIs></Polygon><Polygon><outerBoundaryIs><LinearRing><coordinates>23.08333333,41.58333333 23.08333333,41.5 23.0,41.5 22.91666667,41.5 22.83333333,41.5 22.83333333,41.58333333 22.75,41.58333333 22.75,41.66666667 22.83333333,41.66666667 22.91666667,41.66666667 22.91666667,41.75 22.83333333,41.75 22.83333333,41.83333333 22.91666667,41.83333333 22.91666667,41.91666667 23.0,41.91666667 23.0,41.83333333 23.08333333,41.83333333 23.08333333,41.75 23.08333333,41.66666667 23.08333333,41.58333333</coordinates></LinearRing></outerBoundaryIs></Polygon><Polygon><outerBoundaryIs><LinearRing><coordinates>22.66666667,41.75 22.75,41.75 22.75,41.66666667 22.66666667,41.66666667 22.58333333,41.66666667 22.5,41.66666667 22.5,41.75 22.41666667,41.75 22.41666667,41.83333333 22.5,41.83333333 22.58333333,41.83333333 22.66666667,41.83333333 22.66666667,41.75</coordinates></LinearRing></outerBoundaryIs></Polygon><Polygon><outerBoundaryIs><LinearRing><coordinates>18.58333333,42.58333333 18.58333333,42.5 18.5,42.5 18.5,42.58333333 18.5,42.66666667 18.58333333,42.66666667 18.58333333,42.58333333</coordinates></LinearRing></outerBoundaryIs></Polygon><Polygon><outerBoundaryIs><LinearRing><coordinates>17.75,42.75 17.83333333,42.75 17.83333333,42.66666667 17.75,42.66666667 17.75,42.75</coordinates></LinearRing></outerBoundaryIs></Polygon><Polygon><outerBoundaryIs><LinearRing><coordinates>16.83333333,42.75 16.83333333,42.66666667 16.75,42.66666667 16.75,42.75 16.66666667,42.75 16.66666667,42.83333333 16.75,42.83333333 16.83333333,42.83333333 16.83333333,42.75</coordinates></LinearRing></outerBoundaryIs></Polygon><Polygon><outerBoundaryIs><LinearRing><coordinates>16.5,42.83333333 16.58333333,42.83333333 16.58333333,42.75 16.5,42.75 16.5,42.83333333</coordinates></LinearRing></outerBoundaryIs></Polygon><Polygon><outerBoundaryIs><LinearRing><coordinates>17.25,42.83333333 17.33333333,42.83333333 17.33333333,42.75 17.25,42.75 17.25,42.83333333</coordinates></LinearRing></outerBoundaryIs></Polygon><Polygon><outerBoundaryIs><LinearRing><coordinates>11.16666667,42.25 11.16666667,42.16666667 11.08333333,42.16666667 11.08333333,42.25 11.08333333,42.33333333 11.16666667,42.33333333 11.16666667,42.25</coordinates></LinearRing></outerBoundaryIs></Polygon><Polygon><outerBoundaryIs><LinearRing><coordinates>11.75,42.16666667 11.75,42.08333333 11.66666667,42.08333333 11.66666667,42.16666667 11.66666667,42.25 11.75,42.25 11.75,42.16666667</coordinates></LinearRing></outerBoundaryIs></Polygon><Polygon><outerBoundaryIs><LinearRing><coordinates>16.25,42.41666667 16.33333333,42.41666667 16.33333333,42.33333333 16.25,42.33333333 16.25,42.41666667</coordinates></LinearRing></outerBoundaryIs></Polygon><Polygon><outerBoundaryIs><LinearRing><coordinates>11.66666667,42.33333333 11.66666667,42.25 11.58333333,42.25 11.5,42.25 11.5,42.33333333 11.41666667,42.33333333 11.33333333,42.33333333 11.25,42.33333333 11.25,42.41666667 11.33333333,42.41666667 11.33333333,42.5 11.41666667,42.5 11.41666667,42.41666667 11.5,42.41666667 11.58333333,42.41666667 11.66666667,42.41666667 11.66666667,42.33333333</coordinates></LinearRing></outerBoundaryIs></Polygon><Polygon><outerBoundaryIs><LinearRing><coordinates>9.83333333,43.5 9.91666667,43.5 9.91666667,43.41666667 9.83333333,43.41666667 9.83333333,43.5</coordinates></LinearRing></outerBoundaryIs></Polygon><Polygon><outerBoundaryIs><LinearRing><coordinates>9.83333333,44.08333333 9.91666667,44.08333333 9.91666667,44.0 9.83333333,44.0 9.83333333,44.08333333</coordinates></LinearRing></outerBoundaryIs></Polygon><Polygon><outerBoundaryIs><LinearRing><coordinates>10.08333333,44.0 10.16666667,44.0 10.16666667,43.91666667 10.08333333,43.91666667 10.08333333,44.0</coordinates></LinearRing></outerBoundaryIs></Polygon><Polygon><outerBoundaryIs><LinearRing><coordinates>11.41666667,44.0 11.5,44.0 11.5,43.91666667 11.41666667,43.91666667 11.33333333,43.91666667 11.33333333,44.0 11.41666667,44.0</coordinates></LinearRing></outerBoundaryIs></Polygon><Polygon><outerBoundaryIs><LinearRing><coordinates>24.75,43.75 24.75,43.66666667 24.66666667,43.66666667 24.58333333,43.66666667 24.5,43.66666667 24.41666667,43.66666667 24.41666667,43.75 24.33333333,43.75 24.25,43.75 24.25,43.83333333 24.33333333,43.83333333 24.41666667,43.83333333 24.5,43.83333333 24.58333333,43.83333333 24.58333333,43.91666667 24.66666667,43.91666667 24.66666667,43.83333333 24.75,43.83333333 24.83333333,43.83333333 24.83333333,43.75 24.75,43.75</coordinates></LinearRing></outerBoundaryIs></Polygon><Polygon><outerBoundaryIs><LinearRing><coordinates>9.08333333,41.5 9.08333333,41.41666667 9.0,41.41666667 8.91666667,41.41666667 8.91666667,41.5 8.83333333,41.5 8.75,41.5 8.75,41.58333333 8.75,41.66666667 8.66666667,41.66666667 8.66666667,41.75 8.66666667,41.83333333 8.58333333,41.83333333 8.58333333,41.91666667 8.58333333,42.0 8.58333333,42.08333333 8.5,42.08333333 8.5,42.16666667 8.5,42.25 8.58333333,42.25 8.58333333,42.33333333 8.5,42.33333333 8.5,42.41666667 8.58333333,42.41666667 8.58333333,42.5 8.66666667,42.5 8.66666667,42.58333333 8.75,42.58333333 8.75,42.66666667 8.83333333,42.66666667 8.91666667,42.66666667 9.0,42.66666667 9.0,42.75 9.08333333,42.75 9.16666667,42.75 9.25,42.75 9.25,42.83333333 9.25,42.91666667 9.33333333,42.91666667 9.33333333,43.0 9.33333333,43.08333333 9.41666667,43.08333333 9.5,43.08333333 9.5,43.0 9.5,42.91666667 9.5,42.83333333 9.5,42.75 9.5,42.66666667 9.58333333,42.66666667 9.58333333,42.58333333 9.58333333,42.5 9.58333333,42.41666667 9.58333333,42.33333333 9.58333333,42.25 9.58333333,42.16666667 9.58333333,42.08333333 9.58333333,42.0 9.5,42.0 9.41666667,42.0 9.41666667,41.91666667 9.41666667,41.83333333 9.41666667,41.75 9.33333333,41.75 9.33333333,41.66666667 9.25,41.66666667 9.25,41.58333333 9.16666667,41.58333333 9.16666667,41.5 9.08333333,41.5</coordinates></LinearRing></outerBoundaryIs><innerBoundaryIs><LinearRing><coordinates>8.91666667,41.5 9.0,41.5 9.0,41.58333333 8.91666667,41.58333333 8.91666667,41.5</coordinates></LinearRing></innerBoundaryIs><innerBoundaryIs><LinearRing><coordinates>8.75,42.33333333 8.75,42.25 8.83333333,42.25 8.83333333,42.33333333 8.75,42.33333333</coordinates></LinearRing></innerBoundaryIs><innerBoundaryIs><LinearRing><coordinates>8.83333333,42.33333333 8.91666667,42.33333333 8.91666667,42.41666667 9.0,42.41666667 9.0,42.33333333 9.0,42.25 9.08333333,42.25 9.16666667,42.25 9.16666667,42.33333333 9.08333333,42.33333333 9.08333333,42.41666667 9.08333333,42.5 9.08333333,42.58333333 9.0,42.58333333 8.91666667,42.58333333 8.91666667,42.5 8.83333333,42.5 8.83333333,42.41666667 8.83333333,42.33333333</coordinates></LinearRing></innerBoundaryIs><innerBoundaryIs><LinearRing><coordinates>9.16666667,42.5 9.25,42.5 9.33333333,42.5 9.33333333,42.58333333 9.25,42.58333333 9.16666667,42.58333333 9.16666667,42.5</coordinates></LinearRing></innerBoundaryIs></Polygon><Polygon><outerBoundaryIs><LinearRing><coordinates>15.91666667,43.0 16,43 16.0,43.08333333 16.08333333,43.08333333 16.16666667,43.08333333 16.25,43.08333333 16.33333333,43.08333333 16.33333333,43.0 16.25,43.0 16.16666667,43.0 16.08333333,43.0 16.08333333,42.91666667 16.0,42.91666667 15.91666667,42.91666667 15.91666667,43.0</coordinates></LinearRing></outerBoundaryIs></Polygon><Polygon><outerBoundaryIs><LinearRing><coordinates>17.33333333,42.91666667 17.41666667,42.91666667 17.41666667,42.83333333 17.33333333,42.83333333 17.33333333,42.91666667</coordinates></LinearRing></outerBoundaryIs></Polygon><Polygon><outerBoundaryIs><LinearRing><coordinates>17.58333333,43.08333333 17.66666667,43.08333333 17.66666667,43.0 17.58333333,43.0 17.58333333,43.08333333</coordinates></LinearRing></outerBoundaryIs></Polygon><Polygon><outerBoundaryIs><LinearRing><coordinates>9.83333333,43.08333333 9.91666667,43.08333333 9.91666667,43.0 9.83333333,43.0 9.75,43.0 9.75,43.08333333 9.83333333,43.08333333</coordinates></LinearRing></outerBoundaryIs></Polygon><Polygon><outerBoundaryIs><LinearRing><coordinates>15.66666667,43.08333333 15.75,43.08333333 15.75,43.0 15.66666667,43.0 15.66666667,43.08333333</coordinates></LinearRing></outerBoundaryIs></Polygon><Polygon><outerBoundaryIs><LinearRing><coordinates>10.0,44.41666667 10.08333333,44.41666667 10.08333333,44.33333333 10.0,44.33333333 10.0,44.41666667</coordinates></LinearRing></outerBoundaryIs></Polygon><Polygon><outerBoundaryIs><LinearRing><coordinates>22.58333333,44.58333333 22.66666667,44.58333333 22.75,44.58333333 22.75,44.5 22.66666667,44.5 22.58333333,44.5 22.58333333,44.58333333</coordinates></LinearRing></outerBoundaryIs></Polygon><Polygon><outerBoundaryIs><LinearRing><coordinates>8.91666667,44.41666667 9.0,44.41666667 9.0,44.33333333 8.91666667,44.33333333 8.83333333,44.33333333 8.83333333,44.41666667 8.83333333,44.5 8.91666667,44.5 8.91666667,44.41666667</coordinates></LinearRing></outerBoundaryIs></Polygon><Polygon><outerBoundaryIs><LinearRing><coordinates>14.5,45.25 14.58333333,45.25 14.58333333,45.16666667 14.5,45.16666667 14.5,45.25</coordinates></LinearRing></outerBoundaryIs></Polygon><Polygon><outerBoundaryIs><LinearRing><coordinates>22.75,44.25 22.83333333,44.25 22.83333333,44.16666667 22.75,44.16666667 22.66666667,44.16666667 22.58333333,44.16666667 22.5,44.16666667 22.5,44.25 22.5,44.33333333 22.5,44.41666667 22.58333333,44.41666667 22.58333333,44.33333333 22.66666667,44.33333333 22.66666667,44.25 22.75,44.25</coordinates></LinearRing></outerBoundaryIs></Polygon><Polygon><outerBoundaryIs><LinearRing><coordinates>24.16666667,43.75 24.25,43.75 24.25,43.66666667 24.16666667,43.66666667 24.08333333,43.66666667 24.08333333,43.75 24.0,43.75 23.91666667,43.75 23.83333333,43.75 23.75,43.75 23.66666667,43.75 23.66666667,43.83333333 23.58333333,43.83333333 23.5,43.83333333 23.41666667,43.83333333 23.33333333,43.83333333 23.25,43.83333333 23.16666667,43.83333333 23.08333333,43.83333333 23.08333333,43.75 23.0,43.75 23.0,43.83333333 22.91666667,43.83333333 22.83333333,43.83333333 22.83333333,43.91666667 22.75,43.91666667 22.75,44.0 22.83333333,44.0 22.83333333,44.08333333 22.83333333,44.16666667 22.91666667,44.16666667 23.0,44.16666667 23.0,44.08333333 23.08333333,44.08333333 23.08333333,44.0 23.16666667,44.0 23.16666667,44.08333333 23.25,44.08333333 23.33333333,44.08333333 23.41666667,44.08333333 23.5,44.08333333 23.58333333,44.08333333 23.58333333,44.0 23.66666667,44.0 23.66666667,43.91666667 23.75,43.91666667 23.83333333,43.91666667 23.91666667,43.91666667 23.91666667,43.83333333 24.0,43.83333333 24.08333333,43.83333333 24.16666667,43.83333333 24.16666667,43.75</coordinates></LinearRing></outerBoundaryIs></Polygon><Polygon><outerBoundaryIs><LinearRing><coordinates>22.0,46.91666667 22.08333333,46.91666667 22.08333333,46.83333333 22.0,46.83333333 22.0,46.91666667</coordinates></LinearRing></outerBoundaryIs></Polygon><Polygon><outerBoundaryIs><LinearRing><coordinates>24.16666667,47.08333333 24.16666667,47.0 24.08333333,47.0 24,47 24.0,47.08333333 24.0,47.16666667 24.08333333,47.16666667 24.16666667,47.16666667 24.25,47.16666667 24.25,47.08333333 24.16666667,47.08333333</coordinates></LinearRing></outerBoundaryIs></Polygon><Polygon><outerBoundaryIs><LinearRing><coordinates>18.41666667,47.66666667 18.5,47.66666667 18.5,47.58333333 18.41666667,47.58333333 18.41666667,47.66666667</coordinates></LinearRing></outerBoundaryIs></Polygon><Polygon><outerBoundaryIs><LinearRing><coordinates>18.91666667,47.75 19.0,47.75 19.0,47.66666667 18.91666667,47.66666667 18.83333333,47.66666667 18.83333333,47.75 18.91666667,47.75</coordinates></LinearRing></outerBoundaryIs></Polygon><Polygon><outerBoundaryIs><LinearRing><coordinates>18.33333333,47.5 18.41666667,47.5 18.41666667,47.41666667 18.33333333,47.41666667 18.33333333,47.5</coordinates></LinearRing></outerBoundaryIs></Polygon><Polygon><outerBoundaryIs><LinearRing><coordinates>18.25,47.41666667 18.33333333,47.41666667 18.33333333,47.33333333 18.25,47.33333333 18.25,47.41666667</coordinates></LinearRing></outerBoundaryIs></Polygon><Polygon><outerBoundaryIs><LinearRing><coordinates>25.83333333,48.25 25.83333333,48.16666667 25.75,48.16666667 25.66666667,48.16666667 25.66666667,48.25 25.75,48.25 25.75,48.33333333 25.83333333,48.33333333 25.83333333,48.25</coordinates></LinearRing></outerBoundaryIs></Polygon><Polygon><outerBoundaryIs><LinearRing><coordinates>21.66666667,48.5 21.75,48.5 21.75,48.41666667 21.66666667,48.41666667 21.66666667,48.5</coordinates></LinearRing></outerBoundaryIs></Polygon><Polygon><outerBoundaryIs><LinearRing><coordinates>13.41666667,53.41666667 13.5,53.41666667 13.5,53.33333333 13.41666667,53.33333333 13.41666667,53.41666667</coordinates></LinearRing></outerBoundaryIs></Polygon><Polygon><outerBoundaryIs><LinearRing><coordinates>8.66666667,54.08333333 8.75,54.08333333 8.75,54.0 8.66666667,54.0 8.66666667,54.08333333</coordinates></LinearRing></outerBoundaryIs></Polygon><Polygon><outerBoundaryIs><LinearRing><coordinates>23.16666667,54.75 23.25,54.75 23.33333333,54.75 23.33333333,54.66666667 23.25,54.66666667 23.16666667,54.66666667 23.16666667,54.75</coordinates></LinearRing></outerBoundaryIs></Polygon><Polygon><outerBoundaryIs><LinearRing><coordinates>21.75,57.16666667 21.83333333,57.16666667 21.83333333,57.08333333 21.75,57.08333333 21.75,57.16666667</coordinates></LinearRing></outerBoundaryIs></Polygon><Polygon><outerBoundaryIs><LinearRing><coordinates>12.16666667,54.83333333 12.16666667,54.75 12.08333333,54.75 12.08333333,54.66666667 12.0,54.66666667 12.0,54.58333333 12.0,54.5 11.91666667,54.5 11.91666667,54.58333333 11.83333333,54.58333333 11.75,54.58333333 11.66666667,54.58333333 11.58333333,54.58333333 11.5,54.58333333 11.41666667,54.58333333 11.33333333,54.58333333 11.33333333,54.66666667 11.25,54.66666667 11.16666667,54.66666667 11.08333333,54.66666667 11.0,54.66666667 11.0,54.75 10.91666667,54.75 10.91666667,54.83333333 11.0,54.83333333 11.0,54.91666667 11,55 11.08333333,55.0 11.16666667,55.0 11.25,55.0 11.33333333,55.0 11.33333333,55.08333333 11.41666667,55.08333333 11.41666667,55.0 11.5,55.0 11.58333333,55.0 11.58333333,55.08333333 11.66666667,55.08333333 11.66666667,55.16666667 11.58333333,55.16666667 11.5,55.16666667 11.41666667,55.16666667 11.33333333,55.16666667 11.25,55.16666667 11.25,55.08333333 11.16666667,55.08333333 11.08333333,55.08333333 11.08333333,55.16666667 11.16666667,55.16666667 11.16666667,55.25 11.08333333,55.25 11.08333333,55.33333333 11.08333333,55.41666667 11.16666667,55.41666667 11.16666667,55.5 11.08333333,55.5 11.08333333,55.58333333 11.0,55.58333333 10.91666667,55.58333333 10.91666667,55.66666667 10.83333333,55.66666667 10.83333333,55.75 10.91666667,55.75 11.0,55.75 11.08333333,55.75 11.16666667,55.75 11.16666667,55.83333333 11.08333333,55.83333333 11.08333333,55.91666667 11.16666667,55.91666667 11.25,55.91666667 11.25,56.0 11.33333333,56.0 11.41666667,56.0 11.5,56.0 11.58333333,56.0 11.66666667,56.0 11.75,56.0 11.83333333,56.0 11.91666667,56.0 11.91666667,56.08333333 12.0,56.08333333 12.08333333,56.08333333 12.08333333,56.16666667 12.16666667,56.16666667 12.25,56.16666667 12.33333333,56.16666667 12.41666667,56.16666667 12.5,56.16666667 12.5,56.25 12.41666667,56.25 12.41666667,56.33333333 12.5,56.33333333 12.58333333,56.33333333 12.58333333,56.41666667 12.5,56.41666667 12.5,56.5 12.58333333,56.5 12.66666667,56.5 12.66666667,56.41666667 12.75,56.41666667 12.75,56.33333333 12.83333333,56.33333333 12.91666667,56.33333333 13.0,56.33333333 13.08333333,56.33333333 13.08333333,56.25 13.16666667,56.25 13.16666667,56.16666667 13.25,56.16666667 13.33333333,56.16666667 13.33333333,56.08333333 13.33333333,56.0 13.25,56.0 13.25,56.08333333 13.16666667,56.08333333 13.08333333,56.08333333 13.08333333,56.0 13.08333333,55.91666667 13.16666667,55.91666667 13.25,55.91666667 13.25,55.83333333 13.33333333,55.83333333 13.41666667,55.83333333 13.41666667,55.75 13.5,55.75 13.58333333,55.75 13.58333333,55.66666667 13.66666667,55.66666667 13.75,55.66666667 13.75,55.58333333 13.83333333,55.58333333 13.91666667,55.58333333 13.91666667,55.5 14.0,55.5 14.08333333,55.5 14.16666667,55.5 14.16666667,55.58333333 14.25,55.58333333 14.25,55.66666667 14.16666667,55.66666667 14.16666667,55.75 14.08333333,55.75 14.08333333,55.83333333 14.08333333,55.91666667 14.0,55.91666667 13.91666667,55.91666667 13.91666667,56.0 14,56 14.0,56.08333333 13.91666667,56.08333333 13.83333333,56.08333333 13.83333333,56.16666667 13.75,56.16666667 13.75,56.25 13.83333333,56.25 13.91666667,56.25 14.0,56.25 14.0,56.33333333 14.08333333,56.33333333 14.08333333,56.25 14.16666667,56.25 14.16666667,56.16666667 14.25,56.16666667 14.33333333,56.16666667 14.41666667,56.16666667 14.5,56.16666667 14.5,56.08333333 14.58333333,56.08333333 14.58333333,56.16666667 14.58333333,56.25 14.66666667,56.25 14.75,56.25 14.83333333,56.25 14.91666667,56.25 15.0,56.25 15.08333333,56.25 15.16666667,56.25 15.25,56.25 15.33333333,56.25 15.41666667,56.25 15.5,56.25 15.58333333,56.25 15.66666667,56.25 15.75,56.25 15.75,56.16666667 15.83333333,56.16666667 15.83333333,56.25 15.91666667,56.25 15.91666667,56.33333333 15.91666667,56.41666667 15.91666667,56.5 16.0,56.5 16.0,56.58333333 16.08333333,56.58333333 16.08333333,56.66666667 16.16666667,56.66666667 16.16666667,56.75 16.25,56.75 16.25,56.83333333 16.25,56.91666667 16.33333333,56.91666667 16.33333333,57.0 16.33333333,57.08333333 16.33333333,57.16666667 16.33333333,57.25 16.41666667,57.25 16.41666667,57.33333333 16.5,57.33333333 16.5,57.41666667 16.41666667,57.41666667 16.41666667,57.5 16.5,57.5 16.5,57.58333333 16.5,57.66666667 16.5,57.75 16.5,57.83333333 16.41666667,57.83333333 16.41666667,57.91666667 16.41666667,58.0 16.5,58.0 16.58333333,58.0 16.58333333,58.08333333 16.66666667,58.08333333 16.66666667,58.16666667 16.75,58.16666667 16.75,58.25 16.75,58.33333333 16.66666667,58.33333333 16.66666667,58.41666667 16.75,58.41666667 16.83333333,58.41666667 16.91666667,58.41666667 16.91666667,58.33333333 17.0,58.33333333 17.08333333,58.33333333 17.08333333,58.25 17.0,58.25 17.0,58.16666667 16.91666667,58.16666667 16.91666667,58.08333333 16.83333333,58.08333333 16.83333333,58.0 16.83333333,57.91666667 16.83333333,57.83333333 16.83333333,57.75 16.75,57.75 16.75,57.66666667 16.75,57.58333333 16.75,57.5 16.75,57.41666667 16.75,57.33333333 16.66666667,57.33333333 16.58333333,57.33333333 16.58333333,57.25 16.58333333,57.16666667 16.66666667,57.16666667 16.66666667,57.08333333 16.58333333,57.08333333 16.58333333,57.0 16.58333333,56.91666667 16.5,56.91666667 16.5,56.83333333 16.5,56.75 16.5,56.66666667 16.41666667,56.66666667 16.41666667,56.58333333 16.33333333,56.58333333 16.25,56.58333333 16.25,56.5 16.25,56.41666667 16.16666667,56.41666667 16.16666667,56.33333333 16.08333333,56.33333333 16.08333333,56.25 16.08333333,56.16666667 16.0,56.16666667 16.0,56.08333333 15.91666667,56.08333333 15.91666667,56.0 15.83333333,56.0 15.75,56.0 15.66666667,56.0 15.66666667,56.08333333 15.58333333,56.08333333 15.5,56.08333333 15.41666667,56.08333333 15.33333333,56.08333333 15.25,56.08333333 15.16666667,56.08333333 15.08333333,56.08333333 15.0,56.08333333 14.91666667,56.08333333 14.91666667,56.0 14.83333333,56.0 14.75,56.0 14.75,55.91666667 14.66666667,55.91666667 14.66666667,56.0 14.58333333,56.0 14.5,56.0 14.5,55.91666667 14.41666667,55.91666667 14.33333333,55.91666667 14.33333333,55.83333333 14.25,55.83333333 14.25,55.75 14.33333333,55.75 14.33333333,55.66666667 14.33333333,55.58333333 14.41666667,55.58333333 14.41666667,55.5 14.33333333,55.5 14.33333333,55.41666667 14.25,55.41666667 14.25,55.33333333 14.16666667,55.33333333 14.08333333,55.33333333 14.0,55.33333333 14.0,55.41666667 13.91666667,55.41666667 13.83333333,55.41666667 13.75,55.41666667 13.66666667,55.41666667 13.66666667,55.33333333 13.58333333,55.33333333 13.5,55.33333333 13.41666667,55.33333333 13.33333333,55.33333333 13.25,55.33333333 13.16666667,55.33333333 13.08333333,55.33333333 13.0,55.33333333 12.91666667,55.33333333 12.83333333,55.33333333 12.75,55.33333333 12.75,55.41666667 12.83333333,55.41666667 12.83333333,55.5 12.83333333,55.58333333 12.75,55.58333333 12.66666667,55.58333333 12.66666667,55.5 12.58333333,55.5 12.5,55.5 12.5,55.58333333 12.41666667,55.58333333 12.33333333,55.58333333 12.33333333,55.5 12.25,55.5 12.25,55.41666667 12.33333333,55.41666667 12.41666667,55.41666667 12.5,55.41666667 12.5,55.33333333 12.5,55.25 12.41666667,55.25 12.41666667,55.16666667 12.33333333,55.16666667 12.25,55.16666667 12.25,55.08333333 12.33333333,55.08333333 12.41666667,55.08333333 12.5,55.08333333 12.58333333,55.08333333 12.58333333,55.0 12.58333333,54.91666667 12.5,54.91666667 12.41666667,54.91666667 12.33333333,54.91666667 12.25,54.91666667 12.25,54.83333333 12.16666667,54.83333333</coordinates></LinearRing></outerBoundaryIs><innerBoundaryIs><LinearRing><coordinates>11.58333333,55.0 11.58333333,54.91666667 11.66666667,54.91666667 11.66666667,55.0 11.58333333,55.0</coordinates></LinearRing></innerBoundaryIs><innerBoundaryIs><LinearRing><coordinates>11.25,55.91666667 11.25,55.83333333 11.33333333,55.83333333 11.33333333,55.91666667 11.25,55.91666667</coordinates></LinearRing></innerBoundaryIs><innerBoundaryIs><LinearRing><coordinates>12.75,56.33333333 12.66666667,56.33333333 12.66666667,56.25 12.75,56.25 12.75,56.33333333</coordinates></LinearRing></innerBoundaryIs><innerBoundaryIs><LinearRing><coordinates>16.58333333,58.0 16.58333333,57.91666667 16.66666667,57.91666667 16.75,57.91666667 16.75,58.0 16.66666667,58.0 16.58333333,58.0</coordinates></LinearRing></innerBoundaryIs><innerBoundaryIs><LinearRing><coordinates>12.83333333,55.58333333 12.91666667,55.58333333 12.91666667,55.66666667 12.91666667,55.75 12.83333333,55.75 12.83333333,55.66666667 12.83333333,55.58333333</coordinates></LinearRing></innerBoundaryIs><innerBoundaryIs><LinearRing><coordinates>12.83333333,55.75 12.83333333,55.83333333 12.75,55.83333333 12.66666667,55.83333333 12.66666667,55.75 12.66666667,55.66666667 12.75,55.66666667 12.75,55.75 12.83333333,55.75</coordinates></LinearRing></innerBoundaryIs><innerBoundaryIs><LinearRing><coordinates>12.66666667,55.83333333 12.66666667,55.91666667 12.66666667,56.0 12.58333333,56.0 12.58333333,55.91666667 12.58333333,55.83333333 12.66666667,55.83333333</coordinates></LinearRing></innerBoundaryIs><innerBoundaryIs><LinearRing><coordinates>11.91666667,55.25 11.91666667,55.16666667 12.0,55.16666667 12.0,55.25 11.91666667,55.25</coordinates></LinearRing></innerBoundaryIs><innerBoundaryIs><LinearRing><coordinates>11.91666667,55.91666667 11.83333333,55.91666667 11.75,55.91666667 11.75,55.83333333 11.83333333,55.83333333 11.91666667,55.83333333 11.91666667,55.91666667</coordinates></LinearRing></innerBoundaryIs><innerBoundaryIs><LinearRing><coordinates>11.83333333,55.58333333 11.83333333,55.5 11.91666667,55.5 11.91666667,55.58333333 11.83333333,55.58333333</coordinates></LinearRing></innerBoundaryIs><innerBoundaryIs><LinearRing><coordinates>13.58333333,55.5 13.66666667,55.5 13.66666667,55.58333333 13.58333333,55.58333333 13.5,55.58333333 13.5,55.66666667 13.41666667,55.66666667 13.41666667,55.58333333 13.41666667,55.5 13.5,55.5 13.58333333,55.5</coordinates></LinearRing></innerBoundaryIs></Polygon><Polygon><outerBoundaryIs><LinearRing><coordinates>18.83333333,52.91666667 18.91666667,52.91666667 18.91666667,52.83333333 18.83333333,52.83333333 18.75,52.83333333 18.75,52.91666667 18.83333333,52.91666667</coordinates></LinearRing></outerBoundaryIs></Polygon><Polygon><outerBoundaryIs><LinearRing><coordinates>18.66666667,53.0 18.75,53.0 18.75,52.91666667 18.66666667,52.91666667 18.58333333,52.91666667 18.58333333,53.0 18.66666667,53.0</coordinates></LinearRing></outerBoundaryIs></Polygon><Polygon><outerBoundaryIs><LinearRing><coordinates>6.25,43.0 6.25,42.91666667 6.16666667,42.91666667 6.16666667,43.0 6.08333333,43.0 6.08333333,43.08333333 6.0,43.08333333 6,43 5.91666667,43.0 5.83333333,43.0 5.75,43.0 5.75,43.08333333 5.66666667,43.08333333 5.66666667,43.16666667 5.58333333,43.16666667 5.5,43.16666667 5.41666667,43.16666667 5.33333333,43.16666667 5.33333333,43.25 5.25,43.25 5.25,43.33333333 5.16666667,43.33333333 5.08333333,43.33333333 5.0,43.33333333 4.91666667,43.33333333 4.83333333,43.33333333 4.75,43.33333333 4.66666667,43.33333333 4.58333333,43.33333333 4.5,43.33333333 4.5,43.41666667 4.41666667,43.41666667 4.33333333,43.41666667 4.25,43.41666667 4.16666667,43.41666667 4.08333333,43.41666667 4.08333333,43.5 4.0,43.5 3.91666667,43.5 3.91666667,43.41666667 3.83333333,43.41666667 3.75,43.41666667 3.75,43.33333333 3.66666667,43.33333333 3.58333333,43.33333333 3.58333333,43.25 3.5,43.25 3.41666667,43.25 3.33333333,43.25 3.33333333,43.16666667 3.25,43.16666667 3.16666667,43.16666667 3.16666667,43.08333333 3.16666667,43.0 3.08333333,43.0 3.08333333,42.91666667 3.08333333,42.83333333 3.08333333,42.75 3.08333333,42.66666667 3.08333333,42.58333333 3.16666667,42.58333333 3.16666667,42.5 3.16666667,42.41666667 3.25,42.41666667 3.33333333,42.41666667 3.33333333,42.33333333 3.33333333,42.25 3.25,42.25 3.25,42.16666667 3.25,42.08333333 3.25,42.0 3.25,41.91666667 3.25,41.83333333 3.16666667,41.83333333 3.08333333,41.83333333 3.08333333,41.75 3.0,41.75 3.0,41.66666667 2.91666667,41.66666667 2.83333333,41.66666667 2.83333333,41.58333333 2.75,41.58333333 2.66666667,41.58333333 2.58333333,41.58333333 2.58333333,41.5 2.5,41.5 2.41666667,41.5 2.41666667,41.41666667 2.33333333,41.41666667 2.25,41.41666667 2.25,41.33333333 2.16666667,41.33333333 2.16666667,41.25 2.08333333,41.25 2.0,41.25 1.91666667,41.25 1.91666667,41.16666667 1.83333333,41.16666667 1.75,41.16666667 1.66666667,41.16666667 1.58333333,41.16666667 1.5,41.16666667 1.5,41.08333333 1.41666667,41.08333333 1.33333333,41.08333333 1.25,41.08333333 1.25,41.0 1.16666667,41.0 1.08333333,41.0 1,41 1.0,40.91666667 0.91666667,40.91666667 0.83333333,40.91666667 0.83333333,40.83333333 0.83333333,40.75 0.91666667,40.75 0.91666667,40.66666667 0.83333333,40.66666667 0.83333333,40.58333333 0.75,40.58333333 0.75,40.5 0.66666667,40.5 0.58333333,40.5 0.5,40.5 0.5,40.41666667 0.5,40.33333333 0.41666667,40.33333333 0.41666667,40.25 0.33333333,40.25 0.33333333,40.16666667 0.25,40.16666667 0.25,40.08333333 0.16666667,40.08333333 0.16666667,40.0 0.08333333,40.0 0.08333333,39.91666667 -0.0,39.91666667 -0.0,39.83333333 -0.08333333,39.83333333 -0.08333333,39.75 -0.16666667,39.75 -0.16666667,39.66666667 -0.16666667,39.58333333 -0.25,39.58333333 -0.25,39.5 -0.25,39.41666667 -0.25,39.33333333 -0.25,39.25 -0.16666667,39.25 -0.16666667,39.16666667 -0.16666667,39.08333333 -0.08333333,39.08333333 -0.08333333,39.0 -0.08333333,38.91666667 -0.16666667,38.91666667 -0.16666667,39.0 -0.25,39.0 -0.25,39.08333333 -0.25,39.16666667 -0.33333333,39.16666667 -0.41666667,39.16666667 -0.41666667,39.08333333 -0.5,39.08333333 -0.58333333,39.08333333 -0.58333333,39.16666667 -0.5,39.16666667 -0.5,39.25 -0.5,39.33333333 -0.5,39.41666667 -0.5,39.5 -0.41666667,39.5 -0.41666667,39.58333333 -0.33333333,39.58333333 -0.33333333,39.66666667 -0.25,39.66666667 -0.25,39.75 -0.33333333,39.75 -0.33333333,39.83333333 -0.41666667,39.83333333 -0.41666667,39.91666667 -0.5,39.91666667 -0.5,40.0 -0.41666667,40.0 -0.33333333,40.0 -0.33333333,40.08333333 -0.41666667,40.08333333 -0.41666667,40.16666667 -0.5,40.16666667 -0.58333333,40.16666667 -0.66666667,40.16666667 -0.66666667,40.25 -0.75,40.25 -0.83333333,40.25 -0.91666667,40.25 -0.91666667,40.16666667 -0.83333333,40.16666667 -0.83333333,40.08333333 -0.75,40.08333333 -0.75,40.0 -0.75,39.91666667 -0.75,39.83333333 -0.83333333,39.83333333 -0.91666667,39.83333333 -0.91666667,39.91666667 -1.0,39.91666667 -1.08333333,39.91666667 -1.08333333,40.0 -1.16666667,40.0 -1.16666667,40.08333333 -1.16666667,40.16666667 -1.08333333,40.16666667 -1.08333333,40.25 -1.0,40.25 -1.0,40.33333333 -1.0,40.41666667 -1.0,40.5 -1.08333333,40.5 -1.08333333,40.41666667 -1.16666667,40.41666667 -1.16666667,40.5 -1.25,40.5 -1.25,40.58333333 -1.25,40.66666667 -1.33333333,40.66666667 -1.33333333,40.75 -1.25,40.75 -1.25,40.83333333 -1.25,40.91666667 -1.25,41.0 -1.33333333,41.0 -1.33333333,41.08333333 -1.25,41.08333333 -1.25,41.16666667 -1.16666667,41.16666667 -1.08333333,41.16666667 -1.08333333,41.08333333 -1.0,41.08333333 -1,41 -0.91666667,41.0 -0.83333333,41.0 -0.83333333,40.91666667 -0.75,40.91666667 -0.75,40.83333333 -0.66666667,40.83333333 -0.58333333,40.83333333 -0.5,40.83333333 -0.41666667,40.83333333 -0.33333333,40.83333333 -0.33333333,40.75 -0.41666667,40.75 -0.41666667,40.66666667 -0.33333333,40.66666667 -0.25,40.66666667 -0.25,40.75 -0.16666667,40.75 -0.08333333,40.75 -0.08333333,40.83333333 -0.08333333,40.91666667 -0.0,40.91666667 0.08333333,40.91666667 0.16666667,40.91666667 0.25,40.91666667 0.33333333,40.91666667 0.33333333,41.0 0.41666667,41.0 0.41666667,41.08333333 0.5,41.08333333 0.58333333,41.08333333 0.58333333,41.16666667 0.66666667,41.16666667 0.66666667,41.25 0.75,41.25 0.75,41.33333333 0.75,41.41666667 0.83333333,41.41666667 0.83333333,41.5 0.91666667,41.5 1.0,41.5 1.0,41.58333333 1.0,41.66666667 1.0,41.75 0.91666667,41.75 0.91666667,41.83333333 0.83333333,41.83333333 0.75,41.83333333 0.66666667,41.83333333 0.58333333,41.83333333 0.5,41.83333333 0.5,41.91666667 0.41666667,41.91666667 0.33333333,41.91666667 0.25,41.91666667 0.25,42.0 0.16666667,42.0 0.08333333,42.0 0,42 -0.0,41.91666667 -0.08333333,41.91666667 -0.16666667,41.91666667 -0.16666667,42.0 -0.25,42.0 -0.25,41.91666667 -0.33333333,41.91666667 -0.41666667,41.91666667 -0.41666667,42.0 -0.5,42.0 -0.58333333,42.0 -0.66666667,42.0 -0.66666667,42.08333333 -0.75,42.08333333 -0.83333333,42.08333333 -0.83333333,42.0 -0.91666667,42.0 -0.91666667,41.91666667 -1.0,41.91666667 -1,42 -1.0,42.08333333 -1.08333333,42.08333333 -1.16666667,42.08333333 -1.25,42.08333333 -1.33333333,42.08333333 -1.33333333,42.16666667 -1.41666667,42.16666667 -1.41666667,42.25 -1.5,42.25 -1.58333333,42.25 -1.58333333,42.16666667 -1.66666667,42.16666667 -1.75,42.16666667 -1.75,42.25 -1.83333333,42.25 -1.91666667,42.25 -1.91666667,42.33333333 -2.0,42.33333333 -2.08333333,42.33333333 -2.08333333,42.25 -2.08333333,42.16666667 -2.0,42.16666667 -1.91666667,42.16666667 -1.91666667,42.08333333 -2.0,42.08333333 -2.08333333,42.08333333 -2.08333333,42.0 -2.08333333,41.91666667 -2.0,41.91666667 -1.91666667,41.91666667 -1.83333333,41.91666667 -1.83333333,41.83333333 -1.75,41.83333333 -1.75,41.75 -1.66666667,41.75 -1.66666667,41.66666667 -1.75,41.66666667 -1.75,41.58333333 -1.83333333,41.58333333 -1.91666667,41.58333333 -2.0,41.58333333 -2.0,41.5 -2.08333333,41.5 -2.08333333,41.58333333 -2.16666667,41.58333333 -2.25,41.58333333 -2.25,41.66666667 -2.33333333,41.66666667 -2.33333333,41.75 -2.41666667,41.75 -2.41666667,41.66666667 -2.41666667,41.58333333 -2.5,41.58333333 -2.58333333,41.58333333 -2.58333333,41.66666667 -2.66666667,41.66666667 -2.75,41.66666667 -2.75,41.75 -2.83333333,41.75 -2.91666667,41.75 -3.0,41.75 -3.0,41.83333333 -3.08333333,41.83333333 -3.16666667,41.83333333 -3.16666667,41.91666667 -3.16666667,42.0 -3.25,42.0 -3.25,42.08333333 -3.33333333,42.08333333 -3.41666667,42.08333333 -3.41666667,42.16666667 -3.5,42.16666667 -3.5,42.08333333 -3.58333333,42.08333333 -3.58333333,42.16666667 -3.58333333,42.25 -3.66666667,42.25 -3.75,42.25 -3.75,42.33333333 -3.83333333,42.33333333 -3.91666667,42.33333333 -4.0,42.33333333 -4.08333333,42.33333333 -4.08333333,42.41666667 -4.16666667,42.41666667 -4.25,42.41666667 -4.33333333,42.41666667 -4.33333333,42.5 -4.41666667,42.5 -4.5,42.5 -4.5,42.41666667 -4.58333333,42.41666667 -4.66666667,42.41666667 -4.75,42.41666667 -4.83333333,42.41666667 -4.91666667,42.41666667 -5.0,42.41666667 -5.08333333,42.41666667 -5.16666667,42.41666667 -5.25,42.41666667 -5.33333333,42.41666667 -5.41666667,42.41666667 -5.41666667,42.33333333 -5.33333333,42.33333333 -5.33333333,42.25 -5.41666667,42.25 -5.41666667,42.16666667 -5.5,42.16666667 -5.5,42.08333333 -5.5,42.0 -5.5,41.91666667 -5.5,41.83333333 -5.5,41.75 -5.5,41.66666667 -5.5,41.58333333 -5.5,41.5 -5.58333333,41.5 -5.58333333,41.41666667 -5.58333333,41.33333333 -5.58333333,41.25 -5.58333333,41.16666667 -5.66666667,41.16666667 -5.66666667,41.08333333 -5.66666667,41.0 -5.66666667,40.91666667 -5.66666667,40.83333333 -5.58333333,40.83333333 -5.58333333,40.75 -5.66666667,40.75 -5.66666667,40.66666667 -5.58333333,40.66666667 -5.58333333,40.58333333 -5.5,40.58333333 -5.41666667,40.58333333 -5.33333333,40.58333333 -5.33333333,40.66666667 -5.25,40.66666667 -5.16666667,40.66666667 -5.08333333,40.66666667 -5.0,40.66666667 -4.91666667,40.66666667 -4.91666667,40.58333333 -4.83333333,40.58333333 -4.75,40.58333333 -4.66666667,40.58333333 -4.66666667,40.5 -4.75,40.5 -4.83333333,40.5 -4.83333333,40.41666667 -4.83333333,40.33333333 -4.83333333,40.25 -4.91666667,40.25 -5.0,40.25 -5.08333333,40.25 -5.16666667,40.25 -5.16666667,40.33333333 -5.25,40.33333333 -5.33333333,40.33333333 -5.41666667,40.33333333 -5.41666667,40.25 -5.5,40.25 -5.58333333,40.25 -5.58333333,40.33333333 -5.58333333,40.41666667 -5.66666667,40.41666667 -5.75,40.41666667 -5.75,40.33333333 -5.83333333,40.33333333 -5.83333333,40.25 -5.91666667,40.25 -5.91666667,40.33333333 -6.0,40.33333333 -6.08333333,40.33333333 -6.16666667,40.33333333 -6.16666667,40.41666667 -6.08333333,40.41666667 -6.08333333,40.5 -6.0,40.5 -5.91666667,40.5 -5.91666667,40.58333333 -5.83333333,40.58333333 -5.83333333,40.66666667 -5.83333333,40.75 -5.83333333,40.83333333 -5.91666667,40.83333333 -5.91666667,40.91666667 -5.91666667,41.0 -5.91666667,41.08333333 -5.91666667,41.16666667 -5.91666667,41.25 -5.91666667,41.33333333 -5.91666667,41.41666667 -5.91666667,41.5 -6.0,41.5 -6.0,41.58333333 -6.0,41.66666667 -6.08333333,41.66666667 -6.08333333,41.75 -6.16666667,41.75 -6.16666667,41.83333333 -6.25,41.83333333 -6.33333333,41.83333333 -6.41666667,41.83333333 -6.5,41.83333333 -6.58333333,41.83333333 -6.66666667,41.83333333 -6.75,41.83333333 -6.75,41.91666667 -6.75,42.0 -6.75,42.08333333 -6.66666667,42.08333333 -6.66666667,42.16666667 -6.58333333,42.16666667 -6.5,42.16666667 -6.41666667,42.16666667 -6.41666667,42.25 -6.33333333,42.25 -6.33333333,42.33333333 -6.33333333,42.41666667 -6.41666667,42.41666667 -6.5,42.41666667 -6.58333333,42.41666667 -6.58333333,42.5 -6.58333333,42.58333333 -6.58333333,42.66666667 -6.66666667,42.66666667 -6.66666667,42.75 -6.66666667,42.83333333 -6.58333333,42.83333333 -6.5,42.83333333 -6.5,42.91666667 -6.41666667,42.91666667 -6.41666667,43.0 -6.5,43.0 -6.58333333,43.0 -6.66666667,43.0 -6.66666667,43.08333333 -6.75,43.08333333 -6.75,43.16666667 -6.83333333,43.16666667 -6.83333333,43.25 -6.83333333,43.33333333 -6.91666667,43.33333333 -6.91666667,43.41666667 -7.0,43.41666667 -7.0,43.33333333 -7.08333333,43.33333333 -7.08333333,43.41666667 -7.16666667,43.41666667 -7.25,43.41666667 -7.33333333,43.41666667 -7.33333333,43.5 -7.41666667,43.5 -7.5,43.5 -7.5,43.58333333 -7.5,43.66666667 -7.58333333,43.66666667 -7.58333333,43.58333333 -7.66666667,43.58333333 -7.66666667,43.66666667 -7.75,43.66666667 -7.83333333,43.66666667 -7.83333333,43.58333333 -7.91666667,43.58333333 -7.91666667,43.66666667 -7.91666667,43.75 -7.91666667,43.83333333 -7.83333333,43.83333333 -7.83333333,43.75 -7.75,43.75 -7.75,43.83333333 -7.66666667,43.83333333 -7.66666667,43.75 -7.58333333,43.75 -7.5,43.75 -7.41666667,43.75 -7.33333333,43.75 -7.33333333,43.66666667 -7.25,43.66666667 -7.25,43.58333333 -7.16666667,43.58333333 -7.08333333,43.58333333 -7.0,43.58333333 -6.91666667,43.58333333 -6.83333333,43.58333333 -6.75,43.58333333 -6.66666667,43.58333333 -6.58333333,43.58333333 -6.5,43.58333333 -6.41666667,43.58333333 -6.33333333,43.58333333 -6.25,43.58333333 -6.25,43.66666667 -6.16666667,43.66666667 -6.16666667,43.58333333 -6.08333333,43.58333333 -6.0,43.58333333 -6.0,43.66666667 -5.91666667,43.66666667 -5.83333333,43.66666667 -5.75,43.66666667 -5.75,43.58333333 -5.66666667,43.58333333 -5.58333333,43.58333333 -5.5,43.58333333 -5.41666667,43.58333333 -5.33333333,43.58333333 -5.25,43.58333333 -5.25,43.5 -5.16666667,43.5 -5.08333333,43.5 -5.0,43.5 -4.91666667,43.5 -4.83333333,43.5 -4.75,43.5 -4.75,43.41666667 -4.66666667,43.41666667 -4.58333333,43.41666667 -4.5,43.41666667 -4.41666667,43.41666667 -4.33333333,43.41666667 -4.25,43.41666667 -4.16666667,43.41666667 -4.16666667,43.5 -4.08333333,43.5 -4.0,43.5 -3.91666667,43.5 -3.83333333,43.5 -3.75,43.5 -3.66666667,43.5 -3.66666667,43.58333333 -3.58333333,43.58333333 -3.5,43.58333333 -3.5,43.5 -3.41666667,43.5 -3.41666667,43.41666667 -3.33333333,43.41666667 -3.25,43.41666667 -3.16666667,43.41666667 -3.08333333,43.41666667 -3.0,43.41666667 -3.0,43.5 -2.91666667,43.5 -2.83333333,43.5 -2.75,43.5 -2.66666667,43.5 -2.66666667,43.41666667 -2.58333333,43.41666667 -2.5,43.41666667 -2.41666667,43.41666667 -2.41666667,43.33333333 -2.33333333,43.33333333 -2.25,43.33333333 -2.16666667,43.33333333 -2.08333333,43.33333333 -2.0,43.33333333 -1.91666667,43.33333333 -1.91666667,43.41666667 -1.83333333,43.41666667 -1.75,43.41666667 -1.66666667,43.41666667 -1.66666667,43.5 -1.58333333,43.5 -1.58333333,43.58333333 -1.5,43.58333333 -1.5,43.66666667 -1.5,43.75 -1.5,43.83333333 -1.41666667,43.83333333 -1.41666667,43.91666667 -1.41666667,44.0 -1.41666667,44.08333333 -1.33333333,44.08333333 -1.33333333,44.16666667 -1.33333333,44.25 -1.33333333,44.33333333 -1.33333333,44.41666667 -1.33333333,44.5 -1.33333333,44.58333333 -1.33333333,44.66666667 -1.33333333,44.75 -1.25,44.75 -1.25,44.83333333 -1.25,44.91666667 -1.25,45.0 -1.25,45.08333333 -1.25,45.16666667 -1.25,45.25 -1.16666667,45.25 -1.16666667,45.33333333 -1.16666667,45.41666667 -1.16666667,45.5 -1.16666667,45.58333333 -1.16666667,45.66666667 -1.25,45.66666667 -1.25,45.75 -1.25,45.83333333 -1.33333333,45.83333333 -1.33333333,45.91666667 -1.41666667,45.91666667 -1.41666667,46.0 -1.41666667,46.08333333 -1.41666667,46.16666667 -1.5,46.16666667 -1.58333333,46.16666667 -1.58333333,46.25 -1.58333333,46.33333333 -1.66666667,46.33333333 -1.66666667,46.41666667 -1.75,46.41666667 -1.83333333,46.41666667 -1.83333333,46.5 -1.91666667,46.5 -1.91666667,46.58333333 -1.91666667,46.66666667 -2.0,46.66666667 -2.08333333,46.66666667 -2.08333333,46.75 -2.16666667,46.75 -2.16666667,46.83333333 -2.16666667,46.91666667 -2.25,46.91666667 -2.33333333,46.91666667 -2.33333333,47.0 -2.33333333,47.08333333 -2.25,47.08333333 -2.25,47.16666667 -2.33333333,47.16666667 -2.33333333,47.25 -2.41666667,47.25 -2.5,47.25 -2.58333333,47.25 -2.58333333,47.33333333 -2.58333333,47.41666667 -2.5,47.41666667 -2.5,47.5 -2.58333333,47.5 -2.66666667,47.5 -2.75,47.5 -2.75,47.41666667 -2.83333333,47.41666667 -2.83333333,47.33333333 -2.91666667,47.33333333 -3.0,47.33333333 -3.0,47.25 -3.08333333,47.25 -3.16666667,47.25 -3.25,47.25 -3.25,47.33333333 -3.33333333,47.33333333 -3.33333333,47.41666667 -3.25,47.41666667 -3.16666667,47.41666667 -3.16666667,47.5 -3.16666667,47.58333333 -3.25,47.58333333 -3.25,47.66666667 -3.33333333,47.66666667 -3.41666667,47.66666667 -3.41666667,47.58333333 -3.5,47.58333333 -3.58333333,47.58333333 -3.58333333,47.66666667 -3.58333333,47.75 -3.66666667,47.75 -3.75,47.75 -3.83333333,47.75 -3.91666667,47.75 -3.91666667,47.83333333 -4.0,47.83333333 -4.08333333,47.83333333 -4.08333333,47.75 -4.16666667,47.75 -4.25,47.75 -4.33333333,47.75 -4.41666667,47.75 -4.41666667,47.83333333 -4.41666667,47.91666667 -4.5,47.91666667 -4.5,48.0 -4.58333333,48.0 -4.66666667,48.0 -4.75,48.0 -4.75,48.08333333 -4.66666667,48.08333333 -4.58333333,48.08333333 -4.58333333,48.16666667 -4.58333333,48.25 -4.66666667,48.25 -4.66666667,48.33333333 -4.75,48.33333333 -4.83333333,48.33333333 -4.83333333,48.41666667 -4.83333333,48.5 -4.83333333,48.58333333 -4.75,48.58333333 -4.66666667,48.58333333 -4.66666667,48.66666667 -4.58333333,48.66666667 -4.5,48.66666667 -4.41666667,48.66666667 -4.41666667,48.75 -4.33333333,48.75 -4.25,48.75 -4.16666667,48.75 -4.08333333,48.75 -4.08333333,48.83333333 -4.0,48.83333333 -4.0,48.75 -3.91666667,48.75 -3.83333333,48.75 -3.75,48.75 -3.66666667,48.75 -3.66666667,48.83333333 -3.58333333,48.83333333 -3.5,48.83333333 -3.5,48.91666667 -3.41666667,48.91666667 -3.41666667,48.83333333 -3.33333333,48.83333333 -3.33333333,48.91666667 -3.25,48.91666667 -3.16666667,48.91666667 -3.08333333,48.91666667 -3.0,48.91666667 -2.91666667,48.91666667 -2.91666667,48.83333333 -2.91666667,48.75 -2.83333333,48.75 -2.83333333,48.66666667 -2.75,48.66666667 -2.75,48.58333333 -2.66666667,48.58333333 -2.58333333,48.58333333 -2.58333333,48.66666667 -2.5,48.66666667 -2.41666667,48.66666667 -2.33333333,48.66666667 -2.33333333,48.75 -2.25,48.75 -2.25,48.66666667 -2.16666667,48.66666667 -2.08333333,48.66666667 -2.0,48.66666667 -2.0,48.75 -1.91666667,48.75 -1.83333333,48.75 -1.83333333,48.66666667 -1.75,48.66666667 -1.66666667,48.66666667 -1.58333333,48.66666667 -1.58333333,48.75 -1.58333333,48.83333333 -1.66666667,48.83333333 -1.66666667,48.91666667 -1.58333333,48.91666667 -1.58333333,49.0 -1.66666667,49.0 -1.66666667,49.08333333 -1.66666667,49.16666667 -1.66666667,49.25 -1.75,49.25 -1.75,49.33333333 -1.83333333,49.33333333 -1.83333333,49.41666667 -1.91666667,49.41666667 -1.91666667,49.5 -1.91666667,49.58333333 -1.91666667,49.66666667 -2.0,49.66666667 -2.0,49.75 -1.91666667,49.75 -1.83333333,49.75 -1.75,49.75 -1.66666667,49.75 -1.66666667,49.66666667 -1.58333333,49.66666667 -1.5,49.66666667 -1.5,49.75 -1.41666667,49.75 -1.33333333,49.75 -1.25,49.75 -1.25,49.66666667 -1.16666667,49.66666667 -1.16666667,49.58333333 -1.25,49.58333333 -1.25,49.5 -1.16666667,49.5 -1.16666667,49.41666667 -1.08333333,49.41666667 -1.0,49.41666667 -0.91666667,49.41666667 -0.83333333,49.41666667 -0.75,49.41666667 -0.66666667,49.41666667 -0.58333333,49.41666667 -0.5,49.41666667 -0.41666667,49.41666667 -0.41666667,49.33333333 -0.33333333,49.33333333 -0.25,49.33333333 -0.16666667,49.33333333 -0.08333333,49.33333333 -0.0,49.33333333 -0.0,49.41666667 0.08333333,49.41666667 0.08333333,49.5 -0.0,49.5 -0.0,49.58333333 0.08333333,49.58333333 0.08333333,49.66666667 0.08333333,49.75 0.16666667,49.75 0.25,49.75 0.33333333,49.75 0.33333333,49.83333333 0.41666667,49.83333333 0.5,49.83333333 0.5,49.91666667 0.58333333,49.91666667 0.66666667,49.91666667 0.75,49.91666667 0.83333333,49.91666667 0.91666667,49.91666667 1.0,49.91666667 1,50 1.08333333,50.0 1.16666667,50.0 1.25,50.0 1.25,50.08333333 1.33333333,50.08333333 1.41666667,50.08333333 1.41666667,50.16666667 1.41666667,50.25 1.5,50.25 1.5,50.33333333 1.5,50.41666667 1.5,50.5 1.58333333,50.5 1.58333333,50.58333333 1.5,50.58333333 1.5,50.66666667 1.5,50.75 1.58333333,50.75 1.58333333,50.83333333 1.58333333,50.91666667 1.66666667,50.91666667 1.66666667,51.0 1.75,51.0 1.83333333,51.0 1.91666667,51.0 2,51 2.0,51.08333333 2.08333333,51.08333333 2.16666667,51.08333333 2.25,51.08333333 2.33333333,51.08333333 2.41666667,51.08333333 2.5,51.08333333 2.5,51.16666667 2.58333333,51.16666667 2.66666667,51.16666667 2.75,51.16666667 2.75,51.25 2.83333333,51.25 2.91666667,51.25 2.91666667,51.33333333 3.0,51.33333333 3.08333333,51.33333333 3.16666667,51.33333333 3.16666667,51.41666667 3.25,51.41666667 3.33333333,51.41666667 3.41666667,51.41666667 3.5,51.41666667 3.5,51.5 3.41666667,51.5 3.41666667,51.58333333 3.5,51.58333333 3.5,51.66666667 3.58333333,51.66666667 3.66666667,51.66666667 3.66666667,51.75 3.75,51.75 3.83333333,51.75 3.83333333,51.83333333 3.91666667,51.83333333 3.91666667,51.91666667 4.0,51.91666667 4,52 4.08333333,52.0 4.08333333,52.08333333 4.16666667,52.08333333 4.25,52.08333333 4.25,52.16666667 4.33333333,52.16666667 4.33333333,52.25 4.41666667,52.25 4.41666667,52.33333333 4.5,52.33333333 4.5,52.41666667 4.5,52.5 4.58333333,52.5 4.58333333,52.58333333 4.58333333,52.66666667 4.58333333,52.75 4.58333333,52.83333333 4.66666667,52.83333333 4.66666667,52.91666667 4.66666667,53.0 4.66666667,53.08333333 4.66666667,53.16666667 4.75,53.16666667 4.83333333,53.16666667 4.83333333,53.25 4.91666667,53.25 4.91666667,53.33333333 5.0,53.33333333 5.08333333,53.33333333 5.08333333,53.41666667 5.16666667,53.41666667 5.25,53.41666667 5.33333333,53.41666667 5.33333333,53.5 5.41666667,53.5 5.5,53.5 5.58333333,53.5 5.66666667,53.5 5.75,53.5 5.83333333,53.5 5.91666667,53.5 6.0,53.5 6.08333333,53.5 6.16666667,53.5 6.16666667,53.58333333 6.25,53.58333333 6.33333333,53.58333333 6.33333333,53.5 6.33333333,53.41666667 6.41666667,53.41666667 6.41666667,53.5 6.41666667,53.58333333 6.5,53.58333333 6.5,53.5 6.58333333,53.5 6.58333333,53.58333333 6.58333333,53.66666667 6.66666667,53.66666667 6.75,53.66666667 6.83333333,53.66666667 6.83333333,53.75 6.91666667,53.75 7.0,53.75 7.08333333,53.75 7.16666667,53.75 7.25,53.75 7.33333333,53.75 7.41666667,53.75 7.41666667,53.83333333 7.5,53.83333333 7.58333333,53.83333333 7.66666667,53.83333333 7.75,53.83333333 7.83333333,53.83333333 7.91666667,53.83333333 8.0,53.83333333 8.0,53.75 8.08333333,53.75 8.16666667,53.75 8.16666667,53.66666667 8.16666667,53.58333333 8.25,53.58333333 8.25,53.66666667 8.33333333,53.66666667 8.41666667,53.66666667 8.41666667,53.75 8.5,53.75 8.5,53.83333333 8.5,53.91666667 8.41666667,53.91666667 8.41666667,54.0 8.5,54.0 8.58333333,54.0 8.58333333,53.91666667 8.66666667,53.91666667 8.75,53.91666667 8.83333333,53.91666667 8.83333333,54.0 8.83333333,54.08333333 8.75,54.08333333 8.75,54.16666667 8.75,54.25 8.66666667,54.25 8.58333333,54.25 8.58333333,54.33333333 8.58333333,54.41666667 8.5,54.41666667 8.41666667,54.41666667 8.41666667,54.5 8.41666667,54.58333333 8.33333333,54.58333333 8.25,54.58333333 8.25,54.66666667 8.25,54.75 8.25,54.83333333 8.25,54.91666667 8.25,55.0 8.33333333,55.0 8.33333333,55.08333333 8.41666667,55.08333333 8.41666667,55.16666667 8.41666667,55.25 8.5,55.25 8.5,55.33333333 8.41666667,55.33333333 8.33333333,55.33333333 8.33333333,55.41666667 8.25,55.41666667 8.25,55.5 8.16666667,55.5 8.08333333,55.5 8.0,55.5 8.0,55.58333333 8.08333333,55.58333333 8.08333333,55.66666667 8.08333333,55.75 8.16666667,55.75 8.16666667,55.83333333 8.08333333,55.83333333 8.08333333,55.91666667 8.08333333,56.0 8.08333333,56.08333333 8.08333333,56.16666667 8.08333333,56.25 8.08333333,56.33333333 8.08333333,56.41666667 8.08333333,56.5 8.08333333,56.58333333 8.08333333,56.66666667 8.16666667,56.66666667 8.16666667,56.75 8.16666667,56.83333333 8.25,56.83333333 8.25,56.91666667 8.33333333,56.91666667 8.33333333,57.0 8.41666667,57.0 8.41666667,57.08333333 8.5,57.08333333 8.5,57.16666667 8.58333333,57.16666667 8.66666667,57.16666667 8.75,57.16666667 8.83333333,57.16666667 8.91666667,57.16666667 9.0,57.16666667 9.08333333,57.16666667 9.16666667,57.16666667 9.25,57.16666667 9.33333333,57.16666667 9.41666667,57.16666667 9.41666667,57.25 9.5,57.25 9.58333333,57.25 9.58333333,57.33333333 9.66666667,57.33333333 9.66666667,57.41666667 9.75,57.41666667 9.75,57.5 9.83333333,57.5 9.83333333,57.58333333 9.91666667,57.58333333 9.91666667,57.66666667 10.0,57.66666667 10.08333333,57.66666667 10.16666667,57.66666667 10.25,57.66666667 10.33333333,57.66666667 10.33333333,57.75 10.41666667,57.75 10.5,57.75 10.58333333,57.75 10.66666667,57.75 10.66666667,57.66666667 10.58333333,57.66666667 10.5,57.66666667 10.5,57.58333333 10.5,57.5 10.58333333,57.5 10.58333333,57.41666667 10.58333333,57.33333333 10.58333333,57.25 10.58333333,57.16666667 10.5,57.16666667 10.5,57.08333333 10.41666667,57.08333333 10.41666667,57.0 10.41666667,56.91666667 10.33333333,56.91666667 10.33333333,56.83333333 10.33333333,56.75 10.41666667,56.75 10.41666667,56.66666667 10.41666667,56.58333333 10.5,56.58333333 10.58333333,56.58333333 10.66666667,56.58333333 10.75,56.58333333 10.83333333,56.58333333 10.91666667,56.58333333 10.91666667,56.5 11.0,56.5 11.0,56.41666667 11.0,56.33333333 10.91666667,56.33333333 10.91666667,56.25 10.83333333,56.25 10.83333333,56.16666667 10.75,56.16666667 10.75,56.08333333 10.66666667,56.08333333 10.58333333,56.08333333 10.5,56.08333333 10.41666667,56.08333333 10.33333333,56.08333333 10.33333333,56.0 10.33333333,55.91666667 10.25,55.91666667 10.25,55.83333333 10.33333333,55.83333333 10.33333333,55.75 10.33333333,55.66666667 10.41666667,55.66666667 10.41666667,55.58333333 10.5,55.58333333 10.58333333,55.58333333 10.58333333,55.66666667 10.66666667,55.66666667 10.66666667,55.58333333 10.75,55.58333333 10.83333333,55.58333333 10.83333333,55.5 10.75,55.5 10.75,55.41666667 10.83333333,55.41666667 10.83333333,55.33333333 10.91666667,55.33333333 10.91666667,55.25 10.83333333,55.25 10.83333333,55.16666667 10.91666667,55.16666667 11.0,55.16666667 11.0,55.08333333 11,55 10.91666667,55.0 10.91666667,54.91666667 10.83333333,54.91666667 10.83333333,54.83333333 10.83333333,54.75 10.75,54.75 10.75,54.66666667 10.66666667,54.66666667 10.66666667,54.75 10.58333333,54.75 10.58333333,54.83333333 10.5,54.83333333 10.5,54.75 10.41666667,54.75 10.33333333,54.75 10.33333333,54.83333333 10.25,54.83333333 10.25,54.91666667 10.16666667,54.91666667 10.16666667,55.0 10.08333333,55.0 10.08333333,54.91666667 10.08333333,54.83333333 10.0,54.83333333 10.0,54.75 10.08333333,54.75 10.08333333,54.66666667 10.08333333,54.58333333 10.08333333,54.5 10.16666667,54.5 10.25,54.5 10.33333333,54.5 10.41666667,54.5 10.41666667,54.41666667 10.5,54.41666667 10.58333333,54.41666667 10.66666667,54.41666667 10.66666667,54.33333333 10.75,54.33333333 10.83333333,54.33333333 10.83333333,54.41666667 10.91666667,54.41666667 11.0,54.41666667 11.0,54.5 11.0,54.58333333 11.08333333,54.58333333 11.16666667,54.58333333 11.25,54.58333333 11.25,54.5 11.33333333,54.5 11.33333333,54.41666667 11.33333333,54.33333333 11.25,54.33333333 11.16666667,54.33333333 11.08333333,54.33333333 11.08333333,54.25 11.16666667,54.25 11.16666667,54.16666667 11.08333333,54.16666667 11.08333333,54.08333333 11.16666667,54.08333333 11.25,54.08333333 11.25,54.0 11.33333333,54.0 11.33333333,54.08333333 11.41666667,54.08333333 11.5,54.08333333 11.5,54.16666667 11.58333333,54.16666667 11.66666667,54.16666667 11.75,54.16666667 11.83333333,54.16666667 11.91666667,54.16666667 11.91666667,54.25 12.0,54.25 12.08333333,54.25 12.16666667,54.25 12.16666667,54.33333333 12.25,54.33333333 12.33333333,54.33333333 12.33333333,54.41666667 12.41666667,54.41666667 12.41666667,54.5 12.5,54.5 12.58333333,54.5 12.66666667,54.5 12.75,54.5 12.83333333,54.5 12.91666667,54.5 13.0,54.5 13.0,54.58333333 13.08333333,54.58333333 13.08333333,54.66666667 13.16666667,54.66666667 13.25,54.66666667 13.25,54.75 13.33333333,54.75 13.41666667,54.75 13.5,54.75 13.5,54.66666667 13.5,54.58333333 13.58333333,54.58333333 13.66666667,54.58333333 13.75,54.58333333 13.75,54.5 13.66666667,54.5 13.66666667,54.41666667 13.75,54.41666667 13.75,54.33333333 13.75,54.25 13.83333333,54.25 13.83333333,54.16666667 13.91666667,54.16666667 13.91666667,54.08333333 14.0,54.08333333 14.08333333,54.08333333 14.16666667,54.08333333 14.16666667,54.0 14.25,54.0 14.33333333,54.0 14.33333333,53.91666667 14.41666667,53.91666667 14.41666667,54.0 14.5,54.0 14.58333333,54.0 14.66666667,54.0 14.66666667,54.08333333 14.75,54.08333333 14.83333333,54.08333333 14.91666667,54.08333333 15.0,54.08333333 15.0,54.16666667 15.08333333,54.16666667 15.16666667,54.16666667 15.25,54.16666667 15.33333333,54.16666667 15.41666667,54.16666667 15.5,54.16666667 15.5,54.25 15.58333333,54.25 15.66666667,54.25 15.75,54.25 15.83333333,54.25 15.91666667,54.25 16.0,54.25 16.0,54.33333333 16.08333333,54.33333333 16.16666667,54.33333333 16.25,54.33333333 16.25,54.41666667 16.33333333,54.41666667 16.33333333,54.5 16.41666667,54.5 16.41666667,54.58333333 16.5,54.58333333 16.58333333,54.58333333 16.66666667,54.58333333 16.75,54.58333333 16.83333333,54.58333333 16.83333333,54.66666667 16.91666667,54.66666667 17.0,54.66666667 17.0,54.75 17.08333333,54.75 17.16666667,54.75 17.25,54.75 17.33333333,54.75 17.41666667,54.75 17.41666667,54.83333333 17.5,54.83333333 17.58333333,54.83333333 17.66666667,54.83333333 17.75,54.83333333 17.83333333,54.83333333 17.91666667,54.83333333 18.0,54.83333333 18.08333333,54.83333333 18.16666667,54.83333333 18.25,54.83333333 18.33333333,54.83333333 18.41666667,54.83333333 18.5,54.83333333 18.58333333,54.83333333 18.58333333,54.75 18.66666667,54.75 18.75,54.75 18.75,54.66666667 18.83333333,54.66666667 18.83333333,54.58333333 18.75,54.58333333 18.66666667,54.58333333 18.66666667,54.66666667 18.58333333,54.66666667 18.58333333,54.58333333 18.58333333,54.5 18.66666667,54.5 18.66666667,54.41666667 18.75,54.41666667 18.83333333,54.41666667 18.91666667,54.41666667 19.0,54.41666667 19.08333333,54.41666667 19.16666667,54.41666667 19.25,54.41666667 19.33333333,54.41666667 19.41666667,54.41666667 19.5,54.41666667 19.5,54.5 19.58333333,54.5 19.66666667,54.5 19.66666667,54.58333333 19.75,54.58333333 19.75,54.66666667 19.83333333,54.66666667 19.83333333,54.75 19.91666667,54.75 19.91666667,54.83333333 19.91666667,54.91666667 19.91666667,55.0 20,55 20.08333333,55.0 20.16666667,55.0 20.25,55.0 20.33333333,55.0 20.41666667,55.0 20.5,55.0 20.58333333,55.0 20.58333333,55.08333333 20.66666667,55.08333333 20.66666667,55.16666667 20.75,55.16666667 20.75,55.25 20.83333333,55.25 20.91666667,55.25 20.91666667,55.33333333 21.0,55.33333333 21.0,55.41666667 21.0,55.5 21.08333333,55.5 21.08333333,55.58333333 21.08333333,55.66666667 21.08333333,55.75 21.0,55.75 21.0,55.83333333 21.0,55.91666667 21,56 21.0,56.08333333 21.0,56.16666667 20.91666667,56.16666667 20.91666667,56.25 20.91666667,56.33333333 20.91666667,56.41666667 21.0,56.41666667 21.0,56.5 21.0,56.58333333 21.0,56.66666667 21.0,56.75 21.0,56.83333333 21.0,56.91666667 21.08333333,56.91666667 21.16666667,56.91666667 21.25,56.91666667 21.25,57.0 21.33333333,57.0 21.33333333,57.08333333 21.41666667,57.08333333 21.41666667,57.16666667 21.41666667,57.25 21.41666667,57.33333333 21.5,57.33333333 21.5,57.41666667 21.58333333,57.41666667 21.66666667,57.41666667 21.75,57.41666667 21.75,57.33333333 21.83333333,57.33333333 21.83333333,57.25 21.75,57.25 21.75,57.16666667 21.66666667,57.16666667 21.66666667,57.08333333 21.58333333,57.08333333 21.58333333,57.0 21.58333333,56.91666667 21.58333333,56.83333333 21.5,56.83333333 21.5,56.75 21.41666667,56.75 21.41666667,56.66666667 21.41666667,56.58333333 21.5,56.58333333 21.5,56.5 21.5,56.41666667 21.58333333,56.41666667 21.58333333,56.33333333 21.66666667,56.33333333 21.66666667,56.25 21.58333333,56.25 21.58333333,56.16666667 21.5,56.16666667 21.5,56.08333333 21.41666667,56.08333333 21.41666667,56.0 21.33333333,56.0 21.33333333,55.91666667 21.33333333,55.83333333 21.33333333,55.75 21.41666667,55.75 21.41666667,55.66666667 21.5,55.66666667 21.58333333,55.66666667 21.58333333,55.58333333 21.66666667,55.58333333 21.66666667,55.5 21.75,55.5 21.75,55.41666667 21.83333333,55.41666667 21.83333333,55.33333333 21.91666667,55.33333333 22.0,55.33333333 22.08333333,55.33333333 22.16666667,55.33333333 22.25,55.33333333 22.33333333,55.33333333 22.41666667,55.33333333 22.5,55.33333333 22.58333333,55.33333333 22.66666667,55.33333333 22.66666667,55.25 22.75,55.25 22.75,55.16666667 22.83333333,55.16666667 22.91666667,55.16666667 22.91666667,55.08333333 22.91666667,55.0 22.91666667,54.91666667 23.0,54.91666667 23.08333333,54.91666667 23.08333333,54.83333333 23.16666667,54.83333333 23.16666667,54.75 23.08333333,54.75 23.0,54.75 23.0,54.66666667 22.91666667,54.66666667 22.83333333,54.66666667 22.75,54.66666667 22.66666667,54.66666667 22.58333333,54.66666667 22.58333333,54.75 22.5,54.75 22.5,54.83333333 22.41666667,54.83333333 22.41666667,54.75 22.33333333,54.75 22.25,54.75 22.25,54.66666667 22.16666667,54.66666667 22.16666667,54.58333333 22.08333333,54.58333333 22.0,54.58333333 21.91666667,54.58333333 21.91666667,54.5 21.83333333,54.5 21.75,54.5 21.75,54.41666667 21.66666667,54.41666667 21.58333333,54.41666667 21.5,54.41666667 21.5,54.33333333 21.41666667,54.33333333 21.41666667,54.25 21.33333333,54.25 21.25,54.25 21.25,54.16666667 21.16666667,54.16666667 21.08333333,54.16666667 21.0,54.16666667 20.91666667,54.16666667 20.91666667,54.25 20.83333333,54.25 20.83333333,54.33333333 20.83333333,54.41666667 20.75,54.41666667 20.66666667,54.41666667 20.58333333,54.41666667 20.5,54.41666667 20.5,54.5 20.41666667,54.5 20.33333333,54.5 20.25,54.5 20.16666667,54.5 20.08333333,54.5 20.08333333,54.41666667 20.0,54.41666667 20.0,54.33333333 19.91666667,54.33333333 19.91666667,54.25 20.0,54.25 20.0,54.16666667 20.08333333,54.16666667 20.16666667,54.16666667 20.16666667,54.08333333 20.08333333,54.08333333 20.0,54.08333333 19.91666667,54.08333333 19.83333333,54.08333333 19.75,54.08333333 19.75,54.0 19.66666667,54.0 19.58333333,54.0 19.5,54.0 19.5,53.91666667 19.41666667,53.91666667 19.41666667,53.83333333 19.33333333,53.83333333 19.33333333,53.91666667 19.25,53.91666667 19.25,53.83333333 19.16666667,53.83333333 19.08333333,53.83333333 19.08333333,53.75 19.0,53.75 19.0,53.66666667 18.91666667,53.66666667 18.91666667,53.58333333 18.91666667,53.5 18.91666667,53.41666667 18.83333333,53.41666667 18.75,53.41666667 18.75,53.33333333 18.66666667,53.33333333 18.58333333,53.33333333 18.5,53.33333333 18.41666667,53.33333333 18.41666667,53.25 18.33333333,53.25 18.33333333,53.16666667 18.41666667,53.16666667 18.41666667,53.08333333 18.5,53.08333333 18.58333333,53.08333333 18.58333333,53.0 18.5,53.0 18.41666667,53.0 18.33333333,53.0 18.25,53.0 18.16666667,53.0 18.16666667,53.08333333 18.08333333,53.08333333 18.0,53.08333333 17.91666667,53.08333333 17.91666667,53.16666667 18.0,53.16666667 18.08333333,53.16666667 18.16666667,53.16666667 18.16666667,53.25 18.25,53.25 18.25,53.33333333 18.33333333,53.33333333 18.33333333,53.41666667 18.41666667,53.41666667 18.5,53.41666667 18.5,53.5 18.58333333,53.5 18.58333333,53.58333333 18.66666667,53.58333333 18.66666667,53.66666667 18.66666667,53.75 18.58333333,53.75 18.58333333,53.83333333 18.58333333,53.91666667 18.58333333,54.0 18.58333333,54.08333333 18.58333333,54.16666667 18.58333333,54.25 18.58333333,54.33333333 18.58333333,54.41666667 18.5,54.41666667 18.5,54.5 18.41666667,54.5 18.41666667,54.58333333 18.33333333,54.58333333 18.33333333,54.5 18.25,54.5 18.25,54.58333333 18.16666667,54.58333333 18.08333333,54.58333333 18.0,54.58333333 18.0,54.66666667 17.91666667,54.66666667 17.91666667,54.75 17.83333333,54.75 17.83333333,54.66666667 17.83333333,54.58333333 17.83333333,54.5 17.75,54.5 17.66666667,54.5 17.58333333,54.5 17.5,54.5 17.41666667,54.5 17.33333333,54.5 17.25,54.5 17.16666667,54.5 17.16666667,54.41666667 17.25,54.41666667 17.25,54.33333333 17.16666667,54.33333333 17.08333333,54.33333333 17.0,54.33333333 17.0,54.25 16.91666667,54.25 16.83333333,54.25 16.75,54.25 16.75,54.16666667 16.66666667,54.16666667 16.66666667,54.25 16.58333333,54.25 16.58333333,54.16666667 16.5,54.16666667 16.5,54.08333333 16.5,54.0 16.5,53.91666667 16.41666667,53.91666667 16.33333333,53.91666667 16.33333333,53.83333333 16.25,53.83333333 16.25,53.75 16.33333333,53.75 16.33333333,53.66666667 16.25,53.66666667 16.25,53.58333333 16.25,53.5 16.25,53.41666667 16.25,53.33333333 16.16666667,53.33333333 16.08333333,53.33333333 16.0,53.33333333 16.0,53.25 15.91666667,53.25 15.91666667,53.33333333 15.83333333,53.33333333 15.83333333,53.25 15.75,53.25 15.66666667,53.25 15.66666667,53.33333333 15.58333333,53.33333333 15.58333333,53.25 15.58333333,53.16666667 15.58333333,53.08333333 15.66666667,53.08333333 15.75,53.08333333 15.83333333,53.08333333 15.91666667,53.08333333 16.0,53.08333333 16.08333333,53.08333333 16.16666667,53.08333333 16.16666667,53.0 16.25,53.0 16.33333333,53.0 16.41666667,53.0 16.5,53.0 16.5,53.08333333 16.58333333,53.08333333 16.66666667,53.08333333 16.66666667,53.0 16.58333333,53.0 16.58333333,52.91666667 16.5,52.91666667 16.5,52.83333333 16.41666667,52.83333333 16.41666667,52.75 16.5,52.75 16.58333333,52.75 16.58333333,52.66666667 16.5,52.66666667 16.41666667,52.66666667 16.33333333,52.66666667 16.25,52.66666667 16.25,52.58333333 16.16666667,52.58333333 16.08333333,52.58333333 16.0,52.58333333 15.91666667,52.58333333 15.83333333,52.58333333 15.83333333,52.5 15.83333333,52.41666667 15.91666667,52.41666667 16.0,52.41666667 16.0,52.33333333 16.08333333,52.33333333 16.16666667,52.33333333 16.16666667,52.25 16.16666667,52.16666667 16.16666667,52.08333333 16.25,52.08333333 16.33333333,52.08333333 16.33333333,52.16666667 16.41666667,52.16666667 16.5,52.16666667 16.58333333,52.16666667 16.66666667,52.16666667 16.66666667,52.08333333 16.58333333,52.08333333 16.5,52.08333333 16.5,52.0 16.41666667,52.0 16.33333333,52.0 16.33333333,51.91666667 16.25,51.91666667 16.25,51.83333333 16.16666667,51.83333333 16.08333333,51.83333333 16.08333333,51.75 16.16666667,51.75 16.25,51.75 16.33333333,51.75 16.41666667,51.75 16.41666667,51.66666667 16.41666667,51.58333333 16.5,51.58333333 16.58333333,51.58333333 16.66666667,51.58333333 16.66666667,51.5 16.75,51.5 16.83333333,51.5 16.91666667,51.5 17.0,51.5 17.08333333,51.5 17.16666667,51.5 17.25,51.5 17.25,51.58333333 17.33333333,51.58333333 17.33333333,51.5 17.41666667,51.5 17.5,51.5 17.58333333,51.5 17.66666667,51.5 17.75,51.5 17.83333333,51.5 17.91666667,51.5 18.0,51.5 18.0,51.41666667 18.08333333,51.41666667 18.16666667,51.41666667 18.25,51.41666667 18.33333333,51.41666667 18.41666667,51.41666667 18.5,51.41666667 18.58333333,51.41666667 18.66666667,51.41666667 18.75,51.41666667 18.75,51.33333333 18.75,51.25 18.83333333,51.25 18.91666667,51.25 19.0,51.25 19.0,51.16666667 19.08333333,51.16666667 19.16666667,51.16666667 19.16666667,51.08333333 19.25,51.08333333 19.33333333,51.08333333 19.41666667,51.08333333 19.41666667,51.16666667 19.41666667,51.25 19.5,51.25 19.5,51.16666667 19.58333333,51.16666667 19.66666667,51.16666667 19.75,51.16666667 19.83333333,51.16666667 19.83333333,51.08333333 19.91666667,51.08333333 19.91666667,51.16666667 20.0,51.16666667 20.08333333,51.16666667 20.16666667,51.16666667 20.16666667,51.25 20.25,51.25 20.33333333,51.25 20.41666667,51.25 20.41666667,51.33333333 20.5,51.33333333 20.5,51.41666667 20.58333333,51.41666667 20.58333333,51.33333333 20.66666667,51.33333333 20.66666667,51.25 20.75,51.25 20.83333333,51.25 20.83333333,51.16666667 20.91666667,51.16666667 21.0,51.16666667 21.0,51.08333333 21.08333333,51.08333333 21.16666667,51.08333333 21.16666667,51.0 21.16666667,50.91666667 21.25,50.91666667 21.33333333,50.91666667 21.33333333,50.83333333 21.33333333,50.75 21.41666667,50.75 21.41666667,50.66666667 21.41666667,50.58333333 21.41666667,50.5 21.41666667,50.41666667 21.5,50.41666667 21.58333333,50.41666667 21.66666667,50.41666667 21.75,50.41666667 21.83333333,50.41666667 21.91666667,50.41666667 22.0,50.41666667 22.0,50.33333333 22.08333333,50.33333333 22.16666667,50.33333333 22.16666667,50.25 22.25,50.25 22.33333333,50.25 22.41666667,50.25 22.41666667,50.16666667 22.5,50.16666667 22.5,50.08333333 22.58333333,50.08333333 22.66666667,50.08333333 22.66666667,50.16666667 22.66666667,50.25 22.66666667,50.33333333 22.75,50.33333333 22.83333333,50.33333333 22.91666667,50.33333333 22.91666667,50.25 23.0,50.25 23.08333333,50.25 23.08333333,50.33333333 23.0,50.33333333 23.0,50.41666667 23.0,50.5 23.0,50.58333333 23.0,50.66666667 23.08333333,50.66666667 23.16666667,50.66666667 23.16666667,50.58333333 23.25,50.58333333 23.33333333,50.58333333 23.41666667,50.58333333 23.5,50.58333333 23.5,50.5 23.58333333,50.5 23.58333333,50.41666667 23.66666667,50.41666667 23.66666667,50.33333333 23.75,50.33333333 23.83333333,50.33333333 23.91666667,50.33333333 24.0,50.33333333 24.0,50.25 24.08333333,50.25 24.16666667,50.25 24.25,50.25 24.33333333,50.25 24.41666667,50.25 24.41666667,50.16666667 24.5,50.16666667 24.58333333,50.16666667 24.58333333,50.08333333 24.58333333,50.0 24.5,50.0 24.5,49.91666667 24.58333333,49.91666667 24.58333333,49.83333333 24.66666667,49.83333333 24.75,49.83333333 24.83333333,49.83333333 24.83333333,49.91666667 24.91666667,49.91666667 25.0,49.91666667 25,50 25.08333333,50.0 25.16666667,50.0 25.16666667,49.91666667 25.08333333,49.91666667 25.08333333,49.83333333 25.0,49.83333333 24.91666667,49.83333333 24.91666667,49.75 25.0,49.75 25.0,49.66666667 24.91666667,49.66666667 24.91666667,49.58333333 25.0,49.58333333 25.0,49.5 25.08333333,49.5 25.08333333,49.41666667 25.16666667,49.41666667 25.16666667,49.33333333 25.16666667,49.25 25.16666667,49.16666667 25.25,49.16666667 25.25,49.08333333 25.33333333,49.08333333 25.33333333,49.0 25.33333333,48.91666667 25.25,48.91666667 25.16666667,48.91666667 25.08333333,48.91666667 25.08333333,48.83333333 25.08333333,48.75 25.08333333,48.66666667 25.08333333,48.58333333 25.08333333,48.5 25.16666667,48.5 25.16666667,48.41666667 25.25,48.41666667 25.25,48.33333333 25.33333333,48.33333333 25.41666667,48.33333333 25.5,48.33333333 25.58333333,48.33333333 25.58333333,48.25 25.58333333,48.16666667 25.66666667,48.16666667 25.66666667,48.08333333 25.75,48.08333333 25.83333333,48.08333333 25.83333333,48.0 25.83333333,47.91666667 25.83333333,47.83333333 25.91666667,47.83333333 25.91666667,47.75 25.91666667,47.66666667 26.0,47.66666667 26.0,47.58333333 26.08333333,47.58333333 26.08333333,47.5 26.08333333,47.41666667 26.16666667,47.41666667 26.16666667,47.33333333 26.25,47.33333333 26.25,47.25 26.25,47.16666667 26.25,47.08333333 26.33333333,47.08333333 26.33333333,47.0 26.25,47.0 26.25,46.91666667 26.33333333,46.91666667 26.33333333,46.83333333 26.33333333,46.75 26.41666667,46.75 26.41666667,46.66666667 26.41666667,46.58333333 26.5,46.58333333 26.5,46.5 26.41666667,46.5 26.33333333,46.5 26.33333333,46.41666667 26.41666667,46.41666667 26.41666667,46.33333333 26.41666667,46.25 26.5,46.25 26.5,46.16666667 26.58333333,46.16666667 26.58333333,46.08333333 26.66666667,46.08333333 26.66666667,46.0 26.66666667,45.91666667 26.66666667,45.83333333 26.66666667,45.75 26.75,45.75 26.75,45.66666667 26.75,45.58333333 26.75,45.5 26.66666667,45.5 26.58333333,45.5 26.58333333,45.41666667 26.5,45.41666667 26.41666667,45.41666667 26.33333333,45.41666667 26.33333333,45.33333333 26.25,45.33333333 26.25,45.25 26.16666667,45.25 26.08333333,45.25 26.0,45.25 26.0,45.16666667 25.91666667,45.16666667 25.83333333,45.16666667 25.83333333,45.08333333 25.75,45.08333333 25.66666667,45.08333333 25.58333333,45.08333333 25.58333333,45.0 25.5,45.0 25.41666667,45.0 25.33333333,45.0 25.25,45.0 25.25,44.91666667 25.16666667,44.91666667 25.08333333,44.91666667 25.0,44.91666667 24.91666667,44.91666667 24.83333333,44.91666667 24.83333333,44.83333333 24.75,44.83333333 24.66666667,44.83333333 24.58333333,44.83333333 24.5,44.83333333 24.41666667,44.83333333 24.33333333,44.83333333 24.33333333,44.91666667 24.33333333,45.0 24.25,45.0 24.16666667,45.0 24.16666667,44.91666667 24.25,44.91666667 24.25,44.83333333 24.16666667,44.83333333 24.16666667,44.75 24.08333333,44.75 24.0,44.75 23.91666667,44.75 23.83333333,44.75 23.83333333,44.66666667 23.75,44.66666667 23.66666667,44.66666667 23.66666667,44.75 23.58333333,44.75 23.58333333,44.83333333 23.5,44.83333333 23.5,44.75 23.41666667,44.75 23.33333333,44.75 23.33333333,44.83333333 23.25,44.83333333 23.25,44.75 23.16666667,44.75 23.08333333,44.75 23.0,44.75 23.0,44.83333333 22.91666667,44.83333333 22.91666667,44.75 22.83333333,44.75 22.75,44.75 22.66666667,44.75 22.58333333,44.75 22.58333333,44.66666667 22.5,44.66666667 22.5,44.58333333 22.41666667,44.58333333 22.41666667,44.5 22.41666667,44.41666667 22.33333333,44.41666667 22.33333333,44.33333333 22.33333333,44.25 22.33333333,44.16666667 22.33333333,44.08333333 22.25,44.08333333 22.25,44.0 22.25,43.91666667 22.16666667,43.91666667 22.16666667,43.83333333 22.25,43.83333333 22.33333333,43.83333333 22.33333333,43.91666667 22.41666667,43.91666667 22.41666667,43.83333333 22.5,43.83333333 22.5,43.75 22.58333333,43.75 22.58333333,43.66666667 22.66666667,43.66666667 22.75,43.66666667 22.75,43.58333333 22.83333333,43.58333333 22.91666667,43.58333333 22.91666667,43.5 23.0,43.5 23.08333333,43.5 23.08333333,43.41666667 23.08333333,43.33333333 23.16666667,43.33333333 23.25,43.33333333 23.25,43.25 23.33333333,43.25 23.41666667,43.25 23.5,43.25 23.58333333,43.25 23.66666667,43.25 23.75,43.25 23.83333333,43.25 23.83333333,43.16666667 23.75,43.16666667 23.66666667,43.16666667 23.66666667,43.08333333 23.75,43.08333333 23.83333333,43.08333333 23.91666667,43.08333333 24.0,43.08333333 24.08333333,43.08333333 24.16666667,43.08333333 24.25,43.08333333 24.33333333,43.08333333 24.41666667,43.08333333 24.5,43.08333333 24.5,43.16666667 24.58333333,43.16666667 24.58333333,43.08333333 24.66666667,43.08333333 24.75,43.08333333 24.83333333,43.08333333 24.91666667,43.08333333 25.0,43.08333333 25,43 24.91666667,43.0 24.91666667,42.91666667 25.0,42.91666667 25.08333333,42.91666667 25.16666667,42.91666667 25.25,42.91666667 25.25,43.0 25.33333333,43.0 25.41666667,43.0 25.41666667,42.91666667 25.5,42.91666667 25.5,43.0 25.58333333,43.0 25.58333333,42.91666667 25.66666667,42.91666667 25.75,42.91666667 25.83333333,42.91666667 25.91666667,42.91666667 26.0,42.91666667 26,43 26.08333333,43.0 26.08333333,42.91666667 26.16666667,42.91666667 26.25,42.91666667 26.25,43.0 26.16666667,43.0 26.16666667,43.08333333 26.25,43.08333333 26.33333333,43.08333333 26.33333333,43.0 26.41666667,43.0 26.41666667,42.91666667 26.5,42.91666667 26.58333333,42.91666667 26.58333333,42.83333333 26.5,42.83333333 26.5,42.75 26.5,42.66666667 26.41666667,42.66666667 26.41666667,42.75 26.33333333,42.75 26.33333333,42.66666667 26.25,42.66666667 26.16666667,42.66666667 26.08333333,42.66666667 26.0,42.66666667 25.91666667,42.66666667 25.83333333,42.66666667 25.75,42.66666667 25.66666667,42.66666667 25.66666667,42.58333333 25.58333333,42.58333333 25.5,42.58333333 25.5,42.66666667 25.41666667,42.66666667 25.33333333,42.66666667 25.25,42.66666667 25.16666667,42.66666667 25.08333333,42.66666667 25.08333333,42.58333333 25.16666667,42.58333333 25.25,42.58333333 25.33333333,42.58333333 25.33333333,42.5 25.41666667,42.5 25.41666667,42.41666667 25.33333333,42.41666667 25.25,42.41666667 25.16666667,42.41666667 25.08333333,42.41666667 25.0,42.41666667 24.91666667,42.41666667 24.91666667,42.5 24.91666667,42.58333333 24.83333333,42.58333333 24.83333333,42.66666667 24.75,42.66666667 24.66666667,42.66666667 24.66666667,42.58333333 24.75,42.58333333 24.75,42.5 24.66666667,42.5 24.58333333,42.5 24.5,42.5 24.41666667,42.5 24.33333333,42.5 24.25,42.5 24.16666667,42.5 24.16666667,42.41666667 24.08333333,42.41666667 24.0,42.41666667 24.0,42.33333333 24.0,42.25 24.0,42.16666667 24.08333333,42.16666667 24.16666667,42.16666667 24.16666667,42.08333333 24.25,42.08333333 24.25,42.0 24.33333333,42.0 24.41666667,42.0 24.5,42.0 24.58333333,42.0 24.66666667,42.0 24.75,42.0 24.83333333,42.0 24.83333333,41.91666667 24.91666667,41.91666667 25.0,41.91666667 25.0,41.83333333 25.08333333,41.83333333 25.08333333,41.75 25.08333333,41.66666667 25.08333333,41.58333333 25.0,41.58333333 24.91666667,41.58333333 24.91666667,41.5 25.0,41.5 25.0,41.41666667 24.91666667,41.41666667 24.83333333,41.41666667 24.83333333,41.33333333 24.83333333,41.25 24.75,41.25 24.66666667,41.25 24.66666667,41.33333333 24.58333333,41.33333333 24.58333333,41.41666667 24.5,41.41666667 24.41666667,41.41666667 24.33333333,41.41666667 24.25,41.41666667 24.16666667,41.41666667 24.16666667,41.5 24.08333333,41.5 24.08333333,41.58333333 24.0,41.58333333 23.91666667,41.58333333 23.83333333,41.58333333 23.83333333,41.66666667 23.75,41.66666667 23.75,41.75 23.66666667,41.75 23.66666667,41.66666667 23.66666667,41.58333333 23.75,41.58333333 23.75,41.5 23.66666667,41.5 23.66666667,41.41666667 23.66666667,41.33333333 23.66666667,41.25 23.58333333,41.25 23.58333333,41.33333333 23.58333333,41.41666667 23.58333333,41.5 23.5,41.5 23.5,41.58333333 23.41666667,41.58333333 23.33333333,41.58333333 23.33333333,41.66666667 23.25,41.66666667 23.25,41.75 23.25,41.83333333 23.25,41.91666667 23.25,42.0 23.16666667,42.0 23.16666667,42.08333333 23.16666667,42.16666667 23.08333333,42.16666667 23.08333333,42.25 23.16666667,42.25 23.16666667,42.33333333 23.08333333,42.33333333 23.0,42.33333333 22.91666667,42.33333333 22.83333333,42.33333333 22.75,42.33333333 22.75,42.41666667 22.66666667,42.41666667 22.66666667,42.33333333 22.66666667,42.25 22.75,42.25 22.75,42.16666667 22.83333333,42.16666667 22.91666667,42.16666667 22.91666667,42.08333333 22.91666667,42.0 22.91666667,41.91666667 22.83333333,41.91666667 22.83333333,42.0 22.75,42.0 22.75,42.08333333 22.66666667,42.08333333 22.58333333,42.08333333 22.58333333,42.0 22.5,42.0 22.41666667,42.0 22.33333333,42.0 22.25,42.0 22.25,42.08333333 22.16666667,42.08333333 22.16666667,42.16666667 22.16666667,42.25 22.08333333,42.25 22.0,42.25 21.91666667,42.25 21.91666667,42.33333333 21.91666667,42.41666667 21.91666667,42.5 21.83333333,42.5 21.75,42.5 21.66666667,42.5 21.66666667,42.41666667 21.66666667,42.33333333 21.66666667,42.25 21.58333333,42.25 21.58333333,42.16666667 21.58333333,42.08333333 21.5,42.08333333 21.41666667,42.08333333 21.33333333,42.08333333 21.33333333,42.16666667 21.25,42.16666667 21.16666667,42.16666667 21.16666667,42.08333333 21.08333333,42.08333333 21.0,42.08333333 21,42 20.91666667,42.0 20.91666667,41.91666667 20.91666667,41.83333333 21.0,41.83333333 21.0,41.91666667 21.08333333,41.91666667 21.16666667,41.91666667 21.25,41.91666667 21.33333333,41.91666667 21.33333333,41.83333333 21.41666667,41.83333333 21.5,41.83333333 21.58333333,41.83333333 21.58333333,41.75 21.58333333,41.66666667 21.58333333,41.58333333 21.5,41.58333333 21.41666667,41.58333333 21.41666667,41.5 21.33333333,41.5 21.25,41.5 21.25,41.41666667 21.25,41.33333333 21.16666667,41.33333333 21.16666667,41.25 21.16666667,41.16666667 21.25,41.16666667 21.25,41.08333333 21.33333333,41.08333333 21.33333333,41.0 21.33333333,40.91666667 21.33333333,40.83333333 21.41666667,40.83333333 21.41666667,40.75 21.5,40.75 21.58333333,40.75 21.58333333,40.66666667 21.58333333,40.58333333 21.58333333,40.5 21.58333333,40.41666667 21.66666667,40.41666667 21.66666667,40.33333333 21.66666667,40.25 21.75,40.25 21.75,40.16666667 21.66666667,40.16666667 21.58333333,40.16666667 21.58333333,40.25 21.5,40.25 21.5,40.33333333 21.41666667,40.33333333 21.41666667,40.41666667 21.33333333,40.41666667 21.33333333,40.5 21.33333333,40.58333333 21.25,40.58333333 21.25,40.5 21.16666667,40.5 21.08333333,40.5 21.08333333,40.41666667 21.16666667,40.41666667 21.16666667,40.33333333 21.16666667,40.25 21.16666667,40.16666667 21.16666667,40.08333333 21.25,40.08333333 21.25,40.0 21.25,39.91666667 21.33333333,39.91666667 21.33333333,39.83333333 21.25,39.83333333 21.25,39.75 21.16666667,39.75 21.16666667,39.83333333 21.08333333,39.83333333 21.0,39.83333333 21.0,39.91666667 20.91666667,39.91666667 20.91666667,40.0 21,40 21.0,40.08333333 20.91666667,40.08333333 20.83333333,40.08333333 20.83333333,40.16666667 20.91666667,40.16666667 20.91666667,40.25 20.83333333,40.25 20.75,40.25 20.75,40.16666667 20.66666667,40.16666667 20.66666667,40.25 20.66666667,40.33333333 20.75,40.33333333 20.75,40.41666667 20.66666667,40.41666667 20.66666667,40.5 20.58333333,40.5 20.58333333,40.58333333 20.58333333,40.66666667 20.66666667,40.66666667 20.66666667,40.75 20.75,40.75 20.75,40.66666667 20.83333333,40.66666667 20.83333333,40.75 20.83333333,40.83333333 20.75,40.83333333 20.75,40.91666667 20.66666667,40.91666667 20.66666667,41.0 20.66666667,41.08333333 20.66666667,41.16666667 20.75,41.16666667 20.83333333,41.16666667 20.83333333,41.25 20.83333333,41.33333333 20.75,41.33333333 20.66666667,41.33333333 20.66666667,41.41666667 20.66666667,41.5 20.75,41.5 20.75,41.58333333 20.66666667,41.58333333 20.66666667,41.66666667 20.66666667,41.75 20.58333333,41.75 20.58333333,41.66666667 20.58333333,41.58333333 20.5,41.58333333 20.5,41.66666667 20.5,41.75 20.5,41.83333333 20.5,41.91666667 20.41666667,41.91666667 20.41666667,42.0 20.5,42.0 20.5,42.08333333 20.5,42.16666667 20.41666667,42.16666667 20.41666667,42.25 20.5,42.25 20.58333333,42.25 20.58333333,42.16666667 20.66666667,42.16666667 20.75,42.16666667 20.75,42.25 20.83333333,42.25 20.83333333,42.33333333 20.75,42.33333333 20.66666667,42.33333333 20.66666667,42.41666667 20.58333333,42.41666667 20.58333333,42.5 20.58333333,42.58333333 20.5,42.58333333 20.5,42.66666667 20.41666667,42.66666667 20.33333333,42.66666667 20.33333333,42.58333333 20.33333333,42.5 20.25,42.5 20.25,42.41666667 20.16666667,42.41666667 20.08333333,42.41666667 20.0,42.41666667 20.0,42.33333333 19.91666667,42.33333333 19.83333333,42.33333333 19.75,42.33333333 19.66666667,42.33333333 19.66666667,42.25 19.58333333,42.25 19.58333333,42.33333333 19.58333333,42.41666667 19.66666667,42.41666667 19.66666667,42.5 19.58333333,42.5 19.5,42.5 19.41666667,42.5 19.41666667,42.58333333 19.41666667,42.66666667 19.5,42.66666667 19.5,42.75 19.41666667,42.75 19.41666667,42.83333333 19.33333333,42.83333333 19.33333333,42.75 19.33333333,42.66666667 19.33333333,42.58333333 19.25,42.58333333 19.16666667,42.58333333 19.16666667,42.66666667 19.16666667,42.75 19.08333333,42.75 19.08333333,42.83333333 19.0,42.83333333 19.0,42.91666667 18.91666667,42.91666667 18.83333333,42.91666667 18.83333333,42.83333333 18.75,42.83333333 18.66666667,42.83333333 18.66666667,42.91666667 18.58333333,42.91666667 18.5,42.91666667 18.5,43.0 18.5,43.08333333 18.41666667,43.08333333 18.33333333,43.08333333 18.25,43.08333333 18.25,43.16666667 18.25,43.25 18.16666667,43.25 18.16666667,43.16666667 18.08333333,43.16666667 18.0,43.16666667 18.0,43.25 17.91666667,43.25 17.91666667,43.33333333 17.91666667,43.41666667 17.91666667,43.5 17.83333333,43.5 17.83333333,43.41666667 17.75,43.41666667 17.66666667,43.41666667 17.58333333,43.41666667 17.5,43.41666667 17.41666667,43.41666667 17.33333333,43.41666667 17.25,43.41666667 17.25,43.5 17.16666667,43.5 17.08333333,43.5 17.08333333,43.41666667 17.16666667,43.41666667 17.16666667,43.33333333 17.25,43.33333333 17.33333333,43.33333333 17.33333333,43.25 17.25,43.25 17.25,43.16666667 17.33333333,43.16666667 17.33333333,43.08333333 17.25,43.08333333 17.16666667,43.08333333 17.16666667,43.0 17.16666667,42.91666667 17.25,42.91666667 17.25,42.83333333 17.16666667,42.83333333 17.08333333,42.83333333 17.08333333,42.91666667 17.0,42.91666667 17.0,42.83333333 17.0,42.75 16.91666667,42.75 16.91666667,42.83333333 16.91666667,42.91666667 16.83333333,42.91666667 16.75,42.91666667 16.66666667,42.91666667 16.58333333,42.91666667 16.58333333,43.0 16.66666667,43.0 16.75,43.0 16.83333333,43.0 16.91666667,43.0 17,43 17.0,43.08333333 16.91666667,43.08333333 16.83333333,43.08333333 16.75,43.08333333 16.66666667,43.08333333 16.58333333,43.08333333 16.5,43.08333333 16.41666667,43.08333333 16.33333333,43.08333333 16.33333333,43.16666667 16.33333333,43.25 16.33333333,43.33333333 16.25,43.33333333 16.16666667,43.33333333 16.16666667,43.41666667 16.08333333,43.41666667 16.0,43.41666667 16.0,43.5 15.91666667,43.5 15.91666667,43.58333333 15.83333333,43.58333333 15.83333333,43.66666667 15.75,43.66666667 15.75,43.58333333 15.66666667,43.58333333 15.58333333,43.58333333 15.58333333,43.66666667 15.58333333,43.75 15.5,43.75 15.5,43.66666667 15.41666667,43.66666667 15.41666667,43.75 15.33333333,43.75 15.25,43.75 15.16666667,43.75 15.16666667,43.83333333 15.08333333,43.83333333 15.08333333,43.91666667 15.0,43.91666667 15,44 14.91666667,44.0 14.91666667,44.08333333 14.83333333,44.08333333 14.75,44.08333333 14.75,44.16666667 14.75,44.25 14.66666667,44.25 14.58333333,44.25 14.58333333,44.33333333 14.58333333,44.41666667 14.5,44.41666667 14.41666667,44.41666667 14.41666667,44.5 14.33333333,44.5 14.25,44.5 14.25,44.58333333 14.16666667,44.58333333 14.16666667,44.66666667 14.25,44.66666667 14.25,44.75 14.25,44.83333333 14.25,44.91666667 14.25,45.0 14.25,45.08333333 14.16666667,45.08333333 14.16666667,45.0 14.16666667,44.91666667 14.08333333,44.91666667 14.08333333,44.83333333 14.0,44.83333333 14.0,44.75 13.91666667,44.75 13.83333333,44.75 13.83333333,44.83333333 13.75,44.83333333 13.75,44.91666667 13.66666667,44.91666667 13.66666667,45.0 13.58333333,45.0 13.58333333,45.08333333 13.58333333,45.16666667 13.58333333,45.25 13.5,45.25 13.5,45.33333333 13.5,45.41666667 13.41666667,45.41666667 13.41666667,45.5 13.5,45.5 13.5,45.58333333 13.58333333,45.58333333 13.66666667,45.58333333 13.66666667,45.66666667 13.66666667,45.75 13.58333333,45.75 13.58333333,45.66666667 13.5,45.66666667 13.41666667,45.66666667 13.33333333,45.66666667 13.25,45.66666667 13.16666667,45.66666667 13.16666667,45.58333333 13.08333333,45.58333333 13.0,45.58333333 12.91666667,45.58333333 12.91666667,45.5 12.83333333,45.5 12.75,45.5 12.66666667,45.5 12.66666667,45.41666667 12.58333333,45.41666667 12.5,45.41666667 12.41666667,45.41666667 12.41666667,45.33333333 12.33333333,45.33333333 12.33333333,45.25 12.33333333,45.16666667 12.41666667,45.16666667 12.41666667,45.08333333 12.5,45.08333333 12.5,45.0 12.58333333,45.0 12.58333333,44.91666667 12.5,44.91666667 12.5,44.83333333 12.5,44.75 12.41666667,44.75 12.33333333,44.75 12.25,44.75 12.25,44.66666667 12.33333333,44.66666667 12.33333333,44.58333333 12.33333333,44.5 12.33333333,44.41666667 12.33333333,44.33333333 12.41666667,44.33333333 12.41666667,44.25 12.5,44.25 12.5,44.16666667 12.58333333,44.16666667 12.58333333,44.08333333 12.66666667,44.08333333 12.66666667,44.0 12.75,44.0 12.83333333,44.0 12.91666667,44.0 12.91666667,43.91666667 13.0,43.91666667 13.08333333,43.91666667 13.08333333,43.83333333 13.16666667,43.83333333 13.16666667,43.75 13.25,43.75 13.33333333,43.75 13.33333333,43.66666667 13.41666667,43.66666667 13.5,43.66666667 13.58333333,43.66666667 13.58333333,43.58333333 13.66666667,43.58333333 13.66666667,43.5 13.75,43.5 13.75,43.41666667 13.75,43.33333333 13.83333333,43.33333333 13.83333333,43.25 13.83333333,43.16666667 13.91666667,43.16666667 13.91666667,43.08333333 13.91666667,43.0 13.91666667,42.91666667 14.0,42.91666667 14.0,42.83333333 14.0,42.75 14.08333333,42.75 14.08333333,42.66666667 14.16666667,42.66666667 14.16666667,42.58333333 14.25,42.58333333 14.25,42.5 14.33333333,42.5 14.33333333,42.41666667 14.41666667,42.41666667 14.5,42.41666667 14.5,42.33333333 14.58333333,42.33333333 14.58333333,42.25 14.66666667,42.25 14.75,42.25 14.75,42.16666667 14.66666667,42.16666667 14.66666667,42.08333333 14.66666667,42.0 14.66666667,41.91666667 14.66666667,41.83333333 14.66666667,41.75 14.66666667,41.66666667 14.66666667,41.58333333 14.75,41.58333333 14.75,41.5 14.75,41.41666667 14.83333333,41.41666667 14.83333333,41.33333333 14.75,41.33333333 14.66666667,41.33333333 14.66666667,41.25 14.66666667,41.16666667 14.66666667,41.08333333 14.58333333,41.08333333 14.58333333,41.0 14.5,41.0 14.5,41.08333333 14.5,41.16666667 14.58333333,41.16666667 14.58333333,41.25 14.5,41.25 14.41666667,41.25 14.41666667,41.33333333 14.33333333,41.33333333 14.25,41.33333333 14.16666667,41.33333333 14.16666667,41.41666667 14.08333333,41.41666667 14.08333333,41.33333333 14.0,41.33333333 14.0,41.41666667 13.91666667,41.41666667 13.91666667,41.5 13.83333333,41.5 13.75,41.5 13.66666667,41.5 13.66666667,41.58333333 13.58333333,41.58333333 13.58333333,41.66666667 13.5,41.66666667 13.41666667,41.66666667 13.33333333,41.66666667 13.33333333,41.75 13.25,41.75 13.16666667,41.75 13.08333333,41.75 13.08333333,41.83333333 13.0,41.83333333 12.91666667,41.83333333 12.91666667,41.75 13.0,41.75 13.0,41.66666667 13.08333333,41.66666667 13.16666667,41.66666667 13.16666667,41.58333333 13.16666667,41.5 13.08333333,41.5 13.08333333,41.41666667 13.16666667,41.41666667 13.16666667,41.33333333 13.16666667,41.25 13.16666667,41.16666667 13.08333333,41.16666667 13.08333333,41.25 13.0,41.25 12.91666667,41.25 12.91666667,41.33333333 12.83333333,41.33333333 12.83333333,41.41666667 12.75,41.41666667 12.66666667,41.41666667 12.58333333,41.41666667 12.58333333,41.5 12.5,41.5 12.5,41.58333333 12.41666667,41.58333333 12.33333333,41.58333333 12.33333333,41.66666667 12.25,41.66666667 12.16666667,41.66666667 12.16666667,41.75 12.16666667,41.83333333 12.08333333,41.83333333 12.08333333,41.91666667 12.16666667,41.91666667 12.25,41.91666667 12.33333333,41.91666667 12.41666667,41.91666667 12.41666667,42.0 12.5,42.0 12.5,42.08333333 12.58333333,42.08333333 12.58333333,42.16666667 12.58333333,42.25 12.66666667,42.25 12.66666667,42.33333333 12.66666667,42.41666667 12.66666667,42.5 12.58333333,42.5 12.58333333,42.58333333 12.58333333,42.66666667 12.5,42.66666667 12.5,42.75 12.41666667,42.75 12.41666667,42.83333333 12.33333333,42.83333333 12.25,42.83333333 12.16666667,42.83333333 12.08333333,42.83333333 12.08333333,42.91666667 12.0,42.91666667 11.91666667,42.91666667 11.91666667,42.83333333 11.83333333,42.83333333 11.75,42.83333333 11.66666667,42.83333333 11.66666667,42.75 11.58333333,42.75 11.5,42.75 11.5,42.83333333 11.41666667,42.83333333 11.33333333,42.83333333 11.33333333,42.75 11.25,42.75 11.25,42.66666667 11.33333333,42.66666667 11.33333333,42.58333333 11.33333333,42.5 11.25,42.5 11.25,42.41666667 11.16666667,42.41666667 11.16666667,42.5 11.08333333,42.5 11.08333333,42.58333333 11.0,42.58333333 11.0,42.66666667 10.91666667,42.66666667 10.91666667,42.75 10.83333333,42.75 10.75,42.75 10.66666667,42.75 10.66666667,42.83333333 10.75,42.83333333 10.75,42.91666667 10.66666667,42.91666667 10.58333333,42.91666667 10.5,42.91666667 10.5,42.83333333 10.5,42.75 10.5,42.66666667 10.41666667,42.66666667 10.33333333,42.66666667 10.25,42.66666667 10.25,42.75 10.16666667,42.75 10.16666667,42.66666667 10.16666667,42.58333333 10.16666667,42.5 10.08333333,42.5 10.0,42.5 10.0,42.58333333 10.0,42.66666667 10.08333333,42.66666667 10.08333333,42.75 10.08333333,42.83333333 10.16666667,42.83333333 10.25,42.83333333 10.33333333,42.83333333 10.33333333,42.91666667 10.41666667,42.91666667 10.41666667,43.0 10.5,43.0 10.5,43.08333333 10.5,43.16666667 10.5,43.25 10.41666667,43.25 10.41666667,43.33333333 10.33333333,43.33333333 10.33333333,43.41666667 10.25,43.41666667 10.25,43.5 10.25,43.58333333 10.25,43.66666667 10.25,43.75 10.25,43.83333333 10.16666667,43.83333333 10.16666667,43.91666667 10.25,43.91666667 10.33333333,43.91666667 10.33333333,43.83333333 10.41666667,43.83333333 10.41666667,43.91666667 10.5,43.91666667 10.58333333,43.91666667 10.66666667,43.91666667 10.75,43.91666667 10.83333333,43.91666667 10.83333333,44.0 10.91666667,44.0 10.91666667,43.91666667 11.0,43.91666667 11.08333333,43.91666667 11.16666667,43.91666667 11.16666667,43.83333333 11.25,43.83333333 11.33333333,43.83333333 11.41666667,43.83333333 11.5,43.83333333 11.5,43.75 11.5,43.66666667 11.58333333,43.66666667 11.58333333,43.58333333 11.66666667,43.58333333 11.75,43.58333333 11.75,43.66666667 11.75,43.75 11.83333333,43.75 11.83333333,43.66666667 11.91666667,43.66666667 12.0,43.66666667 12.0,43.75 12.0,43.83333333 11.91666667,43.83333333 11.91666667,43.91666667 11.83333333,43.91666667 11.83333333,44.0 11.75,44.0 11.66666667,44.0 11.66666667,44.08333333 11.58333333,44.08333333 11.5,44.08333333 11.5,44.16666667 11.41666667,44.16666667 11.33333333,44.16666667 11.25,44.16666667 11.16666667,44.16666667 11.08333333,44.16666667 11.0,44.16666667 10.91666667,44.16666667 10.83333333,44.16666667 10.83333333,44.08333333 10.75,44.08333333 10.75,44.16666667 10.66666667,44.16666667 10.66666667,44.25 10.58333333,44.25 10.5,44.25 10.41666667,44.25 10.33333333,44.25 10.33333333,44.33333333 10.33333333,44.41666667 10.33333333,44.5 10.25,44.5 10.25,44.41666667 10.16666667,44.41666667 10.08333333,44.41666667 10.08333333,44.5 10.0,44.5 10.0,44.58333333 9.91666667,44.58333333 9.83333333,44.58333333 9.75,44.58333333 9.66666667,44.58333333 9.58333333,44.58333333 9.5,44.58333333 9.41666667,44.58333333 9.41666667,44.66666667 9.33333333,44.66666667 9.25,44.66666667 9.16666667,44.66666667 9.08333333,44.66666667 9.08333333,44.75 9.0,44.75 9.0,44.66666667 8.91666667,44.66666667 8.91666667,44.75 8.83333333,44.75 8.83333333,44.66666667 8.75,44.66666667 8.75,44.58333333 8.75,44.5 8.75,44.41666667 8.75,44.33333333 8.66666667,44.33333333 8.58333333,44.33333333 8.5,44.33333333 8.5,44.25 8.5,44.16666667 8.41666667,44.16666667 8.33333333,44.16666667 8.33333333,44.08333333 8.25,44.08333333 8.25,44.0 8.25,43.91666667 8.16666667,43.91666667 8.16666667,43.83333333 8.08333333,43.83333333 8.0,43.83333333 7.91666667,43.83333333 7.91666667,43.75 7.83333333,43.75 7.75,43.75 7.66666667,43.75 7.58333333,43.75 7.5,43.75 7.5,43.66666667 7.41666667,43.66666667 7.33333333,43.66666667 7.25,43.66666667 7.16666667,43.66666667 7.16666667,43.58333333 7.16666667,43.5 7.08333333,43.5 7.0,43.5 7.0,43.41666667 6.91666667,43.41666667 6.83333333,43.41666667 6.75,43.41666667 6.75,43.33333333 6.75,43.25 6.75,43.16666667 6.66666667,43.16666667 6.58333333,43.16666667 6.58333333,43.08333333 6.58333333,43.0 6.5,43.0 6.41666667,43.0 6.33333333,43.0 6.33333333,43.08333333 6.25,43.08333333 6.25,43.0</coordinates></LinearRing></outerBoundaryIs><innerBoundaryIs><LinearRing><coordinates>-2.08333333,42.33333333 -2.08333333,42.41666667 -2.16666667,42.41666667 -2.16666667,42.5 -2.25,42.5 -2.33333333,42.5 -2.41666667,42.5 -2.41666667,42.41666667 -2.41666667,42.33333333 -2.33333333,42.33333333 -2.25,42.33333333 -2.16666667,42.33333333 -2.08333333,42.33333333</coordinates></LinearRing></innerBoundaryIs><innerBoundaryIs><LinearRing><coordinates>-3.0,47.33333333 -3.0,47.41666667 -2.91666667,47.41666667 -2.91666667,47.5 -3.0,47.5 -3.08333333,47.5 -3.08333333,47.41666667 -3.08333333,47.33333333 -3.0,47.33333333</coordinates></LinearRing></innerBoundaryIs><innerBoundaryIs><LinearRing><coordinates>8.83333333,53.91666667 8.83333333,53.83333333 8.91666667,53.83333333 8.91666667,53.91666667 8.83333333,53.91666667</coordinates></LinearRing></innerBoundaryIs><innerBoundaryIs><LinearRing><coordinates>8.41666667,54.58333333 8.5,54.58333333 8.5,54.66666667 8.41666667,54.66666667 8.41666667,54.58333333</coordinates></LinearRing></innerBoundaryIs><innerBoundaryIs><LinearRing><coordinates>8.5,55.33333333 8.58333333,55.33333333 8.58333333,55.41666667 8.5,55.41666667 8.5,55.33333333</coordinates></LinearRing></innerBoundaryIs><innerBoundaryIs><LinearRing><coordinates>10.33333333,56.08333333 10.33333333,56.16666667 10.25,56.16666667 10.25,56.08333333 10.33333333,56.08333333</coordinates></LinearRing></innerBoundaryIs><innerBoundaryIs><LinearRing><coordinates>15.58333333,53.08333333 15.5,53.08333333 15.41666667,53.08333333 15.33333333,53.08333333 15.25,53.08333333 15.25,53.0 15.16666667,53.0 15.16666667,53.08333333 15.08333333,53.08333333 15.0,53.08333333 14.91666667,53.08333333 14.83333333,53.08333333 14.75,53.08333333 14.66666667,53.08333333 14.58333333,53.08333333 14.58333333,53.0 14.66666667,53.0 14.66666667,52.91666667 14.58333333,52.91666667 14.5,52.91666667 14.5,52.83333333 14.58333333,52.83333333 14.58333333,52.75 14.66666667,52.75 14.66666667,52.83333333 14.75,52.83333333 14.75,52.91666667 14.75,53.0 14.83333333,53.0 14.91666667,53.0 15,53 15.08333333,53.0 15.08333333,52.91666667 15.0,52.91666667 15.0,52.83333333 15.08333333,52.83333333 15.16666667,52.83333333 15.25,52.83333333 15.33333333,52.83333333 15.33333333,52.75 15.41666667,52.75 15.41666667,52.83333333 15.41666667,52.91666667 15.5,52.91666667 15.58333333,52.91666667 15.66666667,52.91666667 15.66666667,53.0 15.58333333,53.0 15.58333333,53.08333333</coordinates></LinearRing></innerBoundaryIs><innerBoundaryIs><LinearRing><coordinates>25.08333333,48.91666667 25.08333333,49.0 25,49 25.0,48.91666667 25.08333333,48.91666667</coordinates></LinearRing></innerBoundaryIs><innerBoundaryIs><LinearRing><coordinates>23.25,44.83333333 23.25,44.91666667 23.25,45.0 23.16666667,45.0 23.08333333,45.0 23.08333333,44.91666667 23.16666667,44.91666667 23.16666667,44.83333333 23.25,44.83333333</coordinates></LinearRing></innerBoundaryIs><innerBoundaryIs><LinearRing><coordinates>22.16666667,43.91666667 22.16666667,44.0 22.08333333,44.0 22.08333333,43.91666667 22.16666667,43.91666667</coordinates></LinearRing></innerBoundaryIs><innerBoundaryIs><LinearRing><coordinates>20.75,41.5 20.75,41.41666667 20.83333333,41.41666667 20.83333333,41.5 20.75,41.5</coordinates></LinearRing></innerBoundaryIs><innerBoundaryIs><LinearRing><coordinates>18.5,43.08333333 18.58333333,43.08333333 18.58333333,43.16666667 18.5,43.16666667 18.5,43.08333333</coordinates></LinearRing></innerBoundaryIs><innerBoundaryIs><LinearRing><coordinates>18.58333333,43.08333333 18.58333333,43.0 18.66666667,43.0 18.66666667,43.08333333 18.58333333,43.08333333</coordinates></LinearRing></innerBoundaryIs><innerBoundaryIs><LinearRing><coordinates>14.58333333,44.41666667 14.66666667,44.41666667 14.75,44.41666667 14.83333333,44.41666667 14.83333333,44.5 14.83333333,44.58333333 14.75,44.58333333 14.75,44.66666667 14.66666667,44.66666667 14.66666667,44.75 14.58333333,44.75 14.58333333,44.66666667 14.58333333,44.58333333 14.58333333,44.5 14.58333333,44.41666667</coordinates></LinearRing></innerBoundaryIs><innerBoundaryIs><LinearRing><coordinates>14.83333333,44.41666667 14.83333333,44.33333333 14.83333333,44.25 14.91666667,44.25 15.0,44.25 15.0,44.33333333 14.91666667,44.33333333 14.91666667,44.41666667 14.83333333,44.41666667</coordinates></LinearRing></innerBoundaryIs><innerBoundaryIs><LinearRing><coordinates>15.0,44.25 15.0,44.16666667 15.08333333,44.16666667 15.08333333,44.25 15.0,44.25</coordinates></LinearRing></innerBoundaryIs><innerBoundaryIs><LinearRing><coordinates>14.58333333,44.75 14.58333333,44.83333333 14.66666667,44.83333333 14.66666667,44.91666667 14.75,44.91666667 14.83333333,44.91666667 14.83333333,45.0 14.83333333,45.08333333 14.75,45.08333333 14.75,45.16666667 14.66666667,45.16666667 14.66666667,45.25 14.58333333,45.25 14.58333333,45.33333333 14.5,45.33333333 14.41666667,45.33333333 14.33333333,45.33333333 14.33333333,45.25 14.33333333,45.16666667 14.41666667,45.16666667 14.41666667,45.08333333 14.41666667,45.0 14.33333333,45.0 14.33333333,44.91666667 14.41666667,44.91666667 14.5,44.91666667 14.5,44.83333333 14.5,44.75 14.58333333,44.75</coordinates></LinearRing></innerBoundaryIs><innerBoundaryIs><LinearRing><coordinates>12.58333333,41.5 12.66666667,41.5 12.75,41.5 12.83333333,41.5 12.83333333,41.58333333 12.91666667,41.58333333 12.91666667,41.66666667 12.83333333,41.66666667 12.75,41.66666667 12.66666667,41.66666667 12.66666667,41.75 12.58333333,41.75 12.58333333,41.83333333 12.5,41.83333333 12.5,41.75 12.5,41.66666667 12.58333333,41.66666667 12.58333333,41.58333333 12.58333333,41.5</coordinates></LinearRing></innerBoundaryIs><innerBoundaryIs><LinearRing><coordinates>12.91666667,41.58333333 12.91666667,41.5 13.0,41.5 13.0,41.58333333 12.91666667,41.58333333</coordinates></LinearRing></innerBoundaryIs><innerBoundaryIs><LinearRing><coordinates>17.58333333,48.08333333 17.58333333,48.0 17.5,48.0 17.5,47.91666667 17.41666667,47.91666667 17.33333333,47.91666667 17.25,47.91666667 17.16666667,47.91666667 17.08333333,47.91666667 17.0,47.91666667 17.0,47.83333333 17.0,47.75 17.08333333,47.75 17.08333333,47.66666667 17.08333333,47.58333333 17.16666667,47.58333333 17.16666667,47.5 17.25,47.5 17.25,47.41666667 17.25,47.33333333 17.33333333,47.33333333 17.41666667,47.33333333 17.41666667,47.25 17.5,47.25 17.5,47.33333333 17.58333333,47.33333333 17.66666667,47.33333333 17.66666667,47.41666667 17.75,47.41666667 17.83333333,47.41666667 17.91666667,47.41666667 18.0,47.41666667 18.0,47.33333333 18.08333333,47.33333333 18.16666667,47.33333333 18.16666667,47.25 18.08333333,47.25 18.08333333,47.16666667 18.0,47.16666667 18.0,47.08333333 18,47 17.91666667,47.0 17.91666667,46.91666667 17.83333333,46.91666667 17.83333333,46.83333333 17.91666667,46.83333333 18.0,46.83333333 18.08333333,46.83333333 18.08333333,46.75 18.08333333,46.66666667 18.08333333,46.58333333 18.16666667,46.58333333 18.25,46.58333333 18.33333333,46.58333333 18.33333333,46.5 18.41666667,46.5 18.41666667,46.41666667 18.41666667,46.33333333 18.5,46.33333333 18.5,46.25 18.58333333,46.25 18.66666667,46.25 18.66666667,46.16666667 18.66666667,46.08333333 18.66666667,46.0 18.75,46.0 18.75,46.08333333 18.83333333,46.08333333 18.91666667,46.08333333 18.91666667,46.0 19,46 19.08333333,46.0 19.08333333,45.91666667 19.16666667,45.91666667 19.16666667,45.83333333 19.25,45.83333333 19.33333333,45.83333333 19.41666667,45.83333333 19.41666667,45.75 19.5,45.75 19.58333333,45.75 19.58333333,45.66666667 19.66666667,45.66666667 19.75,45.66666667 19.83333333,45.66666667 19.83333333,45.75 19.91666667,45.75 20.0,45.75 20.08333333,45.75 20.08333333,45.83333333 20.16666667,45.83333333 20.25,45.83333333 20.25,45.91666667 20.33333333,45.91666667 20.33333333,46.0 20.41666667,46.0 20.41666667,45.91666667 20.5,45.91666667 20.5,45.83333333 20.58333333,45.83333333 20.66666667,45.83333333 20.75,45.83333333 20.83333333,45.83333333 20.91666667,45.83333333 21.0,45.83333333 21.08333333,45.83333333 21.16666667,45.83333333 21.16666667,45.75 21.25,45.75 21.33333333,45.75 21.33333333,45.66666667 21.33333333,45.58333333 21.33333333,45.5 21.41666667,45.5 21.5,45.5 21.5,45.58333333 21.58333333,45.58333333 21.58333333,45.66666667 21.66666667,45.66666667 21.75,45.66666667 21.83333333,45.66666667 21.83333333,45.75 21.91666667,45.75 21.91666667,45.83333333 21.83333333,45.83333333 21.75,45.83333333 21.66666667,45.83333333 21.58333333,45.83333333 21.5,45.83333333 21.5,45.91666667 21.5,46.0 21.58333333,46.0 21.58333333,46.08333333 21.58333333,46.16666667 21.58333333,46.25 21.66666667,46.25 21.66666667,46.33333333 21.75,46.33333333 21.75,46.25 21.83333333,46.25 21.83333333,46.33333333 21.91666667,46.33333333 22.0,46.33333333 22.08333333,46.33333333 22.16666667,46.33333333 22.16666667,46.41666667 22.08333333,46.41666667 22.08333333,46.5 22.08333333,46.58333333 22.0,46.58333333 22.0,46.66666667 22.08333333,46.66666667 22.16666667,46.66666667 22.25,46.66666667 22.33333333,46.66666667 22.33333333,46.75 22.33333333,46.83333333 22.25,46.83333333 22.25,46.91666667 22.16666667,46.91666667 22.08333333,46.91666667 22.08333333,47.0 22.16666667,47.0 22.25,47.0 22.33333333,47.0 22.33333333,47.08333333 22.25,47.08333333 22.25,47.16666667 22.33333333,47.16666667 22.33333333,47.25 22.41666667,47.25 22.5,47.25 22.58333333,47.25 22.58333333,47.33333333 22.5,47.33333333 22.5,47.41666667 22.58333333,47.41666667 22.66666667,47.41666667 22.66666667,47.5 22.75,47.5 22.75,47.41666667 22.75,47.33333333 22.83333333,47.33333333 22.83333333,47.41666667 22.83333333,47.5 22.83333333,47.58333333 22.83333333,47.66666667 22.83333333,47.75 22.75,47.75 22.75,47.83333333 22.75,47.91666667 22.75,48.0 22.75,48.08333333 22.66666667,48.08333333 22.66666667,48.16666667 22.66666667,48.25 22.58333333,48.25 22.58333333,48.33333333 22.58333333,48.41666667 22.5,48.41666667 22.41666667,48.41666667 22.41666667,48.5 22.33333333,48.5 22.25,48.5 22.25,48.58333333 22.16666667,48.58333333 22.08333333,48.58333333 22.08333333,48.66666667 22.0,48.66666667 21.91666667,48.66666667 21.83333333,48.66666667 21.75,48.66666667 21.75,48.75 21.66666667,48.75 21.66666667,48.66666667 21.66666667,48.58333333 21.66666667,48.5 21.58333333,48.5 21.58333333,48.41666667 21.58333333,48.33333333 21.5,48.33333333 21.5,48.25 21.41666667,48.25 21.41666667,48.16666667 21.33333333,48.16666667 21.25,48.16666667 21.25,48.25 21.25,48.33333333 21.25,48.41666667 21.25,48.5 21.16666667,48.5 21.16666667,48.41666667 21.08333333,48.41666667 21.0,48.41666667 21.0,48.5 21.08333333,48.5 21.08333333,48.58333333 21.0,48.58333333 20.91666667,48.58333333 20.83333333,48.58333333 20.75,48.58333333 20.75,48.5 20.66666667,48.5 20.58333333,48.5 20.5,48.5 20.41666667,48.5 20.41666667,48.58333333 20.41666667,48.66666667 20.33333333,48.66666667 20.25,48.66666667 20.16666667,48.66666667 20.16666667,48.58333333 20.08333333,48.58333333 20.0,48.58333333 20.0,48.5 19.91666667,48.5 19.83333333,48.5 19.75,48.5 19.75,48.41666667 19.66666667,48.41666667 19.58333333,48.41666667 19.58333333,48.33333333 19.5,48.33333333 19.5,48.25 19.41666667,48.25 19.33333333,48.25 19.33333333,48.16666667 19.25,48.16666667 19.16666667,48.16666667 19.08333333,48.16666667 19.08333333,48.08333333 19.0,48.08333333 19.0,48.16666667 18.91666667,48.16666667 18.91666667,48.25 18.83333333,48.25 18.75,48.25 18.66666667,48.25 18.58333333,48.25 18.58333333,48.33333333 18.5,48.33333333 18.41666667,48.33333333 18.41666667,48.41666667 18.33333333,48.41666667 18.25,48.41666667 18.25,48.33333333 18.16666667,48.33333333 18.08333333,48.33333333 18.08333333,48.41666667 18.16666667,48.41666667 18.16666667,48.5 18.16666667,48.58333333 18.08333333,48.58333333 18.08333333,48.5 18.0,48.5 17.91666667,48.5 17.91666667,48.41666667 17.91666667,48.33333333 17.83333333,48.33333333 17.83333333,48.25 17.75,48.25 17.75,48.16666667 17.66666667,48.16666667 17.66666667,48.08333333 17.58333333,48.08333333</coordinates></LinearRing></innerBoundaryIs><innerBoundaryIs><LinearRing><coordinates>18.33333333,46.5 18.25,46.5 18.25,46.41666667 18.33333333,46.41666667 18.33333333,46.5</coordinates></LinearRing></innerBoundaryIs><innerBoundaryIs><LinearRing><coordinates>22.75,47.33333333 22.66666667,47.33333333 22.66666667,47.25 22.75,47.25 22.75,47.33333333</coordinates></LinearRing></innerBoundaryIs><innerBoundaryIs><LinearRing><coordinates>22.83333333,47.33333333 22.83333333,47.25 22.91666667,47.25 23.0,47.25 23.0,47.33333333 23.0,47.41666667 22.91666667,47.41666667 22.91666667,47.33333333 22.83333333,47.33333333</coordinates></LinearRing></innerBoundaryIs><innerBoundaryIs><LinearRing><coordinates>21.25,48.5 21.33333333,48.5 21.33333333,48.58333333 21.25,48.58333333 21.25,48.5</coordinates></LinearRing></innerBoundaryIs><innerBoundaryIs><LinearRing><coordinates>26.25,46.08333333 26.16666667,46.08333333 26.16666667,46.16666667 26.16666667,46.25 26.08333333,46.25 26.0,46.25 26.0,46.33333333 25.91666667,46.33333333 25.91666667,46.41666667 25.91666667,46.5 25.83333333,46.5 25.83333333,46.58333333 25.75,46.58333333 25.66666667,46.58333333 25.66666667,46.5 25.66666667,46.41666667 25.75,46.41666667 25.75,46.33333333 25.75,46.25 25.83333333,46.25 25.83333333,46.16666667 25.91666667,46.16666667 26.0,46.16666667 26.08333333,46.16666667 26.08333333,46.08333333 26.0,46.08333333 26,46 26.0,45.91666667 25.91666667,45.91666667 25.83333333,45.91666667 25.75,45.91666667 25.75,45.83333333 25.66666667,45.83333333 25.58333333,45.83333333 25.58333333,45.91666667 25.66666667,45.91666667 25.66666667,46.0 25.75,46.0 25.75,46.08333333 25.75,46.16666667 25.66666667,46.16666667 25.58333333,46.16666667 25.5,46.16666667 25.5,46.08333333 25.5,46.0 25.5,45.91666667 25.5,45.83333333 25.5,45.75 25.5,45.66666667 25.58333333,45.66666667 25.66666667,45.66666667 25.75,45.66666667 25.83333333,45.66666667 25.83333333,45.75 25.91666667,45.75 26.0,45.75 26.0,45.66666667 26.08333333,45.66666667 26.08333333,45.75 26.16666667,45.75 26.16666667,45.83333333 26.25,45.83333333 26.25,45.91666667 26.33333333,45.91666667 26.33333333,46.0 26.33333333,46.08333333 26.25,46.08333333</coordinates></LinearRing></innerBoundaryIs><innerBoundaryIs><LinearRing><coordinates>25.66666667,46.58333333 25.66666667,46.66666667 25.58333333,46.66666667 25.58333333,46.58333333 25.66666667,46.58333333</coordinates></LinearRing></innerBoundaryIs><innerBoundaryIs><LinearRing><coordinates>25.58333333,46.66666667 25.58333333,46.75 25.5,46.75 25.5,46.83333333 25.41666667,46.83333333 25.41666667,46.75 25.41666667,46.66666667 25.5,46.66666667 25.58333333,46.66666667</coordinates></LinearRing></innerBoundaryIs><innerBoundaryIs><LinearRing><coordinates>10.58333333,46.16666667 10.58333333,46.08333333 10.5,46.08333333 10.41666667,46.08333333 10.41666667,46.0 10.41666667,45.91666667 10.5,45.91666667 10.58333333,45.91666667 10.58333333,46.0 10.66666667,46.0 10.66666667,46.08333333 10.75,46.08333333 10.83333333,46.08333333 10.91666667,46.08333333 10.91666667,46.16666667 11.0,46.16666667 11.0,46.25 11.0,46.33333333 10.91666667,46.33333333 10.91666667,46.41666667 11.0,46.41666667 11.0,46.5 10.91666667,46.5 10.83333333,46.5 10.83333333,46.41666667 10.75,46.41666667 10.66666667,46.41666667 10.66666667,46.33333333 10.58333333,46.33333333 10.58333333,46.25 10.58333333,46.16666667</coordinates></LinearRing></innerBoundaryIs><innerBoundaryIs><LinearRing><coordinates>10.41666667,45.91666667 10.33333333,45.91666667 10.33333333,45.83333333 10.41666667,45.83333333 10.41666667,45.91666667</coordinates></LinearRing></innerBoundaryIs><innerBoundaryIs><LinearRing><coordinates>10.66666667,46.0 10.66666667,45.91666667 10.75,45.91666667 10.75,46.0 10.66666667,46.0</coordinates></LinearRing></innerBoundaryIs><innerBoundaryIs><LinearRing><coordinates>25.25,46.16666667 25.25,46.08333333 25.16666667,46.08333333 25.16666667,46.0 25.25,46.0 25.25,45.91666667 25.33333333,45.91666667 25.33333333,46.0 25.41666667,46.0 25.41666667,46.08333333 25.41666667,46.16666667 25.41666667,46.25 25.33333333,46.25 25.33333333,46.16666667 25.25,46.16666667</coordinates></LinearRing></innerBoundaryIs><innerBoundaryIs><LinearRing><coordinates>25.25,45.91666667 25.16666667,45.91666667 25.16666667,45.83333333 25.25,45.83333333 25.25,45.91666667</coordinates></LinearRing></innerBoundaryIs><innerBoundaryIs><LinearRing><coordinates>25.16666667,45.83333333 25.08333333,45.83333333 25.0,45.83333333 24.91666667,45.83333333 24.83333333,45.83333333 24.83333333,45.75 24.91666667,45.75 25.0,45.75 25.08333333,45.75 25.16666667,45.75 25.16666667,45.83333333</coordinates></LinearRing></innerBoundaryIs><innerBoundaryIs><LinearRing><coordinates>25.33333333,46.25 25.33333333,46.33333333 25.25,46.33333333 25.25,46.25 25.33333333,46.25</coordinates></LinearRing></innerBoundaryIs><innerBoundaryIs><LinearRing><coordinates>23.08333333,47.25 23.16666667,47.25 23.16666667,47.33333333 23.16666667,47.41666667 23.08333333,47.41666667 23.08333333,47.33333333 23.08333333,47.25</coordinates></LinearRing></innerBoundaryIs><innerBoundaryIs><LinearRing><coordinates>23.16666667,47.41666667 23.25,47.41666667 23.25,47.33333333 23.25,47.25 23.25,47.16666667 23.16666667,47.16666667 23.16666667,47.08333333 23.16666667,47.0 23.16666667,46.91666667 23.25,46.91666667 23.25,47.0 23.33333333,47.0 23.41666667,47.0 23.41666667,47.08333333 23.33333333,47.08333333 23.33333333,47.16666667 23.33333333,47.25 23.41666667,47.25 23.41666667,47.33333333 23.33333333,47.33333333 23.33333333,47.41666667 23.33333333,47.5 23.25,47.5 23.16666667,47.5 23.16666667,47.41666667</coordinates></LinearRing></innerBoundaryIs><innerBoundaryIs><LinearRing><coordinates>23.33333333,47.5 23.41666667,47.5 23.5,47.5 23.58333333,47.5 23.58333333,47.58333333 23.5,47.58333333 23.41666667,47.58333333 23.33333333,47.58333333 23.33333333,47.5</coordinates></LinearRing></innerBoundaryIs><innerBoundaryIs><LinearRing><coordinates>4.83333333,52.91666667 4.91666667,52.91666667 4.91666667,53.0 4.83333333,53.0 4.83333333,52.91666667</coordinates></LinearRing></innerBoundaryIs><innerBoundaryIs><LinearRing><coordinates>4.91666667,53.0 5,53 5.08333333,53.0 5.08333333,52.91666667 5.16666667,52.91666667 5.16666667,52.83333333 5.25,52.83333333 5.33333333,52.83333333 5.33333333,52.91666667 5.33333333,53.0 5.33333333,53.08333333 5.33333333,53.16666667 5.41666667,53.16666667 5.41666667,53.25 5.5,53.25 5.5,53.33333333 5.41666667,53.33333333 5.33333333,53.33333333 5.25,53.33333333 5.16666667,53.33333333 5.16666667,53.25 5.08333333,53.25 5.0,53.25 5.0,53.16666667 4.91666667,53.16666667 4.91666667,53.08333333 4.91666667,53.0</coordinates></LinearRing></innerBoundaryIs><innerBoundaryIs><LinearRing><coordinates>5.33333333,52.83333333 5.33333333,52.75 5.33333333,52.66666667 5.25,52.66666667 5.25,52.58333333 5.16666667,52.58333333 5.16666667,52.5 5.25,52.5 5.33333333,52.5 5.33333333,52.58333333 5.41666667,52.58333333 5.5,52.58333333 5.5,52.66666667 5.58333333,52.66666667 5.58333333,52.75 5.58333333,52.83333333 5.5,52.83333333 5.41666667,52.83333333 5.33333333,52.83333333</coordinates></LinearRing></innerBoundaryIs><innerBoundaryIs><LinearRing><coordinates>5.5,53.33333333 5.58333333,53.33333333 5.66666667,53.33333333 5.66666667,53.41666667 5.58333333,53.41666667 5.5,53.41666667 5.5,53.33333333</coordinates></LinearRing></innerBoundaryIs><innerBoundaryIs><LinearRing><coordinates>14.91666667,52.33333333 15.0,52.33333333 15.0,52.41666667 15.08333333,52.41666667 15.16666667,52.41666667 15.25,52.41666667 15.33333333,52.41666667 15.41666667,52.41666667 15.41666667,52.5 15.33333333,52.5 15.25,52.5 15.16666667,52.5 15.08333333,52.5 15.0,52.5 14.91666667,52.5 14.91666667,52.41666667 14.91666667,52.33333333</coordinates></LinearRing></innerBoundaryIs><innerBoundaryIs><LinearRing><coordinates>15.41666667,52.41666667 15.41666667,52.33333333 15.33333333,52.33333333 15.33333333,52.25 15.41666667,52.25 15.5,52.25 15.5,52.16666667 15.58333333,52.16666667 15.66666667,52.16666667 15.75,52.16666667 15.75,52.25 15.66666667,52.25 15.58333333,52.25 15.58333333,52.33333333 15.58333333,52.41666667 15.5,52.41666667 15.41666667,52.41666667</coordinates></LinearRing></innerBoundaryIs><innerBoundaryIs><LinearRing><coordinates>8.33333333,54.75 8.41666667,54.75 8.5,54.75 8.5,54.83333333 8.41666667,54.83333333 8.33333333,54.83333333 8.33333333,54.75</coordinates></LinearRing></innerBoundaryIs><innerBoundaryIs><LinearRing><coordinates>8.5,54.83333333 8.58333333,54.83333333 8.58333333,54.91666667 8.58333333,55.0 8.5,55.0 8.41666667,55.0 8.41666667,54.91666667 8.5,54.91666667 8.5,54.83333333</coordinates></LinearRing></innerBoundaryIs><innerBoundaryIs><LinearRing><coordinates>9.5,56.0 9.58333333,56.0 9.58333333,55.91666667 9.66666667,55.91666667 9.66666667,56.0 9.66666667,56.08333333 9.66666667,56.16666667 9.58333333,56.16666667 9.5,56.16666667 9.5,56.08333333 9.5,56.0</coordinates></LinearRing></innerBoundaryIs><innerBoundaryIs><LinearRing><coordinates>9.5,56.16666667 9.5,56.25 9.41666667,56.25 9.33333333,56.25 9.25,56.25 9.25,56.16666667 9.25,56.08333333 9.33333333,56.08333333 9.33333333,56.16666667 9.41666667,56.16666667 9.5,56.16666667</coordinates></LinearRing></innerBoundaryIs><innerBoundaryIs><LinearRing><coordinates>9.91666667,55.58333333 10.0,55.58333333 10.08333333,55.58333333 10.08333333,55.66666667 10.0,55.66666667 9.91666667,55.66666667 9.91666667,55.58333333</coordinates></LinearRing></innerBoundaryIs><innerBoundaryIs><LinearRing><coordinates>10.08333333,55.66666667 10.16666667,55.66666667 10.25,55.66666667 10.25,55.75 10.16666667,55.75 10.08333333,55.75 10.08333333,55.66666667</coordinates></LinearRing></innerBoundaryIs><innerBoundaryIs><LinearRing><coordinates>9.75,56.25 9.75,56.16666667 9.83333333,56.16666667 9.91666667,56.16666667 9.91666667,56.25 9.83333333,56.25 9.75,56.25</coordinates></LinearRing></innerBoundaryIs><innerBoundaryIs><LinearRing><coordinates>9.91666667,56.25 10.0,56.25 10.0,56.33333333 9.91666667,56.33333333 9.91666667,56.25</coordinates></LinearRing></innerBoundaryIs><innerBoundaryIs><LinearRing><coordinates>13.25,46.16666667 13.33333333,46.16666667 13.41666667,46.16666667 13.41666667,46.08333333 13.5,46.08333333 13.5,46.0 13.58333333,46.0 13.66666667,46.0 13.66666667,45.91666667 13.75,45.91666667 13.83333333,45.91666667 13.91666667,45.91666667 13.91666667,45.83333333 14.0,45.83333333 14.0,45.75 14.08333333,45.75 14.08333333,45.83333333 14.16666667,45.83333333 14.16666667,45.91666667 14.16666667,46.0 14.08333333,46.0 14.08333333,46.08333333 14.08333333,46.16666667 14.0,46.16666667 13.91666667,46.16666667 13.91666667,46.25 13.83333333,46.25 13.75,46.25 13.66666667,46.25 13.58333333,46.25 13.58333333,46.33333333 13.5,46.33333333 13.5,46.25 13.41666667,46.25 13.33333333,46.25 13.25,46.25 13.25,46.16666667</coordinates></LinearRing></innerBoundaryIs><innerBoundaryIs><LinearRing><coordinates>23.5,46.08333333 23.5,46.0 23.41666667,46.0 23.33333333,46.0 23.33333333,45.91666667 23.25,45.91666667 23.16666667,45.91666667 23.16666667,45.83333333 23.08333333,45.83333333 23.0,45.83333333 23.0,45.91666667 22.91666667,45.91666667 22.91666667,45.83333333 22.91666667,45.75 23.0,45.75 23.0,45.66666667 23.08333333,45.66666667 23.08333333,45.75 23.16666667,45.75 23.25,45.75 23.25,45.83333333 23.33333333,45.83333333 23.41666667,45.83333333 23.41666667,45.91666667 23.5,45.91666667 23.58333333,45.91666667 23.66666667,45.91666667 23.75,45.91666667 23.75,46.0 23.83333333,46.0 23.91666667,46.0 24,46 24.0,46.08333333 24.0,46.16666667 24.08333333,46.16666667 24.16666667,46.16666667 24.25,46.16666667 24.33333333,46.16666667 24.33333333,46.08333333 24.41666667,46.08333333 24.41666667,46.16666667 24.5,46.16666667 24.5,46.25 24.41666667,46.25 24.41666667,46.33333333 24.5,46.33333333 24.58333333,46.33333333 24.66666667,46.33333333 24.75,46.33333333 24.75,46.41666667 24.83333333,46.41666667 24.83333333,46.5 24.83333333,46.58333333 24.75,46.58333333 24.75,46.66666667 24.75,46.75 24.75,46.83333333 24.66666667,46.83333333 24.58333333,46.83333333 24.58333333,46.75 24.5,46.75 24.5,46.83333333 24.5,46.91666667 24.5,47.0 24.41666667,47.0 24.41666667,47.08333333 24.33333333,47.08333333 24.33333333,47.16666667 24.33333333,47.25 24.25,47.25 24.16666667,47.25 24.08333333,47.25 24.0,47.25 24.0,47.16666667 23.91666667,47.16666667 23.83333333,47.16666667 23.83333333,47.25 23.75,47.25 23.75,47.16666667 23.75,47.08333333 23.83333333,47.08333333 23.83333333,47.0 23.75,47.0 23.66666667,47.0 23.66666667,46.91666667 23.66666667,46.83333333 23.58333333,46.83333333 23.58333333,46.75 23.66666667,46.75 23.75,46.75 23.75,46.66666667 23.75,46.58333333 23.66666667,46.58333333 23.66666667,46.5 23.75,46.5 23.75,46.41666667 23.66666667,46.41666667 23.66666667,46.33333333 23.66666667,46.25 23.58333333,46.25 23.58333333,46.16666667 23.5,46.16666667 23.5,46.08333333</coordinates></LinearRing></innerBoundaryIs><innerBoundaryIs><LinearRing><coordinates>24.58333333,46.16666667 24.66666667,46.16666667 24.66666667,46.25 24.58333333,46.25 24.58333333,46.16666667</coordinates></LinearRing></innerBoundaryIs><innerBoundaryIs><LinearRing><coordinates>7.91666667,46.08333333 7.83333333,46.08333333 7.83333333,46.0 7.83333333,45.91666667 7.91666667,45.91666667 7.91666667,46.0 7.91666667,46.08333333</coordinates></LinearRing></innerBoundaryIs><innerBoundaryIs><LinearRing><coordinates>3.5,44.08333333 3.58333333,44.08333333 3.58333333,44.16666667 3.5,44.16666667 3.5,44.08333333</coordinates></LinearRing></innerBoundaryIs><innerBoundaryIs><LinearRing><coordinates>21.91666667,43.0 21.91666667,42.91666667 22.0,42.91666667 22,43 22.0,43.08333333 21.91666667,43.08333333 21.91666667,43.0</coordinates></LinearRing></innerBoundaryIs><innerBoundaryIs><LinearRing><coordinates>21.16666667,41.66666667 21.16666667,41.58333333 21.25,41.58333333 21.25,41.66666667 21.25,41.75 21.16666667,41.75 21.16666667,41.66666667</coordinates></LinearRing></innerBoundaryIs><innerBoundaryIs><LinearRing><coordinates>20.91666667,41.5 21.0,41.5 21.0,41.58333333 20.91666667,41.58333333 20.91666667,41.5</coordinates></LinearRing></innerBoundaryIs><innerBoundaryIs><LinearRing><coordinates>23.41666667,41.83333333 23.5,41.83333333 23.58333333,41.83333333 23.58333333,41.91666667 23.5,41.91666667 23.41666667,41.91666667 23.41666667,41.83333333</coordinates></LinearRing></innerBoundaryIs><innerBoundaryIs><LinearRing><coordinates>16.75,43.25 16.75,43.16666667 16.83333333,43.16666667 16.91666667,43.16666667 17.0,43.16666667 17.0,43.25 16.91666667,43.25 16.83333333,43.25 16.75,43.25</coordinates></LinearRing></innerBoundaryIs><innerBoundaryIs><LinearRing><coordinates>16.41666667,43.41666667 16.5,43.41666667 16.5,43.5 16.41666667,43.5 16.41666667,43.41666667</coordinates></LinearRing></innerBoundaryIs><innerBoundaryIs><LinearRing><coordinates>12.66666667,42.0 12.66666667,41.91666667 12.66666667,41.83333333 12.75,41.83333333 12.75,41.91666667 12.75,42.0 12.66666667,42.0</coordinates></LinearRing></innerBoundaryIs><innerBoundaryIs><LinearRing><coordinates>11.33333333,43.58333333 11.33333333,43.5 11.41666667,43.5 11.41666667,43.58333333 11.41666667,43.66666667 11.33333333,43.66666667 11.33333333,43.58333333</coordinates></LinearRing></innerBoundaryIs><innerBoundaryIs><LinearRing><coordinates>10.5,43.75 10.58333333,43.75 10.58333333,43.83333333 10.5,43.83333333 10.5,43.75</coordinates></LinearRing></innerBoundaryIs><innerBoundaryIs><LinearRing><coordinates>14.91666667,44.58333333 14.91666667,44.5 15.0,44.5 15.0,44.58333333 14.91666667,44.58333333</coordinates></LinearRing></innerBoundaryIs><innerBoundaryIs><LinearRing><coordinates>15.08333333,44.58333333 15.16666667,44.58333333 15.25,44.58333333 15.25,44.5 15.33333333,44.5 15.33333333,44.41666667 15.41666667,44.41666667 15.5,44.41666667 15.58333333,44.41666667 15.66666667,44.41666667 15.66666667,44.5 15.58333333,44.5 15.58333333,44.58333333 15.5,44.58333333 15.5,44.66666667 15.5,44.75 15.41666667,44.75 15.33333333,44.75 15.25,44.75 15.25,44.83333333 15.33333333,44.83333333 15.33333333,44.91666667 15.25,44.91666667 15.16666667,44.91666667 15.08333333,44.91666667 15.0,44.91666667 15.0,44.83333333 14.91666667,44.83333333 14.91666667,44.75 14.91666667,44.66666667 15.0,44.66666667 15.08333333,44.66666667 15.08333333,44.58333333</coordinates></LinearRing></innerBoundaryIs><innerBoundaryIs><LinearRing><coordinates>10.41666667,46.16666667 10.5,46.16666667 10.5,46.25 10.41666667,46.25 10.41666667,46.16666667</coordinates></LinearRing></innerBoundaryIs><innerBoundaryIs><LinearRing><coordinates>24.91666667,46.25 25.0,46.25 25.08333333,46.25 25.08333333,46.33333333 25.0,46.33333333 24.91666667,46.33333333 24.91666667,46.25</coordinates></LinearRing></innerBoundaryIs><innerBoundaryIs><LinearRing><coordinates>26.08333333,46.83333333 26.16666667,46.83333333 26.16666667,46.91666667 26.08333333,46.91666667 26.08333333,46.83333333</coordinates></LinearRing></innerBoundaryIs><innerBoundaryIs><LinearRing><coordinates>22.25,46.25 22.33333333,46.25 22.33333333,46.33333333 22.25,46.33333333 22.25,46.25</coordinates></LinearRing></innerBoundaryIs><innerBoundaryIs><LinearRing><coordinates>-1.41666667,46.33333333 -1.41666667,46.25 -1.33333333,46.25 -1.33333333,46.33333333 -1.41666667,46.33333333</coordinates></LinearRing></innerBoundaryIs><innerBoundaryIs><LinearRing><coordinates>-2.16666667,47.0 -2.08333333,47.0 -2.08333333,47.08333333 -2.16666667,47.08333333 -2.16666667,47.0</coordinates></LinearRing></innerBoundaryIs><innerBoundaryIs><LinearRing><coordinates>8.0,47.83333333 8.0,47.75 8.0,47.66666667 8.08333333,47.66666667 8.08333333,47.75 8.08333333,47.83333333 8.0,47.83333333</coordinates></LinearRing></innerBoundaryIs><innerBoundaryIs><LinearRing><coordinates>14.25,53.0 14.25,52.91666667 14.33333333,52.91666667 14.33333333,53.0 14.25,53.0</coordinates></LinearRing></innerBoundaryIs><innerBoundaryIs><LinearRing><coordinates>14.16666667,50.0 14.25,50.0 14.25,49.91666667 14.33333333,49.91666667 14.41666667,49.91666667 14.5,49.91666667 14.5,50.0 14.58333333,50.0 14.66666667,50.0 14.75,50.0 14.83333333,50.0 14.91666667,50.0 15,50 15.0,49.91666667 15.08333333,49.91666667 15.16666667,49.91666667 15.25,49.91666667 15.33333333,49.91666667 15.33333333,49.83333333 15.41666667,49.83333333 15.5,49.83333333 15.58333333,49.83333333 15.58333333,49.91666667 15.66666667,49.91666667 15.75,49.91666667 15.83333333,49.91666667 15.91666667,49.91666667 16.0,49.91666667 16.08333333,49.91666667 16.16666667,49.91666667 16.16666667,50.0 16.08333333,50.0 16.08333333,50.08333333 16.0,50.08333333 16.0,50.16666667 16.0,50.25 16.08333333,50.25 16.08333333,50.33333333 16.0,50.33333333 15.91666667,50.33333333 15.83333333,50.33333333 15.75,50.33333333 15.66666667,50.33333333 15.58333333,50.33333333 15.5,50.33333333 15.41666667,50.33333333 15.33333333,50.33333333 15.25,50.33333333 15.16666667,50.33333333 15.16666667,50.25 15.08333333,50.25 15.0,50.25 14.91666667,50.25 14.83333333,50.25 14.75,50.25 14.75,50.16666667 14.66666667,50.16666667 14.66666667,50.25 14.58333333,50.25 14.5,50.25 14.41666667,50.25 14.41666667,50.16666667 14.33333333,50.16666667 14.33333333,50.25 14.25,50.25 14.25,50.16666667 14.16666667,50.16666667 14.16666667,50.08333333 14.16666667,50.0</coordinates></LinearRing></innerBoundaryIs><innerBoundaryIs><LinearRing><coordinates>22.75,50.0 22.83333333,50.0 22.83333333,50.08333333 22.75,50.08333333 22.75,50.0</coordinates></LinearRing></innerBoundaryIs><innerBoundaryIs><LinearRing><coordinates>16.0,48.91666667 16.0,48.83333333 16.0,48.75 15.91666667,48.75 15.91666667,48.66666667 16.0,48.66666667 16.0,48.58333333 16.08333333,48.58333333 16.16666667,48.58333333 16.25,48.58333333 16.25,48.66666667 16.33333333,48.66666667 16.41666667,48.66666667 16.5,48.66666667 16.5,48.75 16.58333333,48.75 16.58333333,48.83333333 16.58333333,48.91666667 16.66666667,48.91666667 16.75,48.91666667 16.75,49.0 16.83333333,49.0 16.83333333,49.08333333 16.83333333,49.16666667 16.75,49.16666667 16.75,49.25 16.66666667,49.25 16.58333333,49.25 16.58333333,49.33333333 16.5,49.33333333 16.41666667,49.33333333 16.41666667,49.25 16.5,49.25 16.5,49.16666667 16.41666667,49.16666667 16.33333333,49.16666667 16.25,49.16666667 16.25,49.08333333 16.16666667,49.08333333 16.16666667,49.0 16.08333333,49.0 16,49 16.0,48.91666667</coordinates></LinearRing></innerBoundaryIs><innerBoundaryIs><LinearRing><coordinates>17.75,48.5 17.83333333,48.5 17.83333333,48.58333333 17.75,48.58333333 17.75,48.5</coordinates></LinearRing></innerBoundaryIs><innerBoundaryIs><LinearRing><coordinates>10.58333333,51.83333333 10.5,51.83333333 10.5,51.75 10.58333333,51.75 10.66666667,51.75 10.66666667,51.83333333 10.58333333,51.83333333</coordinates></LinearRing></innerBoundaryIs><innerBoundaryIs><LinearRing><coordinates>11.08333333,51.83333333 11.08333333,51.75 11.16666667,51.75 11.25,51.75 11.33333333,51.75 11.41666667,51.75 11.5,51.75 11.58333333,51.75 11.58333333,51.66666667 11.66666667,51.66666667 11.66666667,51.75 11.66666667,51.83333333 11.66666667,51.91666667 11.66666667,52.0 11.58333333,52.0 11.58333333,52.08333333 11.58333333,52.16666667 11.5,52.16666667 11.41666667,52.16666667 11.41666667,52.08333333 11.33333333,52.08333333 11.25,52.08333333 11.25,52.0 11.16666667,52.0 11.16666667,52.08333333 11.08333333,52.08333333 11.08333333,52.0 11.08333333,51.91666667 11.08333333,51.83333333</coordinates></LinearRing></innerBoundaryIs><innerBoundaryIs><LinearRing><coordinates>11.25,51.41666667 11.25,51.33333333 11.33333333,51.33333333 11.33333333,51.41666667 11.25,51.41666667</coordinates></LinearRing></innerBoundaryIs><innerBoundaryIs><LinearRing><coordinates>12.0,51.33333333 12.08333333,51.33333333 12.16666667,51.33333333 12.25,51.33333333 12.33333333,51.33333333 12.33333333,51.41666667 12.33333333,51.5 12.33333333,51.58333333 12.25,51.58333333 12.25,51.66666667 12.16666667,51.66666667 12.16666667,51.58333333 12.08333333,51.58333333 12.08333333,51.5 12.0,51.5 12.0,51.41666667 12.0,51.33333333</coordinates></LinearRing></innerBoundaryIs><innerBoundaryIs><LinearRing><coordinates>10.91666667,51.16666667 10.91666667,51.08333333 10.91666667,51.0 11,51 11.0,51.08333333 11.08333333,51.08333333 11.08333333,51.16666667 11.0,51.16666667 10.91666667,51.16666667</coordinates></LinearRing></innerBoundaryIs><innerBoundaryIs><LinearRing><coordinates>14.33333333,52.33333333 14.41666667,52.33333333 14.41666667,52.25 14.5,52.25 14.5,52.33333333 14.5,52.41666667 14.41666667,52.41666667 14.33333333,52.41666667 14.33333333,52.33333333</coordinates></LinearRing></innerBoundaryIs><innerBoundaryIs><LinearRing><coordinates>15.66666667,52.33333333 15.75,52.33333333 15.75,52.41666667 15.66666667,52.41666667 15.66666667,52.33333333</coordinates></LinearRing></innerBoundaryIs><innerBoundaryIs><LinearRing><coordinates>14.08333333,52.16666667 14.16666667,52.16666667 14.16666667,52.25 14.08333333,52.25 14.08333333,52.16666667</coordinates></LinearRing></innerBoundaryIs><innerBoundaryIs><LinearRing><coordinates>13,52 13.0,51.91666667 13.08333333,51.91666667 13.16666667,51.91666667 13.16666667,52.0 13.08333333,52.0 13,52</coordinates></LinearRing></innerBoundaryIs><innerBoundaryIs><LinearRing><coordinates>15.0,52.66666667 15.08333333,52.66666667 15.08333333,52.75 15.0,52.75 15.0,52.66666667</coordinates></LinearRing></innerBoundaryIs><innerBoundaryIs><LinearRing><coordinates>14.16666667,52.5 14.16666667,52.41666667 14.25,52.41666667 14.25,52.5 14.16666667,52.5</coordinates></LinearRing></innerBoundaryIs><innerBoundaryIs><LinearRing><coordinates>14.75,52.5 14.75,52.41666667 14.83333333,52.41666667 14.83333333,52.5 14.75,52.5</coordinates></LinearRing></innerBoundaryIs><innerBoundaryIs><LinearRing><coordinates>13.58333333,54.25 13.5,54.25 13.5,54.16666667 13.58333333,54.16666667 13.66666667,54.16666667 13.66666667,54.25 13.58333333,54.25</coordinates></LinearRing></innerBoundaryIs><innerBoundaryIs><LinearRing><coordinates>6.75,53.58333333 6.75,53.5 6.83333333,53.5 6.91666667,53.5 6.91666667,53.41666667 7.0,53.41666667 7.0,53.5 7.0,53.58333333 7.08333333,53.58333333 7.08333333,53.66666667 7.0,53.66666667 6.91666667,53.66666667 6.91666667,53.58333333 6.83333333,53.58333333 6.75,53.58333333</coordinates></LinearRing></innerBoundaryIs><innerBoundaryIs><LinearRing><coordinates>13.5,53.58333333 13.5,53.5 13.41666667,53.5 13.33333333,53.5 13.25,53.5 13.25,53.41666667 13.25,53.33333333 13.33333333,53.33333333 13.41666667,53.33333333 13.41666667,53.25 13.5,53.25 13.5,53.16666667 13.58333333,53.16666667 13.66666667,53.16666667 13.75,53.16666667 13.75,53.25 13.66666667,53.25 13.66666667,53.33333333 13.66666667,53.41666667 13.75,53.41666667 13.75,53.5 13.75,53.58333333 13.66666667,53.58333333 13.58333333,53.58333333 13.5,53.58333333</coordinates></LinearRing></innerBoundaryIs><innerBoundaryIs><LinearRing><coordinates>13.91666667,53.25 13.91666667,53.16666667 14.0,53.16666667 14.0,53.25 14.0,53.33333333 13.91666667,53.33333333 13.91666667,53.25</coordinates></LinearRing></innerBoundaryIs><innerBoundaryIs><LinearRing><coordinates>14.0,53.41666667 14.08333333,53.41666667 14.08333333,53.5 14.0,53.5 14.0,53.41666667</coordinates></LinearRing></innerBoundaryIs><innerBoundaryIs><LinearRing><coordinates>10.91666667,54.0 11,54 11.0,54.08333333 10.91666667,54.08333333 10.83333333,54.08333333 10.83333333,54.0 10.91666667,54.0</coordinates></LinearRing></innerBoundaryIs><innerBoundaryIs><LinearRing><coordinates>14.08333333,53.75 14.16666667,53.75 14.16666667,53.83333333 14.08333333,53.83333333 14.08333333,53.75</coordinates></LinearRing></innerBoundaryIs><innerBoundaryIs><LinearRing><coordinates>14.41666667,53.75 14.5,53.75 14.5,53.83333333 14.41666667,53.83333333 14.41666667,53.75</coordinates></LinearRing></innerBoundaryIs><innerBoundaryIs><LinearRing><coordinates>19.41666667,54.25 19.41666667,54.16666667 19.5,54.16666667 19.58333333,54.16666667 19.66666667,54.16666667 19.66666667,54.25 19.58333333,54.25 19.58333333,54.33333333 19.5,54.33333333 19.41666667,54.33333333 19.41666667,54.25</coordinates></LinearRing></innerBoundaryIs><innerBoundaryIs><LinearRing><coordinates>8.66666667,54.5 8.66666667,54.41666667 8.75,54.41666667 8.75,54.5 8.66666667,54.5</coordinates></LinearRing></innerBoundaryIs><innerBoundaryIs><LinearRing><coordinates>9.58333333,55.08333333 9.66666667,55.08333333 9.75,55.08333333 9.83333333,55.08333333 9.91666667,55.08333333 9.91666667,55.16666667 9.83333333,55.16666667 9.83333333,55.25 9.75,55.25 9.75,55.16666667 9.66666667,55.16666667 9.58333333,55.16666667 9.58333333,55.08333333</coordinates></LinearRing></innerBoundaryIs><innerBoundaryIs><LinearRing><coordinates>9.75,56.0 9.75,55.91666667 9.83333333,55.91666667 9.91666667,55.91666667 9.91666667,56.0 9.83333333,56.0 9.75,56.0</coordinates></LinearRing></innerBoundaryIs><innerBoundaryIs><LinearRing><coordinates>10,56 10.08333333,56.0 10.08333333,56.08333333 10.0,56.08333333 10,56</coordinates></LinearRing></innerBoundaryIs><innerBoundaryIs><LinearRing><coordinates>8.16666667,56.0 8.25,56.0 8.25,56.08333333 8.16666667,56.08333333 8.16666667,56.0</coordinates></LinearRing></innerBoundaryIs><innerBoundaryIs><LinearRing><coordinates>8.33333333,56.58333333 8.41666667,56.58333333 8.41666667,56.66666667 8.33333333,56.66666667 8.33333333,56.58333333</coordinates></LinearRing></innerBoundaryIs><innerBoundaryIs><LinearRing><coordinates>21.08333333,55.33333333 21.08333333,55.25 21.0,55.25 21.0,55.16666667 20.91666667,55.16666667 20.91666667,55.08333333 20.83333333,55.08333333 20.75,55.08333333 20.75,55.0 20.83333333,55.0 20.91666667,55.0 20.91666667,54.91666667 21.0,54.91666667 21.08333333,54.91666667 21.16666667,54.91666667 21.16666667,55.0 21.16666667,55.08333333 21.16666667,55.16666667 21.16666667,55.25 21.25,55.25 21.25,55.33333333 21.16666667,55.33333333 21.08333333,55.33333333</coordinates></LinearRing></innerBoundaryIs><innerBoundaryIs><LinearRing><coordinates>19.83333333,54.58333333 19.83333333,54.5 19.91666667,54.5 19.91666667,54.58333333 19.83333333,54.58333333</coordinates></LinearRing></innerBoundaryIs><innerBoundaryIs><LinearRing><coordinates>9.0,56.91666667 9.08333333,56.91666667 9.16666667,56.91666667 9.16666667,57.0 9.08333333,57.0 9,57 9.0,56.91666667</coordinates></LinearRing></innerBoundaryIs></Polygon><Polygon><outerBoundaryIs><LinearRing><coordinates>19.0,47.91666667 19.0,47.83333333 18.91666667,47.83333333 18.83333333,47.83333333 18.83333333,47.91666667 18.83333333,48.0 18.91666667,48.0 19,48 19.08333333,48.0 19.08333333,47.91666667 19.0,47.91666667</coordinates></LinearRing></outerBoundaryIs></Polygon><Polygon><outerBoundaryIs><LinearRing><coordinates>25.83333333,48.16666667 25.91666667,48.16666667 25.91666667,48.08333333 25.83333333,48.08333333 25.83333333,48.16666667</coordinates></LinearRing></outerBoundaryIs></Polygon></MultiGeometry>
  </Placemark>
</Folder>
</Document></kml>
