# Supplementary material for: Species conservation profiles of a random sample of world spiders III: Oecobiidae to Salticidae
Source: Biodivers Data J. 2018 Aug 2;(6):e27004. doi: 10.3897/BDJ.6.e27004 (PMC6086925; doi:10.3897/BDJ.6.e27004)
Supplement: Supplementary material 9 — Distribution of Xyccarphmyops Brignoli, 1978 [file bdj-06-e27004-s009.kml]

<?xml version="1.0" encoding="UTF-8"?>
<kml xmlns="http://earth.google.com/kml/2.2">
<Document>
<name></name>
<description><![CDATA[]]></description>

<Style id="1">
<LineStyle>
<width>1</width>
<color>ff0000ff</color>
</LineStyle>
<PolyStyle>
<fill>0</fill>
</PolyStyle>
</Style>

<Placemark>
<name>R Polygon</name>
<description><![CDATA[]]></description>
<styleUrl>#1</styleUrl>
<visibility>1</visibility>
<MultiGeometry>
<Polygon>
<outerBoundaryIs>
<LinearRing>
<coordinates>
-59.92,-2.9
-59.9136576080343,-2.90020133235281
-59.9073407546426,-2.90080451871692
-59.901074875564,-2.90180713027373
-59.8948852012819,-2.90320512986036
-59.8887966554302,-2.90499288822591
-59.882833754434,-2.90716320669839
-59.8770205087911,-2.90970734617134
-59.87138032639,-2.91261506229302
-59.8659359182544,-2.91587464671688
-59.8607092070945,-2.91947297424689
-59.8557212390313,-2.9233955556881
-59.8509920988518,-2.92762659618949
-59.8465408291342,-2.93214905884429
-59.8423853535708,-2.93694473329155
-59.838542404795,-2.94199430904288
-59.835027457005,-2.94727745323895
-59.8318546636552,-2.95277289252273
-59.8290368004646,-2.95845849869981
-59.8265852139735,-2.96431137784081
-59.8245097758556,-2.97030796246717
-59.8228188431676,-2.97642410644906
-59.8215192246988,-2.98263518223331
-59.8206161535539,-2.9889161800099
-59.8201132660817,-2.99524180841763
-59.8200125872326,-3.00158659638348
-59.8203145224048,-3.00792499568568
-59.8210178558119,-3.01423148382733
-59.8221197553785,-3.02048066680652
-59.823615784144,-3.026647381369
-59.8254999181285,-3.03270679633174
-59.8277645705895,-3.03863451256931
-59.8304006225709,-3.04440666126058
-59.8333974596216,-3.05
-59.8367430145365,-3.05539200638661
-59.8404238159469,-3.06056096871377
-59.8444250425646,-3.06548607339453
-59.8487305828621,-3.07014748877063
-59.8533230999484,-3.07452644496758
-59.8581841013779,-3.07860530947428
-59.8632940136137,-3.08236765814298
-59.8686322608427,-3.0857983413235
-59.8741773478273,-3.08888354486549
-59.8799069464593,-3.09161084574321
-59.8857979856674,-3.09396926207859
-59.8918267443159,-3.09594929736145
-59.8979689467213,-3.09754297868854
-59.9041998604027,-3.09874388886764
-59.9104943956696,-3.09954719225731
-59.9168272066502,-3.09994965423832
-59.9231727933498,-3.09994965423832
-59.9295056043304,-3.09954719225731
-59.9358001395973,-3.09874388886764
-59.9420310532787,-3.09754297868854
-59.9481732556841,-3.09594929736145
-59.9542020143326,-3.09396926207859
-59.9600930535407,-3.09161084574321
-59.9658226521727,-3.08888354486549
-59.9713677391573,-3.0857983413235
-59.9767059863863,-3.08236765814298
-59.9818158986221,-3.07860530947428
-59.9866769000516,-3.07452644496758
-59.9912694171379,-3.07014748877063
-59.9955749574354,-3.06548607339453
-59.9995761840531,-3.06056096871377
-60.0032569854635,-3.05539200638661
-60.0066025403784,-3.05
-60.0095993774291,-3.04440666126058
-60.0122354294105,-3.03863451256931
-60.0145000818715,-3.03270679633174
-60.016384215856,-3.026647381369
-60.0178802446215,-3.02048066680652
-60.0189821441881,-3.01423148382733
-60.0196854775952,-3.00792499568568
-60.0199874127674,-3.00158659638348
-60.0198867339183,-2.99524180841763
-60.0193838464461,-2.9889161800099
-60.0184807753012,-2.98263518223331
-60.0171811568324,-2.97642410644906
-60.0154902241444,-2.97030796246717
-60.0134147860265,-2.96431137784081
-60.0109631995355,-2.95845849869981
-60.0081453363448,-2.95277289252273
-60.004972542995,-2.94727745323895
-60.001457595205,-2.94199430904288
-59.9976146464292,-2.93694473329155
-59.9934591708658,-2.93214905884429
-59.9890079011482,-2.92762659618949
-59.9842787609687,-2.9233955556881
-59.9792907929055,-2.91947297424689
-59.9740640817456,-2.91587464671688
-59.96861967361,-2.91261506229302
-59.9629794912089,-2.90970734617134
-59.957166245566,-2.90716320669839
-59.9512033445698,-2.90499288822591
-59.9451147987181,-2.90320512986036
-59.938925124436,-2.90180713027373
-59.9326592453574,-2.90080451871692
-59.9263423919657,-2.90020133235281
-59.92,-2.9
</coordinates>
</LinearRing>
</outerBoundaryIs>
</Polygon>
<Polygon>
<outerBoundaryIs>
<LinearRing>
<coordinates>
-59.92,-2.9
-59.9136576080343,-2.90020133235281
-59.9073407546426,-2.90080451871692
-59.901074875564,-2.90180713027373
-59.8948852012819,-2.90320512986036
-59.8887966554302,-2.90499288822591
-59.882833754434,-2.90716320669839
-59.8770205087911,-2.90970734617134
-59.87138032639,-2.91261506229302
-59.8659359182544,-2.91587464671688
-59.8607092070945,-2.91947297424689
-59.8557212390313,-2.9233955556881
-59.8509920988518,-2.92762659618949
-59.8465408291342,-2.93214905884429
-59.8423853535708,-2.93694473329155
-59.838542404795,-2.94199430904288
-59.835027457005,-2.94727745323895
-59.8318546636552,-2.95277289252273
-59.8290368004646,-2.95845849869981
-59.8265852139735,-2.96431137784081
-59.8245097758556,-2.97030796246717
-59.8228188431676,-2.97642410644906
-59.8215192246988,-2.98263518223331
-59.8206161535539,-2.9889161800099
-59.8201132660817,-2.99524180841763
-59.8200125872326,-3.00158659638348
-59.8203145224048,-3.00792499568568
-59.8210178558119,-3.01423148382733
-59.8221197553785,-3.02048066680652
-59.823615784144,-3.026647381369
-59.8254999181285,-3.03270679633174
-59.8277645705895,-3.03863451256931
-59.8304006225709,-3.04440666126058
-59.8333974596216,-3.05
-59.8367430145365,-3.05539200638661
-59.8404238159469,-3.06056096871377
-59.8444250425646,-3.06548607339453
-59.8487305828621,-3.07014748877063
-59.8533230999484,-3.07452644496758
-59.8581841013779,-3.07860530947428
-59.8632940136137,-3.08236765814298
-59.8686322608427,-3.0857983413235
-59.8741773478273,-3.08888354486549
-59.8799069464593,-3.09161084574321
-59.8857979856674,-3.09396926207859
-59.8918267443159,-3.09594929736145
-59.8979689467213,-3.09754297868854
-59.9041998604027,-3.09874388886764
-59.9104943956696,-3.09954719225731
-59.9168272066502,-3.09994965423832
-59.9231727933498,-3.09994965423832
-59.9295056043304,-3.09954719225731
-59.9358001395973,-3.09874388886764
-59.9420310532787,-3.09754297868854
-59.9481732556841,-3.09594929736145
-59.9542020143326,-3.09396926207859
-59.9600930535407,-3.09161084574321
-59.9658226521727,-3.08888354486549
-59.9713677391573,-3.0857983413235
-59.9767059863863,-3.08236765814298
-59.9818158986221,-3.07860530947428
-59.9866769000516,-3.07452644496758
-59.9912694171379,-3.07014748877063
-59.9955749574354,-3.06548607339453
-59.9995761840531,-3.06056096871377
-60.0032569854635,-3.05539200638661
-60.0066025403784,-3.05
-60.0095993774291,-3.04440666126058
-60.0122354294105,-3.03863451256931
-60.0145000818715,-3.03270679633174
-60.016384215856,-3.026647381369
-60.0178802446215,-3.02048066680652
-60.0189821441881,-3.01423148382733
-60.0196854775952,-3.00792499568568
-60.0199874127674,-3.00158659638348
-60.0198867339183,-2.99524180841763
-60.0193838464461,-2.9889161800099
-60.0184807753012,-2.98263518223331
-60.0171811568324,-2.97642410644906
-60.0154902241444,-2.97030796246717
-60.0134147860265,-2.96431137784081
-60.0109631995355,-2.95845849869981
-60.0081453363448,-2.95277289252273
-60.004972542995,-2.94727745323895
-60.001457595205,-2.94199430904288
-59.9976146464292,-2.93694473329155
-59.9934591708658,-2.93214905884429
-59.9890079011482,-2.92762659618949
-59.9842787609687,-2.9233955556881
-59.9792907929055,-2.91947297424689
-59.9740640817456,-2.91587464671688
-59.96861967361,-2.91261506229302
-59.9629794912089,-2.90970734617134
-59.957166245566,-2.90716320669839
-59.9512033445698,-2.90499288822591
-59.9451147987181,-2.90320512986036
-59.938925124436,-2.90180713027373
-59.9326592453574,-2.90080451871692
-59.9263423919657,-2.90020133235281
-59.92,-2.9
</coordinates>
</LinearRing>
</outerBoundaryIs>
</Polygon>
<Polygon>
<outerBoundaryIs>
<LinearRing>
<coordinates>
-59.92,-2.9
-59.9136576080343,-2.90020133235281
-59.9073407546426,-2.90080451871692
-59.901074875564,-2.90180713027373
-59.8948852012819,-2.90320512986036
-59.8887966554302,-2.90499288822591
-59.882833754434,-2.90716320669839
-59.8770205087911,-2.90970734617134
-59.87138032639,-2.91261506229302
-59.8659359182544,-2.91587464671688
-59.8607092070945,-2.91947297424689
-59.8557212390313,-2.9233955556881
-59.8509920988518,-2.92762659618949
-59.8465408291342,-2.93214905884429
-59.8423853535708,-2.93694473329155
-59.838542404795,-2.94199430904288
-59.835027457005,-2.94727745323895
-59.8318546636552,-2.95277289252273
-59.8290368004646,-2.95845849869981
-59.8265852139735,-2.96431137784081
-59.8245097758556,-2.97030796246717
-59.8228188431676,-2.97642410644906
-59.8215192246988,-2.98263518223331
-59.8206161535539,-2.9889161800099
-59.8201132660817,-2.99524180841763
-59.8200125872326,-3.00158659638348
-59.8203145224048,-3.00792499568568
-59.8210178558119,-3.01423148382733
-59.8221197553785,-3.02048066680652
-59.823615784144,-3.026647381369
-59.8254999181285,-3.03270679633174
-59.8277645705895,-3.03863451256931
-59.8304006225709,-3.04440666126058
-59.8333974596216,-3.05
-59.8367430145365,-3.05539200638661
-59.8404238159469,-3.06056096871377
-59.8444250425646,-3.06548607339453
-59.8487305828621,-3.07014748877063
-59.8533230999484,-3.07452644496758
-59.8581841013779,-3.07860530947428
-59.8632940136137,-3.08236765814298
-59.8686322608427,-3.0857983413235
-59.8741773478273,-3.08888354486549
-59.8799069464593,-3.09161084574321
-59.8857979856674,-3.09396926207859
-59.8918267443159,-3.09594929736145
-59.8979689467213,-3.09754297868854
-59.9041998604027,-3.09874388886764
-59.9104943956696,-3.09954719225731
-59.9168272066502,-3.09994965423832
-59.9231727933498,-3.09994965423832
-59.9295056043304,-3.09954719225731
-59.9358001395973,-3.09874388886764
-59.9420310532787,-3.09754297868854
-59.9481732556841,-3.09594929736145
-59.9542020143326,-3.09396926207859
-59.9600930535407,-3.09161084574321
-59.9658226521727,-3.08888354486549
-59.9713677391573,-3.0857983413235
-59.9767059863863,-3.08236765814298
-59.9818158986221,-3.07860530947428
-59.9866769000516,-3.07452644496758
-59.9912694171379,-3.07014748877063
-59.9955749574354,-3.06548607339453
-59.9995761840531,-3.06056096871377
-60.0032569854635,-3.05539200638661
-60.0066025403784,-3.05
-60.0095993774291,-3.04440666126058
-60.0122354294105,-3.03863451256931
-60.0145000818715,-3.03270679633174
-60.016384215856,-3.026647381369
-60.0178802446215,-3.02048066680652
-60.0189821441881,-3.01423148382733
-60.0196854775952,-3.00792499568568
-60.0199874127674,-3.00158659638348
-60.0198867339183,-2.99524180841763
-60.0193838464461,-2.9889161800099
-60.0184807753012,-2.98263518223331
-60.0171811568324,-2.97642410644906
-60.0154902241444,-2.97030796246717
-60.0134147860265,-2.96431137784081
-60.0109631995355,-2.95845849869981
-60.0081453363448,-2.95277289252273
-60.004972542995,-2.94727745323895
-60.001457595205,-2.94199430904288
-59.9976146464292,-2.93694473329155
-59.9934591708658,-2.93214905884429
-59.9890079011482,-2.92762659618949
-59.9842787609687,-2.9233955556881
-59.9792907929055,-2.91947297424689
-59.9740640817456,-2.91587464671688
-59.96861967361,-2.91261506229302
-59.9629794912089,-2.90970734617134
-59.957166245566,-2.90716320669839
-59.9512033445698,-2.90499288822591
-59.9451147987181,-2.90320512986036
-59.938925124436,-2.90180713027373
-59.9326592453574,-2.90080451871692
-59.9263423919657,-2.90020133235281
-59.92,-2.9
</coordinates>
</LinearRing>
</outerBoundaryIs>
</Polygon>
</MultiGeometry>
</Placemark>
</Document>
</kml>
