# Supplementary material for: Species conservation profiles of a random sample of world spiders III: Oecobiidae to Salticidae
Source: Biodivers Data J. 2018 Aug 2;(6):e27004. doi: 10.3897/BDJ.6.e27004 (PMC6086925; doi:10.3897/BDJ.6.e27004)
Supplement: Supplementary material 10 — Distribution of Maoriatamagna (Forster, 1956) [file bdj-06-e27004-s010.kml]

<?xml version="1.0" encoding="utf-8" ?>
<kml xmlns="http://www.opengis.net/kml/2.2">
<Document id="root_doc">
<Schema name="Maoriata_magna.kml" id="Maoriata_magna.kml">
	<SimpleField name="layer" type="float"></SimpleField>
</Schema>
<Folder><name>Maoriata_magna.kml</name>
  <Placemark>
	<Style><LineStyle><color>ff0000ff</color></LineStyle><PolyStyle><fill>0</fill></PolyStyle></Style>
	<ExtendedData><SchemaData schemaUrl="#Maoriata_magna.kml">
		<SimpleData name="layer">1</SimpleData>
	</SchemaData></ExtendedData>
      <MultiGeometry><Polygon><outerBoundaryIs><LinearRing><coordinates>166.74166667,-46.05 166.75,-46.05 166.75,-46.05833333 166.74166667,-46.05833333 166.74166667,-46.05</coordinates></LinearRing></outerBoundaryIs></Polygon><Polygon><outerBoundaryIs><LinearRing><coordinates>166.575,-46.08333333 166.575,-46.09166667 166.56666667,-46.09166667 166.56666667,-46.08333333 166.56666667,-46.075 166.56666667,-46.06666667 166.575,-46.06666667 166.58333333,-46.06666667 166.58333333,-46.05833333 166.58333333,-46.05 166.58333333,-46.04166667 166.59166667,-46.04166667 166.59166667,-46.05 166.59166667,-46.05833333 166.6,-46.05833333 166.60833333,-46.05833333 166.60833333,-46.06666667 166.6,-46.06666667 166.6,-46.075 166.59166667,-46.075 166.58333333,-46.075 166.58333333,-46.08333333 166.575,-46.08333333</coordinates></LinearRing></outerBoundaryIs></Polygon><Polygon><outerBoundaryIs><LinearRing><coordinates>166.71666667,-46.05833333 166.71666667,-46.06666667 166.70833333,-46.06666667 166.70833333,-46.05833333 166.7,-46.05833333 166.7,-46.05 166.7,-46.04166667 166.70833333,-46.04166667 166.71666667,-46.04166667 166.71666667,-46.03333333 166.725,-46.03333333 166.725,-46.025 166.73333333,-46.025 166.74166667,-46.025 166.74166667,-46.03333333 166.75,-46.03333333 166.75,-46.04166667 166.74166667,-46.04166667 166.73333333,-46.04166667 166.725,-46.04166667 166.725,-46.05 166.725,-46.05833333 166.71666667,-46.05833333</coordinates></LinearRing></outerBoundaryIs></Polygon><Polygon><outerBoundaryIs><LinearRing><coordinates>166.75,-46.04166667 166.75833333,-46.04166667 166.75833333,-46.05 166.75,-46.05 166.75,-46.04166667</coordinates></LinearRing></outerBoundaryIs></Polygon><Polygon><outerBoundaryIs><LinearRing><coordinates>167.3,-45.74166667 167.30833333000001,-45.74166667 167.30833333000001,-45.75 167.3,-45.75 167.3,-45.74166667</coordinates></LinearRing></outerBoundaryIs></Polygon><Polygon><outerBoundaryIs><LinearRing><coordinates>166.86666667,-45.73333333 166.86666667,-45.74166667 166.85833333,-45.74166667 166.85,-45.74166667 166.84166667,-45.74166667 166.84166667,-45.75 166.83333333,-45.75 166.825,-45.75 166.81666667,-45.75 166.80833333000001,-45.75 166.8,-45.75 166.79166667000001,-45.75 166.78333333,-45.75 166.78333333,-45.74166667 166.79166667000001,-45.74166667 166.79166667000001,-45.73333333 166.79166667000001,-45.725 166.8,-45.725 166.80833333000001,-45.725 166.80833333000001,-45.71666667 166.81666667,-45.71666667 166.825,-45.71666667 166.825,-45.725 166.83333333,-45.725 166.84166667,-45.725 166.85,-45.725 166.85833333,-45.725 166.86666667,-45.725 166.86666667,-45.73333333</coordinates></LinearRing></outerBoundaryIs></Polygon><Polygon><outerBoundaryIs><LinearRing><coordinates>167.06666667,-45.48333333 167.075,-45.48333333 167.075,-45.49166667 167.06666667,-45.49166667 167.06666667,-45.48333333</coordinates></LinearRing></outerBoundaryIs></Polygon><Polygon><outerBoundaryIs><LinearRing><coordinates>167.625,-45.425 167.63333333,-45.425 167.63333333,-45.43333333 167.625,-45.43333333 167.625,-45.425</coordinates></LinearRing></outerBoundaryIs></Polygon><Polygon><outerBoundaryIs><LinearRing><coordinates>167.63333333,-45.38333333 167.63333333,-45.39166667 167.625,-45.39166667 167.625,-45.38333333 167.61666667,-45.38333333 167.60833333,-45.38333333 167.60833333,-45.375 167.61666667,-45.375 167.625,-45.375 167.63333333,-45.375 167.63333333,-45.38333333</coordinates></LinearRing></outerBoundaryIs></Polygon><Polygon><outerBoundaryIs><LinearRing><coordinates>167.60833333,-45.41666667 167.61666667,-45.41666667 167.61666667,-45.40833333 167.625,-45.40833333 167.625,-45.41666667 167.625,-45.425 167.61666667,-45.425 167.60833333,-45.425 167.60833333,-45.41666667</coordinates></LinearRing></outerBoundaryIs></Polygon><Polygon><outerBoundaryIs><LinearRing><coordinates>166.85833333,-45.4 166.86666667,-45.4 166.86666667,-45.40833333 166.85833333,-45.40833333 166.85833333,-45.4</coordinates></LinearRing></outerBoundaryIs></Polygon><Polygon><outerBoundaryIs><LinearRing><coordinates>167.525,-45.33333333 167.53333333,-45.33333333 167.53333333,-45.34166667 167.525,-45.34166667 167.525,-45.33333333</coordinates></LinearRing></outerBoundaryIs></Polygon><Polygon><outerBoundaryIs><LinearRing><coordinates>167.675,-45.25 167.68333333000001,-45.25 167.68333333000001,-45.25833333 167.675,-45.25833333 167.675,-45.25</coordinates></LinearRing></outerBoundaryIs></Polygon><Polygon><outerBoundaryIs><LinearRing><coordinates>167.9,-45.09166667 167.90833333,-45.09166667 167.90833333,-45.1 167.9,-45.1 167.9,-45.09166667</coordinates></LinearRing></outerBoundaryIs></Polygon><Polygon><outerBoundaryIs><LinearRing><coordinates>168.2,-45.04166667 168.20833333,-45.04166667 168.20833333,-45.05 168.2,-45.05 168.2,-45.04166667</coordinates></LinearRing></outerBoundaryIs></Polygon><Polygon><outerBoundaryIs><LinearRing><coordinates>167.84166667,-45.04166667 167.85,-45.04166667 167.85833333,-45.04166667 167.85833333,-45.05 167.85,-45.05 167.84166667,-45.05 167.84166667,-45.04166667</coordinates></LinearRing></outerBoundaryIs></Polygon><Polygon><outerBoundaryIs><LinearRing><coordinates>167.88333333,-45.04166667 167.89166667000001,-45.04166667 167.89166667000001,-45.05 167.88333333,-45.05 167.88333333,-45.04166667</coordinates></LinearRing></outerBoundaryIs></Polygon><Polygon><outerBoundaryIs><LinearRing><coordinates>168.3,-44.93333333 168.30833333000001,-44.93333333 168.30833333000001,-44.94166667 168.3,-44.94166667 168.3,-44.93333333</coordinates></LinearRing></outerBoundaryIs></Polygon><Polygon><outerBoundaryIs><LinearRing><coordinates>167.89166667000001,-45.0 167.9,-45.0 167.9,-45.00833333 167.89166667000001,-45.00833333 167.89166667000001,-45.0</coordinates></LinearRing></outerBoundaryIs></Polygon><Polygon><outerBoundaryIs><LinearRing><coordinates>167.66666667000001,-45.16666667 167.66666667000001,-45.175 167.65833333,-45.175 167.65,-45.175 167.64166667000001,-45.175 167.64166667000001,-45.16666667 167.65,-45.16666667 167.65,-45.15833333 167.65,-45.15 167.65833333,-45.15 167.66666667000001,-45.15 167.66666667000001,-45.15833333 167.675,-45.15833333 167.675,-45.16666667 167.66666667000001,-45.16666667</coordinates></LinearRing></outerBoundaryIs></Polygon><Polygon><outerBoundaryIs><LinearRing><coordinates>168.31666667,-44.775 168.325,-44.775 168.325,-44.78333333 168.31666667,-44.78333333 168.30833333000001,-44.78333333 168.30833333000001,-44.775 168.31666667,-44.775</coordinates></LinearRing></outerBoundaryIs></Polygon><Polygon><outerBoundaryIs><LinearRing><coordinates>168.30833333000001,-44.73333333 168.31666667,-44.73333333 168.31666667,-44.74166667 168.30833333000001,-44.74166667 168.30833333000001,-44.73333333</coordinates></LinearRing></outerBoundaryIs></Polygon><Polygon><outerBoundaryIs><LinearRing><coordinates>168.51666667000001,-44.69166667 168.525,-44.69166667 168.525,-44.7 168.51666667000001,-44.7 168.50833333,-44.7 168.50833333,-44.69166667 168.51666667000001,-44.69166667</coordinates></LinearRing></outerBoundaryIs></Polygon><Polygon><outerBoundaryIs><LinearRing><coordinates>168.525,-44.68333333 168.53333333,-44.68333333 168.53333333,-44.69166667 168.525,-44.69166667 168.525,-44.68333333</coordinates></LinearRing></outerBoundaryIs></Polygon><Polygon><outerBoundaryIs><LinearRing><coordinates>168.39166667000001,-44.68333333 168.4,-44.68333333 168.4,-44.69166667 168.39166667000001,-44.69166667 168.39166667000001,-44.68333333</coordinates></LinearRing></outerBoundaryIs></Polygon><Polygon><outerBoundaryIs><LinearRing><coordinates>168.5,-44.65833333 168.50833333,-44.65833333 168.51666667000001,-44.65833333 168.51666667000001,-44.66666667 168.50833333,-44.66666667 168.5,-44.66666667 168.5,-44.65833333</coordinates></LinearRing></outerBoundaryIs></Polygon><Polygon><outerBoundaryIs><LinearRing><coordinates>168.54166667000001,-44.58333333 168.55,-44.58333333 168.55,-44.59166667 168.54166667000001,-44.59166667 168.54166667000001,-44.58333333</coordinates></LinearRing></outerBoundaryIs></Polygon><Polygon><outerBoundaryIs><LinearRing><coordinates>168.61666667,-44.61666667 168.61666667,-44.625 168.60833333,-44.625 168.60833333,-44.61666667 168.60833333,-44.60833333 168.61666667,-44.60833333 168.61666667,-44.61666667</coordinates></LinearRing></outerBoundaryIs></Polygon><Polygon><outerBoundaryIs><LinearRing><coordinates>168.65,-44.7 168.65833333,-44.7 168.65833333,-44.70833333 168.65,-44.70833333 168.65,-44.7</coordinates></LinearRing></outerBoundaryIs></Polygon><Polygon><outerBoundaryIs><LinearRing><coordinates>168.5,-44.70833333 168.50833333,-44.70833333 168.50833333,-44.71666667 168.5,-44.71666667 168.5,-44.70833333</coordinates></LinearRing></outerBoundaryIs></Polygon><Polygon><outerBoundaryIs><LinearRing><coordinates>168.40833333,-44.7 168.40833333,-44.70833333 168.4,-44.70833333 168.4,-44.7 168.4,-44.69166667 168.40833333,-44.69166667 168.40833333,-44.7</coordinates></LinearRing></outerBoundaryIs></Polygon><Polygon><outerBoundaryIs><LinearRing><coordinates>168.675,-44.5 168.68333333000001,-44.5 168.68333333000001,-44.50833333 168.675,-44.50833333 168.675,-44.5</coordinates></LinearRing></outerBoundaryIs></Polygon><Polygon><outerBoundaryIs><LinearRing><coordinates>168.95,-44.40833333 168.95833333,-44.40833333 168.95833333,-44.41666667 168.95,-44.41666667 168.95,-44.40833333</coordinates></LinearRing></outerBoundaryIs></Polygon><Polygon><outerBoundaryIs><LinearRing><coordinates>169.0,-44.525 169.0,-44.53333333 168.99166667,-44.53333333 168.99166667,-44.525 168.98333333,-44.525 168.975,-44.525 168.975,-44.51666667 168.98333333,-44.51666667 168.98333333,-44.50833333 168.975,-44.50833333 168.96666667,-44.50833333 168.96666667,-44.5 168.95833333,-44.5 168.95833333,-44.49166667 168.95,-44.49166667 168.94166667,-44.49166667 168.94166667,-44.48333333 168.93333333000001,-44.48333333 168.925,-44.48333333 168.925,-44.475 168.925,-44.46666667 168.925,-44.45833333 168.93333333000001,-44.45833333 168.94166667,-44.45833333 168.95,-44.45833333 168.95,-44.46666667 168.95833333,-44.46666667 168.95833333,-44.475 168.96666667,-44.475 168.96666667,-44.48333333 168.975,-44.48333333 168.98333333,-44.48333333 168.98333333,-44.49166667 168.99166667,-44.49166667 169.0,-44.49166667 169.0,-44.5 169.0,-44.50833333 169.0,-44.51666667 169.0,-44.525</coordinates></LinearRing></outerBoundaryIs></Polygon><Polygon><outerBoundaryIs><LinearRing><coordinates>169.3,-44.25833333 169.30833333000001,-44.25833333 169.30833333000001,-44.26666667 169.3,-44.26666667 169.3,-44.25833333</coordinates></LinearRing></outerBoundaryIs></Polygon><Polygon><outerBoundaryIs><LinearRing><coordinates>169.06666667,-44.25833333 169.075,-44.25833333 169.075,-44.26666667 169.06666667,-44.26666667 169.06666667,-44.25833333</coordinates></LinearRing></outerBoundaryIs></Polygon><Polygon><outerBoundaryIs><LinearRing><coordinates>169.35833333,-44.21666667 169.35833333,-44.225 169.35,-44.225 169.34166667,-44.225 169.34166667,-44.21666667 169.33333333,-44.21666667 169.33333333,-44.20833333 169.325,-44.20833333 169.325,-44.2 169.33333333,-44.2 169.34166667,-44.2 169.35,-44.2 169.35833333,-44.2 169.35833333,-44.19166667 169.36666667,-44.19166667 169.36666667,-44.2 169.36666667,-44.20833333 169.35833333,-44.20833333 169.35833333,-44.21666667</coordinates></LinearRing></outerBoundaryIs></Polygon><Polygon><outerBoundaryIs><LinearRing><coordinates>169.375,-44.18333333 169.38333333,-44.18333333 169.38333333,-44.19166667 169.375,-44.19166667 169.36666667,-44.19166667 169.36666667,-44.18333333 169.375,-44.18333333</coordinates></LinearRing></outerBoundaryIs></Polygon><Polygon><outerBoundaryIs><LinearRing><coordinates>169.00833333,-44.125 169.01666667000001,-44.125 169.01666667000001,-44.13333333 169.00833333,-44.13333333 169.00833333,-44.125</coordinates></LinearRing></outerBoundaryIs></Polygon><Polygon><outerBoundaryIs><LinearRing><coordinates>169.1,-44.125 169.1,-44.13333333 169.09166667,-44.13333333 169.08333333,-44.13333333 169.075,-44.13333333 169.075,-44.125 169.06666667,-44.125 169.06666667,-44.11666667 169.075,-44.11666667 169.08333333,-44.11666667 169.09166667,-44.11666667 169.1,-44.11666667 169.1,-44.125</coordinates></LinearRing></outerBoundaryIs></Polygon><Polygon><outerBoundaryIs><LinearRing><coordinates>169.35833333,-44.11666667 169.36666667,-44.11666667 169.36666667,-44.125 169.35833333,-44.125 169.35833333,-44.11666667</coordinates></LinearRing></outerBoundaryIs></Polygon><Polygon><outerBoundaryIs><LinearRing><coordinates>169.24166667,-44.26666667 169.25,-44.26666667 169.25,-44.25833333 169.25,-44.25 169.25833333,-44.25 169.25833333,-44.24166667 169.25,-44.24166667 169.25,-44.23333333 169.25833333,-44.23333333 169.25833333,-44.225 169.26666667000001,-44.225 169.26666667000001,-44.21666667 169.26666667000001,-44.20833333 169.275,-44.20833333 169.275,-44.2 169.275,-44.19166667 169.28333333,-44.19166667 169.29166667000001,-44.19166667 169.29166667000001,-44.18333333 169.29166667000001,-44.175 169.29166667000001,-44.16666667 169.3,-44.16666667 169.30833333000001,-44.16666667 169.30833333000001,-44.175 169.31666667,-44.175 169.325,-44.175 169.325,-44.16666667 169.31666667,-44.16666667 169.31666667,-44.15833333 169.31666667,-44.15 169.325,-44.15 169.33333333,-44.15 169.33333333,-44.14166667 169.34166667,-44.14166667 169.35,-44.14166667 169.35,-44.13333333 169.35833333,-44.13333333 169.35833333,-44.14166667 169.36666667,-44.14166667 169.36666667,-44.15 169.35833333,-44.15 169.35,-44.15 169.35,-44.15833333 169.35833333,-44.15833333 169.36666667,-44.15833333 169.375,-44.15833333 169.38333333,-44.15833333 169.38333333,-44.15 169.39166667000001,-44.15 169.39166667000001,-44.14166667 169.4,-44.14166667 169.4,-44.15 169.40833333,-44.15 169.41666667000001,-44.15 169.425,-44.15 169.43333333000001,-44.15 169.43333333000001,-44.14166667 169.425,-44.14166667 169.425,-44.13333333 169.43333333000001,-44.13333333 169.44166667,-44.13333333 169.44166667,-44.14166667 169.44166667,-44.15 169.44166667,-44.15833333 169.44166667,-44.16666667 169.44166667,-44.175 169.43333333000001,-44.175 169.43333333000001,-44.16666667 169.43333333000001,-44.15833333 169.425,-44.15833333 169.41666667000001,-44.15833333 169.41666667000001,-44.16666667 169.425,-44.16666667 169.425,-44.175 169.41666667000001,-44.175 169.40833333,-44.175 169.40833333,-44.16666667 169.4,-44.16666667 169.39166667000001,-44.16666667 169.38333333,-44.16666667 169.38333333,-44.175 169.375,-44.175 169.36666667,-44.175 169.36666667,-44.18333333 169.35833333,-44.18333333 169.35,-44.18333333 169.34166667,-44.18333333 169.33333333,-44.18333333 169.325,-44.18333333 169.31666667,-44.18333333 169.30833333000001,-44.18333333 169.30833333000001,-44.19166667 169.30833333000001,-44.2 169.30833333000001,-44.20833333 169.31666667,-44.20833333 169.31666667,-44.21666667 169.30833333000001,-44.21666667 169.3,-44.21666667 169.3,-44.225 169.29166667000001,-44.225 169.29166667000001,-44.23333333 169.3,-44.23333333 169.3,-44.24166667 169.29166667000001,-44.24166667 169.29166667000001,-44.25 169.3,-44.25 169.3,-44.25833333 169.29166667000001,-44.25833333 169.28333333,-44.25833333 169.275,-44.25833333 169.26666667000001,-44.25833333 169.26666667000001,-44.26666667 169.275,-44.26666667 169.28333333,-44.26666667 169.29166667000001,-44.26666667 169.29166667000001,-44.275 169.28333333,-44.275 169.275,-44.275 169.26666667000001,-44.275 169.25833333,-44.275 169.25,-44.275 169.24166667,-44.275 169.24166667,-44.26666667</coordinates></LinearRing></outerBoundaryIs><innerBoundaryIs><LinearRing><coordinates>169.35,-44.16666667 169.35,-44.175 169.35833333,-44.175 169.35833333,-44.16666667 169.35,-44.16666667</coordinates></LinearRing></innerBoundaryIs></Polygon><Polygon><outerBoundaryIs><LinearRing><coordinates>169.01666667000001,-44.39166667 169.01666667000001,-44.4 169.00833333,-44.4 169.00833333,-44.39166667 169.0,-44.39166667 168.99166667,-44.39166667 168.99166667,-44.38333333 169.0,-44.38333333 169.00833333,-44.38333333 169.01666667000001,-44.38333333 169.025,-44.38333333 169.025,-44.39166667 169.01666667000001,-44.39166667</coordinates></LinearRing></outerBoundaryIs></Polygon><Polygon><outerBoundaryIs><LinearRing><coordinates>169.25,-44.05833333 169.25833333,-44.05833333 169.25833333,-44.06666667 169.25,-44.06666667 169.25,-44.05833333</coordinates></LinearRing></outerBoundaryIs></Polygon><Polygon><outerBoundaryIs><LinearRing><coordinates>169.38333333,-44.075 169.39166667000001,-44.075 169.39166667000001,-44.08333333 169.38333333,-44.08333333 169.375,-44.08333333 169.36666667,-44.08333333 169.36666667,-44.075 169.375,-44.075 169.38333333,-44.075</coordinates></LinearRing></outerBoundaryIs></Polygon><Polygon><outerBoundaryIs><LinearRing><coordinates>169.09166667,-44.075 169.1,-44.075 169.1,-44.08333333 169.09166667,-44.08333333 169.09166667,-44.075</coordinates></LinearRing></outerBoundaryIs></Polygon><Polygon><outerBoundaryIs><LinearRing><coordinates>169.39166667000001,-44.06666667 169.4,-44.06666667 169.4,-44.075 169.39166667000001,-44.075 169.39166667000001,-44.06666667</coordinates></LinearRing></outerBoundaryIs></Polygon><Polygon><outerBoundaryIs><LinearRing><coordinates>169.54166667000001,-44.01666667 169.55,-44.01666667 169.55,-44.025 169.54166667000001,-44.025 169.54166667000001,-44.01666667</coordinates></LinearRing></outerBoundaryIs></Polygon><Polygon><outerBoundaryIs><LinearRing><coordinates>169.50833333,-43.95833333 169.51666667000001,-43.95833333 169.51666667000001,-43.96666667 169.50833333,-43.96666667 169.5,-43.96666667 169.49166667,-43.96666667 169.49166667,-43.95833333 169.5,-43.95833333 169.50833333,-43.95833333</coordinates></LinearRing></outerBoundaryIs></Polygon><Polygon><outerBoundaryIs><LinearRing><coordinates>169.4,-43.98333333 169.40833333,-43.98333333 169.40833333,-43.99166667 169.4,-43.99166667 169.39166667000001,-43.99166667 169.39166667000001,-43.98333333 169.4,-43.98333333</coordinates></LinearRing></outerBoundaryIs></Polygon><Polygon><outerBoundaryIs><LinearRing><coordinates>169.49166667,-43.975 169.5,-43.975 169.5,-43.98333333 169.49166667,-43.98333333 169.49166667,-43.975</coordinates></LinearRing></outerBoundaryIs></Polygon><Polygon><outerBoundaryIs><LinearRing><coordinates>169.525,-44.01666667 169.53333333,-44.01666667 169.53333333,-44.025 169.525,-44.025 169.51666667000001,-44.025 169.50833333,-44.025 169.5,-44.025 169.5,-44.01666667 169.49166667,-44.01666667 169.48333333,-44.01666667 169.48333333,-44.00833333 169.49166667,-44.00833333 169.49166667,-44.0 169.5,-44.0 169.5,-43.99166667 169.50833333,-43.99166667 169.51666667000001,-43.99166667 169.51666667000001,-43.98333333 169.50833333,-43.98333333 169.50833333,-43.975 169.51666667000001,-43.975 169.51666667000001,-43.96666667 169.525,-43.96666667 169.53333333,-43.96666667 169.54166667000001,-43.96666667 169.54166667000001,-43.95833333 169.55,-43.95833333 169.55,-43.96666667 169.55,-43.975 169.54166667000001,-43.975 169.53333333,-43.975 169.525,-43.975 169.525,-43.98333333 169.53333333,-43.98333333 169.54166667000001,-43.98333333 169.54166667000001,-43.99166667 169.55,-43.99166667 169.55,-44.0 169.54166667000001,-44.0 169.54166667000001,-44.00833333 169.53333333,-44.00833333 169.525,-44.00833333 169.525,-44.01666667</coordinates></LinearRing></outerBoundaryIs><innerBoundaryIs><LinearRing><coordinates>169.525,-44.00833333 169.525,-44.0 169.51666667000001,-44.0 169.51666667000001,-44.00833333 169.525,-44.00833333</coordinates></LinearRing></innerBoundaryIs></Polygon><Polygon><outerBoundaryIs><LinearRing><coordinates>169.475,-44.01666667 169.475,-44.025 169.46666667,-44.025 169.46666667,-44.01666667 169.45833333,-44.01666667 169.45833333,-44.00833333 169.46666667,-44.00833333 169.475,-44.00833333 169.475,-44.01666667</coordinates></LinearRing></outerBoundaryIs></Polygon><Polygon><outerBoundaryIs><LinearRing><coordinates>169.55,-44.0 169.55833333000001,-44.0 169.55833333000001,-44.00833333 169.55,-44.00833333 169.55,-44.0</coordinates></LinearRing></outerBoundaryIs></Polygon><Polygon><outerBoundaryIs><LinearRing><coordinates>169.41666667000001,-43.99166667 169.425,-43.99166667 169.425,-44.0 169.41666667000001,-44.0 169.41666667000001,-43.99166667</coordinates></LinearRing></outerBoundaryIs></Polygon><Polygon><outerBoundaryIs><LinearRing><coordinates>169.49166667,-43.99166667 169.49166667,-44.0 169.48333333,-44.0 169.475,-44.0 169.475,-43.99166667 169.48333333,-43.99166667 169.48333333,-43.98333333 169.49166667,-43.98333333 169.49166667,-43.99166667</coordinates></LinearRing></outerBoundaryIs></Polygon><Polygon><outerBoundaryIs><LinearRing><coordinates>169.45,-44.03333333 169.45833333,-44.03333333 169.45833333,-44.04166667 169.45,-44.04166667 169.45,-44.03333333</coordinates></LinearRing></outerBoundaryIs></Polygon><Polygon><outerBoundaryIs><LinearRing><coordinates>169.53333333,-44.025 169.54166667000001,-44.025 169.54166667000001,-44.03333333 169.53333333,-44.03333333 169.53333333,-44.025</coordinates></LinearRing></outerBoundaryIs></Polygon><Polygon><outerBoundaryIs><LinearRing><coordinates>169.45,-44.025 169.45,-44.03333333 169.44166667,-44.03333333 169.44166667,-44.025 169.44166667,-44.01666667 169.45,-44.01666667 169.45833333,-44.01666667 169.45833333,-44.025 169.45,-44.025</coordinates></LinearRing></outerBoundaryIs></Polygon><Polygon><outerBoundaryIs><LinearRing><coordinates>168.89166667000001,-43.9 168.9,-43.9 168.9,-43.90833333 168.89166667000001,-43.90833333 168.89166667000001,-43.9</coordinates></LinearRing></outerBoundaryIs></Polygon><Polygon><outerBoundaryIs><LinearRing><coordinates>168.90833333,-43.9 168.91666667000001,-43.9 168.91666667000001,-43.90833333 168.90833333,-43.90833333 168.90833333,-43.9</coordinates></LinearRing></outerBoundaryIs></Polygon><Polygon><outerBoundaryIs><LinearRing><coordinates>169.875,-43.91666667 169.88333333,-43.91666667 169.88333333,-43.925 169.875,-43.925 169.875,-43.91666667</coordinates></LinearRing></outerBoundaryIs></Polygon><Polygon><outerBoundaryIs><LinearRing><coordinates>168.875,-43.91666667 168.88333333,-43.91666667 168.88333333,-43.90833333 168.89166667000001,-43.90833333 168.89166667000001,-43.91666667 168.89166667000001,-43.925 168.88333333,-43.925 168.875,-43.925 168.875,-43.91666667</coordinates></LinearRing></outerBoundaryIs></Polygon><Polygon><outerBoundaryIs><LinearRing><coordinates>169.74166667,-43.85 169.74166667,-43.85833333 169.73333333,-43.85833333 169.725,-43.85833333 169.725,-43.85 169.73333333,-43.85 169.73333333,-43.84166667 169.74166667,-43.84166667 169.75,-43.84166667 169.75,-43.85 169.74166667,-43.85</coordinates></LinearRing></outerBoundaryIs></Polygon><Polygon><outerBoundaryIs><LinearRing><coordinates>170.05833333000001,-43.80833333 170.06666667,-43.80833333 170.075,-43.80833333 170.075,-43.81666667 170.06666667,-43.81666667 170.05833333000001,-43.81666667 170.05833333000001,-43.80833333</coordinates></LinearRing></outerBoundaryIs></Polygon><Polygon><outerBoundaryIs><LinearRing><coordinates>169.85833333,-43.80833333 169.86666667,-43.80833333 169.86666667,-43.81666667 169.85833333,-43.81666667 169.85833333,-43.80833333</coordinates></LinearRing></outerBoundaryIs></Polygon><Polygon><outerBoundaryIs><LinearRing><coordinates>169.6,-43.775 169.60833333,-43.775 169.61666667,-43.775 169.61666667,-43.78333333 169.60833333,-43.78333333 169.6,-43.78333333 169.6,-43.775</coordinates></LinearRing></outerBoundaryIs></Polygon><Polygon><outerBoundaryIs><LinearRing><coordinates>169.86666667,-43.8 169.875,-43.8 169.88333333,-43.8 169.88333333,-43.79166667 169.875,-43.79166667 169.875,-43.78333333 169.88333333,-43.78333333 169.89166667000001,-43.78333333 169.89166667000001,-43.775 169.9,-43.775 169.90833333,-43.775 169.90833333,-43.78333333 169.91666667000001,-43.78333333 169.925,-43.78333333 169.93333333000001,-43.78333333 169.94166667,-43.78333333 169.94166667,-43.79166667 169.93333333000001,-43.79166667 169.925,-43.79166667 169.91666667000001,-43.79166667 169.90833333,-43.79166667 169.90833333,-43.8 169.9,-43.8 169.9,-43.79166667 169.89166667000001,-43.79166667 169.89166667000001,-43.8 169.89166667000001,-43.80833333 169.88333333,-43.80833333 169.875,-43.80833333 169.86666667,-43.80833333 169.86666667,-43.8</coordinates></LinearRing></outerBoundaryIs></Polygon><Polygon><outerBoundaryIs><LinearRing><coordinates>169.80833333000001,-43.8 169.81666667,-43.8 169.81666667,-43.80833333 169.80833333000001,-43.80833333 169.8,-43.80833333 169.8,-43.8 169.80833333000001,-43.8</coordinates></LinearRing></outerBoundaryIs></Polygon><Polygon><outerBoundaryIs><LinearRing><coordinates>169.94166667,-43.79166667 169.95,-43.79166667 169.95,-43.8 169.94166667,-43.8 169.94166667,-43.79166667</coordinates></LinearRing></outerBoundaryIs></Polygon><Polygon><outerBoundaryIs><LinearRing><coordinates>170.06666667,-43.78333333 170.075,-43.78333333 170.075,-43.79166667 170.06666667,-43.79166667 170.06666667,-43.78333333</coordinates></LinearRing></outerBoundaryIs></Polygon><Polygon><outerBoundaryIs><LinearRing><coordinates>169.8,-43.78333333 169.8,-43.79166667 169.79166667000001,-43.79166667 169.78333333,-43.79166667 169.78333333,-43.78333333 169.78333333,-43.775 169.79166667000001,-43.775 169.8,-43.775 169.80833333000001,-43.775 169.80833333000001,-43.78333333 169.8,-43.78333333</coordinates></LinearRing></outerBoundaryIs></Polygon><Polygon><outerBoundaryIs><LinearRing><coordinates>169.625,-43.78333333 169.63333333,-43.78333333 169.63333333,-43.79166667 169.625,-43.79166667 169.625,-43.78333333</coordinates></LinearRing></outerBoundaryIs></Polygon><Polygon><outerBoundaryIs><LinearRing><coordinates>169.725,-43.74166667 169.73333333,-43.74166667 169.73333333,-43.75 169.725,-43.75 169.71666667,-43.75 169.70833333,-43.75 169.70833333,-43.74166667 169.71666667,-43.74166667 169.725,-43.74166667</coordinates></LinearRing></outerBoundaryIs></Polygon><Polygon><outerBoundaryIs><LinearRing><coordinates>169.875,-43.70833333 169.88333333,-43.70833333 169.88333333,-43.71666667 169.875,-43.71666667 169.875,-43.70833333</coordinates></LinearRing></outerBoundaryIs></Polygon><Polygon><outerBoundaryIs><LinearRing><coordinates>169.625,-43.70833333 169.63333333,-43.70833333 169.64166667000001,-43.70833333 169.64166667000001,-43.71666667 169.63333333,-43.71666667 169.625,-43.71666667 169.625,-43.70833333</coordinates></LinearRing></outerBoundaryIs></Polygon><Polygon><outerBoundaryIs><LinearRing><coordinates>169.85,-43.7 169.85833333,-43.7 169.85833333,-43.70833333 169.85,-43.70833333 169.85,-43.7</coordinates></LinearRing></outerBoundaryIs></Polygon><Polygon><outerBoundaryIs><LinearRing><coordinates>169.95,-43.725 169.95833333,-43.725 169.95833333,-43.73333333 169.95,-43.73333333 169.94166667,-43.73333333 169.93333333000001,-43.73333333 169.93333333000001,-43.725 169.925,-43.725 169.91666667000001,-43.725 169.90833333,-43.725 169.9,-43.725 169.9,-43.71666667 169.9,-43.70833333 169.89166667000001,-43.70833333 169.89166667000001,-43.7 169.9,-43.7 169.90833333,-43.7 169.90833333,-43.70833333 169.91666667000001,-43.70833333 169.925,-43.70833333 169.93333333000001,-43.70833333 169.93333333000001,-43.71666667 169.94166667,-43.71666667 169.95,-43.71666667 169.95,-43.725</coordinates></LinearRing></outerBoundaryIs></Polygon><Polygon><outerBoundaryIs><LinearRing><coordinates>169.75833333,-43.73333333 169.76666667000001,-43.73333333 169.775,-43.73333333 169.78333333,-43.73333333 169.78333333,-43.74166667 169.775,-43.74166667 169.76666667000001,-43.74166667 169.75833333,-43.74166667 169.75,-43.74166667 169.75,-43.73333333 169.74166667,-43.73333333 169.73333333,-43.73333333 169.73333333,-43.725 169.74166667,-43.725 169.75,-43.725 169.75833333,-43.725 169.75833333,-43.73333333</coordinates></LinearRing></outerBoundaryIs></Polygon><Polygon><outerBoundaryIs><LinearRing><coordinates>169.66666667000001,-43.73333333 169.675,-43.73333333 169.68333333000001,-43.73333333 169.68333333000001,-43.74166667 169.675,-43.74166667 169.66666667000001,-43.74166667 169.65833333,-43.74166667 169.65,-43.74166667 169.65,-43.73333333 169.65,-43.725 169.65833333,-43.725 169.66666667000001,-43.725 169.66666667000001,-43.73333333</coordinates></LinearRing></outerBoundaryIs></Polygon><Polygon><outerBoundaryIs><LinearRing><coordinates>169.825,-43.71666667 169.83333333,-43.71666667 169.83333333,-43.725 169.825,-43.725 169.825,-43.71666667</coordinates></LinearRing></outerBoundaryIs></Polygon><Polygon><outerBoundaryIs><LinearRing><coordinates>169.725,-43.71666667 169.73333333,-43.71666667 169.73333333,-43.725 169.725,-43.725 169.71666667,-43.725 169.71666667,-43.71666667 169.725,-43.71666667</coordinates></LinearRing></outerBoundaryIs></Polygon><Polygon><outerBoundaryIs><LinearRing><coordinates>169.64166667000001,-43.71666667 169.65,-43.71666667 169.65,-43.725 169.64166667000001,-43.725 169.64166667000001,-43.71666667</coordinates></LinearRing></outerBoundaryIs></Polygon><Polygon><outerBoundaryIs><LinearRing><coordinates>169.94166667,-43.75833333 169.95,-43.75833333 169.95,-43.76666667 169.94166667,-43.76666667 169.94166667,-43.75833333</coordinates></LinearRing></outerBoundaryIs></Polygon><Polygon><outerBoundaryIs><LinearRing><coordinates>169.825,-43.75833333 169.83333333,-43.75833333 169.83333333,-43.76666667 169.825,-43.76666667 169.825,-43.75833333</coordinates></LinearRing></outerBoundaryIs></Polygon><Polygon><outerBoundaryIs><LinearRing><coordinates>169.81666667,-43.76666667 169.825,-43.76666667 169.825,-43.775 169.81666667,-43.775 169.81666667,-43.76666667</coordinates></LinearRing></outerBoundaryIs></Polygon><Polygon><outerBoundaryIs><LinearRing><coordinates>169.46666667,-43.76666667 169.475,-43.76666667 169.475,-43.775 169.46666667,-43.775 169.46666667,-43.76666667</coordinates></LinearRing></outerBoundaryIs></Polygon><Polygon><outerBoundaryIs><LinearRing><coordinates>169.64166667000001,-43.76666667 169.65,-43.76666667 169.65,-43.775 169.64166667000001,-43.775 169.63333333,-43.775 169.63333333,-43.76666667 169.64166667000001,-43.76666667</coordinates></LinearRing></outerBoundaryIs></Polygon><Polygon><outerBoundaryIs><LinearRing><coordinates>169.81666667,-43.79166667 169.825,-43.79166667 169.83333333,-43.79166667 169.83333333,-43.78333333 169.825,-43.78333333 169.825,-43.775 169.83333333,-43.775 169.83333333,-43.76666667 169.84166667,-43.76666667 169.85,-43.76666667 169.85,-43.75833333 169.84166667,-43.75833333 169.84166667,-43.75 169.85,-43.75 169.85833333,-43.75 169.86666667,-43.75 169.875,-43.75 169.875,-43.75833333 169.88333333,-43.75833333 169.88333333,-43.76666667 169.89166667000001,-43.76666667 169.89166667000001,-43.775 169.88333333,-43.775 169.875,-43.775 169.875,-43.78333333 169.86666667,-43.78333333 169.85833333,-43.78333333 169.85,-43.78333333 169.85,-43.79166667 169.84166667,-43.79166667 169.84166667,-43.8 169.83333333,-43.8 169.825,-43.8 169.81666667,-43.8 169.81666667,-43.79166667</coordinates></LinearRing></outerBoundaryIs></Polygon><Polygon><outerBoundaryIs><LinearRing><coordinates>169.68333333000001,-43.75833333 169.69166667,-43.75833333 169.69166667,-43.76666667 169.68333333000001,-43.76666667 169.68333333000001,-43.75833333</coordinates></LinearRing></outerBoundaryIs></Polygon><Polygon><outerBoundaryIs><LinearRing><coordinates>169.625,-43.75833333 169.63333333,-43.75833333 169.63333333,-43.76666667 169.625,-43.76666667 169.625,-43.75833333</coordinates></LinearRing></outerBoundaryIs></Polygon><Polygon><outerBoundaryIs><LinearRing><coordinates>169.6,-43.75833333 169.60833333,-43.75833333 169.60833333,-43.76666667 169.6,-43.76666667 169.6,-43.75833333</coordinates></LinearRing></outerBoundaryIs></Polygon><Polygon><outerBoundaryIs><LinearRing><coordinates>169.65833333,-43.75 169.66666667000001,-43.75 169.66666667000001,-43.75833333 169.65833333,-43.75833333 169.65833333,-43.75</coordinates></LinearRing></outerBoundaryIs></Polygon><Polygon><outerBoundaryIs><LinearRing><coordinates>170.00833333,-43.75 170.00833333,-43.75833333 170.0,-43.75833333 169.99166667,-43.75833333 169.98333333,-43.75833333 169.975,-43.75833333 169.975,-43.75 169.96666667,-43.75 169.95833333,-43.75 169.95833333,-43.75833333 169.95,-43.75833333 169.95,-43.75 169.95,-43.74166667 169.95833333,-43.74166667 169.95833333,-43.73333333 169.96666667,-43.73333333 169.975,-43.73333333 169.975,-43.74166667 169.98333333,-43.74166667 169.99166667,-43.74166667 170.0,-43.74166667 170.0,-43.73333333 170.00833333,-43.73333333 170.01666667000001,-43.73333333 170.01666667000001,-43.74166667 170.00833333,-43.74166667 170.00833333,-43.75</coordinates></LinearRing></outerBoundaryIs></Polygon><Polygon><outerBoundaryIs><LinearRing><coordinates>169.81666667,-43.75 169.825,-43.75 169.825,-43.75833333 169.81666667,-43.75833333 169.80833333000001,-43.75833333 169.8,-43.75833333 169.79166667000001,-43.75833333 169.78333333,-43.75833333 169.775,-43.75833333 169.76666667000001,-43.75833333 169.75833333,-43.75833333 169.75,-43.75833333 169.74166667,-43.75833333 169.74166667,-43.75 169.75,-43.75 169.75833333,-43.75 169.76666667000001,-43.75 169.775,-43.75 169.78333333,-43.75 169.79166667000001,-43.75 169.79166667000001,-43.74166667 169.79166667000001,-43.73333333 169.8,-43.73333333 169.8,-43.74166667 169.80833333000001,-43.74166667 169.81666667,-43.74166667 169.81666667,-43.75</coordinates></LinearRing></outerBoundaryIs></Polygon><Polygon><outerBoundaryIs><LinearRing><coordinates>169.76666667000001,-43.825 169.76666667000001,-43.83333333 169.75833333,-43.83333333 169.75833333,-43.825 169.75,-43.825 169.74166667,-43.825 169.73333333,-43.825 169.73333333,-43.83333333 169.725,-43.83333333 169.725,-43.825 169.725,-43.81666667 169.71666667,-43.81666667 169.70833333,-43.81666667 169.7,-43.81666667 169.69166667,-43.81666667 169.69166667,-43.80833333 169.69166667,-43.8 169.68333333000001,-43.8 169.68333333000001,-43.79166667 169.675,-43.79166667 169.66666667000001,-43.79166667 169.66666667000001,-43.78333333 169.65833333,-43.78333333 169.65,-43.78333333 169.65,-43.775 169.65833333,-43.775 169.66666667000001,-43.775 169.675,-43.775 169.675,-43.78333333 169.68333333000001,-43.78333333 169.69166667,-43.78333333 169.69166667,-43.79166667 169.7,-43.79166667 169.70833333,-43.79166667 169.71666667,-43.79166667 169.725,-43.79166667 169.725,-43.8 169.73333333,-43.8 169.74166667,-43.8 169.75,-43.8 169.75833333,-43.8 169.76666667000001,-43.8 169.775,-43.8 169.775,-43.80833333 169.78333333,-43.80833333 169.79166667000001,-43.80833333 169.79166667000001,-43.81666667 169.78333333,-43.81666667 169.775,-43.81666667 169.775,-43.825 169.76666667000001,-43.825</coordinates></LinearRing></outerBoundaryIs></Polygon><Polygon><outerBoundaryIs><LinearRing><coordinates>170.04166667000001,-43.875 170.05,-43.875 170.05,-43.88333333 170.04166667000001,-43.88333333 170.03333333,-43.88333333 170.025,-43.88333333 170.01666667000001,-43.88333333 170.01666667000001,-43.875 170.00833333,-43.875 170.00833333,-43.86666667 170.01666667000001,-43.86666667 170.01666667000001,-43.85833333 170.00833333,-43.85833333 170.00833333,-43.85 170.00833333,-43.84166667 170.00833333,-43.83333333 170.0,-43.83333333 170.0,-43.825 170.00833333,-43.825 170.01666667000001,-43.825 170.01666667000001,-43.81666667 170.00833333,-43.81666667 170.00833333,-43.80833333 170.00833333,-43.8 170.01666667000001,-43.8 170.01666667000001,-43.79166667 170.025,-43.79166667 170.025,-43.78333333 170.03333333,-43.78333333 170.03333333,-43.79166667 170.04166667000001,-43.79166667 170.04166667000001,-43.78333333 170.05,-43.78333333 170.05,-43.775 170.04166667000001,-43.775 170.03333333,-43.775 170.03333333,-43.76666667 170.025,-43.76666667 170.025,-43.775 170.01666667000001,-43.775 170.00833333,-43.775 170.00833333,-43.76666667 170.00833333,-43.75833333 170.01666667000001,-43.75833333 170.025,-43.75833333 170.025,-43.75 170.03333333,-43.75 170.04166667000001,-43.75 170.05,-43.75 170.05,-43.74166667 170.05833333000001,-43.74166667 170.06666667,-43.74166667 170.06666667,-43.75 170.06666667,-43.75833333 170.075,-43.75833333 170.08333333,-43.75833333 170.08333333,-43.76666667 170.075,-43.76666667 170.06666667,-43.76666667 170.06666667,-43.775 170.06666667,-43.78333333 170.05833333000001,-43.78333333 170.05833333000001,-43.79166667 170.05833333000001,-43.8 170.05833333000001,-43.80833333 170.05,-43.80833333 170.04166667000001,-43.80833333 170.04166667000001,-43.81666667 170.05,-43.81666667 170.05,-43.825 170.05,-43.83333333 170.05833333000001,-43.83333333 170.05833333000001,-43.84166667 170.06666667,-43.84166667 170.06666667,-43.85 170.05833333000001,-43.85 170.05,-43.85 170.04166667000001,-43.85 170.04166667000001,-43.84166667 170.03333333,-43.84166667 170.03333333,-43.85 170.03333333,-43.85833333 170.025,-43.85833333 170.025,-43.86666667 170.03333333,-43.86666667 170.03333333,-43.875 170.04166667000001,-43.875</coordinates></LinearRing></outerBoundaryIs></Polygon><Polygon><outerBoundaryIs><LinearRing><coordinates>169.825,-43.81666667 169.83333333,-43.81666667 169.83333333,-43.80833333 169.84166667,-43.80833333 169.84166667,-43.81666667 169.85,-43.81666667 169.85833333,-43.81666667 169.85833333,-43.825 169.85,-43.825 169.84166667,-43.825 169.83333333,-43.825 169.825,-43.825 169.825,-43.81666667</coordinates></LinearRing></outerBoundaryIs></Polygon><Polygon><outerBoundaryIs><LinearRing><coordinates>169.96666667,-43.81666667 169.96666667,-43.825 169.95833333,-43.825 169.95,-43.825 169.95,-43.81666667 169.95,-43.80833333 169.95,-43.8 169.95833333,-43.8 169.95833333,-43.79166667 169.96666667,-43.79166667 169.975,-43.79166667 169.975,-43.8 169.975,-43.80833333 169.98333333,-43.80833333 169.98333333,-43.81666667 169.975,-43.81666667 169.96666667,-43.81666667</coordinates></LinearRing></outerBoundaryIs></Polygon><Polygon><outerBoundaryIs><LinearRing><coordinates>169.9,-44.00833333 169.9,-44.01666667 169.89166667000001,-44.01666667 169.89166667000001,-44.00833333 169.88333333,-44.00833333 169.875,-44.00833333 169.875,-44.01666667 169.875,-44.025 169.86666667,-44.025 169.86666667,-44.03333333 169.86666667,-44.04166667 169.85833333,-44.04166667 169.85833333,-44.03333333 169.85833333,-44.025 169.85833333,-44.01666667 169.85,-44.01666667 169.85,-44.00833333 169.85833333,-44.00833333 169.86666667,-44.00833333 169.86666667,-44.0 169.85833333,-44.0 169.85833333,-43.99166667 169.86666667,-43.99166667 169.875,-43.99166667 169.875,-43.98333333 169.86666667,-43.98333333 169.86666667,-43.975 169.86666667,-43.96666667 169.86666667,-43.95833333 169.875,-43.95833333 169.875,-43.95 169.88333333,-43.95 169.88333333,-43.94166667 169.875,-43.94166667 169.86666667,-43.94166667 169.86666667,-43.93333333 169.875,-43.93333333 169.88333333,-43.93333333 169.88333333,-43.925 169.89166667000001,-43.925 169.9,-43.925 169.9,-43.91666667 169.9,-43.90833333 169.9,-43.9 169.90833333,-43.9 169.91666667000001,-43.9 169.91666667000001,-43.89166667 169.925,-43.89166667 169.925,-43.88333333 169.91666667000001,-43.88333333 169.91666667000001,-43.875 169.91666667000001,-43.86666667 169.925,-43.86666667 169.925,-43.85833333 169.91666667000001,-43.85833333 169.91666667000001,-43.85 169.925,-43.85 169.93333333000001,-43.85 169.93333333000001,-43.84166667 169.94166667,-43.84166667 169.94166667,-43.83333333 169.94166667,-43.825 169.95,-43.825 169.95,-43.83333333 169.95833333,-43.83333333 169.95833333,-43.84166667 169.95,-43.84166667 169.95,-43.85 169.95,-43.85833333 169.95,-43.86666667 169.95,-43.875 169.95,-43.88333333 169.95,-43.89166667 169.94166667,-43.89166667 169.93333333000001,-43.89166667 169.93333333000001,-43.9 169.94166667,-43.9 169.94166667,-43.90833333 169.93333333000001,-43.90833333 169.925,-43.90833333 169.925,-43.91666667 169.925,-43.925 169.91666667000001,-43.925 169.90833333,-43.925 169.90833333,-43.93333333 169.9,-43.93333333 169.9,-43.94166667 169.90833333,-43.94166667 169.91666667000001,-43.94166667 169.91666667000001,-43.95 169.91666667000001,-43.95833333 169.90833333,-43.95833333 169.9,-43.95833333 169.89166667000001,-43.95833333 169.89166667000001,-43.96666667 169.89166667000001,-43.975 169.9,-43.975 169.9,-43.96666667 169.90833333,-43.96666667 169.90833333,-43.975 169.90833333,-43.98333333 169.90833333,-43.99166667 169.9,-43.99166667 169.9,-44.0 169.9,-44.00833333</coordinates></LinearRing></outerBoundaryIs><innerBoundaryIs><LinearRing><coordinates>169.875,-43.99166667 169.875,-44.0 169.88333333,-44.0 169.89166667000001,-44.0 169.89166667000001,-43.99166667 169.88333333,-43.99166667 169.875,-43.99166667</coordinates></LinearRing></innerBoundaryIs></Polygon><Polygon><outerBoundaryIs><LinearRing><coordinates>169.59166667,-43.975 169.59166667,-43.98333333 169.58333333,-43.98333333 169.575,-43.98333333 169.575,-43.975 169.575,-43.96666667 169.56666667,-43.96666667 169.56666667,-43.95833333 169.55833333000001,-43.95833333 169.55,-43.95833333 169.55,-43.95 169.55833333000001,-43.95 169.55833333000001,-43.94166667 169.56666667,-43.94166667 169.575,-43.94166667 169.58333333,-43.94166667 169.58333333,-43.95 169.59166667,-43.95 169.59166667,-43.95833333 169.59166667,-43.96666667 169.59166667,-43.975</coordinates></LinearRing></outerBoundaryIs></Polygon><Polygon><outerBoundaryIs><LinearRing><coordinates>169.59166667,-43.94166667 169.6,-43.94166667 169.60833333,-43.94166667 169.61666667,-43.94166667 169.625,-43.94166667 169.625,-43.95 169.61666667,-43.95 169.60833333,-43.95 169.6,-43.95 169.59166667,-43.95 169.59166667,-43.94166667</coordinates></LinearRing></outerBoundaryIs></Polygon><Polygon><outerBoundaryIs><LinearRing><coordinates>169.66666667000001,-43.66666667 169.675,-43.66666667 169.675,-43.675 169.66666667000001,-43.675 169.66666667000001,-43.66666667</coordinates></LinearRing></outerBoundaryIs></Polygon><Polygon><outerBoundaryIs><LinearRing><coordinates>169.53333333,-43.60833333 169.54166667000001,-43.60833333 169.54166667000001,-43.61666667 169.53333333,-43.61666667 169.53333333,-43.60833333</coordinates></LinearRing></outerBoundaryIs></Polygon><Polygon><outerBoundaryIs><LinearRing><coordinates>170.00833333,-43.625 170.00833333,-43.63333333 170.0,-43.63333333 170.0,-43.625 170.0,-43.61666667 170.00833333,-43.61666667 170.00833333,-43.625</coordinates></LinearRing></outerBoundaryIs></Polygon><Polygon><outerBoundaryIs><LinearRing><coordinates>169.91666667000001,-43.625 169.925,-43.625 169.93333333000001,-43.625 169.93333333000001,-43.63333333 169.925,-43.63333333 169.91666667000001,-43.63333333 169.90833333,-43.63333333 169.90833333,-43.625 169.91666667000001,-43.625</coordinates></LinearRing></outerBoundaryIs></Polygon><Polygon><outerBoundaryIs><LinearRing><coordinates>169.81666667,-43.61666667 169.825,-43.61666667 169.825,-43.625 169.81666667,-43.625 169.81666667,-43.61666667</coordinates></LinearRing></outerBoundaryIs></Polygon><Polygon><outerBoundaryIs><LinearRing><coordinates>169.89166667000001,-43.575 169.9,-43.575 169.9,-43.58333333 169.89166667000001,-43.58333333 169.88333333,-43.58333333 169.88333333,-43.575 169.89166667000001,-43.575</coordinates></LinearRing></outerBoundaryIs></Polygon><Polygon><outerBoundaryIs><LinearRing><coordinates>170.06666667,-43.54166667 170.075,-43.54166667 170.075,-43.55 170.06666667,-43.55 170.05833333000001,-43.55 170.05833333000001,-43.54166667 170.05,-43.54166667 170.05,-43.53333333 170.05833333000001,-43.53333333 170.06666667,-43.53333333 170.06666667,-43.54166667</coordinates></LinearRing></outerBoundaryIs></Polygon><Polygon><outerBoundaryIs><LinearRing><coordinates>170.03333333,-43.54166667 170.04166667000001,-43.54166667 170.04166667000001,-43.55 170.03333333,-43.55 170.03333333,-43.54166667</coordinates></LinearRing></outerBoundaryIs></Polygon><Polygon><outerBoundaryIs><LinearRing><coordinates>170.025,-43.53333333 170.03333333,-43.53333333 170.03333333,-43.54166667 170.025,-43.54166667 170.01666667000001,-43.54166667 170.01666667000001,-43.53333333 170.025,-43.53333333</coordinates></LinearRing></outerBoundaryIs></Polygon><Polygon><outerBoundaryIs><LinearRing><coordinates>170.08333333,-43.53333333 170.09166667,-43.53333333 170.09166667,-43.54166667 170.08333333,-43.54166667 170.08333333,-43.53333333</coordinates></LinearRing></outerBoundaryIs></Polygon><Polygon><outerBoundaryIs><LinearRing><coordinates>170.30833333000001,-43.43333333 170.31666667,-43.43333333 170.31666667,-43.44166667 170.30833333000001,-43.44166667 170.30833333000001,-43.43333333</coordinates></LinearRing></outerBoundaryIs></Polygon><Polygon><outerBoundaryIs><LinearRing><coordinates>171.45,-42.66666667 171.45833333,-42.66666667 171.45833333,-42.675 171.45,-42.675 171.45,-42.66666667</coordinates></LinearRing></outerBoundaryIs></Polygon><Polygon><outerBoundaryIs><LinearRing><coordinates>170.26666667000001,-43.48333333 170.275,-43.48333333 170.275,-43.49166667 170.26666667000001,-43.49166667 170.26666667000001,-43.48333333</coordinates></LinearRing></outerBoundaryIs></Polygon><Polygon><outerBoundaryIs><LinearRing><coordinates>170.25833333,-43.475 170.26666667000001,-43.475 170.26666667000001,-43.48333333 170.25833333,-43.48333333 170.25833333,-43.475</coordinates></LinearRing></outerBoundaryIs></Polygon><Polygon><outerBoundaryIs><LinearRing><coordinates>170.35,-43.5 170.35833333,-43.5 170.36666667,-43.5 170.375,-43.5 170.38333333,-43.5 170.38333333,-43.50833333 170.375,-43.50833333 170.36666667,-43.50833333 170.35833333,-43.50833333 170.35,-43.50833333 170.35,-43.5</coordinates></LinearRing></outerBoundaryIs></Polygon><Polygon><outerBoundaryIs><LinearRing><coordinates>170.26666667000001,-43.5 170.275,-43.5 170.275,-43.50833333 170.26666667000001,-43.50833333 170.26666667000001,-43.5</coordinates></LinearRing></outerBoundaryIs></Polygon><Polygon><outerBoundaryIs><LinearRing><coordinates>170.41666667000001,-43.49166667 170.41666667000001,-43.5 170.40833333,-43.5 170.4,-43.5 170.39166667000001,-43.5 170.38333333,-43.5 170.38333333,-43.49166667 170.38333333,-43.48333333 170.39166667000001,-43.48333333 170.4,-43.48333333 170.40833333,-43.48333333 170.41666667000001,-43.48333333 170.41666667000001,-43.49166667</coordinates></LinearRing></outerBoundaryIs></Polygon><Polygon><outerBoundaryIs><LinearRing><coordinates>170.29166667000001,-43.5 170.29166667000001,-43.50833333 170.28333333,-43.50833333 170.28333333,-43.5 170.275,-43.5 170.275,-43.49166667 170.28333333,-43.49166667 170.29166667000001,-43.49166667 170.3,-43.49166667 170.3,-43.48333333 170.3,-43.475 170.30833333000001,-43.475 170.31666667,-43.475 170.31666667,-43.46666667 170.325,-43.46666667 170.325,-43.475 170.33333333,-43.475 170.34166667,-43.475 170.34166667,-43.48333333 170.34166667,-43.49166667 170.35,-43.49166667 170.35,-43.5 170.34166667,-43.5 170.33333333,-43.5 170.33333333,-43.49166667 170.325,-43.49166667 170.325,-43.5 170.31666667,-43.5 170.31666667,-43.49166667 170.30833333000001,-43.49166667 170.30833333000001,-43.5 170.3,-43.5 170.29166667000001,-43.5</coordinates></LinearRing></outerBoundaryIs></Polygon><Polygon><outerBoundaryIs><LinearRing><coordinates>170.175,-43.49166667 170.175,-43.5 170.16666667000001,-43.5 170.16666667000001,-43.49166667 170.15833333,-43.49166667 170.15833333,-43.48333333 170.16666667000001,-43.48333333 170.175,-43.48333333 170.18333333000001,-43.48333333 170.19166667,-43.48333333 170.2,-43.48333333 170.20833333,-43.48333333 170.20833333,-43.475 170.21666667,-43.475 170.21666667,-43.46666667 170.225,-43.46666667 170.23333333,-43.46666667 170.24166667,-43.46666667 170.25,-43.46666667 170.25833333,-43.46666667 170.25833333,-43.475 170.25,-43.475 170.24166667,-43.475 170.23333333,-43.475 170.225,-43.475 170.225,-43.48333333 170.23333333,-43.48333333 170.23333333,-43.49166667 170.225,-43.49166667 170.21666667,-43.49166667 170.21666667,-43.5 170.20833333,-43.5 170.2,-43.5 170.19166667,-43.5 170.19166667,-43.49166667 170.18333333000001,-43.49166667 170.175,-43.49166667</coordinates></LinearRing></outerBoundaryIs></Polygon><Polygon><outerBoundaryIs><LinearRing><coordinates>169.80833333000001,-43.55833333 169.80833333000001,-43.56666667 169.8,-43.56666667 169.8,-43.55833333 169.8,-43.55 169.80833333000001,-43.55 169.81666667,-43.55 169.81666667,-43.55833333 169.80833333000001,-43.55833333</coordinates></LinearRing></outerBoundaryIs></Polygon><Polygon><outerBoundaryIs><LinearRing><coordinates>170.03333333,-43.58333333 170.025,-43.58333333 170.01666667000001,-43.58333333 170.00833333,-43.58333333 170.0,-43.58333333 170.0,-43.575 169.99166667,-43.575 169.98333333,-43.575 169.98333333,-43.56666667 169.975,-43.56666667 169.975,-43.55833333 169.98333333,-43.55833333 169.99166667,-43.55833333 169.99166667,-43.56666667 170.0,-43.56666667 170.00833333,-43.56666667 170.01666667000001,-43.56666667 170.025,-43.56666667 170.03333333,-43.56666667 170.03333333,-43.575 170.04166667000001,-43.575 170.05,-43.575 170.05,-43.58333333 170.04166667000001,-43.58333333 170.03333333,-43.58333333</coordinates></LinearRing></outerBoundaryIs></Polygon><Polygon><outerBoundaryIs><LinearRing><coordinates>170.175,-43.60833333 170.175,-43.61666667 170.16666667000001,-43.61666667 170.15833333,-43.61666667 170.15,-43.61666667 170.15,-43.60833333 170.14166667000001,-43.60833333 170.14166667000001,-43.61666667 170.13333333,-43.61666667 170.13333333,-43.60833333 170.13333333,-43.6 170.125,-43.6 170.11666667,-43.6 170.10833333,-43.6 170.10833333,-43.60833333 170.10833333,-43.61666667 170.11666667,-43.61666667 170.11666667,-43.625 170.10833333,-43.625 170.10833333,-43.63333333 170.1,-43.63333333 170.09166667,-43.63333333 170.08333333,-43.63333333 170.08333333,-43.625 170.08333333,-43.61666667 170.09166667,-43.61666667 170.09166667,-43.60833333 170.08333333,-43.60833333 170.075,-43.60833333 170.06666667,-43.60833333 170.06666667,-43.6 170.075,-43.6 170.075,-43.59166667 170.08333333,-43.59166667 170.09166667,-43.59166667 170.1,-43.59166667 170.1,-43.58333333 170.10833333,-43.58333333 170.10833333,-43.575 170.10833333,-43.56666667 170.1,-43.56666667 170.09166667,-43.56666667 170.09166667,-43.55833333 170.1,-43.55833333 170.10833333,-43.55833333 170.11666667,-43.55833333 170.125,-43.55833333 170.125,-43.55 170.11666667,-43.55 170.11666667,-43.54166667 170.10833333,-43.54166667 170.10833333,-43.53333333 170.11666667,-43.53333333 170.125,-43.53333333 170.125,-43.525 170.125,-43.51666667 170.13333333,-43.51666667 170.14166667000001,-43.51666667 170.15,-43.51666667 170.15,-43.50833333 170.15,-43.5 170.15833333,-43.5 170.16666667000001,-43.5 170.16666667000001,-43.50833333 170.175,-43.50833333 170.175,-43.51666667 170.18333333000001,-43.51666667 170.18333333000001,-43.525 170.175,-43.525 170.16666667000001,-43.525 170.15833333,-43.525 170.15833333,-43.53333333 170.15833333,-43.54166667 170.15833333,-43.55 170.16666667000001,-43.55 170.175,-43.55 170.18333333000001,-43.55 170.19166667,-43.55 170.2,-43.55 170.2,-43.54166667 170.2,-43.53333333 170.20833333,-43.53333333 170.21666667,-43.53333333 170.21666667,-43.54166667 170.21666667,-43.55 170.225,-43.55 170.225,-43.55833333 170.21666667,-43.55833333 170.21666667,-43.56666667 170.20833333,-43.56666667 170.2,-43.56666667 170.19166667,-43.56666667 170.18333333000001,-43.56666667 170.175,-43.56666667 170.16666667000001,-43.56666667 170.15833333,-43.56666667 170.15833333,-43.575 170.15,-43.575 170.15,-43.58333333 170.15833333,-43.58333333 170.15833333,-43.59166667 170.15833333,-43.6 170.16666667000001,-43.6 170.175,-43.6 170.175,-43.59166667 170.18333333000001,-43.59166667 170.19166667,-43.59166667 170.19166667,-43.6 170.19166667,-43.60833333 170.18333333000001,-43.60833333 170.175,-43.60833333</coordinates></LinearRing></outerBoundaryIs><innerBoundaryIs><LinearRing><coordinates>170.125,-43.55 170.13333333,-43.55 170.14166667000001,-43.55 170.14166667000001,-43.54166667 170.13333333,-43.54166667 170.125,-43.54166667 170.125,-43.55</coordinates></LinearRing></innerBoundaryIs><innerBoundaryIs><LinearRing><coordinates>170.13333333,-43.56666667 170.13333333,-43.575 170.14166667000001,-43.575 170.14166667000001,-43.56666667 170.13333333,-43.56666667</coordinates></LinearRing></innerBoundaryIs></Polygon><Polygon><outerBoundaryIs><LinearRing><coordinates>169.93333333000001,-43.6 169.93333333000001,-43.60833333 169.925,-43.60833333 169.925,-43.6 169.925,-43.59166667 169.925,-43.58333333 169.93333333000001,-43.58333333 169.94166667,-43.58333333 169.95,-43.58333333 169.95833333,-43.58333333 169.95833333,-43.59166667 169.95,-43.59166667 169.95,-43.6 169.94166667,-43.6 169.93333333000001,-43.6</coordinates></LinearRing></outerBoundaryIs></Polygon><Polygon><outerBoundaryIs><LinearRing><coordinates>169.825,-43.6 169.825,-43.60833333 169.81666667,-43.60833333 169.81666667,-43.6 169.81666667,-43.59166667 169.81666667,-43.58333333 169.825,-43.58333333 169.825,-43.59166667 169.825,-43.6</coordinates></LinearRing></outerBoundaryIs></Polygon><Polygon><outerBoundaryIs><LinearRing><coordinates>170.00833333,-43.60833333 170.01666667000001,-43.60833333 170.01666667000001,-43.61666667 170.00833333,-43.61666667 170.00833333,-43.60833333</coordinates></LinearRing></outerBoundaryIs></Polygon><Polygon><outerBoundaryIs><LinearRing><coordinates>169.80833333000001,-43.60833333 169.81666667,-43.60833333 169.81666667,-43.61666667 169.80833333000001,-43.61666667 169.8,-43.61666667 169.8,-43.60833333 169.8,-43.6 169.80833333000001,-43.6 169.80833333000001,-43.60833333</coordinates></LinearRing></outerBoundaryIs></Polygon><Polygon><outerBoundaryIs><LinearRing><coordinates>169.96666667,-43.61666667 169.975,-43.61666667 169.975,-43.625 169.96666667,-43.625 169.95833333,-43.625 169.95833333,-43.61666667 169.95,-43.61666667 169.94166667,-43.61666667 169.94166667,-43.60833333 169.95,-43.60833333 169.95,-43.6 169.95833333,-43.6 169.95833333,-43.59166667 169.96666667,-43.59166667 169.96666667,-43.6 169.975,-43.6 169.975,-43.60833333 169.96666667,-43.60833333 169.96666667,-43.61666667</coordinates></LinearRing></outerBoundaryIs></Polygon><Polygon><outerBoundaryIs><LinearRing><coordinates>169.65,-43.59166667 169.65,-43.6 169.64166667000001,-43.6 169.64166667000001,-43.59166667 169.64166667000001,-43.58333333 169.65,-43.58333333 169.65,-43.59166667</coordinates></LinearRing></outerBoundaryIs></Polygon><Polygon><outerBoundaryIs><LinearRing><coordinates>169.88333333,-43.59166667 169.88333333,-43.6 169.875,-43.6 169.86666667,-43.6 169.85833333,-43.6 169.85,-43.6 169.84166667,-43.6 169.84166667,-43.59166667 169.83333333,-43.59166667 169.83333333,-43.58333333 169.83333333,-43.575 169.84166667,-43.575 169.85,-43.575 169.85,-43.58333333 169.85833333,-43.58333333 169.85833333,-43.59166667 169.86666667,-43.59166667 169.86666667,-43.58333333 169.875,-43.58333333 169.88333333,-43.58333333 169.88333333,-43.59166667</coordinates></LinearRing></outerBoundaryIs></Polygon><Polygon><outerBoundaryIs><LinearRing><coordinates>169.84166667,-43.65 169.85,-43.65 169.85,-43.65833333 169.84166667,-43.65833333 169.84166667,-43.65</coordinates></LinearRing></outerBoundaryIs></Polygon><Polygon><outerBoundaryIs><LinearRing><coordinates>169.36666667,-43.64166667 169.375,-43.64166667 169.375,-43.65 169.36666667,-43.65 169.36666667,-43.64166667</coordinates></LinearRing></outerBoundaryIs></Polygon><Polygon><outerBoundaryIs><LinearRing><coordinates>169.99166667,-43.64166667 170.0,-43.64166667 170.0,-43.65 169.99166667,-43.65 169.99166667,-43.64166667</coordinates></LinearRing></outerBoundaryIs></Polygon><Polygon><outerBoundaryIs><LinearRing><coordinates>170.05833333000001,-43.64166667 170.05833333000001,-43.65 170.05,-43.65 170.04166667000001,-43.65 170.03333333,-43.65 170.025,-43.65 170.025,-43.64166667 170.025,-43.63333333 170.03333333,-43.63333333 170.04166667000001,-43.63333333 170.05,-43.63333333 170.05833333000001,-43.63333333 170.05833333000001,-43.64166667</coordinates></LinearRing></outerBoundaryIs></Polygon><Polygon><outerBoundaryIs><LinearRing><coordinates>170.03333333,-43.7 170.03333333,-43.70833333 170.025,-43.70833333 170.01666667000001,-43.70833333 170.00833333,-43.70833333 170.00833333,-43.7 170.00833333,-43.69166667 170.0,-43.69166667 169.99166667,-43.69166667 169.98333333,-43.69166667 169.975,-43.69166667 169.96666667,-43.69166667 169.96666667,-43.68333333 169.95833333,-43.68333333 169.95,-43.68333333 169.95,-43.69166667 169.94166667,-43.69166667 169.93333333000001,-43.69166667 169.93333333000001,-43.68333333 169.925,-43.68333333 169.91666667000001,-43.68333333 169.90833333,-43.68333333 169.9,-43.68333333 169.89166667000001,-43.68333333 169.88333333,-43.68333333 169.875,-43.68333333 169.86666667,-43.68333333 169.86666667,-43.69166667 169.875,-43.69166667 169.88333333,-43.69166667 169.89166667000001,-43.69166667 169.89166667000001,-43.7 169.88333333,-43.7 169.875,-43.7 169.86666667,-43.7 169.85833333,-43.7 169.85833333,-43.69166667 169.85,-43.69166667 169.84166667,-43.69166667 169.84166667,-43.68333333 169.83333333,-43.68333333 169.83333333,-43.675 169.84166667,-43.675 169.85,-43.675 169.85,-43.66666667 169.85,-43.65833333 169.85833333,-43.65833333 169.85833333,-43.66666667 169.86666667,-43.66666667 169.86666667,-43.65833333 169.875,-43.65833333 169.875,-43.65 169.86666667,-43.65 169.85833333,-43.65 169.85,-43.65 169.85,-43.64166667 169.84166667,-43.64166667 169.83333333,-43.64166667 169.825,-43.64166667 169.825,-43.65 169.825,-43.65833333 169.83333333,-43.65833333 169.83333333,-43.66666667 169.825,-43.66666667 169.81666667,-43.66666667 169.80833333000001,-43.66666667 169.80833333000001,-43.65833333 169.81666667,-43.65833333 169.81666667,-43.65 169.81666667,-43.64166667 169.81666667,-43.63333333 169.825,-43.63333333 169.825,-43.625 169.83333333,-43.625 169.84166667,-43.625 169.85,-43.625 169.85833333,-43.625 169.86666667,-43.625 169.875,-43.625 169.88333333,-43.625 169.89166667000001,-43.625 169.89166667000001,-43.63333333 169.88333333,-43.63333333 169.875,-43.63333333 169.875,-43.64166667 169.88333333,-43.64166667 169.88333333,-43.65 169.89166667000001,-43.65 169.9,-43.65 169.9,-43.65833333 169.89166667000001,-43.65833333 169.89166667000001,-43.66666667 169.9,-43.66666667 169.90833333,-43.66666667 169.90833333,-43.675 169.91666667000001,-43.675 169.925,-43.675 169.93333333000001,-43.675 169.93333333000001,-43.66666667 169.925,-43.66666667 169.925,-43.65833333 169.93333333000001,-43.65833333 169.94166667,-43.65833333 169.94166667,-43.66666667 169.95,-43.66666667 169.95833333,-43.66666667 169.96666667,-43.66666667 169.975,-43.66666667 169.98333333,-43.66666667 169.98333333,-43.675 169.99166667,-43.675 170.0,-43.675 170.00833333,-43.675 170.01666667000001,-43.675 170.025,-43.675 170.03333333,-43.675 170.04166667000001,-43.675 170.04166667000001,-43.68333333 170.05,-43.68333333 170.05833333000001,-43.68333333 170.06666667,-43.68333333 170.075,-43.68333333 170.075,-43.69166667 170.06666667,-43.69166667 170.05833333000001,-43.69166667 170.05,-43.69166667 170.05,-43.7 170.04166667000001,-43.7 170.03333333,-43.7</coordinates></LinearRing></outerBoundaryIs><innerBoundaryIs><LinearRing><coordinates>170.00833333,-43.69166667 170.01666667000001,-43.69166667 170.01666667000001,-43.68333333 170.00833333,-43.68333333 170.00833333,-43.69166667</coordinates></LinearRing></innerBoundaryIs></Polygon><Polygon><outerBoundaryIs><LinearRing><coordinates>169.53333333,-44.10833333 169.53333333,-44.11666667 169.525,-44.11666667 169.525,-44.10833333 169.51666667000001,-44.10833333 169.51666667000001,-44.1 169.51666667000001,-44.09166667 169.50833333,-44.09166667 169.50833333,-44.08333333 169.5,-44.08333333 169.5,-44.075 169.49166667,-44.075 169.49166667,-44.06666667 169.5,-44.06666667 169.50833333,-44.06666667 169.50833333,-44.075 169.51666667000001,-44.075 169.525,-44.075 169.525,-44.08333333 169.53333333,-44.08333333 169.54166667000001,-44.08333333 169.54166667000001,-44.09166667 169.54166667000001,-44.1 169.54166667000001,-44.10833333 169.53333333,-44.10833333</coordinates></LinearRing></outerBoundaryIs></Polygon><Polygon><outerBoundaryIs><LinearRing><coordinates>169.075,-44.08333333 169.08333333,-44.08333333 169.08333333,-44.09166667 169.075,-44.09166667 169.075,-44.08333333</coordinates></LinearRing></outerBoundaryIs></Polygon><Polygon><outerBoundaryIs><LinearRing><coordinates>168.33333333,-44.875 168.33333333,-44.88333333 168.325,-44.88333333 168.31666667,-44.88333333 168.31666667,-44.875 168.30833333000001,-44.875 168.3,-44.875 168.29166667000001,-44.875 168.29166667000001,-44.86666667 168.28333333,-44.86666667 168.275,-44.86666667 168.275,-44.85833333 168.28333333,-44.85833333 168.28333333,-44.85 168.28333333,-44.84166667 168.275,-44.84166667 168.275,-44.85 168.26666667000001,-44.85 168.26666667000001,-44.84166667 168.25833333,-44.84166667 168.25,-44.84166667 168.25,-44.83333333 168.24166667,-44.83333333 168.24166667,-44.825 168.24166667,-44.81666667 168.23333333,-44.81666667 168.23333333,-44.825 168.225,-44.825 168.21666667,-44.825 168.21666667,-44.83333333 168.225,-44.83333333 168.23333333,-44.83333333 168.23333333,-44.84166667 168.225,-44.84166667 168.225,-44.85 168.23333333,-44.85 168.23333333,-44.85833333 168.23333333,-44.86666667 168.24166667,-44.86666667 168.24166667,-44.875 168.25,-44.875 168.25833333,-44.875 168.25833333,-44.88333333 168.25833333,-44.89166667 168.26666667000001,-44.89166667 168.26666667000001,-44.9 168.275,-44.9 168.275,-44.90833333 168.28333333,-44.90833333 168.29166667000001,-44.90833333 168.3,-44.90833333 168.3,-44.91666667 168.3,-44.925 168.3,-44.93333333 168.29166667000001,-44.93333333 168.28333333,-44.93333333 168.275,-44.93333333 168.26666667000001,-44.93333333 168.25833333,-44.93333333 168.25833333,-44.94166667 168.26666667000001,-44.94166667 168.275,-44.94166667 168.275,-44.95 168.26666667000001,-44.95 168.26666667000001,-44.95833333 168.25833333,-44.95833333 168.25,-44.95833333 168.25,-44.96666667 168.24166667,-44.96666667 168.23333333,-44.96666667 168.23333333,-44.95833333 168.225,-44.95833333 168.21666667,-44.95833333 168.20833333,-44.95833333 168.20833333,-44.96666667 168.2,-44.96666667 168.2,-44.975 168.2,-44.98333333 168.20833333,-44.98333333 168.21666667,-44.98333333 168.21666667,-44.99166667 168.225,-44.99166667 168.23333333,-44.99166667 168.23333333,-45.0 168.23333333,-45.00833333 168.225,-45.00833333 168.225,-45.01666667 168.21666667,-45.01666667 168.21666667,-45.00833333 168.20833333,-45.00833333 168.20833333,-45.01666667 168.2,-45.01666667 168.2,-45.025 168.2,-45.03333333 168.19166667,-45.03333333 168.19166667,-45.04166667 168.19166667,-45.05 168.2,-45.05 168.2,-45.05833333 168.20833333,-45.05833333 168.20833333,-45.06666667 168.2,-45.06666667 168.19166667,-45.06666667 168.19166667,-45.075 168.19166667,-45.08333333 168.2,-45.08333333 168.2,-45.09166667 168.19166667,-45.09166667 168.19166667,-45.1 168.19166667,-45.10833333 168.18333333000001,-45.10833333 168.175,-45.10833333 168.175,-45.11666667 168.16666667000001,-45.11666667 168.16666667000001,-45.125 168.16666667000001,-45.13333333 168.16666667000001,-45.14166667 168.15833333,-45.14166667 168.15833333,-45.13333333 168.15833333,-45.125 168.15833333,-45.11666667 168.15,-45.11666667 168.14166667000001,-45.11666667 168.13333333,-45.11666667 168.13333333,-45.10833333 168.125,-45.10833333 168.125,-45.1 168.11666667,-45.1 168.10833333,-45.1 168.10833333,-45.09166667 168.1,-45.09166667 168.09166667,-45.09166667 168.08333333,-45.09166667 168.075,-45.09166667 168.075,-45.08333333 168.08333333,-45.08333333 168.08333333,-45.075 168.075,-45.075 168.06666667,-45.075 168.06666667,-45.06666667 168.06666667,-45.05833333 168.05833333000001,-45.05833333 168.05833333000001,-45.06666667 168.05,-45.06666667 168.04166667000001,-45.06666667 168.03333333,-45.06666667 168.03333333,-45.075 168.03333333,-45.08333333 168.04166667000001,-45.08333333 168.04166667000001,-45.09166667 168.05,-45.09166667 168.05833333000001,-45.09166667 168.05833333000001,-45.1 168.05833333000001,-45.10833333 168.05833333000001,-45.11666667 168.05,-45.11666667 168.05,-45.125 168.05,-45.13333333 168.05,-45.14166667 168.04166667000001,-45.14166667 168.04166667000001,-45.13333333 168.03333333,-45.13333333 168.025,-45.13333333 168.025,-45.125 168.025,-45.11666667 168.01666667000001,-45.11666667 168.01666667000001,-45.125 168.00833333,-45.125 168.0,-45.125 167.99166667,-45.125 167.98333333,-45.125 167.98333333,-45.11666667 167.975,-45.11666667 167.975,-45.125 167.96666667,-45.125 167.96666667,-45.13333333 167.95833333,-45.13333333 167.95,-45.13333333 167.94166667,-45.13333333 167.93333333000001,-45.13333333 167.925,-45.13333333 167.925,-45.125 167.93333333000001,-45.125 167.94166667,-45.125 167.95,-45.125 167.95,-45.11666667 167.95833333,-45.11666667 167.95833333,-45.10833333 167.96666667,-45.10833333 167.975,-45.10833333 167.975,-45.1 167.98333333,-45.1 167.98333333,-45.09166667 167.98333333,-45.08333333 167.98333333,-45.075 167.975,-45.075 167.975,-45.08333333 167.975,-45.09166667 167.96666667,-45.09166667 167.95833333,-45.09166667 167.95,-45.09166667 167.94166667,-45.09166667 167.93333333000001,-45.09166667 167.93333333000001,-45.08333333 167.925,-45.08333333 167.91666667000001,-45.08333333 167.91666667000001,-45.075 167.90833333,-45.075 167.9,-45.075 167.9,-45.08333333 167.9,-45.09166667 167.89166667000001,-45.09166667 167.88333333,-45.09166667 167.875,-45.09166667 167.875,-45.08333333 167.88333333,-45.08333333 167.89166667000001,-45.08333333 167.89166667000001,-45.075 167.88333333,-45.075 167.875,-45.075 167.875,-45.06666667 167.875,-45.05833333 167.88333333,-45.05833333 167.89166667000001,-45.05833333 167.89166667000001,-45.05 167.9,-45.05 167.9,-45.04166667 167.90833333,-45.04166667 167.90833333,-45.03333333 167.9,-45.03333333 167.9,-45.025 167.90833333,-45.025 167.90833333,-45.01666667 167.91666667000001,-45.01666667 167.925,-45.01666667 167.925,-45.00833333 167.925,-45.0 167.91666667000001,-45.0 167.90833333,-45.0 167.90833333,-44.99166667 167.9,-44.99166667 167.89166667000001,-44.99166667 167.88333333,-44.99166667 167.88333333,-45.0 167.88333333,-45.00833333 167.875,-45.00833333 167.875,-45.01666667 167.86666667,-45.01666667 167.85833333,-45.01666667 167.85,-45.01666667 167.84166667,-45.01666667 167.84166667,-45.025 167.84166667,-45.03333333 167.84166667,-45.04166667 167.83333333,-45.04166667 167.825,-45.04166667 167.81666667,-45.04166667 167.81666667,-45.03333333 167.80833333000001,-45.03333333 167.80833333000001,-45.04166667 167.80833333000001,-45.05 167.80833333000001,-45.05833333 167.8,-45.05833333 167.8,-45.06666667 167.80833333000001,-45.06666667 167.81666667,-45.06666667 167.825,-45.06666667 167.825,-45.05833333 167.825,-45.05 167.83333333,-45.05 167.84166667,-45.05 167.84166667,-45.05833333 167.84166667,-45.06666667 167.83333333,-45.06666667 167.83333333,-45.075 167.825,-45.075 167.825,-45.08333333 167.81666667,-45.08333333 167.80833333000001,-45.08333333 167.8,-45.08333333 167.79166667000001,-45.08333333 167.78333333,-45.08333333 167.775,-45.08333333 167.76666667000001,-45.08333333 167.76666667000001,-45.09166667 167.75833333,-45.09166667 167.75833333,-45.1 167.75833333,-45.10833333 167.75833333,-45.11666667 167.76666667000001,-45.11666667 167.775,-45.11666667 167.78333333,-45.11666667 167.79166667000001,-45.11666667 167.79166667000001,-45.10833333 167.8,-45.10833333 167.8,-45.11666667 167.80833333000001,-45.11666667 167.80833333000001,-45.125 167.80833333000001,-45.13333333 167.8,-45.13333333 167.79166667000001,-45.13333333 167.78333333,-45.13333333 167.775,-45.13333333 167.76666667000001,-45.13333333 167.76666667000001,-45.14166667 167.775,-45.14166667 167.78333333,-45.14166667 167.78333333,-45.15 167.775,-45.15 167.76666667000001,-45.15 167.75833333,-45.15 167.75,-45.15 167.75,-45.15833333 167.74166667,-45.15833333 167.73333333,-45.15833333 167.725,-45.15833333 167.71666667,-45.15833333 167.71666667,-45.16666667 167.70833333,-45.16666667 167.70833333,-45.15833333 167.7,-45.15833333 167.7,-45.15 167.69166667,-45.15 167.68333333000001,-45.15 167.68333333000001,-45.14166667 167.675,-45.14166667 167.675,-45.15 167.66666667000001,-45.15 167.66666667000001,-45.14166667 167.65833333,-45.14166667 167.65,-45.14166667 167.65,-45.15 167.64166667000001,-45.15 167.64166667000001,-45.14166667 167.63333333,-45.14166667 167.63333333,-45.15 167.63333333,-45.15833333 167.63333333,-45.16666667 167.625,-45.16666667 167.625,-45.15833333 167.625,-45.15 167.61666667,-45.15 167.60833333,-45.15 167.6,-45.15 167.6,-45.14166667 167.59166667,-45.14166667 167.58333333,-45.14166667 167.58333333,-45.15 167.575,-45.15 167.575,-45.15833333 167.58333333,-45.15833333 167.59166667,-45.15833333 167.6,-45.15833333 167.60833333,-45.15833333 167.60833333,-45.16666667 167.61666667,-45.16666667 167.61666667,-45.175 167.625,-45.175 167.63333333,-45.175 167.63333333,-45.18333333 167.64166667000001,-45.18333333 167.64166667000001,-45.19166667 167.64166667000001,-45.2 167.65,-45.2 167.65,-45.20833333 167.65833333,-45.20833333 167.66666667000001,-45.20833333 167.66666667000001,-45.21666667 167.675,-45.21666667 167.675,-45.225 167.675,-45.23333333 167.675,-45.24166667 167.66666667000001,-45.24166667 167.65833333,-45.24166667 167.65833333,-45.25 167.65,-45.25 167.64166667000001,-45.25 167.63333333,-45.25 167.625,-45.25 167.61666667,-45.25 167.61666667,-45.25833333 167.625,-45.25833333 167.63333333,-45.25833333 167.64166667000001,-45.25833333 167.65,-45.25833333 167.65833333,-45.25833333 167.66666667000001,-45.25833333 167.675,-45.25833333 167.675,-45.26666667 167.68333333000001,-45.26666667 167.68333333000001,-45.275 167.69166667,-45.275 167.7,-45.275 167.7,-45.28333333 167.69166667,-45.28333333 167.69166667,-45.29166667 167.7,-45.29166667 167.7,-45.3 167.7,-45.30833333 167.70833333,-45.30833333 167.70833333,-45.31666667 167.70833333,-45.325 167.7,-45.325 167.7,-45.31666667 167.69166667,-45.31666667 167.68333333000001,-45.31666667 167.675,-45.31666667 167.66666667000001,-45.31666667 167.66666667000001,-45.325 167.66666667000001,-45.33333333 167.65833333,-45.33333333 167.65833333,-45.325 167.65,-45.325 167.64166667000001,-45.325 167.63333333,-45.325 167.63333333,-45.33333333 167.625,-45.33333333 167.625,-45.325 167.61666667,-45.325 167.61666667,-45.33333333 167.60833333,-45.33333333 167.60833333,-45.325 167.6,-45.325 167.59166667,-45.325 167.59166667,-45.33333333 167.58333333,-45.33333333 167.58333333,-45.325 167.575,-45.325 167.575,-45.33333333 167.56666667,-45.33333333 167.55833333000001,-45.33333333 167.55833333000001,-45.325 167.55833333000001,-45.31666667 167.55,-45.31666667 167.55,-45.30833333 167.55,-45.3 167.54166667000001,-45.3 167.53333333,-45.3 167.525,-45.3 167.51666667000001,-45.3 167.50833333,-45.3 167.50833333,-45.29166667 167.51666667000001,-45.29166667 167.51666667000001,-45.28333333 167.50833333,-45.28333333 167.5,-45.28333333 167.49166667,-45.28333333 167.49166667,-45.29166667 167.49166667,-45.3 167.5,-45.3 167.5,-45.30833333 167.50833333,-45.30833333 167.51666667000001,-45.30833333 167.525,-45.30833333 167.525,-45.31666667 167.525,-45.325 167.51666667000001,-45.325 167.51666667000001,-45.33333333 167.50833333,-45.33333333 167.50833333,-45.34166667 167.51666667000001,-45.34166667 167.525,-45.34166667 167.525,-45.35 167.525,-45.35833333 167.53333333,-45.35833333 167.53333333,-45.35 167.54166667000001,-45.35 167.54166667000001,-45.35833333 167.55,-45.35833333 167.55833333000001,-45.35833333 167.56666667,-45.35833333 167.575,-45.35833333 167.58333333,-45.35833333 167.58333333,-45.36666667 167.58333333,-45.375 167.59166667,-45.375 167.6,-45.375 167.6,-45.38333333 167.60833333,-45.38333333 167.60833333,-45.39166667 167.61666667,-45.39166667 167.625,-45.39166667 167.625,-45.4 167.61666667,-45.4 167.61666667,-45.40833333 167.60833333,-45.40833333 167.60833333,-45.41666667 167.6,-45.41666667 167.6,-45.425 167.59166667,-45.425 167.59166667,-45.43333333 167.6,-45.43333333 167.6,-45.44166667 167.60833333,-45.44166667 167.61666667,-45.44166667 167.61666667,-45.45 167.60833333,-45.45 167.6,-45.45 167.59166667,-45.45 167.58333333,-45.45 167.58333333,-45.44166667 167.575,-45.44166667 167.56666667,-45.44166667 167.56666667,-45.45 167.56666667,-45.45833333 167.55833333000001,-45.45833333 167.55,-45.45833333 167.54166667000001,-45.45833333 167.53333333,-45.45833333 167.525,-45.45833333 167.51666667000001,-45.45833333 167.50833333,-45.45833333 167.5,-45.45833333 167.5,-45.46666667 167.49166667,-45.46666667 167.49166667,-45.45833333 167.48333333,-45.45833333 167.48333333,-45.46666667 167.475,-45.46666667 167.46666667,-45.46666667 167.46666667,-45.475 167.45833333,-45.475 167.45,-45.475 167.45,-45.48333333 167.44166667,-45.48333333 167.43333333000001,-45.48333333 167.425,-45.48333333 167.41666667000001,-45.48333333 167.40833333,-45.48333333 167.4,-45.48333333 167.39166667000001,-45.48333333 167.38333333,-45.48333333 167.375,-45.48333333 167.375,-45.475 167.38333333,-45.475 167.38333333,-45.46666667 167.375,-45.46666667 167.36666667,-45.46666667 167.36666667,-45.475 167.36666667,-45.48333333 167.36666667,-45.49166667 167.375,-45.49166667 167.375,-45.5 167.36666667,-45.5 167.36666667,-45.50833333 167.375,-45.50833333 167.38333333,-45.50833333 167.39166667000001,-45.50833333 167.4,-45.50833333 167.40833333,-45.50833333 167.40833333,-45.51666667 167.41666667000001,-45.51666667 167.41666667000001,-45.525 167.41666667000001,-45.53333333 167.40833333,-45.53333333 167.40833333,-45.54166667 167.4,-45.54166667 167.39166667000001,-45.54166667 167.39166667000001,-45.55 167.39166667000001,-45.55833333 167.39166667000001,-45.56666667 167.38333333,-45.56666667 167.38333333,-45.55833333 167.375,-45.55833333 167.375,-45.56666667 167.375,-45.575 167.375,-45.58333333 167.36666667,-45.58333333 167.35833333,-45.58333333 167.35833333,-45.59166667 167.35,-45.59166667 167.34166667,-45.59166667 167.33333333,-45.59166667 167.33333333,-45.6 167.33333333,-45.60833333 167.34166667,-45.60833333 167.34166667,-45.61666667 167.35,-45.61666667 167.35,-45.625 167.34166667,-45.625 167.33333333,-45.625 167.33333333,-45.63333333 167.325,-45.63333333 167.325,-45.625 167.31666667,-45.625 167.30833333000001,-45.625 167.3,-45.625 167.29166667000001,-45.625 167.28333333,-45.625 167.28333333,-45.63333333 167.29166667000001,-45.63333333 167.3,-45.63333333 167.30833333000001,-45.63333333 167.31666667,-45.63333333 167.31666667,-45.64166667 167.325,-45.64166667 167.325,-45.65 167.33333333,-45.65 167.33333333,-45.65833333 167.325,-45.65833333 167.325,-45.66666667 167.325,-45.675 167.325,-45.68333333 167.31666667,-45.68333333 167.31666667,-45.69166667 167.30833333000001,-45.69166667 167.3,-45.69166667 167.29166667000001,-45.69166667 167.28333333,-45.69166667 167.28333333,-45.7 167.29166667000001,-45.7 167.3,-45.7 167.30833333000001,-45.7 167.31666667,-45.7 167.325,-45.7 167.325,-45.70833333 167.33333333,-45.70833333 167.33333333,-45.71666667 167.325,-45.71666667 167.325,-45.725 167.31666667,-45.725 167.31666667,-45.73333333 167.31666667,-45.74166667 167.30833333000001,-45.74166667 167.30833333000001,-45.73333333 167.3,-45.73333333 167.3,-45.74166667 167.29166667000001,-45.74166667 167.29166667000001,-45.75 167.28333333,-45.75 167.275,-45.75 167.275,-45.75833333 167.28333333,-45.75833333 167.29166667000001,-45.75833333 167.29166667000001,-45.76666667 167.3,-45.76666667 167.30833333000001,-45.76666667 167.30833333000001,-45.775 167.30833333000001,-45.78333333 167.31666667,-45.78333333 167.31666667,-45.79166667 167.325,-45.79166667 167.325,-45.8 167.33333333,-45.8 167.33333333,-45.80833333 167.33333333,-45.81666667 167.33333333,-45.825 167.34166667,-45.825 167.34166667,-45.83333333 167.34166667,-45.84166667 167.34166667,-45.85 167.33333333,-45.85 167.33333333,-45.85833333 167.325,-45.85833333 167.31666667,-45.85833333 167.31666667,-45.86666667 167.325,-45.86666667 167.33333333,-45.86666667 167.33333333,-45.875 167.34166667,-45.875 167.34166667,-45.88333333 167.35,-45.88333333 167.35,-45.89166667 167.35833333,-45.89166667 167.35833333,-45.9 167.36666667,-45.9 167.375,-45.9 167.375,-45.90833333 167.38333333,-45.90833333 167.38333333,-45.91666667 167.38333333,-45.925 167.38333333,-45.93333333 167.39166667000001,-45.93333333 167.39166667000001,-45.94166667 167.38333333,-45.94166667 167.375,-45.94166667 167.36666667,-45.94166667 167.36666667,-45.93333333 167.35833333,-45.93333333 167.35,-45.93333333 167.34166667,-45.93333333 167.34166667,-45.925 167.33333333,-45.925 167.33333333,-45.91666667 167.325,-45.91666667 167.325,-45.90833333 167.31666667,-45.90833333 167.30833333000001,-45.90833333 167.30833333000001,-45.9 167.3,-45.9 167.3,-45.89166667 167.29166667000001,-45.89166667 167.28333333,-45.89166667 167.28333333,-45.9 167.275,-45.9 167.26666667000001,-45.9 167.25833333,-45.9 167.25,-45.9 167.24166667,-45.9 167.23333333,-45.9 167.225,-45.9 167.21666667,-45.9 167.21666667,-45.90833333 167.225,-45.90833333 167.225,-45.91666667 167.23333333,-45.91666667 167.24166667,-45.91666667 167.25,-45.91666667 167.25,-45.925 167.25833333,-45.925 167.26666667000001,-45.925 167.26666667000001,-45.93333333 167.275,-45.93333333 167.28333333,-45.93333333 167.28333333,-45.94166667 167.28333333,-45.95 167.28333333,-45.95833333 167.28333333,-45.96666667 167.28333333,-45.975 167.28333333,-45.98333333 167.29166667000001,-45.98333333 167.29166667000001,-45.99166667 167.29166667000001,-46.0 167.28333333,-46.0 167.275,-46.0 167.26666667000001,-46.0 167.25833333,-46.0 167.25,-46.0 167.25,-45.99166667 167.24166667,-45.99166667 167.24166667,-46.0 167.24166667,-46.00833333 167.24166667,-46.01666667 167.24166667,-46.025 167.23333333,-46.025 167.225,-46.025 167.21666667,-46.025 167.20833333,-46.025 167.20833333,-46.03333333 167.21666667,-46.03333333 167.225,-46.03333333 167.225,-46.04166667 167.23333333,-46.04166667 167.24166667,-46.04166667 167.24166667,-46.05 167.23333333,-46.05 167.23333333,-46.05833333 167.23333333,-46.06666667 167.225,-46.06666667 167.225,-46.075 167.21666667,-46.075 167.20833333,-46.075 167.2,-46.075 167.19166667,-46.075 167.18333333000001,-46.075 167.18333333000001,-46.08333333 167.175,-46.08333333 167.175,-46.075 167.16666667000001,-46.075 167.16666667000001,-46.08333333 167.15833333,-46.08333333 167.15,-46.08333333 167.14166667000001,-46.08333333 167.13333333,-46.08333333 167.13333333,-46.075 167.125,-46.075 167.125,-46.08333333 167.11666667,-46.08333333 167.10833333,-46.08333333 167.1,-46.08333333 167.1,-46.09166667 167.1,-46.1 167.10833333,-46.1 167.10833333,-46.10833333 167.1,-46.10833333 167.1,-46.11666667 167.1,-46.125 167.09166667,-46.125 167.08333333,-46.125 167.08333333,-46.13333333 167.09166667,-46.13333333 167.09166667,-46.14166667 167.09166667,-46.15 167.08333333,-46.15 167.08333333,-46.15833333 167.075,-46.15833333 167.06666667,-46.15833333 167.06666667,-46.16666667 167.05833333000001,-46.16666667 167.05,-46.16666667 167.04166667000001,-46.16666667 167.04166667000001,-46.175 167.04166667000001,-46.18333333 167.03333333,-46.18333333 167.03333333,-46.19166667 167.025,-46.19166667 167.025,-46.2 167.025,-46.20833333 167.01666667000001,-46.20833333 167.00833333,-46.20833333 167.0,-46.20833333 167.0,-46.21666667 166.99166667,-46.21666667 166.98333333,-46.21666667 166.98333333,-46.225 166.975,-46.225 166.96666667,-46.225 166.96666667,-46.21666667 166.95833333,-46.21666667 166.95833333,-46.225 166.95,-46.225 166.94166667,-46.225 166.93333333000001,-46.225 166.93333333000001,-46.21666667 166.925,-46.21666667 166.91666667000001,-46.21666667 166.90833333,-46.21666667 166.9,-46.21666667 166.89166667000001,-46.21666667 166.88333333,-46.21666667 166.875,-46.21666667 166.875,-46.20833333 166.86666667,-46.20833333 166.85833333,-46.20833333 166.85,-46.20833333 166.84166667,-46.20833333 166.83333333,-46.20833333 166.825,-46.20833333 166.81666667,-46.20833333 166.80833333000001,-46.20833333 166.8,-46.20833333 166.8,-46.21666667 166.79166667000001,-46.21666667 166.78333333,-46.21666667 166.78333333,-46.225 166.775,-46.225 166.775,-46.21666667 166.76666667000001,-46.21666667 166.75833333,-46.21666667 166.75,-46.21666667 166.74166667,-46.21666667 166.73333333,-46.21666667 166.73333333,-46.20833333 166.725,-46.20833333 166.71666667,-46.20833333 166.70833333,-46.20833333 166.7,-46.20833333 166.69166667,-46.20833333 166.68333333000001,-46.20833333 166.675,-46.20833333 166.675,-46.2 166.66666667000001,-46.2 166.65833333,-46.2 166.65,-46.2 166.65,-46.19166667 166.65,-46.18333333 166.64166667000001,-46.18333333 166.63333333,-46.18333333 166.63333333,-46.175 166.63333333,-46.16666667 166.625,-46.16666667 166.625,-46.15833333 166.61666667,-46.15833333 166.61666667,-46.15 166.625,-46.15 166.625,-46.14166667 166.63333333,-46.14166667 166.64166667000001,-46.14166667 166.64166667000001,-46.13333333 166.65,-46.13333333 166.65,-46.125 166.65833333,-46.125 166.66666667000001,-46.125 166.675,-46.125 166.675,-46.11666667 166.68333333000001,-46.11666667 166.69166667,-46.11666667 166.7,-46.11666667 166.70833333,-46.11666667 166.71666667,-46.11666667 166.71666667,-46.10833333 166.70833333,-46.10833333 166.70833333,-46.1 166.70833333,-46.09166667 166.70833333,-46.08333333 166.71666667,-46.08333333 166.725,-46.08333333 166.725,-46.075 166.73333333,-46.075 166.73333333,-46.06666667 166.74166667,-46.06666667 166.75,-46.06666667 166.75,-46.05833333 166.75833333,-46.05833333 166.76666667000001,-46.05833333 166.76666667000001,-46.05 166.775,-46.05 166.78333333,-46.05 166.78333333,-46.04166667 166.775,-46.04166667 166.775,-46.03333333 166.775,-46.025 166.76666667000001,-46.025 166.76666667000001,-46.01666667 166.76666667000001,-46.00833333 166.775,-46.00833333 166.775,-46.0 166.78333333,-46.0 166.79166667000001,-46.0 166.8,-46.0 166.80833333000001,-46.0 166.80833333000001,-45.99166667 166.81666667,-45.99166667 166.825,-45.99166667 166.83333333,-45.99166667 166.84166667,-45.99166667 166.84166667,-45.98333333 166.85,-45.98333333 166.85833333,-45.98333333 166.85833333,-45.975 166.86666667,-45.975 166.86666667,-45.96666667 166.86666667,-45.95833333 166.875,-45.95833333 166.88333333,-45.95833333 166.88333333,-45.95 166.89166667000001,-45.95 166.89166667000001,-45.94166667 166.88333333,-45.94166667 166.875,-45.94166667 166.875,-45.95 166.86666667,-45.95 166.85833333,-45.95 166.85833333,-45.95833333 166.85,-45.95833333 166.85,-45.96666667 166.84166667,-45.96666667 166.83333333,-45.96666667 166.83333333,-45.975 166.825,-45.975 166.81666667,-45.975 166.80833333000001,-45.975 166.8,-45.975 166.79166667000001,-45.975 166.78333333,-45.975 166.775,-45.975 166.775,-45.98333333 166.775,-45.99166667 166.76666667000001,-45.99166667 166.75833333,-45.99166667 166.75833333,-46.0 166.75,-46.0 166.74166667,-46.0 166.74166667,-46.00833333 166.73333333,-46.00833333 166.73333333,-46.01666667 166.725,-46.01666667 166.71666667,-46.01666667 166.71666667,-46.025 166.70833333,-46.025 166.7,-46.025 166.7,-46.03333333 166.69166667,-46.03333333 166.69166667,-46.04166667 166.68333333000001,-46.04166667 166.68333333000001,-46.05 166.68333333000001,-46.05833333 166.675,-46.05833333 166.66666667000001,-46.05833333 166.65833333,-46.05833333 166.65833333,-46.06666667 166.65,-46.06666667 166.65,-46.075 166.64166667000001,-46.075 166.64166667000001,-46.06666667 166.63333333,-46.06666667 166.625,-46.06666667 166.61666667,-46.06666667 166.61666667,-46.05833333 166.60833333,-46.05833333 166.60833333,-46.05 166.60833333,-46.04166667 166.60833333,-46.03333333 166.6,-46.03333333 166.6,-46.025 166.6,-46.01666667 166.6,-46.00833333 166.60833333,-46.00833333 166.60833333,-46.0 166.61666667,-46.0 166.61666667,-45.99166667 166.61666667,-45.98333333 166.625,-45.98333333 166.63333333,-45.98333333 166.64166667000001,-45.98333333 166.65,-45.98333333 166.65,-45.975 166.65833333,-45.975 166.66666667000001,-45.975 166.675,-45.975 166.68333333000001,-45.975 166.69166667,-45.975 166.7,-45.975 166.70833333,-45.975 166.71666667,-45.975 166.71666667,-45.96666667 166.725,-45.96666667 166.73333333,-45.96666667 166.74166667,-45.96666667 166.75,-45.96666667 166.75833333,-45.96666667 166.76666667000001,-45.96666667 166.76666667000001,-45.95833333 166.75833333,-45.95833333 166.75833333,-45.95 166.76666667000001,-45.95 166.76666667000001,-45.94166667 166.75833333,-45.94166667 166.75,-45.94166667 166.74166667,-45.94166667 166.74166667,-45.95 166.73333333,-45.95 166.725,-45.95 166.71666667,-45.95 166.71666667,-45.95833333 166.70833333,-45.95833333 166.7,-45.95833333 166.69166667,-45.95833333 166.68333333000001,-45.95833333 166.675,-45.95833333 166.675,-45.95 166.66666667000001,-45.95 166.65833333,-45.95 166.65,-45.95 166.64166667000001,-45.95 166.64166667000001,-45.94166667 166.65,-45.94166667 166.65,-45.93333333 166.65833333,-45.93333333 166.65833333,-45.925 166.65833333,-45.91666667 166.66666667000001,-45.91666667 166.675,-45.91666667 166.675,-45.90833333 166.68333333000001,-45.90833333 166.68333333000001,-45.9 166.68333333000001,-45.89166667 166.68333333000001,-45.88333333 166.69166667,-45.88333333 166.69166667,-45.875 166.7,-45.875 166.7,-45.86666667 166.69166667,-45.86666667 166.68333333000001,-45.86666667 166.68333333000001,-45.875 166.675,-45.875 166.66666667000001,-45.875 166.66666667000001,-45.88333333 166.66666667000001,-45.89166667 166.65833333,-45.89166667 166.65833333,-45.9 166.65833333,-45.90833333 166.65,-45.90833333 166.64166667000001,-45.90833333 166.64166667000001,-45.91666667 166.63333333,-45.91666667 166.63333333,-45.925 166.625,-45.925 166.625,-45.93333333 166.625,-45.94166667 166.61666667,-45.94166667 166.61666667,-45.95 166.60833333,-45.95 166.60833333,-45.95833333 166.6,-45.95833333 166.6,-45.96666667 166.59166667,-45.96666667 166.58333333,-45.96666667 166.58333333,-45.975 166.575,-45.975 166.56666667,-45.975 166.55833333000001,-45.975 166.55,-45.975 166.55,-45.98333333 166.55833333000001,-45.98333333 166.56666667,-45.98333333 166.575,-45.98333333 166.575,-45.99166667 166.56666667,-45.99166667 166.56666667,-46.0 166.55833333000001,-46.0 166.55833333000001,-46.00833333 166.55,-46.00833333 166.55,-46.0 166.54166667000001,-46.0 166.54166667000001,-45.99166667 166.54166667000001,-45.98333333 166.53333333,-45.98333333 166.53333333,-45.99166667 166.525,-45.99166667 166.51666667000001,-45.99166667 166.51666667000001,-46.0 166.50833333,-46.0 166.5,-46.0 166.49166667,-46.0 166.48333333,-46.0 166.475,-46.0 166.46666667,-46.0 166.45833333,-46.0 166.45,-46.0 166.45,-45.99166667 166.45,-45.98333333 166.45833333,-45.98333333 166.45833333,-45.975 166.45,-45.975 166.45,-45.96666667 166.45,-45.95833333 166.45,-45.95 166.45,-45.94166667 166.45,-45.93333333 166.44166667,-45.93333333 166.44166667,-45.925 166.44166667,-45.91666667 166.43333333000001,-45.91666667 166.43333333000001,-45.90833333 166.425,-45.90833333 166.425,-45.9 166.43333333000001,-45.9 166.43333333000001,-45.89166667 166.43333333000001,-45.88333333 166.43333333000001,-45.875 166.43333333000001,-45.86666667 166.44166667,-45.86666667 166.44166667,-45.85833333 166.43333333000001,-45.85833333 166.43333333000001,-45.85 166.43333333000001,-45.84166667 166.44166667,-45.84166667 166.44166667,-45.83333333 166.45,-45.83333333 166.45,-45.825 166.45,-45.81666667 166.45833333,-45.81666667 166.46666667,-45.81666667 166.475,-45.81666667 166.475,-45.80833333 166.48333333,-45.80833333 166.48333333,-45.8 166.49166667,-45.8 166.5,-45.8 166.50833333,-45.8 166.51666667000001,-45.8 166.525,-45.8 166.53333333,-45.8 166.54166667000001,-45.8 166.54166667000001,-45.79166667 166.55,-45.79166667 166.55833333000001,-45.79166667 166.56666667,-45.79166667 166.56666667,-45.8 166.575,-45.8 166.575,-45.80833333 166.56666667,-45.80833333 166.56666667,-45.81666667 166.575,-45.81666667 166.58333333,-45.81666667 166.58333333,-45.80833333 166.59166667,-45.80833333 166.6,-45.80833333 166.6,-45.8 166.60833333,-45.8 166.61666667,-45.8 166.61666667,-45.79166667 166.625,-45.79166667 166.63333333,-45.79166667 166.64166667000001,-45.79166667 166.65,-45.79166667 166.65,-45.78333333 166.64166667000001,-45.78333333 166.63333333,-45.78333333 166.625,-45.78333333 166.61666667,-45.78333333 166.61666667,-45.775 166.625,-45.775 166.63333333,-45.775 166.64166667000001,-45.775 166.64166667000001,-45.76666667 166.65,-45.76666667 166.65,-45.75833333 166.65833333,-45.75833333 166.66666667000001,-45.75833333 166.675,-45.75833333 166.68333333000001,-45.75833333 166.69166667,-45.75833333 166.69166667,-45.75 166.7,-45.75 166.70833333,-45.75 166.71666667,-45.75 166.725,-45.75 166.73333333,-45.75 166.74166667,-45.75 166.75,-45.75 166.75,-45.75833333 166.74166667,-45.75833333 166.73333333,-45.75833333 166.725,-45.75833333 166.725,-45.76666667 166.71666667,-45.76666667 166.70833333,-45.76666667 166.7,-45.76666667 166.7,-45.775 166.69166667,-45.775 166.68333333000001,-45.775 166.675,-45.775 166.66666667000001,-45.775 166.66666667000001,-45.78333333 166.675,-45.78333333 166.68333333000001,-45.78333333 166.69166667,-45.78333333 166.7,-45.78333333 166.70833333,-45.78333333 166.70833333,-45.775 166.71666667,-45.775 166.725,-45.775 166.73333333,-45.775 166.74166667,-45.775 166.74166667,-45.76666667 166.75,-45.76666667 166.75833333,-45.76666667 166.76666667000001,-45.76666667 166.775,-45.76666667 166.78333333,-45.76666667 166.78333333,-45.75833333 166.79166667000001,-45.75833333 166.8,-45.75833333 166.80833333000001,-45.75833333 166.80833333000001,-45.76666667 166.81666667,-45.76666667 166.81666667,-45.775 166.825,-45.775 166.83333333,-45.775 166.84166667,-45.775 166.85,-45.775 166.85833333,-45.775 166.85833333,-45.76666667 166.85,-45.76666667 166.84166667,-45.76666667 166.84166667,-45.75833333 166.85,-45.75833333 166.85833333,-45.75833333 166.85833333,-45.75 166.86666667,-45.75 166.86666667,-45.74166667 166.875,-45.74166667 166.88333333,-45.74166667 166.89166667000001,-45.74166667 166.9,-45.74166667 166.9,-45.73333333 166.90833333,-45.73333333 166.91666667000001,-45.73333333 166.925,-45.73333333 166.93333333000001,-45.73333333 166.94166667,-45.73333333 166.95,-45.73333333 166.95,-45.725 166.95833333,-45.725 166.96666667,-45.725 166.96666667,-45.71666667 166.95833333,-45.71666667 166.95833333,-45.70833333 166.95833333,-45.7 166.95833333,-45.69166667 166.95,-45.69166667 166.95,-45.7 166.94166667,-45.7 166.93333333000001,-45.7 166.93333333000001,-45.70833333 166.93333333000001,-45.71666667 166.925,-45.71666667 166.925,-45.725 166.91666667000001,-45.725 166.90833333,-45.725 166.9,-45.725 166.89166667000001,-45.725 166.89166667000001,-45.71666667 166.88333333,-45.71666667 166.875,-45.71666667 166.86666667,-45.71666667 166.85833333,-45.71666667 166.85,-45.71666667 166.85,-45.70833333 166.84166667,-45.70833333 166.83333333,-45.70833333 166.825,-45.70833333 166.81666667,-45.70833333 166.80833333000001,-45.70833333 166.8,-45.70833333 166.79166667000001,-45.70833333 166.79166667000001,-45.71666667 166.78333333,-45.71666667 166.775,-45.71666667 166.76666667000001,-45.71666667 166.76666667000001,-45.725 166.75833333,-45.725 166.75,-45.725 166.74166667,-45.725 166.73333333,-45.725 166.73333333,-45.71666667 166.725,-45.71666667 166.725,-45.70833333 166.73333333,-45.70833333 166.73333333,-45.7 166.73333333,-45.69166667 166.74166667,-45.69166667 166.74166667,-45.68333333 166.74166667,-45.675 166.75,-45.675 166.75,-45.66666667 166.75833333,-45.66666667 166.76666667000001,-45.66666667 166.775,-45.66666667 166.78333333,-45.66666667 166.78333333,-45.65833333 166.79166667000001,-45.65833333 166.8,-45.65833333 166.80833333000001,-45.65833333 166.81666667,-45.65833333 166.825,-45.65833333 166.825,-45.65 166.83333333,-45.65 166.84166667,-45.65 166.85,-45.65 166.85,-45.64166667 166.85833333,-45.64166667 166.86666667,-45.64166667 166.875,-45.64166667 166.88333333,-45.64166667 166.89166667000001,-45.64166667 166.9,-45.64166667 166.90833333,-45.64166667 166.90833333,-45.63333333 166.91666667000001,-45.63333333 166.925,-45.63333333 166.93333333000001,-45.63333333 166.94166667,-45.63333333 166.94166667,-45.625 166.95,-45.625 166.95,-45.61666667 166.95833333,-45.61666667 166.95833333,-45.60833333 166.95,-45.60833333 166.94166667,-45.60833333 166.94166667,-45.61666667 166.93333333000001,-45.61666667 166.925,-45.61666667 166.925,-45.625 166.91666667000001,-45.625 166.90833333,-45.625 166.9,-45.625 166.89166667000001,-45.625 166.89166667000001,-45.63333333 166.88333333,-45.63333333 166.875,-45.63333333 166.86666667,-45.63333333 166.85833333,-45.63333333 166.85,-45.63333333 166.84166667,-45.63333333 166.83333333,-45.63333333 166.825,-45.63333333 166.825,-45.64166667 166.81666667,-45.64166667 166.80833333000001,-45.64166667 166.8,-45.64166667 166.8,-45.65 166.79166667000001,-45.65 166.78333333,-45.65 166.775,-45.65 166.775,-45.65833333 166.76666667000001,-45.65833333 166.75833333,-45.65833333 166.75,-45.65833333 166.74166667,-45.65833333 166.73333333,-45.65833333 166.73333333,-45.65 166.73333333,-45.64166667 166.73333333,-45.63333333 166.73333333,-45.625 166.73333333,-45.61666667 166.725,-45.61666667 166.725,-45.60833333 166.725,-45.6 166.73333333,-45.6 166.73333333,-45.59166667 166.74166667,-45.59166667 166.75,-45.59166667 166.75833333,-45.59166667 166.76666667000001,-45.59166667 166.76666667000001,-45.58333333 166.775,-45.58333333 166.78333333,-45.58333333 166.78333333,-45.575 166.79166667000001,-45.575 166.8,-45.575 166.80833333000001,-45.575 166.80833333000001,-45.56666667 166.81666667,-45.56666667 166.825,-45.56666667 166.83333333,-45.56666667 166.83333333,-45.55833333 166.84166667,-45.55833333 166.85,-45.55833333 166.85833333,-45.55833333 166.86666667,-45.55833333 166.875,-45.55833333 166.88333333,-45.55833333 166.88333333,-45.56666667 166.89166667000001,-45.56666667 166.9,-45.56666667 166.90833333,-45.56666667 166.91666667000001,-45.56666667 166.925,-45.56666667 166.925,-45.55833333 166.93333333000001,-45.55833333 166.94166667,-45.55833333 166.95,-45.55833333 166.95833333,-45.55833333 166.96666667,-45.55833333 166.96666667,-45.56666667 166.975,-45.56666667 166.98333333,-45.56666667 166.99166667,-45.56666667 166.99166667,-45.55833333 166.98333333,-45.55833333 166.975,-45.55833333 166.975,-45.55 166.96666667,-45.55 166.95833333,-45.55 166.95,-45.55 166.94166667,-45.55 166.93333333000001,-45.55 166.925,-45.55 166.91666667000001,-45.55 166.91666667000001,-45.55833333 166.90833333,-45.55833333 166.9,-45.55833333 166.89166667000001,-45.55833333 166.89166667000001,-45.55 166.88333333,-45.55 166.88333333,-45.54166667 166.88333333,-45.53333333 166.89166667000001,-45.53333333 166.9,-45.53333333 166.90833333,-45.53333333 166.91666667000001,-45.53333333 166.91666667000001,-45.525 166.925,-45.525 166.93333333000001,-45.525 166.94166667,-45.525 166.95,-45.525 166.95,-45.51666667 166.95833333,-45.51666667 166.96666667,-45.51666667 166.96666667,-45.50833333 166.975,-45.50833333 166.975,-45.5 166.96666667,-45.5 166.95833333,-45.5 166.95833333,-45.50833333 166.95,-45.50833333 166.94166667,-45.50833333 166.93333333000001,-45.50833333 166.93333333000001,-45.51666667 166.925,-45.51666667 166.91666667000001,-45.51666667 166.90833333,-45.51666667 166.90833333,-45.525 166.9,-45.525 166.89166667000001,-45.525 166.88333333,-45.525 166.875,-45.525 166.86666667,-45.525 166.86666667,-45.53333333 166.86666667,-45.54166667 166.85833333,-45.54166667 166.85,-45.54166667 166.85,-45.55 166.84166667,-45.55 166.83333333,-45.55 166.825,-45.55 166.81666667,-45.55 166.80833333000001,-45.55 166.8,-45.55 166.79166667000001,-45.55 166.79166667000001,-45.55833333 166.78333333,-45.55833333 166.775,-45.55833333 166.76666667000001,-45.55833333 166.76666667000001,-45.56666667 166.75833333,-45.56666667 166.75,-45.56666667 166.75,-45.575 166.74166667,-45.575 166.73333333,-45.575 166.73333333,-45.58333333 166.725,-45.58333333 166.71666667,-45.58333333 166.70833333,-45.58333333 166.7,-45.58333333 166.69166667,-45.58333333 166.68333333000001,-45.58333333 166.675,-45.58333333 166.675,-45.575 166.675,-45.56666667 166.675,-45.55833333 166.675,-45.55 166.675,-45.54166667 166.675,-45.53333333 166.675,-45.525 166.68333333000001,-45.525 166.68333333000001,-45.51666667 166.68333333000001,-45.50833333 166.69166667,-45.50833333 166.69166667,-45.5 166.7,-45.5 166.70833333,-45.5 166.71666667,-45.5 166.725,-45.5 166.725,-45.49166667 166.71666667,-45.49166667 166.71666667,-45.48333333 166.70833333,-45.48333333 166.70833333,-45.475 166.70833333,-45.46666667 166.71666667,-45.46666667 166.725,-45.46666667 166.725,-45.45833333 166.725,-45.45 166.725,-45.44166667 166.73333333,-45.44166667 166.73333333,-45.43333333 166.74166667,-45.43333333 166.74166667,-45.425 166.73333333,-45.425 166.73333333,-45.41666667 166.74166667,-45.41666667 166.75,-45.41666667 166.75,-45.40833333 166.75,-45.4 166.75833333,-45.4 166.76666667000001,-45.4 166.775,-45.4 166.775,-45.39166667 166.78333333,-45.39166667 166.79166667000001,-45.39166667 166.79166667000001,-45.4 166.8,-45.4 166.80833333000001,-45.4 166.81666667,-45.4 166.81666667,-45.40833333 166.825,-45.40833333 166.83333333,-45.40833333 166.83333333,-45.41666667 166.84166667,-45.41666667 166.85,-45.41666667 166.85,-45.425 166.85833333,-45.425 166.85833333,-45.41666667 166.86666667,-45.41666667 166.86666667,-45.40833333 166.875,-45.40833333 166.875,-45.4 166.86666667,-45.4 166.86666667,-45.39166667 166.86666667,-45.38333333 166.85833333,-45.38333333 166.85833333,-45.375 166.85,-45.375 166.85,-45.38333333 166.85,-45.39166667 166.85,-45.4 166.85,-45.40833333 166.84166667,-45.40833333 166.84166667,-45.4 166.83333333,-45.4 166.825,-45.4 166.825,-45.39166667 166.81666667,-45.39166667 166.80833333000001,-45.39166667 166.80833333000001,-45.38333333 166.8,-45.38333333 166.79166667000001,-45.38333333 166.79166667000001,-45.375 166.78333333,-45.375 166.775,-45.375 166.76666667000001,-45.375 166.76666667000001,-45.36666667 166.775,-45.36666667 166.775,-45.35833333 166.775,-45.35 166.775,-45.34166667 166.78333333,-45.34166667 166.78333333,-45.33333333 166.79166667000001,-45.33333333 166.79166667000001,-45.325 166.8,-45.325 166.8,-45.31666667 166.80833333000001,-45.31666667 166.80833333000001,-45.30833333 166.81666667,-45.30833333 166.81666667,-45.3 166.825,-45.3 166.83333333,-45.3 166.83333333,-45.29166667 166.83333333,-45.28333333 166.84166667,-45.28333333 166.84166667,-45.275 166.85,-45.275 166.85833333,-45.275 166.85833333,-45.28333333 166.86666667,-45.28333333 166.86666667,-45.29166667 166.875,-45.29166667 166.88333333,-45.29166667 166.88333333,-45.3 166.89166667000001,-45.3 166.9,-45.3 166.90833333,-45.3 166.90833333,-45.30833333 166.91666667000001,-45.30833333 166.925,-45.30833333 166.93333333000001,-45.30833333 166.94166667,-45.30833333 166.94166667,-45.31666667 166.95,-45.31666667 166.95,-45.325 166.95833333,-45.325 166.95833333,-45.31666667 166.96666667,-45.31666667 166.96666667,-45.325 166.975,-45.325 166.98333333,-45.325 166.98333333,-45.33333333 166.99166667,-45.33333333 167.0,-45.33333333 167.0,-45.34166667 167.00833333,-45.34166667 167.01666667000001,-45.34166667 167.01666667000001,-45.35 167.01666667000001,-45.35833333 167.00833333,-45.35833333 167.0,-45.35833333 167.0,-45.36666667 167.00833333,-45.36666667 167.00833333,-45.375 167.00833333,-45.38333333 167.00833333,-45.39166667 167.00833333,-45.4 167.00833333,-45.40833333 167.01666667000001,-45.40833333 167.01666667000001,-45.4 167.01666667000001,-45.39166667 167.025,-45.39166667 167.025,-45.38333333 167.01666667000001,-45.38333333 167.01666667000001,-45.375 167.01666667000001,-45.36666667 167.025,-45.36666667 167.025,-45.35833333 167.03333333,-45.35833333 167.04166667000001,-45.35833333 167.05,-45.35833333 167.05833333000001,-45.35833333 167.06666667,-45.35833333 167.06666667,-45.36666667 167.075,-45.36666667 167.075,-45.375 167.075,-45.38333333 167.08333333,-45.38333333 167.08333333,-45.39166667 167.08333333,-45.4 167.08333333,-45.40833333 167.09166667,-45.40833333 167.09166667,-45.41666667 167.1,-45.41666667 167.1,-45.425 167.1,-45.43333333 167.10833333,-45.43333333 167.10833333,-45.44166667 167.10833333,-45.45 167.1,-45.45 167.1,-45.45833333 167.09166667,-45.45833333 167.08333333,-45.45833333 167.08333333,-45.46666667 167.075,-45.46666667 167.075,-45.475 167.06666667,-45.475 167.06666667,-45.48333333 167.05833333000001,-45.48333333 167.05833333000001,-45.49166667 167.06666667,-45.49166667 167.06666667,-45.5 167.075,-45.5 167.075,-45.49166667 167.08333333,-45.49166667 167.08333333,-45.48333333 167.08333333,-45.475 167.09166667,-45.475 167.09166667,-45.46666667 167.1,-45.46666667 167.10833333,-45.46666667 167.10833333,-45.45833333 167.11666667,-45.45833333 167.125,-45.45833333 167.125,-45.45 167.13333333,-45.45 167.14166667000001,-45.45 167.14166667000001,-45.45833333 167.14166667000001,-45.46666667 167.15,-45.46666667 167.15833333,-45.46666667 167.15833333,-45.45833333 167.15833333,-45.45 167.15,-45.45 167.15,-45.44166667 167.14166667000001,-45.44166667 167.13333333,-45.44166667 167.13333333,-45.43333333 167.125,-45.43333333 167.125,-45.425 167.13333333,-45.425 167.13333333,-45.41666667 167.125,-45.41666667 167.11666667,-45.41666667 167.11666667,-45.40833333 167.11666667,-45.4 167.11666667,-45.39166667 167.10833333,-45.39166667 167.10833333,-45.38333333 167.1,-45.38333333 167.1,-45.375 167.09166667,-45.375 167.09166667,-45.36666667 167.08333333,-45.36666667 167.08333333,-45.35833333 167.075,-45.35833333 167.075,-45.35 167.06666667,-45.35 167.05833333000001,-45.35 167.05833333000001,-45.34166667 167.05,-45.34166667 167.04166667000001,-45.34166667 167.03333333,-45.34166667 167.025,-45.34166667 167.025,-45.33333333 167.01666667000001,-45.33333333 167.01666667000001,-45.325 167.00833333,-45.325 167.00833333,-45.31666667 167.00833333,-45.30833333 167.01666667000001,-45.30833333 167.01666667000001,-45.3 167.025,-45.3 167.03333333,-45.3 167.03333333,-45.29166667 167.04166667000001,-45.29166667 167.05,-45.29166667 167.05833333000001,-45.29166667 167.06666667,-45.29166667 167.075,-45.29166667 167.08333333,-45.29166667 167.09166667,-45.29166667 167.1,-45.29166667 167.1,-45.28333333 167.10833333,-45.28333333 167.11666667,-45.28333333 167.125,-45.28333333 167.13333333,-45.28333333 167.14166667000001,-45.28333333 167.14166667000001,-45.275 167.15,-45.275 167.15,-45.26666667 167.15833333,-45.26666667 167.16666667000001,-45.26666667 167.16666667000001,-45.25833333 167.16666667000001,-45.25 167.15833333,-45.25 167.15,-45.25 167.15,-45.25833333 167.14166667000001,-45.25833333 167.13333333,-45.25833333 167.13333333,-45.26666667 167.125,-45.26666667 167.125,-45.25833333 167.11666667,-45.25833333 167.11666667,-45.26666667 167.10833333,-45.26666667 167.1,-45.26666667 167.09166667,-45.26666667 167.08333333,-45.26666667 167.08333333,-45.275 167.075,-45.275 167.06666667,-45.275 167.05833333000001,-45.275 167.05,-45.275 167.04166667000001,-45.275 167.03333333,-45.275 167.025,-45.275 167.025,-45.28333333 167.01666667000001,-45.28333333 167.00833333,-45.28333333 167.00833333,-45.275 167.00833333,-45.26666667 167.00833333,-45.25833333 167.0,-45.25833333 167.0,-45.25 167.0,-45.24166667 166.99166667,-45.24166667 166.99166667,-45.23333333 166.98333333,-45.23333333 166.98333333,-45.225 166.975,-45.225 166.975,-45.21666667 166.975,-45.20833333 166.975,-45.2 166.96666667,-45.2 166.96666667,-45.19166667 166.975,-45.19166667 166.975,-45.18333333 166.975,-45.175 166.98333333,-45.175 166.98333333,-45.16666667 166.99166667,-45.16666667 166.99166667,-45.15833333 166.98333333,-45.15833333 166.98333333,-45.15 166.975,-45.15 166.975,-45.14166667 166.975,-45.13333333 166.98333333,-45.13333333 166.99166667,-45.13333333 166.99166667,-45.125 167.0,-45.125 167.0,-45.11666667 167.00833333,-45.11666667 167.00833333,-45.10833333 167.01666667000001,-45.10833333 167.025,-45.10833333 167.03333333,-45.10833333 167.03333333,-45.11666667 167.04166667000001,-45.11666667 167.04166667000001,-45.125 167.05,-45.125 167.05,-45.13333333 167.05833333000001,-45.13333333 167.05833333000001,-45.14166667 167.06666667,-45.14166667 167.06666667,-45.15 167.06666667,-45.15833333 167.075,-45.15833333 167.08333333,-45.15833333 167.08333333,-45.16666667 167.09166667,-45.16666667 167.09166667,-45.175 167.09166667,-45.18333333 167.1,-45.18333333 167.10833333,-45.18333333 167.11666667,-45.18333333 167.125,-45.18333333 167.125,-45.175 167.13333333,-45.175 167.13333333,-45.16666667 167.125,-45.16666667 167.11666667,-45.16666667 167.10833333,-45.16666667 167.1,-45.16666667 167.1,-45.15833333 167.09166667,-45.15833333 167.09166667,-45.15 167.08333333,-45.15 167.08333333,-45.14166667 167.075,-45.14166667 167.075,-45.13333333 167.075,-45.125 167.06666667,-45.125 167.06666667,-45.11666667 167.05833333000001,-45.11666667 167.05833333000001,-45.10833333 167.05,-45.10833333 167.04166667000001,-45.10833333 167.04166667000001,-45.1 167.03333333,-45.1 167.03333333,-45.09166667 167.04166667000001,-45.09166667 167.04166667000001,-45.08333333 167.04166667000001,-45.075 167.05,-45.075 167.05,-45.06666667 167.05833333000001,-45.06666667 167.05833333000001,-45.05833333 167.06666667,-45.05833333 167.075,-45.05833333 167.075,-45.05 167.08333333,-45.05 167.08333333,-45.05833333 167.08333333,-45.06666667 167.09166667,-45.06666667 167.09166667,-45.075 167.1,-45.075 167.1,-45.08333333 167.10833333,-45.08333333 167.10833333,-45.09166667 167.11666667,-45.09166667 167.11666667,-45.1 167.125,-45.1 167.125,-45.10833333 167.125,-45.11666667 167.125,-45.125 167.13333333,-45.125 167.14166667000001,-45.125 167.14166667000001,-45.11666667 167.14166667000001,-45.10833333 167.14166667000001,-45.1 167.15,-45.1 167.15833333,-45.1 167.16666667000001,-45.1 167.175,-45.1 167.18333333000001,-45.1 167.19166667,-45.1 167.19166667,-45.10833333 167.2,-45.10833333 167.20833333,-45.10833333 167.20833333,-45.1 167.2,-45.1 167.2,-45.09166667 167.19166667,-45.09166667 167.18333333000001,-45.09166667 167.175,-45.09166667 167.16666667000001,-45.09166667 167.15833333,-45.09166667 167.15,-45.09166667 167.14166667000001,-45.09166667 167.13333333,-45.09166667 167.125,-45.09166667 167.125,-45.08333333 167.11666667,-45.08333333 167.11666667,-45.075 167.10833333,-45.075 167.10833333,-45.06666667 167.10833333,-45.05833333 167.1,-45.05833333 167.1,-45.05 167.09166667,-45.05 167.09166667,-45.04166667 167.09166667,-45.03333333 167.1,-45.03333333 167.1,-45.025 167.1,-45.01666667 167.10833333,-45.01666667 167.11666667,-45.01666667 167.11666667,-45.00833333 167.125,-45.00833333 167.13333333,-45.00833333 167.13333333,-45.01666667 167.14166667000001,-45.01666667 167.15,-45.01666667 167.15833333,-45.01666667 167.16666667000001,-45.01666667 167.175,-45.01666667 167.18333333000001,-45.01666667 167.18333333000001,-45.025 167.19166667,-45.025 167.2,-45.025 167.2,-45.03333333 167.20833333,-45.03333333 167.21666667,-45.03333333 167.225,-45.03333333 167.225,-45.025 167.21666667,-45.025 167.21666667,-45.01666667 167.20833333,-45.01666667 167.2,-45.01666667 167.19166667,-45.01666667 167.19166667,-45.00833333 167.18333333000001,-45.00833333 167.175,-45.00833333 167.16666667000001,-45.00833333 167.16666667000001,-45.0 167.15833333,-45.0 167.15,-45.0 167.15,-45.00833333 167.14166667000001,-45.00833333 167.14166667000001,-45.0 167.14166667000001,-44.99166667 167.14166667000001,-44.98333333 167.14166667000001,-44.975 167.15,-44.975 167.15833333,-44.975 167.15833333,-44.96666667 167.16666667000001,-44.96666667 167.175,-44.96666667 167.175,-44.95833333 167.18333333000001,-44.95833333 167.19166667,-44.95833333 167.19166667,-44.95 167.19166667,-44.94166667 167.2,-44.94166667 167.2,-44.93333333 167.20833333,-44.93333333 167.20833333,-44.925 167.21666667,-44.925 167.225,-44.925 167.23333333,-44.925 167.24166667,-44.925 167.24166667,-44.91666667 167.23333333,-44.91666667 167.225,-44.91666667 167.225,-44.90833333 167.23333333,-44.90833333 167.24166667,-44.90833333 167.24166667,-44.9 167.24166667,-44.89166667 167.25,-44.89166667 167.25833333,-44.89166667 167.25833333,-44.88333333 167.26666667000001,-44.88333333 167.26666667000001,-44.875 167.26666667000001,-44.86666667 167.275,-44.86666667 167.28333333,-44.86666667 167.29166667000001,-44.86666667 167.3,-44.86666667 167.3,-44.85833333 167.30833333000001,-44.85833333 167.31666667,-44.85833333 167.31666667,-44.85 167.325,-44.85 167.325,-44.84166667 167.33333333,-44.84166667 167.33333333,-44.85 167.34166667,-44.85 167.34166667,-44.85833333 167.34166667,-44.86666667 167.34166667,-44.875 167.35,-44.875 167.35,-44.88333333 167.35833333,-44.88333333 167.35833333,-44.89166667 167.35833333,-44.9 167.36666667,-44.9 167.36666667,-44.90833333 167.36666667,-44.91666667 167.36666667,-44.925 167.36666667,-44.93333333 167.35833333,-44.93333333 167.35833333,-44.94166667 167.35833333,-44.95 167.36666667,-44.95 167.375,-44.95 167.38333333,-44.95 167.39166667000001,-44.95 167.39166667000001,-44.95833333 167.39166667000001,-44.96666667 167.39166667000001,-44.975 167.38333333,-44.975 167.38333333,-44.98333333 167.375,-44.98333333 167.375,-44.99166667 167.38333333,-44.99166667 167.39166667000001,-44.99166667 167.39166667000001,-44.98333333 167.4,-44.98333333 167.4,-44.975 167.40833333,-44.975 167.41666667000001,-44.975 167.41666667000001,-44.98333333 167.425,-44.98333333 167.43333333000001,-44.98333333 167.43333333000001,-44.975 167.43333333000001,-44.96666667 167.425,-44.96666667 167.41666667000001,-44.96666667 167.41666667000001,-44.95833333 167.41666667000001,-44.95 167.40833333,-44.95 167.40833333,-44.94166667 167.4,-44.94166667 167.39166667000001,-44.94166667 167.38333333,-44.94166667 167.38333333,-44.93333333 167.39166667000001,-44.93333333 167.4,-44.93333333 167.4,-44.925 167.39166667000001,-44.925 167.39166667000001,-44.91666667 167.39166667000001,-44.90833333 167.39166667000001,-44.9 167.38333333,-44.9 167.38333333,-44.89166667 167.38333333,-44.88333333 167.38333333,-44.875 167.375,-44.875 167.375,-44.86666667 167.36666667,-44.86666667 167.36666667,-44.85833333 167.36666667,-44.85 167.35833333,-44.85 167.35833333,-44.84166667 167.35833333,-44.83333333 167.35833333,-44.825 167.36666667,-44.825 167.36666667,-44.81666667 167.375,-44.81666667 167.375,-44.80833333 167.38333333,-44.80833333 167.38333333,-44.81666667 167.39166667000001,-44.81666667 167.39166667000001,-44.80833333 167.39166667000001,-44.8 167.4,-44.8 167.40833333,-44.8 167.40833333,-44.79166667 167.41666667000001,-44.79166667 167.425,-44.79166667 167.425,-44.78333333 167.43333333000001,-44.78333333 167.44166667,-44.78333333 167.44166667,-44.775 167.45,-44.775 167.45833333,-44.775 167.46666667,-44.775 167.475,-44.775 167.48333333,-44.775 167.48333333,-44.78333333 167.49166667,-44.78333333 167.5,-44.78333333 167.5,-44.79166667 167.50833333,-44.79166667 167.51666667000001,-44.79166667 167.51666667000001,-44.8 167.525,-44.8 167.525,-44.80833333 167.51666667000001,-44.80833333 167.51666667000001,-44.81666667 167.50833333,-44.81666667 167.50833333,-44.825 167.5,-44.825 167.5,-44.83333333 167.49166667,-44.83333333 167.49166667,-44.84166667 167.49166667,-44.85 167.48333333,-44.85 167.48333333,-44.85833333 167.49166667,-44.85833333 167.49166667,-44.86666667 167.5,-44.86666667 167.5,-44.875 167.50833333,-44.875 167.51666667000001,-44.875 167.51666667000001,-44.86666667 167.50833333,-44.86666667 167.50833333,-44.85833333 167.5,-44.85833333 167.5,-44.85 167.50833333,-44.85 167.51666667000001,-44.85 167.51666667000001,-44.84166667 167.51666667000001,-44.83333333 167.525,-44.83333333 167.525,-44.825 167.53333333,-44.825 167.53333333,-44.81666667 167.54166667000001,-44.81666667 167.54166667000001,-44.80833333 167.55,-44.80833333 167.55,-44.8 167.54166667000001,-44.8 167.54166667000001,-44.79166667 167.53333333,-44.79166667 167.525,-44.79166667 167.525,-44.78333333 167.51666667000001,-44.78333333 167.51666667000001,-44.775 167.50833333,-44.775 167.50833333,-44.76666667 167.50833333,-44.75833333 167.5,-44.75833333 167.5,-44.75 167.50833333,-44.75 167.50833333,-44.74166667 167.51666667000001,-44.74166667 167.51666667000001,-44.73333333 167.525,-44.73333333 167.53333333,-44.73333333 167.54166667000001,-44.73333333 167.55,-44.73333333 167.55,-44.74166667 167.55833333000001,-44.74166667 167.56666667,-44.74166667 167.56666667,-44.73333333 167.575,-44.73333333 167.575,-44.74166667 167.58333333,-44.74166667 167.58333333,-44.73333333 167.58333333,-44.725 167.575,-44.725 167.56666667,-44.725 167.56666667,-44.71666667 167.56666667,-44.70833333 167.56666667,-44.7 167.56666667,-44.69166667 167.56666667,-44.68333333 167.575,-44.68333333 167.575,-44.675 167.58333333,-44.675 167.58333333,-44.66666667 167.59166667,-44.66666667 167.6,-44.66666667 167.60833333,-44.66666667 167.60833333,-44.65833333 167.61666667,-44.65833333 167.61666667,-44.66666667 167.625,-44.66666667 167.63333333,-44.66666667 167.63333333,-44.675 167.64166667000001,-44.675 167.64166667000001,-44.68333333 167.65,-44.68333333 167.65833333,-44.68333333 167.66666667000001,-44.68333333 167.66666667000001,-44.675 167.65833333,-44.675 167.65833333,-44.66666667 167.65833333,-44.65833333 167.65,-44.65833333 167.65,-44.65 167.64166667000001,-44.65 167.63333333,-44.65 167.63333333,-44.64166667 167.64166667000001,-44.64166667 167.65,-44.64166667 167.65833333,-44.64166667 167.65833333,-44.63333333 167.66666667000001,-44.63333333 167.66666667000001,-44.625 167.675,-44.625 167.68333333000001,-44.625 167.68333333000001,-44.61666667 167.69166667,-44.61666667 167.7,-44.61666667 167.7,-44.60833333 167.70833333,-44.60833333 167.71666667,-44.60833333 167.725,-44.60833333 167.73333333,-44.60833333 167.73333333,-44.6 167.74166667,-44.6 167.74166667,-44.59166667 167.75,-44.59166667 167.75,-44.58333333 167.75833333,-44.58333333 167.76666667000001,-44.58333333 167.76666667000001,-44.575 167.775,-44.575 167.78333333,-44.575 167.78333333,-44.58333333 167.78333333,-44.59166667 167.79166667000001,-44.59166667 167.8,-44.59166667 167.8,-44.6 167.8,-44.60833333 167.80833333000001,-44.60833333 167.81666667,-44.60833333 167.825,-44.60833333 167.83333333,-44.60833333 167.83333333,-44.61666667 167.84166667,-44.61666667 167.85,-44.61666667 167.85833333,-44.61666667 167.85833333,-44.625 167.86666667,-44.625 167.86666667,-44.63333333 167.875,-44.63333333 167.875,-44.64166667 167.88333333,-44.64166667 167.88333333,-44.65 167.89166667000001,-44.65 167.89166667000001,-44.65833333 167.9,-44.65833333 167.9,-44.66666667 167.9,-44.675 167.9,-44.68333333 167.90833333,-44.68333333 167.91666667000001,-44.68333333 167.91666667000001,-44.675 167.91666667000001,-44.66666667 167.91666667000001,-44.65833333 167.90833333,-44.65833333 167.90833333,-44.65 167.90833333,-44.64166667 167.90833333,-44.63333333 167.90833333,-44.625 167.9,-44.625 167.89166667000001,-44.625 167.88333333,-44.625 167.88333333,-44.61666667 167.875,-44.61666667 167.86666667,-44.61666667 167.86666667,-44.60833333 167.85833333,-44.60833333 167.85,-44.60833333 167.85,-44.6 167.84166667,-44.6 167.83333333,-44.6 167.825,-44.6 167.81666667,-44.6 167.81666667,-44.59166667 167.81666667,-44.58333333 167.81666667,-44.575 167.825,-44.575 167.825,-44.56666667 167.81666667,-44.56666667 167.81666667,-44.55833333 167.825,-44.55833333 167.825,-44.55 167.825,-44.54166667 167.83333333,-44.54166667 167.83333333,-44.53333333 167.83333333,-44.525 167.825,-44.525 167.825,-44.51666667 167.825,-44.50833333 167.825,-44.5 167.81666667,-44.5 167.81666667,-44.49166667 167.825,-44.49166667 167.83333333,-44.49166667 167.84166667,-44.49166667 167.84166667,-44.48333333 167.85,-44.48333333 167.85,-44.475 167.85,-44.46666667 167.85833333,-44.46666667 167.85833333,-44.45833333 167.85833333,-44.45 167.86666667,-44.45 167.86666667,-44.44166667 167.875,-44.44166667 167.875,-44.43333333 167.88333333,-44.43333333 167.88333333,-44.425 167.89166667000001,-44.425 167.89166667000001,-44.41666667 167.9,-44.41666667 167.90833333,-44.41666667 167.90833333,-44.40833333 167.91666667000001,-44.40833333 167.91666667000001,-44.4 167.925,-44.4 167.925,-44.39166667 167.93333333000001,-44.39166667 167.93333333000001,-44.38333333 167.94166667,-44.38333333 167.95,-44.38333333 167.95833333,-44.38333333 167.96666667,-44.38333333 167.975,-44.38333333 167.98333333,-44.38333333 167.98333333,-44.375 167.99166667,-44.375 167.99166667,-44.36666667 168.0,-44.36666667 168.00833333,-44.36666667 168.00833333,-44.35833333 168.00833333,-44.35 168.00833333,-44.34166667 168.00833333,-44.33333333 168.0,-44.33333333 167.99166667,-44.33333333 167.99166667,-44.325 168.0,-44.325 168.00833333,-44.325 168.01666667000001,-44.325 168.025,-44.325 168.03333333,-44.325 168.04166667000001,-44.325 168.05,-44.325 168.05833333000001,-44.325 168.06666667,-44.325 168.06666667,-44.33333333 168.075,-44.33333333 168.08333333,-44.33333333 168.09166667,-44.33333333 168.09166667,-44.325 168.1,-44.325 168.1,-44.31666667 168.10833333,-44.31666667 168.10833333,-44.30833333 168.10833333,-44.3 168.11666667,-44.3 168.11666667,-44.29166667 168.11666667,-44.28333333 168.10833333,-44.28333333 168.1,-44.28333333 168.1,-44.275 168.09166667,-44.275 168.09166667,-44.26666667 168.08333333,-44.26666667 168.075,-44.26666667 168.06666667,-44.26666667 168.06666667,-44.25833333 168.05833333000001,-44.25833333 168.05833333000001,-44.25 168.06666667,-44.25 168.075,-44.25 168.075,-44.24166667 168.08333333,-44.24166667 168.09166667,-44.24166667 168.1,-44.24166667 168.10833333,-44.24166667 168.10833333,-44.23333333 168.11666667,-44.23333333 168.125,-44.23333333 168.125,-44.225 168.13333333,-44.225 168.13333333,-44.21666667 168.14166667000001,-44.21666667 168.15,-44.21666667 168.15,-44.20833333 168.15,-44.2 168.15833333,-44.2 168.16666667000001,-44.2 168.16666667000001,-44.19166667 168.175,-44.19166667 168.18333333000001,-44.19166667 168.18333333000001,-44.18333333 168.19166667,-44.18333333 168.2,-44.18333333 168.2,-44.175 168.20833333,-44.175 168.21666667,-44.175 168.21666667,-44.16666667 168.225,-44.16666667 168.225,-44.15833333 168.23333333,-44.15833333 168.24166667,-44.15833333 168.25,-44.15833333 168.25,-44.15 168.25833333,-44.15 168.25833333,-44.14166667 168.26666667000001,-44.14166667 168.26666667000001,-44.13333333 168.26666667000001,-44.125 168.26666667000001,-44.11666667 168.275,-44.11666667 168.275,-44.10833333 168.28333333,-44.10833333 168.28333333,-44.1 168.29166667000001,-44.1 168.3,-44.1 168.3,-44.09166667 168.30833333000001,-44.09166667 168.31666667,-44.09166667 168.31666667,-44.08333333 168.325,-44.08333333 168.325,-44.075 168.31666667,-44.075 168.31666667,-44.06666667 168.325,-44.06666667 168.325,-44.05833333 168.325,-44.05 168.33333333,-44.05 168.33333333,-44.04166667 168.34166667,-44.04166667 168.35,-44.04166667 168.35,-44.03333333 168.35833333,-44.03333333 168.36666667,-44.03333333 168.36666667,-44.025 168.36666667,-44.01666667 168.36666667,-44.00833333 168.375,-44.00833333 168.38333333,-44.00833333 168.38333333,-44.0 168.39166667000001,-44.0 168.4,-44.0 168.40833333,-44.0 168.41666667000001,-44.0 168.41666667000001,-44.00833333 168.425,-44.00833333 168.43333333000001,-44.00833333 168.44166667,-44.00833333 168.45,-44.00833333 168.45833333,-44.00833333 168.46666667,-44.00833333 168.46666667,-44.0 168.475,-44.0 168.475,-44.00833333 168.48333333,-44.00833333 168.49166667,-44.00833333 168.49166667,-44.0 168.5,-44.0 168.50833333,-44.0 168.51666667000001,-44.0 168.51666667000001,-43.99166667 168.525,-43.99166667 168.53333333,-43.99166667 168.54166667000001,-43.99166667 168.55,-43.99166667 168.55,-43.98333333 168.55833333000001,-43.98333333 168.55833333000001,-43.975 168.56666667,-43.975 168.575,-43.975 168.58333333,-43.975 168.59166667,-43.975 168.59166667,-43.96666667 168.6,-43.96666667 168.60833333,-43.96666667 168.60833333,-43.95833333 168.61666667,-43.95833333 168.61666667,-43.96666667 168.61666667,-43.975 168.61666667,-43.98333333 168.625,-43.98333333 168.625,-43.99166667 168.63333333,-43.99166667 168.64166667000001,-43.99166667 168.65,-43.99166667 168.65833333,-43.99166667 168.66666667000001,-43.99166667 168.66666667000001,-44.0 168.675,-44.0 168.675,-43.99166667 168.68333333000001,-43.99166667 168.68333333000001,-44.0 168.69166667,-44.0 168.7,-44.0 168.70833333,-44.0 168.71666667,-44.0 168.725,-44.0 168.73333333,-44.0 168.73333333,-43.99166667 168.73333333,-43.98333333 168.74166667,-43.98333333 168.75,-43.98333333 168.75833333,-43.98333333 168.76666667000001,-43.98333333 168.775,-43.98333333 168.775,-43.975 168.78333333,-43.975 168.78333333,-43.98333333 168.79166667000001,-43.98333333 168.79166667000001,-43.975 168.8,-43.975 168.8,-43.96666667 168.80833333000001,-43.96666667 168.81666667,-43.96666667 168.81666667,-43.95833333 168.825,-43.95833333 168.83333333,-43.95833333 168.83333333,-43.95 168.84166667,-43.95 168.85,-43.95 168.85,-43.94166667 168.85833333,-43.94166667 168.85833333,-43.93333333 168.86666667,-43.93333333 168.86666667,-43.925 168.875,-43.925 168.875,-43.93333333 168.88333333,-43.93333333 168.88333333,-43.94166667 168.89166667000001,-43.94166667 168.89166667000001,-43.95 168.9,-43.95 168.90833333,-43.95 168.90833333,-43.94166667 168.90833333,-43.93333333 168.9,-43.93333333 168.9,-43.925 168.90833333,-43.925 168.91666667000001,-43.925 168.91666667000001,-43.91666667 168.91666667000001,-43.90833333 168.925,-43.90833333 168.925,-43.9 168.91666667000001,-43.9 168.91666667000001,-43.89166667 168.925,-43.89166667 168.93333333000001,-43.89166667 168.93333333000001,-43.88333333 168.94166667,-43.88333333 168.95,-43.88333333 168.95833333,-43.88333333 168.96666667,-43.88333333 168.96666667,-43.875 168.975,-43.875 168.98333333,-43.875 168.98333333,-43.86666667 168.99166667,-43.86666667 168.99166667,-43.85833333 169.0,-43.85833333 169.00833333,-43.85833333 169.00833333,-43.85 169.01666667000001,-43.85 169.025,-43.85 169.03333333,-43.85 169.04166667000001,-43.85 169.04166667000001,-43.84166667 169.03333333,-43.84166667 169.025,-43.84166667 169.025,-43.83333333 169.03333333,-43.83333333 169.04166667000001,-43.83333333 169.05,-43.83333333 169.05,-43.825 169.05833333000001,-43.825 169.05833333000001,-43.81666667 169.06666667,-43.81666667 169.075,-43.81666667 169.075,-43.80833333 169.08333333,-43.80833333 169.09166667,-43.80833333 169.09166667,-43.8 169.1,-43.8 169.1,-43.79166667 169.10833333,-43.79166667 169.11666667,-43.79166667 169.11666667,-43.78333333 169.125,-43.78333333 169.125,-43.775 169.13333333,-43.775 169.13333333,-43.76666667 169.14166667000001,-43.76666667 169.15,-43.76666667 169.15,-43.75833333 169.15833333,-43.75833333 169.15833333,-43.75 169.15833333,-43.74166667 169.16666667000001,-43.74166667 169.175,-43.74166667 169.175,-43.73333333 169.18333333000001,-43.73333333 169.19166667,-43.73333333 169.2,-43.73333333 169.2,-43.725 169.20833333,-43.725 169.20833333,-43.71666667 169.21666667,-43.71666667 169.225,-43.71666667 169.23333333,-43.71666667 169.24166667,-43.71666667 169.25,-43.71666667 169.25833333,-43.71666667 169.26666667000001,-43.71666667 169.26666667000001,-43.70833333 169.25833333,-43.70833333 169.25833333,-43.7 169.26666667000001,-43.7 169.275,-43.7 169.28333333,-43.7 169.29166667000001,-43.7 169.29166667000001,-43.69166667 169.3,-43.69166667 169.3,-43.68333333 169.30833333000001,-43.68333333 169.30833333000001,-43.675 169.31666667,-43.675 169.325,-43.675 169.33333333,-43.675 169.34166667,-43.675 169.34166667,-43.66666667 169.35,-43.66666667 169.35833333,-43.66666667 169.35833333,-43.65833333 169.36666667,-43.65833333 169.375,-43.65833333 169.375,-43.65 169.38333333,-43.65 169.38333333,-43.64166667 169.38333333,-43.63333333 169.39166667000001,-43.63333333 169.4,-43.63333333 169.40833333,-43.63333333 169.41666667000001,-43.63333333 169.41666667000001,-43.625 169.425,-43.625 169.43333333000001,-43.625 169.43333333000001,-43.63333333 169.44166667,-43.63333333 169.45,-43.63333333 169.45,-43.625 169.45833333,-43.625 169.46666667,-43.625 169.475,-43.625 169.48333333,-43.625 169.49166667,-43.625 169.5,-43.625 169.50833333,-43.625 169.50833333,-43.63333333 169.51666667000001,-43.63333333 169.525,-43.63333333 169.53333333,-43.63333333 169.53333333,-43.625 169.54166667000001,-43.625 169.55,-43.625 169.55,-43.61666667 169.55,-43.60833333 169.54166667000001,-43.60833333 169.54166667000001,-43.6 169.55,-43.6 169.55,-43.59166667 169.55833333000001,-43.59166667 169.55833333000001,-43.6 169.56666667,-43.6 169.56666667,-43.60833333 169.575,-43.60833333 169.58333333,-43.60833333 169.59166667,-43.60833333 169.6,-43.60833333 169.6,-43.6 169.60833333,-43.6 169.61666667,-43.6 169.625,-43.6 169.625,-43.60833333 169.63333333,-43.60833333 169.64166667000001,-43.60833333 169.65,-43.60833333 169.65,-43.6 169.65833333,-43.6 169.66666667000001,-43.6 169.675,-43.6 169.675,-43.59166667 169.68333333000001,-43.59166667 169.69166667,-43.59166667 169.7,-43.59166667 169.70833333,-43.59166667 169.71666667,-43.59166667 169.71666667,-43.58333333 169.70833333,-43.58333333 169.7,-43.58333333 169.69166667,-43.58333333 169.69166667,-43.575 169.68333333000001,-43.575 169.675,-43.575 169.675,-43.56666667 169.66666667000001,-43.56666667 169.65833333,-43.56666667 169.65833333,-43.55833333 169.66666667000001,-43.55833333 169.675,-43.55833333 169.68333333000001,-43.55833333 169.69166667,-43.55833333 169.69166667,-43.55 169.7,-43.55 169.70833333,-43.55 169.71666667,-43.55 169.71666667,-43.55833333 169.70833333,-43.55833333 169.7,-43.55833333 169.7,-43.56666667 169.7,-43.575 169.70833333,-43.575 169.70833333,-43.56666667 169.71666667,-43.56666667 169.725,-43.56666667 169.725,-43.55833333 169.73333333,-43.55833333 169.74166667,-43.55833333 169.75,-43.55833333 169.75833333,-43.55833333 169.76666667000001,-43.55833333 169.76666667000001,-43.56666667 169.775,-43.56666667 169.78333333,-43.56666667 169.79166667000001,-43.56666667 169.8,-43.56666667 169.8,-43.575 169.80833333000001,-43.575 169.80833333000001,-43.58333333 169.8,-43.58333333 169.79166667000001,-43.58333333 169.78333333,-43.58333333 169.775,-43.58333333 169.76666667000001,-43.58333333 169.75833333,-43.58333333 169.75,-43.58333333 169.74166667,-43.58333333 169.74166667,-43.59166667 169.73333333,-43.59166667 169.73333333,-43.6 169.725,-43.6 169.71666667,-43.6 169.70833333,-43.6 169.70833333,-43.60833333 169.7,-43.60833333 169.7,-43.61666667 169.70833333,-43.61666667 169.71666667,-43.61666667 169.71666667,-43.625 169.725,-43.625 169.725,-43.63333333 169.73333333,-43.63333333 169.74166667,-43.63333333 169.75,-43.63333333 169.75,-43.64166667 169.75833333,-43.64166667 169.75833333,-43.65 169.76666667000001,-43.65 169.76666667000001,-43.65833333 169.76666667000001,-43.66666667 169.775,-43.66666667 169.775,-43.675 169.775,-43.68333333 169.78333333,-43.68333333 169.78333333,-43.69166667 169.79166667000001,-43.69166667 169.8,-43.69166667 169.8,-43.7 169.80833333000001,-43.7 169.81666667,-43.7 169.81666667,-43.70833333 169.81666667,-43.71666667 169.80833333000001,-43.71666667 169.8,-43.71666667 169.79166667000001,-43.71666667 169.79166667000001,-43.70833333 169.79166667000001,-43.7 169.78333333,-43.7 169.78333333,-43.70833333 169.775,-43.70833333 169.76666667000001,-43.70833333 169.76666667000001,-43.7 169.75833333,-43.7 169.75,-43.7 169.75,-43.69166667 169.75,-43.68333333 169.75,-43.675 169.74166667,-43.675 169.73333333,-43.675 169.73333333,-43.66666667 169.725,-43.66666667 169.71666667,-43.66666667 169.70833333,-43.66666667 169.70833333,-43.65833333 169.7,-43.65833333 169.7,-43.65 169.7,-43.64166667 169.7,-43.63333333 169.69166667,-43.63333333 169.69166667,-43.625 169.68333333000001,-43.625 169.68333333000001,-43.63333333 169.675,-43.63333333 169.66666667000001,-43.63333333 169.65833333,-43.63333333 169.65,-43.63333333 169.65,-43.64166667 169.64166667000001,-43.64166667 169.63333333,-43.64166667 169.625,-43.64166667 169.625,-43.65 169.63333333,-43.65 169.63333333,-43.65833333 169.64166667000001,-43.65833333 169.65,-43.65833333 169.65833333,-43.65833333 169.66666667000001,-43.65833333 169.66666667000001,-43.66666667 169.65833333,-43.66666667 169.65,-43.66666667 169.65,-43.675 169.65833333,-43.675 169.66666667000001,-43.675 169.66666667000001,-43.68333333 169.65833333,-43.68333333 169.65833333,-43.69166667 169.66666667000001,-43.69166667 169.675,-43.69166667 169.68333333000001,-43.69166667 169.68333333000001,-43.7 169.69166667,-43.7 169.69166667,-43.70833333 169.7,-43.70833333 169.70833333,-43.70833333 169.71666667,-43.70833333 169.71666667,-43.71666667 169.70833333,-43.71666667 169.7,-43.71666667 169.69166667,-43.71666667 169.68333333000001,-43.71666667 169.675,-43.71666667 169.66666667000001,-43.71666667 169.66666667000001,-43.70833333 169.65833333,-43.70833333 169.65833333,-43.7 169.65,-43.7 169.64166667000001,-43.7 169.63333333,-43.7 169.63333333,-43.69166667 169.625,-43.69166667 169.625,-43.7 169.625,-43.70833333 169.61666667,-43.70833333 169.61666667,-43.7 169.60833333,-43.7 169.60833333,-43.69166667 169.6,-43.69166667 169.59166667,-43.69166667 169.59166667,-43.68333333 169.58333333,-43.68333333 169.58333333,-43.69166667 169.575,-43.69166667 169.56666667,-43.69166667 169.55833333000001,-43.69166667 169.55,-43.69166667 169.55,-43.7 169.55,-43.70833333 169.55833333000001,-43.70833333 169.56666667,-43.70833333 169.56666667,-43.71666667 169.575,-43.71666667 169.58333333,-43.71666667 169.59166667,-43.71666667 169.59166667,-43.725 169.6,-43.725 169.60833333,-43.725 169.60833333,-43.73333333 169.61666667,-43.73333333 169.61666667,-43.74166667 169.61666667,-43.75 169.61666667,-43.75833333 169.60833333,-43.75833333 169.60833333,-43.75 169.6,-43.75 169.59166667,-43.75 169.58333333,-43.75 169.58333333,-43.75833333 169.575,-43.75833333 169.575,-43.76666667 169.58333333,-43.76666667 169.59166667,-43.76666667 169.59166667,-43.775 169.58333333,-43.775 169.575,-43.775 169.56666667,-43.775 169.56666667,-43.78333333 169.575,-43.78333333 169.575,-43.79166667 169.58333333,-43.79166667 169.59166667,-43.79166667 169.59166667,-43.8 169.6,-43.8 169.60833333,-43.8 169.61666667,-43.8 169.61666667,-43.80833333 169.60833333,-43.80833333 169.60833333,-43.81666667 169.61666667,-43.81666667 169.625,-43.81666667 169.625,-43.825 169.63333333,-43.825 169.63333333,-43.83333333 169.63333333,-43.84166667 169.64166667000001,-43.84166667 169.65,-43.84166667 169.65,-43.83333333 169.64166667000001,-43.83333333 169.64166667000001,-43.825 169.64166667000001,-43.81666667 169.65,-43.81666667 169.65833333,-43.81666667 169.65833333,-43.825 169.66666667000001,-43.825 169.675,-43.825 169.675,-43.83333333 169.68333333000001,-43.83333333 169.69166667,-43.83333333 169.69166667,-43.84166667 169.7,-43.84166667 169.70833333,-43.84166667 169.71666667,-43.84166667 169.71666667,-43.85 169.71666667,-43.85833333 169.725,-43.85833333 169.725,-43.86666667 169.71666667,-43.86666667 169.70833333,-43.86666667 169.7,-43.86666667 169.69166667,-43.86666667 169.69166667,-43.875 169.7,-43.875 169.7,-43.88333333 169.69166667,-43.88333333 169.68333333000001,-43.88333333 169.675,-43.88333333 169.675,-43.89166667 169.68333333000001,-43.89166667 169.68333333000001,-43.9 169.675,-43.9 169.675,-43.90833333 169.66666667000001,-43.90833333 169.65833333,-43.90833333 169.65,-43.90833333 169.65,-43.9 169.65,-43.89166667 169.64166667000001,-43.89166667 169.64166667000001,-43.9 169.63333333,-43.9 169.63333333,-43.90833333 169.625,-43.90833333 169.61666667,-43.90833333 169.60833333,-43.90833333 169.60833333,-43.9 169.61666667,-43.9 169.625,-43.9 169.625,-43.89166667 169.63333333,-43.89166667 169.63333333,-43.88333333 169.64166667000001,-43.88333333 169.65,-43.88333333 169.65833333,-43.88333333 169.65833333,-43.875 169.66666667000001,-43.875 169.675,-43.875 169.675,-43.86666667 169.68333333000001,-43.86666667 169.68333333000001,-43.85833333 169.675,-43.85833333 169.675,-43.85 169.66666667000001,-43.85 169.66666667000001,-43.84166667 169.65833333,-43.84166667 169.65833333,-43.85 169.65,-43.85 169.64166667000001,-43.85 169.63333333,-43.85 169.625,-43.85 169.625,-43.85833333 169.61666667,-43.85833333 169.60833333,-43.85833333 169.6,-43.85833333 169.6,-43.86666667 169.59166667,-43.86666667 169.58333333,-43.86666667 169.58333333,-43.85833333 169.575,-43.85833333 169.56666667,-43.85833333 169.56666667,-43.86666667 169.55833333000001,-43.86666667 169.55833333000001,-43.875 169.55,-43.875 169.54166667000001,-43.875 169.53333333,-43.875 169.53333333,-43.88333333 169.53333333,-43.89166667 169.525,-43.89166667 169.51666667000001,-43.89166667 169.50833333,-43.89166667 169.50833333,-43.9 169.50833333,-43.90833333 169.5,-43.90833333 169.5,-43.91666667 169.5,-43.925 169.49166667,-43.925 169.49166667,-43.93333333 169.48333333,-43.93333333 169.475,-43.93333333 169.475,-43.94166667 169.46666667,-43.94166667 169.46666667,-43.95 169.45833333,-43.95 169.45,-43.95 169.44166667,-43.95 169.44166667,-43.95833333 169.43333333000001,-43.95833333 169.43333333000001,-43.95 169.425,-43.95 169.425,-43.95833333 169.41666667000001,-43.95833333 169.41666667000001,-43.95 169.40833333,-43.95 169.4,-43.95 169.39166667000001,-43.95 169.38333333,-43.95 169.375,-43.95 169.375,-43.94166667 169.36666667,-43.94166667 169.36666667,-43.95 169.35833333,-43.95 169.35833333,-43.94166667 169.35,-43.94166667 169.35,-43.93333333 169.34166667,-43.93333333 169.34166667,-43.94166667 169.34166667,-43.95 169.34166667,-43.95833333 169.35,-43.95833333 169.35833333,-43.95833333 169.36666667,-43.95833333 169.375,-43.95833333 169.375,-43.96666667 169.36666667,-43.96666667 169.36666667,-43.975 169.375,-43.975 169.38333333,-43.975 169.38333333,-43.98333333 169.38333333,-43.99166667 169.375,-43.99166667 169.375,-44.0 169.36666667,-44.0 169.36666667,-44.00833333 169.35833333,-44.00833333 169.35833333,-44.01666667 169.36666667,-44.01666667 169.36666667,-44.025 169.375,-44.025 169.375,-44.01666667 169.375,-44.00833333 169.38333333,-44.00833333 169.39166667000001,-44.00833333 169.39166667000001,-44.01666667 169.4,-44.01666667 169.4,-44.00833333 169.4,-44.0 169.40833333,-44.0 169.41666667000001,-44.0 169.41666667000001,-44.00833333 169.425,-44.00833333 169.43333333000001,-44.00833333 169.43333333000001,-44.0 169.44166667,-44.0 169.45,-44.0 169.45,-44.00833333 169.44166667,-44.00833333 169.44166667,-44.01666667 169.43333333000001,-44.01666667 169.425,-44.01666667 169.425,-44.025 169.43333333000001,-44.025 169.43333333000001,-44.03333333 169.425,-44.03333333 169.41666667000001,-44.03333333 169.41666667000001,-44.04166667 169.425,-44.04166667 169.425,-44.05 169.43333333000001,-44.05 169.44166667,-44.05 169.45,-44.05 169.45833333,-44.05 169.46666667,-44.05 169.475,-44.05 169.48333333,-44.05 169.49166667,-44.05 169.49166667,-44.05833333 169.48333333,-44.05833333 169.475,-44.05833333 169.46666667,-44.05833333 169.45833333,-44.05833333 169.45,-44.05833333 169.44166667,-44.05833333 169.43333333000001,-44.05833333 169.425,-44.05833333 169.41666667000001,-44.05833333 169.41666667000001,-44.06666667 169.425,-44.06666667 169.43333333000001,-44.06666667 169.44166667,-44.06666667 169.45,-44.06666667 169.45833333,-44.06666667 169.45833333,-44.075 169.46666667,-44.075 169.475,-44.075 169.48333333,-44.075 169.49166667,-44.075 169.49166667,-44.08333333 169.48333333,-44.08333333 169.48333333,-44.09166667 169.49166667,-44.09166667 169.49166667,-44.1 169.49166667,-44.10833333 169.49166667,-44.11666667 169.5,-44.11666667 169.50833333,-44.11666667 169.50833333,-44.125 169.50833333,-44.13333333 169.50833333,-44.14166667 169.50833333,-44.15 169.50833333,-44.15833333 169.5,-44.15833333 169.5,-44.15 169.49166667,-44.15 169.49166667,-44.14166667 169.48333333,-44.14166667 169.475,-44.14166667 169.46666667,-44.14166667 169.46666667,-44.13333333 169.46666667,-44.125 169.46666667,-44.11666667 169.45833333,-44.11666667 169.45833333,-44.10833333 169.45,-44.10833333 169.45,-44.1 169.44166667,-44.1 169.44166667,-44.10833333 169.44166667,-44.11666667 169.43333333000001,-44.11666667 169.43333333000001,-44.125 169.425,-44.125 169.425,-44.13333333 169.41666667000001,-44.13333333 169.41666667000001,-44.125 169.40833333,-44.125 169.40833333,-44.13333333 169.4,-44.13333333 169.39166667000001,-44.13333333 169.38333333,-44.13333333 169.375,-44.13333333 169.36666667,-44.13333333 169.36666667,-44.125 169.375,-44.125 169.375,-44.11666667 169.36666667,-44.11666667 169.36666667,-44.10833333 169.35833333,-44.10833333 169.35,-44.10833333 169.35,-44.11666667 169.34166667,-44.11666667 169.34166667,-44.125 169.33333333,-44.125 169.33333333,-44.13333333 169.33333333,-44.14166667 169.325,-44.14166667 169.31666667,-44.14166667 169.30833333000001,-44.14166667 169.3,-44.14166667 169.29166667000001,-44.14166667 169.28333333,-44.14166667 169.275,-44.14166667 169.26666667000001,-44.14166667 169.25833333,-44.14166667 169.25833333,-44.15 169.25833333,-44.15833333 169.25,-44.15833333 169.25,-44.16666667 169.24166667,-44.16666667 169.24166667,-44.175 169.23333333,-44.175 169.23333333,-44.16666667 169.225,-44.16666667 169.225,-44.175 169.21666667,-44.175 169.21666667,-44.18333333 169.20833333,-44.18333333 169.2,-44.18333333 169.19166667,-44.18333333 169.18333333000001,-44.18333333 169.175,-44.18333333 169.16666667000001,-44.18333333 169.15833333,-44.18333333 169.15833333,-44.175 169.15,-44.175 169.15,-44.16666667 169.15,-44.15833333 169.15,-44.15 169.14166667000001,-44.15 169.13333333,-44.15 169.13333333,-44.15833333 169.13333333,-44.16666667 169.14166667000001,-44.16666667 169.14166667000001,-44.175 169.14166667000001,-44.18333333 169.15,-44.18333333 169.15,-44.19166667 169.15833333,-44.19166667 169.16666667000001,-44.19166667 169.16666667000001,-44.2 169.175,-44.2 169.175,-44.20833333 169.18333333000001,-44.20833333 169.19166667,-44.20833333 169.19166667,-44.21666667 169.2,-44.21666667 169.2,-44.225 169.19166667,-44.225 169.18333333000001,-44.225 169.175,-44.225 169.16666667000001,-44.225 169.15833333,-44.225 169.15,-44.225 169.15,-44.23333333 169.15833333,-44.23333333 169.15833333,-44.24166667 169.15,-44.24166667 169.14166667000001,-44.24166667 169.13333333,-44.24166667 169.13333333,-44.23333333 169.125,-44.23333333 169.11666667,-44.23333333 169.10833333,-44.23333333 169.1,-44.23333333 169.09166667,-44.23333333 169.08333333,-44.23333333 169.08333333,-44.225 169.075,-44.225 169.06666667,-44.225 169.05833333000001,-44.225 169.05,-44.225 169.05,-44.21666667 169.04166667000001,-44.21666667 169.04166667000001,-44.225 169.03333333,-44.225 169.025,-44.225 169.01666667000001,-44.225 169.01666667000001,-44.23333333 169.01666667000001,-44.24166667 169.025,-44.24166667 169.03333333,-44.24166667 169.03333333,-44.25 169.04166667000001,-44.25 169.05,-44.25 169.05833333000001,-44.25 169.05833333000001,-44.25833333 169.05833333000001,-44.26666667 169.06666667,-44.26666667 169.06666667,-44.275 169.075,-44.275 169.08333333,-44.275 169.09166667,-44.275 169.09166667,-44.26666667 169.1,-44.26666667 169.1,-44.275 169.10833333,-44.275 169.11666667,-44.275 169.125,-44.275 169.125,-44.28333333 169.11666667,-44.28333333 169.10833333,-44.28333333 169.10833333,-44.29166667 169.11666667,-44.29166667 169.125,-44.29166667 169.13333333,-44.29166667 169.13333333,-44.3 169.125,-44.3 169.11666667,-44.3 169.10833333,-44.3 169.1,-44.3 169.1,-44.29166667 169.09166667,-44.29166667 169.08333333,-44.29166667 169.075,-44.29166667 169.075,-44.28333333 169.06666667,-44.28333333 169.05833333000001,-44.28333333 169.05833333000001,-44.29166667 169.05,-44.29166667 169.05,-44.28333333 169.04166667000001,-44.28333333 169.04166667000001,-44.29166667 169.03333333,-44.29166667 169.025,-44.29166667 169.025,-44.3 169.03333333,-44.3 169.04166667000001,-44.3 169.04166667000001,-44.30833333 169.04166667000001,-44.31666667 169.05,-44.31666667 169.05,-44.325 169.04166667000001,-44.325 169.03333333,-44.325 169.03333333,-44.31666667 169.025,-44.31666667 169.01666667000001,-44.31666667 169.00833333,-44.31666667 169.0,-44.31666667 168.99166667,-44.31666667 168.98333333,-44.31666667 168.975,-44.31666667 168.96666667,-44.31666667 168.96666667,-44.325 168.95833333,-44.325 168.95833333,-44.33333333 168.95,-44.33333333 168.94166667,-44.33333333 168.94166667,-44.34166667 168.93333333000001,-44.34166667 168.93333333000001,-44.35 168.94166667,-44.35 168.94166667,-44.35833333 168.95,-44.35833333 168.95,-44.35 168.95,-44.34166667 168.95833333,-44.34166667 168.96666667,-44.34166667 168.975,-44.34166667 168.98333333,-44.34166667 168.99166667,-44.34166667 168.99166667,-44.35 169.0,-44.35 169.00833333,-44.35 169.01666667000001,-44.35 169.025,-44.35 169.03333333,-44.35 169.03333333,-44.35833333 169.04166667000001,-44.35833333 169.05,-44.35833333 169.05833333000001,-44.35833333 169.05833333000001,-44.36666667 169.06666667,-44.36666667 169.075,-44.36666667 169.08333333,-44.36666667 169.08333333,-44.375 169.075,-44.375 169.06666667,-44.375 169.05833333000001,-44.375 169.05833333000001,-44.38333333 169.05,-44.38333333 169.04166667000001,-44.38333333 169.04166667000001,-44.39166667 169.03333333,-44.39166667 169.03333333,-44.38333333 169.025,-44.38333333 169.025,-44.375 169.01666667000001,-44.375 169.00833333,-44.375 169.0,-44.375 168.99166667,-44.375 168.98333333,-44.375 168.98333333,-44.38333333 168.975,-44.38333333 168.975,-44.39166667 168.96666667,-44.39166667 168.95833333,-44.39166667 168.95833333,-44.4 168.95,-44.4 168.95,-44.40833333 168.94166667,-44.40833333 168.93333333000001,-44.40833333 168.925,-44.40833333 168.925,-44.41666667 168.91666667000001,-44.41666667 168.91666667000001,-44.425 168.91666667000001,-44.43333333 168.925,-44.43333333 168.925,-44.44166667 168.93333333000001,-44.44166667 168.93333333000001,-44.45 168.925,-44.45 168.925,-44.45833333 168.91666667000001,-44.45833333 168.91666667000001,-44.46666667 168.90833333,-44.46666667 168.9,-44.46666667 168.89166667000001,-44.46666667 168.88333333,-44.46666667 168.88333333,-44.45833333 168.875,-44.45833333 168.875,-44.45 168.86666667,-44.45 168.86666667,-44.45833333 168.85833333,-44.45833333 168.85833333,-44.45 168.85,-44.45 168.85,-44.44166667 168.84166667,-44.44166667 168.84166667,-44.43333333 168.84166667,-44.425 168.85,-44.425 168.85833333,-44.425 168.85833333,-44.41666667 168.85833333,-44.40833333 168.85,-44.40833333 168.85,-44.4 168.85833333,-44.4 168.85833333,-44.39166667 168.85,-44.39166667 168.84166667,-44.39166667 168.83333333,-44.39166667 168.825,-44.39166667 168.825,-44.4 168.81666667,-44.4 168.80833333000001,-44.4 168.8,-44.4 168.79166667000001,-44.4 168.79166667000001,-44.40833333 168.79166667000001,-44.41666667 168.8,-44.41666667 168.80833333000001,-44.41666667 168.80833333000001,-44.425 168.80833333000001,-44.43333333 168.8,-44.43333333 168.79166667000001,-44.43333333 168.79166667000001,-44.44166667 168.78333333,-44.44166667 168.78333333,-44.45 168.775,-44.45 168.775,-44.45833333 168.78333333,-44.45833333 168.79166667000001,-44.45833333 168.79166667000001,-44.46666667 168.8,-44.46666667 168.8,-44.475 168.79166667000001,-44.475 168.79166667000001,-44.48333333 168.78333333,-44.48333333 168.775,-44.48333333 168.775,-44.475 168.76666667000001,-44.475 168.76666667000001,-44.48333333 168.75833333,-44.48333333 168.75,-44.48333333 168.75,-44.475 168.74166667,-44.475 168.73333333,-44.475 168.73333333,-44.46666667 168.725,-44.46666667 168.725,-44.475 168.71666667,-44.475 168.71666667,-44.48333333 168.70833333,-44.48333333 168.7,-44.48333333 168.7,-44.475 168.69166667,-44.475 168.68333333000001,-44.475 168.68333333000001,-44.46666667 168.68333333000001,-44.45833333 168.68333333000001,-44.45 168.675,-44.45 168.675,-44.45833333 168.66666667000001,-44.45833333 168.65833333,-44.45833333 168.65833333,-44.46666667 168.66666667000001,-44.46666667 168.66666667000001,-44.475 168.65833333,-44.475 168.65833333,-44.48333333 168.65833333,-44.49166667 168.66666667000001,-44.49166667 168.66666667000001,-44.5 168.66666667000001,-44.50833333 168.65833333,-44.50833333 168.65,-44.50833333 168.64166667000001,-44.50833333 168.64166667000001,-44.51666667 168.65,-44.51666667 168.65833333,-44.51666667 168.65833333,-44.525 168.66666667000001,-44.525 168.66666667000001,-44.53333333 168.675,-44.53333333 168.675,-44.525 168.68333333000001,-44.525 168.68333333000001,-44.51666667 168.69166667,-44.51666667 168.69166667,-44.50833333 168.7,-44.50833333 168.7,-44.51666667 168.70833333,-44.51666667 168.70833333,-44.525 168.71666667,-44.525 168.71666667,-44.51666667 168.725,-44.51666667 168.73333333,-44.51666667 168.73333333,-44.525 168.73333333,-44.53333333 168.74166667,-44.53333333 168.75,-44.53333333 168.75,-44.525 168.75833333,-44.525 168.76666667000001,-44.525 168.775,-44.525 168.775,-44.51666667 168.78333333,-44.51666667 168.79166667000001,-44.51666667 168.79166667000001,-44.50833333 168.79166667000001,-44.5 168.8,-44.5 168.80833333000001,-44.5 168.80833333000001,-44.50833333 168.81666667,-44.50833333 168.81666667,-44.51666667 168.825,-44.51666667 168.83333333,-44.51666667 168.83333333,-44.50833333 168.84166667,-44.50833333 168.84166667,-44.51666667 168.85,-44.51666667 168.85,-44.525 168.85833333,-44.525 168.85833333,-44.53333333 168.85,-44.53333333 168.84166667,-44.53333333 168.83333333,-44.53333333 168.83333333,-44.54166667 168.825,-44.54166667 168.81666667,-44.54166667 168.81666667,-44.55 168.80833333000001,-44.55 168.8,-44.55 168.8,-44.54166667 168.79166667000001,-44.54166667 168.78333333,-44.54166667 168.78333333,-44.55 168.775,-44.55 168.76666667000001,-44.55 168.75833333,-44.55 168.75,-44.55 168.75,-44.55833333 168.75,-44.56666667 168.75,-44.575 168.74166667,-44.575 168.74166667,-44.56666667 168.73333333,-44.56666667 168.73333333,-44.575 168.725,-44.575 168.725,-44.58333333 168.71666667,-44.58333333 168.70833333,-44.58333333 168.7,-44.58333333 168.7,-44.575 168.70833333,-44.575 168.70833333,-44.56666667 168.70833333,-44.55833333 168.7,-44.55833333 168.69166667,-44.55833333 168.69166667,-44.55 168.68333333000001,-44.55 168.675,-44.55 168.675,-44.55833333 168.66666667000001,-44.55833333 168.65833333,-44.55833333 168.65833333,-44.56666667 168.66666667000001,-44.56666667 168.66666667000001,-44.575 168.65833333,-44.575 168.65,-44.575 168.64166667000001,-44.575 168.64166667000001,-44.58333333 168.63333333,-44.58333333 168.625,-44.58333333 168.61666667,-44.58333333 168.60833333,-44.58333333 168.6,-44.58333333 168.59166667,-44.58333333 168.59166667,-44.59166667 168.59166667,-44.6 168.6,-44.6 168.60833333,-44.6 168.60833333,-44.60833333 168.6,-44.60833333 168.6,-44.61666667 168.59166667,-44.61666667 168.59166667,-44.625 168.6,-44.625 168.6,-44.63333333 168.60833333,-44.63333333 168.61666667,-44.63333333 168.61666667,-44.64166667 168.61666667,-44.65 168.60833333,-44.65 168.6,-44.65 168.59166667,-44.65 168.58333333,-44.65 168.575,-44.65 168.575,-44.65833333 168.575,-44.66666667 168.58333333,-44.66666667 168.58333333,-44.675 168.59166667,-44.675 168.59166667,-44.68333333 168.6,-44.68333333 168.60833333,-44.68333333 168.61666667,-44.68333333 168.625,-44.68333333 168.625,-44.69166667 168.63333333,-44.69166667 168.64166667000001,-44.69166667 168.65,-44.69166667 168.65,-44.7 168.64166667000001,-44.7 168.63333333,-44.7 168.625,-44.7 168.61666667,-44.7 168.60833333,-44.7 168.6,-44.7 168.6,-44.70833333 168.59166667,-44.70833333 168.59166667,-44.7 168.58333333,-44.7 168.575,-44.7 168.575,-44.70833333 168.56666667,-44.70833333 168.56666667,-44.7 168.55833333000001,-44.7 168.55833333000001,-44.70833333 168.55833333000001,-44.71666667 168.56666667,-44.71666667 168.575,-44.71666667 168.575,-44.725 168.58333333,-44.725 168.59166667,-44.725 168.59166667,-44.73333333 168.58333333,-44.73333333 168.575,-44.73333333 168.56666667,-44.73333333 168.55833333000001,-44.73333333 168.55,-44.73333333 168.55,-44.74166667 168.54166667000001,-44.74166667 168.54166667000001,-44.75 168.53333333,-44.75 168.53333333,-44.75833333 168.54166667000001,-44.75833333 168.55,-44.75833333 168.55,-44.76666667 168.55833333000001,-44.76666667 168.56666667,-44.76666667 168.575,-44.76666667 168.58333333,-44.76666667 168.58333333,-44.75833333 168.58333333,-44.75 168.59166667,-44.75 168.59166667,-44.75833333 168.6,-44.75833333 168.6,-44.75 168.60833333,-44.75 168.60833333,-44.75833333 168.61666667,-44.75833333 168.625,-44.75833333 168.63333333,-44.75833333 168.63333333,-44.76666667 168.64166667000001,-44.76666667 168.64166667000001,-44.75833333 168.65,-44.75833333 168.65833333,-44.75833333 168.65833333,-44.76666667 168.65833333,-44.775 168.65,-44.775 168.64166667000001,-44.775 168.64166667000001,-44.78333333 168.63333333,-44.78333333 168.63333333,-44.79166667 168.625,-44.79166667 168.61666667,-44.79166667 168.61666667,-44.8 168.60833333,-44.8 168.60833333,-44.79166667 168.60833333,-44.78333333 168.6,-44.78333333 168.6,-44.775 168.59166667,-44.775 168.58333333,-44.775 168.575,-44.775 168.575,-44.78333333 168.56666667,-44.78333333 168.55833333000001,-44.78333333 168.55833333000001,-44.79166667 168.55,-44.79166667 168.54166667000001,-44.79166667 168.54166667000001,-44.78333333 168.53333333,-44.78333333 168.53333333,-44.79166667 168.525,-44.79166667 168.525,-44.78333333 168.51666667000001,-44.78333333 168.50833333,-44.78333333 168.50833333,-44.775 168.50833333,-44.76666667 168.5,-44.76666667 168.5,-44.775 168.49166667,-44.775 168.48333333,-44.775 168.48333333,-44.76666667 168.49166667,-44.76666667 168.49166667,-44.75833333 168.48333333,-44.75833333 168.48333333,-44.75 168.48333333,-44.74166667 168.49166667,-44.74166667 168.49166667,-44.73333333 168.5,-44.73333333 168.5,-44.725 168.50833333,-44.725 168.50833333,-44.71666667 168.51666667000001,-44.71666667 168.525,-44.71666667 168.53333333,-44.71666667 168.53333333,-44.70833333 168.53333333,-44.7 168.53333333,-44.69166667 168.54166667000001,-44.69166667 168.54166667000001,-44.68333333 168.53333333,-44.68333333 168.53333333,-44.675 168.525,-44.675 168.51666667000001,-44.675 168.51666667000001,-44.66666667 168.525,-44.66666667 168.525,-44.65833333 168.525,-44.65 168.51666667000001,-44.65 168.50833333,-44.65 168.50833333,-44.64166667 168.51666667000001,-44.64166667 168.525,-44.64166667 168.53333333,-44.64166667 168.53333333,-44.63333333 168.525,-44.63333333 168.51666667000001,-44.63333333 168.51666667000001,-44.625 168.51666667000001,-44.61666667 168.50833333,-44.61666667 168.5,-44.61666667 168.5,-44.60833333 168.50833333,-44.60833333 168.51666667000001,-44.60833333 168.525,-44.60833333 168.525,-44.6 168.53333333,-44.6 168.53333333,-44.60833333 168.54166667000001,-44.60833333 168.54166667000001,-44.6 168.55,-44.6 168.55833333000001,-44.6 168.55833333000001,-44.59166667 168.55833333000001,-44.58333333 168.55,-44.58333333 168.55,-44.575 168.54166667000001,-44.575 168.53333333,-44.575 168.53333333,-44.56666667 168.525,-44.56666667 168.525,-44.575 168.51666667000001,-44.575 168.51666667000001,-44.56666667 168.51666667000001,-44.55833333 168.50833333,-44.55833333 168.50833333,-44.56666667 168.5,-44.56666667 168.49166667,-44.56666667 168.49166667,-44.575 168.48333333,-44.575 168.48333333,-44.58333333 168.475,-44.58333333 168.46666667,-44.58333333 168.45833333,-44.58333333 168.45833333,-44.59166667 168.45,-44.59166667 168.45,-44.6 168.45833333,-44.6 168.45833333,-44.60833333 168.45833333,-44.61666667 168.45,-44.61666667 168.45,-44.625 168.44166667,-44.625 168.44166667,-44.63333333 168.45,-44.63333333 168.45833333,-44.63333333 168.45833333,-44.625 168.46666667,-44.625 168.46666667,-44.63333333 168.46666667,-44.64166667 168.45833333,-44.64166667 168.45,-44.64166667 168.45,-44.65 168.44166667,-44.65 168.44166667,-44.65833333 168.44166667,-44.66666667 168.43333333000001,-44.66666667 168.43333333000001,-44.675 168.425,-44.675 168.425,-44.66666667 168.41666667000001,-44.66666667 168.41666667000001,-44.65833333 168.40833333,-44.65833333 168.4,-44.65833333 168.4,-44.66666667 168.4,-44.675 168.39166667000001,-44.675 168.39166667000001,-44.68333333 168.38333333,-44.68333333 168.38333333,-44.675 168.375,-44.675 168.36666667,-44.675 168.36666667,-44.66666667 168.36666667,-44.65833333 168.35833333,-44.65833333 168.35833333,-44.65 168.35833333,-44.64166667 168.35,-44.64166667 168.35,-44.63333333 168.35,-44.625 168.35,-44.61666667 168.34166667,-44.61666667 168.34166667,-44.625 168.33333333,-44.625 168.325,-44.625 168.325,-44.61666667 168.31666667,-44.61666667 168.31666667,-44.625 168.31666667,-44.63333333 168.30833333000001,-44.63333333 168.30833333000001,-44.64166667 168.3,-44.64166667 168.3,-44.65 168.30833333000001,-44.65 168.30833333000001,-44.65833333 168.30833333000001,-44.66666667 168.3,-44.66666667 168.3,-44.675 168.3,-44.68333333 168.30833333000001,-44.68333333 168.30833333000001,-44.69166667 168.30833333000001,-44.7 168.30833333000001,-44.70833333 168.3,-44.70833333 168.29166667000001,-44.70833333 168.28333333,-44.70833333 168.28333333,-44.71666667 168.28333333,-44.725 168.29166667000001,-44.725 168.3,-44.725 168.3,-44.73333333 168.3,-44.74166667 168.3,-44.75 168.3,-44.75833333 168.3,-44.76666667 168.30833333000001,-44.76666667 168.30833333000001,-44.775 168.3,-44.775 168.3,-44.78333333 168.3,-44.79166667 168.30833333000001,-44.79166667 168.30833333000001,-44.8 168.31666667,-44.8 168.31666667,-44.80833333 168.325,-44.80833333 168.325,-44.81666667 168.325,-44.825 168.33333333,-44.825 168.33333333,-44.83333333 168.325,-44.83333333 168.325,-44.84166667 168.325,-44.85 168.325,-44.85833333 168.33333333,-44.85833333 168.33333333,-44.86666667 168.34166667,-44.86666667 168.34166667,-44.875 168.33333333,-44.875</coordinates></LinearRing></outerBoundaryIs><innerBoundaryIs><LinearRing><coordinates>168.26666667000001,-44.9 168.25833333,-44.9 168.25833333,-44.90833333 168.26666667000001,-44.90833333 168.26666667000001,-44.9</coordinates></LinearRing></innerBoundaryIs><innerBoundaryIs><LinearRing><coordinates>168.25833333,-44.90833333 168.25,-44.90833333 168.25,-44.91666667 168.25833333,-44.91666667 168.25833333,-44.90833333</coordinates></LinearRing></innerBoundaryIs><innerBoundaryIs><LinearRing><coordinates>168.25833333,-44.91666667 168.25833333,-44.925 168.26666667000001,-44.925 168.26666667000001,-44.91666667 168.25833333,-44.91666667</coordinates></LinearRing></innerBoundaryIs><innerBoundaryIs><LinearRing><coordinates>168.03333333,-45.08333333 168.025,-45.08333333 168.025,-45.075 168.01666667000001,-45.075 168.01666667000001,-45.08333333 168.01666667000001,-45.09166667 168.025,-45.09166667 168.03333333,-45.09166667 168.03333333,-45.08333333</coordinates></LinearRing></innerBoundaryIs><innerBoundaryIs><LinearRing><coordinates>168.01666667000001,-45.09166667 168.00833333,-45.09166667 168.00833333,-45.1 168.01666667000001,-45.1 168.01666667000001,-45.09166667</coordinates></LinearRing></innerBoundaryIs><innerBoundaryIs><LinearRing><coordinates>168.01666667000001,-45.11666667 168.01666667000001,-45.10833333 168.00833333,-45.10833333 168.00833333,-45.11666667 168.01666667000001,-45.11666667</coordinates></LinearRing></innerBoundaryIs><innerBoundaryIs><LinearRing><coordinates>167.88333333,-44.99166667 167.88333333,-44.98333333 167.875,-44.98333333 167.875,-44.99166667 167.88333333,-44.99166667</coordinates></LinearRing></innerBoundaryIs><innerBoundaryIs><LinearRing><coordinates>167.88333333,-44.98333333 167.89166667000001,-44.98333333 167.9,-44.98333333 167.90833333,-44.98333333 167.90833333,-44.975 167.9,-44.975 167.89166667000001,-44.975 167.89166667000001,-44.96666667 167.88333333,-44.96666667 167.88333333,-44.975 167.88333333,-44.98333333</coordinates></LinearRing></innerBoundaryIs><innerBoundaryIs><LinearRing><coordinates>167.875,-44.99166667 167.86666667,-44.99166667 167.86666667,-45.0 167.875,-45.0 167.875,-44.99166667</coordinates></LinearRing></innerBoundaryIs><innerBoundaryIs><LinearRing><coordinates>167.75833333,-45.09166667 167.75833333,-45.08333333 167.75,-45.08333333 167.75,-45.09166667 167.75833333,-45.09166667</coordinates></LinearRing></innerBoundaryIs><innerBoundaryIs><LinearRing><coordinates>167.75,-45.08333333 167.75,-45.075 167.74166667,-45.075 167.74166667,-45.08333333 167.75,-45.08333333</coordinates></LinearRing></innerBoundaryIs><innerBoundaryIs><LinearRing><coordinates>167.75,-45.09166667 167.74166667,-45.09166667 167.74166667,-45.1 167.75,-45.1 167.75,-45.09166667</coordinates></LinearRing></innerBoundaryIs><innerBoundaryIs><LinearRing><coordinates>167.63333333,-45.14166667 167.63333333,-45.13333333 167.625,-45.13333333 167.61666667,-45.13333333 167.61666667,-45.14166667 167.625,-45.14166667 167.63333333,-45.14166667</coordinates></LinearRing></innerBoundaryIs><innerBoundaryIs><LinearRing><coordinates>167.61666667,-45.13333333 167.61666667,-45.125 167.60833333,-45.125 167.60833333,-45.13333333 167.61666667,-45.13333333</coordinates></LinearRing></innerBoundaryIs><innerBoundaryIs><LinearRing><coordinates>167.60833333,-45.125 167.60833333,-45.11666667 167.6,-45.11666667 167.6,-45.125 167.60833333,-45.125</coordinates></LinearRing></innerBoundaryIs><innerBoundaryIs><LinearRing><coordinates>167.36666667,-45.50833333 167.35833333,-45.50833333 167.35,-45.50833333 167.35,-45.5 167.34166667,-45.5 167.33333333,-45.5 167.325,-45.5 167.325,-45.50833333 167.33333333,-45.50833333 167.34166667,-45.50833333 167.34166667,-45.51666667 167.35,-45.51666667 167.35833333,-45.51666667 167.36666667,-45.51666667 167.36666667,-45.50833333</coordinates></LinearRing></innerBoundaryIs><innerBoundaryIs><LinearRing><coordinates>167.35833333,-45.9 167.35,-45.9 167.35,-45.90833333 167.35833333,-45.90833333 167.35833333,-45.9</coordinates></LinearRing></innerBoundaryIs><innerBoundaryIs><LinearRing><coordinates>167.025,-46.19166667 167.025,-46.18333333 167.01666667000001,-46.18333333 167.01666667000001,-46.19166667 167.025,-46.19166667</coordinates></LinearRing></innerBoundaryIs><innerBoundaryIs><LinearRing><coordinates>167.01666667000001,-46.19166667 167.00833333,-46.19166667 167.00833333,-46.2 167.01666667000001,-46.2 167.01666667000001,-46.19166667</coordinates></LinearRing></innerBoundaryIs><innerBoundaryIs><LinearRing><coordinates>166.725,-46.08333333 166.725,-46.09166667 166.73333333,-46.09166667 166.74166667,-46.09166667 166.74166667,-46.08333333 166.73333333,-46.08333333 166.725,-46.08333333</coordinates></LinearRing></innerBoundaryIs><innerBoundaryIs><LinearRing><coordinates>166.89166667000001,-45.94166667 166.9,-45.94166667 166.90833333,-45.94166667 166.90833333,-45.93333333 166.91666667000001,-45.93333333 166.91666667000001,-45.925 166.90833333,-45.925 166.9,-45.925 166.9,-45.93333333 166.89166667000001,-45.93333333 166.89166667000001,-45.94166667</coordinates></LinearRing></innerBoundaryIs><innerBoundaryIs><LinearRing><coordinates>166.65,-45.78333333 166.65833333,-45.78333333 166.65833333,-45.775 166.65,-45.775 166.65,-45.78333333</coordinates></LinearRing></innerBoundaryIs><innerBoundaryIs><LinearRing><coordinates>166.94166667,-45.31666667 166.93333333000001,-45.31666667 166.925,-45.31666667 166.925,-45.325 166.925,-45.33333333 166.93333333000001,-45.33333333 166.94166667,-45.33333333 166.94166667,-45.325 166.94166667,-45.31666667</coordinates></LinearRing></innerBoundaryIs><innerBoundaryIs><LinearRing><coordinates>166.925,-45.33333333 166.91666667000001,-45.33333333 166.91666667000001,-45.325 166.90833333,-45.325 166.9,-45.325 166.9,-45.33333333 166.9,-45.34166667 166.90833333,-45.34166667 166.91666667000001,-45.34166667 166.925,-45.34166667 166.925,-45.33333333</coordinates></LinearRing></innerBoundaryIs><innerBoundaryIs><LinearRing><coordinates>167.05833333000001,-45.49166667 167.05,-45.49166667 167.05,-45.5 167.05833333000001,-45.5 167.05833333000001,-45.49166667</coordinates></LinearRing></innerBoundaryIs><innerBoundaryIs><LinearRing><coordinates>167.14166667000001,-45.28333333 167.14166667000001,-45.29166667 167.14166667000001,-45.3 167.15,-45.3 167.15,-45.30833333 167.15833333,-45.30833333 167.15833333,-45.3 167.15833333,-45.29166667 167.15833333,-45.28333333 167.15,-45.28333333 167.14166667000001,-45.28333333</coordinates></LinearRing></innerBoundaryIs><innerBoundaryIs><LinearRing><coordinates>167.15833333,-45.30833333 167.15833333,-45.31666667 167.16666667000001,-45.31666667 167.175,-45.31666667 167.18333333000001,-45.31666667 167.18333333000001,-45.30833333 167.175,-45.30833333 167.16666667000001,-45.30833333 167.15833333,-45.30833333</coordinates></LinearRing></innerBoundaryIs><innerBoundaryIs><LinearRing><coordinates>167.225,-45.03333333 167.225,-45.04166667 167.23333333,-45.04166667 167.24166667,-45.04166667 167.25,-45.04166667 167.25833333,-45.04166667 167.25833333,-45.05 167.26666667000001,-45.05 167.275,-45.05 167.28333333,-45.05 167.29166667000001,-45.05 167.3,-45.05 167.30833333000001,-45.05 167.30833333000001,-45.04166667 167.3,-45.04166667 167.29166667000001,-45.04166667 167.28333333,-45.04166667 167.275,-45.04166667 167.275,-45.03333333 167.26666667000001,-45.03333333 167.25833333,-45.03333333 167.25,-45.03333333 167.24166667,-45.03333333 167.23333333,-45.03333333 167.225,-45.03333333</coordinates></LinearRing></innerBoundaryIs><innerBoundaryIs><LinearRing><coordinates>167.51666667000001,-44.875 167.51666667000001,-44.88333333 167.525,-44.88333333 167.53333333,-44.88333333 167.53333333,-44.875 167.525,-44.875 167.51666667000001,-44.875</coordinates></LinearRing></innerBoundaryIs><innerBoundaryIs><LinearRing><coordinates>168.79166667000001,-43.98333333 168.79166667000001,-43.99166667 168.8,-43.99166667 168.8,-43.98333333 168.79166667000001,-43.98333333</coordinates></LinearRing></innerBoundaryIs><innerBoundaryIs><LinearRing><coordinates>168.89166667000001,-43.95 168.88333333,-43.95 168.875,-43.95 168.86666667,-43.95 168.86666667,-43.95833333 168.875,-43.95833333 168.88333333,-43.95833333 168.89166667000001,-43.95833333 168.89166667000001,-43.95</coordinates></LinearRing></innerBoundaryIs><innerBoundaryIs><LinearRing><coordinates>169.60833333,-43.81666667 169.6,-43.81666667 169.59166667,-43.81666667 169.59166667,-43.825 169.59166667,-43.83333333 169.6,-43.83333333 169.60833333,-43.83333333 169.60833333,-43.825 169.60833333,-43.81666667</coordinates></LinearRing></innerBoundaryIs><innerBoundaryIs><LinearRing><coordinates>169.59166667,-43.81666667 169.59166667,-43.80833333 169.58333333,-43.80833333 169.58333333,-43.81666667 169.59166667,-43.81666667</coordinates></LinearRing></innerBoundaryIs><innerBoundaryIs><LinearRing><coordinates>169.375,-43.99166667 169.375,-43.98333333 169.36666667,-43.98333333 169.36666667,-43.99166667 169.375,-43.99166667</coordinates></LinearRing></innerBoundaryIs><innerBoundaryIs><LinearRing><coordinates>169.44166667,-44.1 169.44166667,-44.09166667 169.43333333000001,-44.09166667 169.425,-44.09166667 169.41666667000001,-44.09166667 169.41666667000001,-44.1 169.41666667000001,-44.10833333 169.425,-44.10833333 169.43333333000001,-44.10833333 169.43333333000001,-44.1 169.44166667,-44.1</coordinates></LinearRing></innerBoundaryIs><innerBoundaryIs><LinearRing><coordinates>169.41666667000001,-44.09166667 169.41666667000001,-44.08333333 169.40833333,-44.08333333 169.40833333,-44.09166667 169.41666667000001,-44.09166667</coordinates></LinearRing></innerBoundaryIs><innerBoundaryIs><LinearRing><coordinates>169.40833333,-44.08333333 169.40833333,-44.075 169.40833333,-44.06666667 169.4,-44.06666667 169.4,-44.05833333 169.4,-44.05 169.40833333,-44.05 169.40833333,-44.04166667 169.4,-44.04166667 169.39166667000001,-44.04166667 169.39166667000001,-44.05 169.38333333,-44.05 169.375,-44.05 169.36666667,-44.05 169.36666667,-44.05833333 169.36666667,-44.06666667 169.35833333,-44.06666667 169.35833333,-44.075 169.35,-44.075 169.35,-44.08333333 169.35833333,-44.08333333 169.36666667,-44.08333333 169.36666667,-44.09166667 169.375,-44.09166667 169.38333333,-44.09166667 169.39166667000001,-44.09166667 169.39166667000001,-44.08333333 169.4,-44.08333333 169.40833333,-44.08333333</coordinates></LinearRing></innerBoundaryIs><innerBoundaryIs><LinearRing><coordinates>169.36666667,-44.05 169.36666667,-44.04166667 169.35833333,-44.04166667 169.35833333,-44.03333333 169.35,-44.03333333 169.34166667,-44.03333333 169.33333333,-44.03333333 169.325,-44.03333333 169.325,-44.04166667 169.31666667,-44.04166667 169.30833333000001,-44.04166667 169.3,-44.04166667 169.29166667000001,-44.04166667 169.29166667000001,-44.03333333 169.28333333,-44.03333333 169.275,-44.03333333 169.275,-44.04166667 169.28333333,-44.04166667 169.28333333,-44.05 169.29166667000001,-44.05 169.3,-44.05 169.30833333000001,-44.05 169.31666667,-44.05 169.325,-44.05 169.33333333,-44.05 169.34166667,-44.05 169.35,-44.05 169.35833333,-44.05 169.36666667,-44.05</coordinates></LinearRing></innerBoundaryIs><innerBoundaryIs><LinearRing><coordinates>169.28333333,-44.05 169.275,-44.05 169.275,-44.05833333 169.28333333,-44.05833333 169.28333333,-44.05</coordinates></LinearRing></innerBoundaryIs><innerBoundaryIs><LinearRing><coordinates>169.275,-44.05833333 169.26666667000001,-44.05833333 169.26666667000001,-44.05 169.26666667000001,-44.04166667 169.25833333,-44.04166667 169.25833333,-44.05 169.25,-44.05 169.25,-44.05833333 169.24166667,-44.05833333 169.23333333,-44.05833333 169.23333333,-44.06666667 169.23333333,-44.075 169.24166667,-44.075 169.25,-44.075 169.25833333,-44.075 169.26666667000001,-44.075 169.275,-44.075 169.275,-44.06666667 169.275,-44.05833333</coordinates></LinearRing></innerBoundaryIs><innerBoundaryIs><LinearRing><coordinates>169.25,-44.05 169.25,-44.04166667 169.25,-44.03333333 169.24166667,-44.03333333 169.23333333,-44.03333333 169.23333333,-44.04166667 169.23333333,-44.05 169.24166667,-44.05 169.25,-44.05</coordinates></LinearRing></innerBoundaryIs><innerBoundaryIs><LinearRing><coordinates>169.13333333,-44.15 169.13333333,-44.14166667 169.13333333,-44.13333333 169.125,-44.13333333 169.11666667,-44.13333333 169.11666667,-44.14166667 169.125,-44.14166667 169.125,-44.15 169.13333333,-44.15</coordinates></LinearRing></innerBoundaryIs><innerBoundaryIs><LinearRing><coordinates>169.11666667,-44.14166667 169.10833333,-44.14166667 169.1,-44.14166667 169.1,-44.15 169.10833333,-44.15 169.11666667,-44.15 169.11666667,-44.14166667</coordinates></LinearRing></innerBoundaryIs><innerBoundaryIs><LinearRing><coordinates>169.1,-44.14166667 169.1,-44.13333333 169.10833333,-44.13333333 169.10833333,-44.125 169.10833333,-44.11666667 169.1,-44.11666667 169.1,-44.10833333 169.10833333,-44.10833333 169.11666667,-44.10833333 169.125,-44.10833333 169.13333333,-44.10833333 169.13333333,-44.1 169.14166667000001,-44.1 169.14166667000001,-44.10833333 169.15,-44.10833333 169.15833333,-44.10833333 169.16666667000001,-44.10833333 169.175,-44.10833333 169.18333333000001,-44.10833333 169.19166667,-44.10833333 169.19166667,-44.1 169.18333333000001,-44.1 169.18333333000001,-44.09166667 169.175,-44.09166667 169.175,-44.08333333 169.16666667000001,-44.08333333 169.16666667000001,-44.075 169.15833333,-44.075 169.15,-44.075 169.14166667000001,-44.075 169.13333333,-44.075 169.125,-44.075 169.11666667,-44.075 169.10833333,-44.075 169.1,-44.075 169.1,-44.06666667 169.10833333,-44.06666667 169.10833333,-44.05833333 169.11666667,-44.05833333 169.11666667,-44.05 169.10833333,-44.05 169.1,-44.05 169.1,-44.05833333 169.09166667,-44.05833333 169.08333333,-44.05833333 169.08333333,-44.05 169.075,-44.05 169.075,-44.04166667 169.08333333,-44.04166667 169.08333333,-44.03333333 169.075,-44.03333333 169.075,-44.025 169.075,-44.01666667 169.08333333,-44.01666667 169.08333333,-44.025 169.09166667,-44.025 169.09166667,-44.03333333 169.1,-44.03333333 169.1,-44.04166667 169.10833333,-44.04166667 169.11666667,-44.04166667 169.125,-44.04166667 169.125,-44.03333333 169.11666667,-44.03333333 169.10833333,-44.03333333 169.10833333,-44.025 169.10833333,-44.01666667 169.1,-44.01666667 169.1,-44.00833333 169.09166667,-44.00833333 169.08333333,-44.00833333 169.075,-44.00833333 169.075,-44.0 169.06666667,-44.0 169.06666667,-43.99166667 169.05833333000001,-43.99166667 169.05,-43.99166667 169.05,-43.98333333 169.04166667000001,-43.98333333 169.03333333,-43.98333333 169.03333333,-43.975 169.025,-43.975 169.01666667000001,-43.975 169.00833333,-43.975 169.00833333,-43.96666667 169.0,-43.96666667 168.99166667,-43.96666667 168.98333333,-43.96666667 168.975,-43.96666667 168.975,-43.975 168.96666667,-43.975 168.95833333,-43.975 168.95833333,-43.98333333 168.96666667,-43.98333333 168.975,-43.98333333 168.98333333,-43.98333333 168.98333333,-43.99166667 168.99166667,-43.99166667 169.0,-43.99166667 169,-44 169.00833333,-44.0 169.01666667000001,-44.0 169.01666667000001,-44.00833333 169.025,-44.00833333 169.03333333,-44.00833333 169.04166667000001,-44.00833333 169.05,-44.00833333 169.05,-44.01666667 169.05833333000001,-44.01666667 169.05833333000001,-44.025 169.05833333000001,-44.03333333 169.05,-44.03333333 169.05,-44.04166667 169.05,-44.05 169.05,-44.05833333 169.05833333000001,-44.05833333 169.05833333000001,-44.06666667 169.05833333000001,-44.075 169.05833333000001,-44.08333333 169.05,-44.08333333 169.05,-44.09166667 169.05833333000001,-44.09166667 169.06666667,-44.09166667 169.075,-44.09166667 169.075,-44.1 169.06666667,-44.1 169.05833333000001,-44.1 169.05,-44.1 169.04166667000001,-44.1 169.04166667000001,-44.09166667 169.03333333,-44.09166667 169.025,-44.09166667 169.01666667000001,-44.09166667 169.01666667000001,-44.08333333 169.00833333,-44.08333333 169.00833333,-44.075 169.00833333,-44.06666667 169.00833333,-44.05833333 169.0,-44.05833333 168.99166667,-44.05833333 168.98333333,-44.05833333 168.975,-44.05833333 168.96666667,-44.05833333 168.96666667,-44.06666667 168.975,-44.06666667 168.975,-44.075 168.98333333,-44.075 168.98333333,-44.08333333 168.975,-44.08333333 168.975,-44.09166667 168.98333333,-44.09166667 168.99166667,-44.09166667 168.99166667,-44.1 169.0,-44.1 169.0,-44.10833333 169.00833333,-44.10833333 169.00833333,-44.11666667 169.00833333,-44.125 169.0,-44.125 168.99166667,-44.125 168.98333333,-44.125 168.975,-44.125 168.96666667,-44.125 168.95833333,-44.125 168.95833333,-44.13333333 168.95833333,-44.14166667 168.96666667,-44.14166667 168.975,-44.14166667 168.975,-44.15 168.98333333,-44.15 168.99166667,-44.15 168.99166667,-44.15833333 168.99166667,-44.16666667 168.99166667,-44.175 169.0,-44.175 169.00833333,-44.175 169.01666667000001,-44.175 169.01666667000001,-44.16666667 169.01666667000001,-44.15833333 169.00833333,-44.15833333 169.00833333,-44.15 169.00833333,-44.14166667 169.01666667000001,-44.14166667 169.01666667000001,-44.15 169.025,-44.15 169.03333333,-44.15 169.03333333,-44.14166667 169.025,-44.14166667 169.025,-44.13333333 169.03333333,-44.13333333 169.04166667000001,-44.13333333 169.05,-44.13333333 169.05,-44.14166667 169.05833333000001,-44.14166667 169.05833333000001,-44.13333333 169.06666667,-44.13333333 169.06666667,-44.14166667 169.06666667,-44.15 169.075,-44.15 169.08333333,-44.15 169.08333333,-44.14166667 169.09166667,-44.14166667 169.1,-44.14166667</coordinates></LinearRing></innerBoundaryIs><innerBoundaryIs><LinearRing><coordinates>169.19166667,-44.10833333 169.19166667,-44.11666667 169.2,-44.11666667 169.20833333,-44.11666667 169.20833333,-44.125 169.21666667,-44.125 169.21666667,-44.13333333 169.225,-44.13333333 169.225,-44.125 169.225,-44.11666667 169.21666667,-44.11666667 169.21666667,-44.10833333 169.20833333,-44.10833333 169.2,-44.10833333 169.19166667,-44.10833333</coordinates></LinearRing></innerBoundaryIs><innerBoundaryIs><LinearRing><coordinates>169.19166667,-44.11666667 169.18333333000001,-44.11666667 169.175,-44.11666667 169.16666667000001,-44.11666667 169.16666667000001,-44.125 169.15833333,-44.125 169.15,-44.125 169.15,-44.13333333 169.15833333,-44.13333333 169.16666667000001,-44.13333333 169.175,-44.13333333 169.175,-44.125 169.18333333000001,-44.125 169.18333333000001,-44.13333333 169.19166667,-44.13333333 169.19166667,-44.125 169.19166667,-44.11666667</coordinates></LinearRing></innerBoundaryIs><innerBoundaryIs><LinearRing><coordinates>169.225,-44.11666667 169.23333333,-44.11666667 169.23333333,-44.10833333 169.225,-44.10833333 169.225,-44.11666667</coordinates></LinearRing></innerBoundaryIs><innerBoundaryIs><LinearRing><coordinates>169.16666667000001,-44.075 169.175,-44.075 169.18333333000001,-44.075 169.19166667,-44.075 169.2,-44.075 169.2,-44.06666667 169.2,-44.05833333 169.19166667,-44.05833333 169.18333333000001,-44.05833333 169.175,-44.05833333 169.16666667000001,-44.05833333 169.15833333,-44.05833333 169.15833333,-44.06666667 169.16666667000001,-44.06666667 169.16666667000001,-44.075</coordinates></LinearRing></innerBoundaryIs><innerBoundaryIs><LinearRing><coordinates>169.15833333,-44.05833333 169.15833333,-44.05 169.15833333,-44.04166667 169.15,-44.04166667 169.14166667000001,-44.04166667 169.14166667000001,-44.05 169.14166667000001,-44.05833333 169.15,-44.05833333 169.15833333,-44.05833333</coordinates></LinearRing></innerBoundaryIs><innerBoundaryIs><LinearRing><coordinates>169.16666667000001,-44.2 169.15833333,-44.2 169.15,-44.2 169.15,-44.20833333 169.15833333,-44.20833333 169.16666667000001,-44.20833333 169.16666667000001,-44.2</coordinates></LinearRing></innerBoundaryIs><innerBoundaryIs><LinearRing><coordinates>169.03333333,-44.35833333 169.025,-44.35833333 169.01666667000001,-44.35833333 169.01666667000001,-44.36666667 169.025,-44.36666667 169.03333333,-44.36666667 169.03333333,-44.35833333</coordinates></LinearRing></innerBoundaryIs><innerBoundaryIs><LinearRing><coordinates>168.975,-44.38333333 168.975,-44.375 168.96666667,-44.375 168.96666667,-44.38333333 168.975,-44.38333333</coordinates></LinearRing></innerBoundaryIs><innerBoundaryIs><LinearRing><coordinates>168.79166667000001,-44.41666667 168.78333333,-44.41666667 168.775,-44.41666667 168.76666667000001,-44.41666667 168.76666667000001,-44.40833333 168.75833333,-44.40833333 168.75,-44.40833333 168.75,-44.41666667 168.75,-44.425 168.75833333,-44.425 168.76666667000001,-44.425 168.76666667000001,-44.43333333 168.775,-44.43333333 168.78333333,-44.43333333 168.78333333,-44.425 168.79166667000001,-44.425 168.79166667000001,-44.41666667</coordinates></LinearRing></innerBoundaryIs><innerBoundaryIs><LinearRing><coordinates>168.775,-44.45 168.775,-44.44166667 168.76666667000001,-44.44166667 168.76666667000001,-44.45 168.775,-44.45</coordinates></LinearRing></innerBoundaryIs><innerBoundaryIs><LinearRing><coordinates>168.64166667000001,-44.50833333 168.64166667000001,-44.5 168.63333333,-44.5 168.63333333,-44.50833333 168.64166667000001,-44.50833333</coordinates></LinearRing></innerBoundaryIs><innerBoundaryIs><LinearRing><coordinates>168.78333333,-44.54166667 168.78333333,-44.53333333 168.775,-44.53333333 168.775,-44.54166667 168.78333333,-44.54166667</coordinates></LinearRing></innerBoundaryIs><innerBoundaryIs><LinearRing><coordinates>168.69166667,-44.55 168.7,-44.55 168.7,-44.54166667 168.69166667,-44.54166667 168.69166667,-44.55</coordinates></LinearRing></innerBoundaryIs><innerBoundaryIs><LinearRing><coordinates>168.675,-44.55 168.675,-44.54166667 168.66666667000001,-44.54166667 168.66666667000001,-44.55 168.675,-44.55</coordinates></LinearRing></innerBoundaryIs><innerBoundaryIs><LinearRing><coordinates>168.5,-44.73333333 168.5,-44.74166667 168.50833333,-44.74166667 168.51666667000001,-44.74166667 168.51666667000001,-44.73333333 168.50833333,-44.73333333 168.5,-44.73333333</coordinates></LinearRing></innerBoundaryIs><innerBoundaryIs><LinearRing><coordinates>167.88333333,-44.86666667 167.88333333,-44.875 167.875,-44.875 167.86666667,-44.875 167.85833333,-44.875 167.85833333,-44.88333333 167.86666667,-44.88333333 167.875,-44.88333333 167.875,-44.89166667 167.88333333,-44.89166667 167.89166667000001,-44.89166667 167.89166667000001,-44.9 167.89166667000001,-44.90833333 167.9,-44.90833333 167.9,-44.91666667 167.90833333,-44.91666667 167.90833333,-44.90833333 167.90833333,-44.9 167.90833333,-44.89166667 167.91666667000001,-44.89166667 167.91666667000001,-44.88333333 167.90833333,-44.88333333 167.9,-44.88333333 167.9,-44.875 167.89166667000001,-44.875 167.89166667000001,-44.86666667 167.89166667000001,-44.85833333 167.88333333,-44.85833333 167.88333333,-44.86666667</coordinates></LinearRing></innerBoundaryIs><innerBoundaryIs><LinearRing><coordinates>167.85833333,-44.875 167.85833333,-44.86666667 167.85,-44.86666667 167.84166667,-44.86666667 167.84166667,-44.875 167.85,-44.875 167.85833333,-44.875</coordinates></LinearRing></innerBoundaryIs><innerBoundaryIs><LinearRing><coordinates>167.75833333,-44.85833333 167.76666667000001,-44.85833333 167.76666667000001,-44.85 167.75833333,-44.85 167.75833333,-44.85833333</coordinates></LinearRing></innerBoundaryIs><innerBoundaryIs><LinearRing><coordinates>167.75833333,-44.85 167.75833333,-44.84166667 167.75833333,-44.83333333 167.75,-44.83333333 167.75,-44.825 167.74166667,-44.825 167.73333333,-44.825 167.73333333,-44.83333333 167.74166667,-44.83333333 167.74166667,-44.84166667 167.75,-44.84166667 167.75,-44.85 167.75833333,-44.85</coordinates></LinearRing></innerBoundaryIs><innerBoundaryIs><LinearRing><coordinates>167.75,-44.825 167.75833333,-44.825 167.75833333,-44.81666667 167.76666667000001,-44.81666667 167.775,-44.81666667 167.775,-44.80833333 167.76666667000001,-44.80833333 167.75833333,-44.80833333 167.75,-44.80833333 167.74166667,-44.80833333 167.74166667,-44.81666667 167.75,-44.81666667 167.75,-44.825</coordinates></LinearRing></innerBoundaryIs><innerBoundaryIs><LinearRing><coordinates>167.46666667,-45.45 167.46666667,-45.45833333 167.475,-45.45833333 167.475,-45.45 167.46666667,-45.45</coordinates></LinearRing></innerBoundaryIs><innerBoundaryIs><LinearRing><coordinates>167.475,-45.45 167.48333333,-45.45 167.48333333,-45.44166667 167.48333333,-45.43333333 167.475,-45.43333333 167.475,-45.44166667 167.475,-45.45</coordinates></LinearRing></innerBoundaryIs><innerBoundaryIs><LinearRing><coordinates>166.94166667,-45.40833333 166.94166667,-45.41666667 166.95,-45.41666667 166.95833333,-45.41666667 166.95833333,-45.40833333 166.95,-45.40833333 166.94166667,-45.40833333</coordinates></LinearRing></innerBoundaryIs><innerBoundaryIs><LinearRing><coordinates>166.95833333,-45.40833333 166.96666667,-45.40833333 166.975,-45.40833333 166.98333333,-45.40833333 166.99166667,-45.40833333 167.0,-45.40833333 167.0,-45.4 166.99166667,-45.4 166.98333333,-45.4 166.975,-45.4 166.96666667,-45.4 166.95833333,-45.4 166.95833333,-45.40833333</coordinates></LinearRing></innerBoundaryIs><innerBoundaryIs><LinearRing><coordinates>167.59166667,-45.30833333 167.6,-45.30833333 167.6,-45.3 167.59166667,-45.3 167.59166667,-45.30833333</coordinates></LinearRing></innerBoundaryIs><innerBoundaryIs><LinearRing><coordinates>167.6,-45.30833333 167.6,-45.31666667 167.60833333,-45.31666667 167.60833333,-45.30833333 167.6,-45.30833333</coordinates></LinearRing></innerBoundaryIs><innerBoundaryIs><LinearRing><coordinates>168.15,-45.08333333 168.15833333,-45.08333333 168.15833333,-45.075 168.15833333,-45.06666667 168.15,-45.06666667 168.15,-45.05833333 168.14166667000001,-45.05833333 168.14166667000001,-45.06666667 168.14166667000001,-45.075 168.15,-45.075 168.15,-45.08333333</coordinates></LinearRing></innerBoundaryIs><innerBoundaryIs><LinearRing><coordinates>168.15833333,-45.06666667 168.16666667000001,-45.06666667 168.175,-45.06666667 168.18333333000001,-45.06666667 168.18333333000001,-45.05833333 168.175,-45.05833333 168.16666667000001,-45.05833333 168.15833333,-45.05833333 168.15833333,-45.06666667</coordinates></LinearRing></innerBoundaryIs><innerBoundaryIs><LinearRing><coordinates>167.80833333000001,-45.00833333 167.80833333000001,-45.01666667 167.81666667,-45.01666667 167.81666667,-45.00833333 167.80833333000001,-45.00833333</coordinates></LinearRing></innerBoundaryIs><innerBoundaryIs><LinearRing><coordinates>167.81666667,-45.01666667 167.81666667,-45.025 167.825,-45.025 167.825,-45.01666667 167.81666667,-45.01666667</coordinates></LinearRing></innerBoundaryIs><innerBoundaryIs><LinearRing><coordinates>167.825,-45.025 167.825,-45.03333333 167.83333333,-45.03333333 167.83333333,-45.025 167.825,-45.025</coordinates></LinearRing></innerBoundaryIs><innerBoundaryIs><LinearRing><coordinates>167.15833333,-45.15 167.16666667000001,-45.15 167.16666667000001,-45.14166667 167.15833333,-45.14166667 167.15833333,-45.15</coordinates></LinearRing></innerBoundaryIs><innerBoundaryIs><LinearRing><coordinates>167.15833333,-45.14166667 167.15833333,-45.13333333 167.15,-45.13333333 167.14166667000001,-45.13333333 167.14166667000001,-45.14166667 167.15,-45.14166667 167.15833333,-45.14166667</coordinates></LinearRing></innerBoundaryIs><innerBoundaryIs><LinearRing><coordinates>167.53333333,-45.05 167.53333333,-45.05833333 167.54166667000001,-45.05833333 167.54166667000001,-45.05 167.54166667000001,-45.04166667 167.53333333,-45.04166667 167.53333333,-45.05</coordinates></LinearRing></innerBoundaryIs><innerBoundaryIs><LinearRing><coordinates>167.53333333,-45.04166667 167.53333333,-45.03333333 167.525,-45.03333333 167.525,-45.04166667 167.53333333,-45.04166667</coordinates></LinearRing></innerBoundaryIs><innerBoundaryIs><LinearRing><coordinates>167.7,-45.04166667 167.7,-45.05 167.70833333,-45.05 167.70833333,-45.05833333 167.71666667,-45.05833333 167.71666667,-45.05 167.725,-45.05 167.73333333,-45.05 167.73333333,-45.04166667 167.725,-45.04166667 167.71666667,-45.04166667 167.71666667,-45.03333333 167.725,-45.03333333 167.73333333,-45.03333333 167.73333333,-45.025 167.725,-45.025 167.725,-45.01666667 167.71666667,-45.01666667 167.71666667,-45.025 167.70833333,-45.025 167.70833333,-45.03333333 167.7,-45.03333333 167.7,-45.04166667</coordinates></LinearRing></innerBoundaryIs><innerBoundaryIs><LinearRing><coordinates>167.70833333,-45.05833333 167.7,-45.05833333 167.69166667,-45.05833333 167.69166667,-45.06666667 167.7,-45.06666667 167.70833333,-45.06666667 167.70833333,-45.05833333</coordinates></LinearRing></innerBoundaryIs><innerBoundaryIs><LinearRing><coordinates>167.86666667,-44.975 167.875,-44.975 167.875,-44.96666667 167.86666667,-44.96666667 167.86666667,-44.975</coordinates></LinearRing></innerBoundaryIs><innerBoundaryIs><LinearRing><coordinates>167.86666667,-44.96666667 167.86666667,-44.95833333 167.85833333,-44.95833333 167.85833333,-44.96666667 167.86666667,-44.96666667</coordinates></LinearRing></innerBoundaryIs><innerBoundaryIs><LinearRing><coordinates>167.91666667000001,-44.975 167.925,-44.975 167.925,-44.96666667 167.91666667000001,-44.96666667 167.91666667000001,-44.975</coordinates></LinearRing></innerBoundaryIs><innerBoundaryIs><LinearRing><coordinates>167.925,-44.975 167.925,-44.98333333 167.93333333000001,-44.98333333 167.94166667,-44.98333333 167.95,-44.98333333 167.95833333,-44.98333333 167.95833333,-44.975 167.96666667,-44.975 167.96666667,-44.96666667 167.95833333,-44.96666667 167.95,-44.96666667 167.95,-44.975 167.94166667,-44.975 167.94166667,-44.96666667 167.93333333000001,-44.96666667 167.93333333000001,-44.975 167.925,-44.975</coordinates></LinearRing></innerBoundaryIs><innerBoundaryIs><LinearRing><coordinates>167.925,-44.98333333 167.91666667000001,-44.98333333 167.91666667000001,-44.99166667 167.925,-44.99166667 167.925,-44.98333333</coordinates></LinearRing></innerBoundaryIs><innerBoundaryIs><LinearRing><coordinates>168.16666667000001,-44.94166667 168.175,-44.94166667 168.175,-44.93333333 168.16666667000001,-44.93333333 168.16666667000001,-44.94166667</coordinates></LinearRing></innerBoundaryIs><innerBoundaryIs><LinearRing><coordinates>168.175,-44.94166667 168.175,-44.95 168.18333333000001,-44.95 168.18333333000001,-44.95833333 168.19166667,-44.95833333 168.2,-44.95833333 168.2,-44.95 168.19166667,-44.95 168.19166667,-44.94166667 168.18333333000001,-44.94166667 168.175,-44.94166667</coordinates></LinearRing></innerBoundaryIs><innerBoundaryIs><LinearRing><coordinates>168.16666667000001,-44.99166667 168.16666667000001,-44.98333333 168.16666667000001,-44.975 168.15833333,-44.975 168.15833333,-44.98333333 168.15833333,-44.99166667 168.16666667000001,-44.99166667</coordinates></LinearRing></innerBoundaryIs><innerBoundaryIs><LinearRing><coordinates>168.16666667000001,-44.99166667 168.16666667000001,-45.0 168.175,-45.0 168.175,-44.99166667 168.16666667000001,-44.99166667</coordinates></LinearRing></innerBoundaryIs><innerBoundaryIs><LinearRing><coordinates>167.79166667000001,-44.9 167.79166667000001,-44.90833333 167.8,-44.90833333 167.8,-44.9 167.8,-44.89166667 167.79166667000001,-44.89166667 167.79166667000001,-44.9</coordinates></LinearRing></innerBoundaryIs><innerBoundaryIs><LinearRing><coordinates>167.79166667000001,-44.90833333 167.78333333,-44.90833333 167.78333333,-44.91666667 167.79166667000001,-44.91666667 167.79166667000001,-44.90833333</coordinates></LinearRing></innerBoundaryIs><innerBoundaryIs><LinearRing><coordinates>167.79166667000001,-44.89166667 167.79166667000001,-44.88333333 167.78333333,-44.88333333 167.78333333,-44.89166667 167.79166667000001,-44.89166667</coordinates></LinearRing></innerBoundaryIs><innerBoundaryIs><LinearRing><coordinates>168.10833333,-44.71666667 168.10833333,-44.725 168.10833333,-44.73333333 168.1,-44.73333333 168.1,-44.725 168.09166667,-44.725 168.08333333,-44.725 168.075,-44.725 168.06666667,-44.725 168.06666667,-44.73333333 168.06666667,-44.74166667 168.06666667,-44.75 168.075,-44.75 168.08333333,-44.75 168.08333333,-44.75833333 168.09166667,-44.75833333 168.09166667,-44.76666667 168.1,-44.76666667 168.10833333,-44.76666667 168.10833333,-44.75833333 168.11666667,-44.75833333 168.125,-44.75833333 168.13333333,-44.75833333 168.13333333,-44.75 168.125,-44.75 168.11666667,-44.75 168.10833333,-44.75 168.10833333,-44.74166667 168.11666667,-44.74166667 168.11666667,-44.73333333 168.125,-44.73333333 168.125,-44.725 168.11666667,-44.725 168.11666667,-44.71666667 168.10833333,-44.71666667</coordinates></LinearRing></innerBoundaryIs><innerBoundaryIs><LinearRing><coordinates>168.06666667,-44.75 168.05833333000001,-44.75 168.05,-44.75 168.05,-44.75833333 168.05833333000001,-44.75833333 168.05833333000001,-44.76666667 168.05,-44.76666667 168.05,-44.775 168.05,-44.78333333 168.05833333000001,-44.78333333 168.05833333000001,-44.79166667 168.05833333000001,-44.8 168.06666667,-44.8 168.075,-44.8 168.075,-44.79166667 168.08333333,-44.79166667 168.08333333,-44.78333333 168.075,-44.78333333 168.06666667,-44.78333333 168.06666667,-44.775 168.06666667,-44.76666667 168.06666667,-44.75833333 168.06666667,-44.75</coordinates></LinearRing></innerBoundaryIs><innerBoundaryIs><LinearRing><coordinates>168.08333333,-44.79166667 168.08333333,-44.8 168.09166667,-44.8 168.1,-44.8 168.1,-44.79166667 168.09166667,-44.79166667 168.08333333,-44.79166667</coordinates></LinearRing></innerBoundaryIs><innerBoundaryIs><LinearRing><coordinates>167.89166667000001,-44.80833333 167.89166667000001,-44.81666667 167.9,-44.81666667 167.9,-44.80833333 167.89166667000001,-44.80833333</coordinates></LinearRing></innerBoundaryIs><innerBoundaryIs><LinearRing><coordinates>167.9,-44.80833333 167.90833333,-44.80833333 167.90833333,-44.8 167.9,-44.8 167.9,-44.80833333</coordinates></LinearRing></innerBoundaryIs><innerBoundaryIs><LinearRing><coordinates>167.93333333000001,-44.8 167.94166667,-44.8 167.95,-44.8 167.95,-44.80833333 167.95833333,-44.80833333 167.95833333,-44.81666667 167.95833333,-44.825 167.96666667,-44.825 167.96666667,-44.81666667 167.96666667,-44.80833333 167.96666667,-44.8 167.975,-44.8 167.98333333,-44.8 167.99166667,-44.8 167.99166667,-44.79166667 167.99166667,-44.78333333 167.99166667,-44.775 167.98333333,-44.775 167.975,-44.775 167.96666667,-44.775 167.96666667,-44.78333333 167.975,-44.78333333 167.975,-44.79166667 167.96666667,-44.79166667 167.95833333,-44.79166667 167.95,-44.79166667 167.94166667,-44.79166667 167.93333333000001,-44.79166667 167.93333333000001,-44.8</coordinates></LinearRing></innerBoundaryIs><innerBoundaryIs><LinearRing><coordinates>167.96666667,-44.825 167.96666667,-44.83333333 167.975,-44.83333333 167.975,-44.825 167.96666667,-44.825</coordinates></LinearRing></innerBoundaryIs><innerBoundaryIs><LinearRing><coordinates>167.96666667,-44.83333333 167.95833333,-44.83333333 167.95833333,-44.84166667 167.96666667,-44.84166667 167.96666667,-44.83333333</coordinates></LinearRing></innerBoundaryIs><innerBoundaryIs><LinearRing><coordinates>168.0,-44.8 168.0,-44.80833333 168.00833333,-44.80833333 168.00833333,-44.8 168.01666667000001,-44.8 168.025,-44.8 168.025,-44.79166667 168.025,-44.78333333 168.01666667000001,-44.78333333 168.00833333,-44.78333333 168.00833333,-44.79166667 168.0,-44.79166667 168.0,-44.8</coordinates></LinearRing></innerBoundaryIs><innerBoundaryIs><LinearRing><coordinates>168.0,-44.80833333 167.99166667,-44.80833333 167.99166667,-44.81666667 168.0,-44.81666667 168.0,-44.80833333</coordinates></LinearRing></innerBoundaryIs><innerBoundaryIs><LinearRing><coordinates>167.95,-44.75833333 167.95833333,-44.75833333 167.95833333,-44.76666667 167.96666667,-44.76666667 167.96666667,-44.75833333 167.96666667,-44.75 167.95833333,-44.75 167.95833333,-44.74166667 167.95833333,-44.73333333 167.95,-44.73333333 167.94166667,-44.73333333 167.94166667,-44.725 167.93333333000001,-44.725 167.925,-44.725 167.925,-44.73333333 167.925,-44.74166667 167.93333333000001,-44.74166667 167.94166667,-44.74166667 167.94166667,-44.75 167.95,-44.75 167.95,-44.75833333</coordinates></LinearRing></innerBoundaryIs><innerBoundaryIs><LinearRing><coordinates>167.95833333,-44.76666667 167.95,-44.76666667 167.94166667,-44.76666667 167.93333333000001,-44.76666667 167.93333333000001,-44.75833333 167.925,-44.75833333 167.925,-44.76666667 167.925,-44.775 167.925,-44.78333333 167.93333333000001,-44.78333333 167.94166667,-44.78333333 167.95,-44.78333333 167.95833333,-44.78333333 167.95833333,-44.775 167.95833333,-44.76666667</coordinates></LinearRing></innerBoundaryIs><innerBoundaryIs><LinearRing><coordinates>167.75,-44.76666667 167.75,-44.775 167.75,-44.78333333 167.74166667,-44.78333333 167.74166667,-44.79166667 167.75,-44.79166667 167.75833333,-44.79166667 167.75833333,-44.78333333 167.75833333,-44.775 167.75833333,-44.76666667 167.75,-44.76666667</coordinates></LinearRing></innerBoundaryIs><innerBoundaryIs><LinearRing><coordinates>167.75833333,-44.76666667 167.76666667000001,-44.76666667 167.76666667000001,-44.75833333 167.75833333,-44.75833333 167.75833333,-44.76666667</coordinates></LinearRing></innerBoundaryIs><innerBoundaryIs><LinearRing><coordinates>168.10833333,-44.675 168.10833333,-44.68333333 168.11666667,-44.68333333 168.125,-44.68333333 168.125,-44.675 168.11666667,-44.675 168.10833333,-44.675</coordinates></LinearRing></innerBoundaryIs><innerBoundaryIs><LinearRing><coordinates>168.10833333,-44.68333333 168.1,-44.68333333 168.1,-44.675 168.1,-44.66666667 168.09166667,-44.66666667 168.08333333,-44.66666667 168.075,-44.66666667 168.075,-44.65833333 168.075,-44.65 168.06666667,-44.65 168.05833333000001,-44.65 168.05833333000001,-44.65833333 168.06666667,-44.65833333 168.06666667,-44.66666667 168.05833333000001,-44.66666667 168.05833333000001,-44.675 168.06666667,-44.675 168.075,-44.675 168.075,-44.68333333 168.08333333,-44.68333333 168.08333333,-44.69166667 168.09166667,-44.69166667 168.1,-44.69166667 168.10833333,-44.69166667 168.10833333,-44.68333333</coordinates></LinearRing></innerBoundaryIs><innerBoundaryIs><LinearRing><coordinates>168.225,-44.66666667 168.23333333,-44.66666667 168.23333333,-44.65833333 168.23333333,-44.65 168.225,-44.65 168.225,-44.64166667 168.225,-44.63333333 168.21666667,-44.63333333 168.21666667,-44.64166667 168.20833333,-44.64166667 168.20833333,-44.65 168.21666667,-44.65 168.21666667,-44.65833333 168.225,-44.65833333 168.225,-44.66666667</coordinates></LinearRing></innerBoundaryIs><innerBoundaryIs><LinearRing><coordinates>168.23333333,-44.66666667 168.23333333,-44.675 168.24166667,-44.675 168.25,-44.675 168.25833333,-44.675 168.26666667000001,-44.675 168.26666667000001,-44.66666667 168.25833333,-44.66666667 168.25,-44.66666667 168.24166667,-44.66666667 168.23333333,-44.66666667</coordinates></LinearRing></innerBoundaryIs><innerBoundaryIs><LinearRing><coordinates>168.20833333,-44.65 168.2,-44.65 168.2,-44.65833333 168.2,-44.66666667 168.20833333,-44.66666667 168.20833333,-44.65833333 168.20833333,-44.65</coordinates></LinearRing></innerBoundaryIs><innerBoundaryIs><LinearRing><coordinates>169.3,-44.1 169.3,-44.10833333 169.30833333000001,-44.10833333 169.30833333000001,-44.1 169.3,-44.1</coordinates></LinearRing></innerBoundaryIs><innerBoundaryIs><LinearRing><coordinates>169.30833333000001,-44.1 169.31666667,-44.1 169.31666667,-44.10833333 169.31666667,-44.11666667 169.31666667,-44.125 169.325,-44.125 169.325,-44.11666667 169.33333333,-44.11666667 169.33333333,-44.10833333 169.33333333,-44.1 169.325,-44.1 169.325,-44.09166667 169.325,-44.08333333 169.31666667,-44.08333333 169.31666667,-44.075 169.30833333000001,-44.075 169.30833333000001,-44.08333333 169.30833333000001,-44.09166667 169.30833333000001,-44.1</coordinates></LinearRing></innerBoundaryIs><innerBoundaryIs><LinearRing><coordinates>168.35,-44.39166667 168.35833333,-44.39166667 168.36666667,-44.39166667 168.36666667,-44.38333333 168.35833333,-44.38333333 168.35,-44.38333333 168.35,-44.39166667</coordinates></LinearRing></innerBoundaryIs><innerBoundaryIs><LinearRing><coordinates>168.35,-44.38333333 168.35,-44.375 168.34166667,-44.375 168.34166667,-44.38333333 168.35,-44.38333333</coordinates></LinearRing></innerBoundaryIs><innerBoundaryIs><LinearRing><coordinates>168.44166667,-44.4 168.44166667,-44.40833333 168.45,-44.40833333 168.45,-44.41666667 168.45833333,-44.41666667 168.46666667,-44.41666667 168.475,-44.41666667 168.475,-44.40833333 168.46666667,-44.40833333 168.45833333,-44.40833333 168.45833333,-44.4 168.45,-44.4 168.44166667,-44.4</coordinates></LinearRing></innerBoundaryIs><innerBoundaryIs><LinearRing><coordinates>168.44166667,-44.40833333 168.43333333000001,-44.40833333 168.425,-44.40833333 168.425,-44.41666667 168.41666667000001,-44.41666667 168.40833333,-44.41666667 168.40833333,-44.40833333 168.4,-44.40833333 168.4,-44.4 168.39166667000001,-44.4 168.38333333,-44.4 168.375,-44.4 168.375,-44.40833333 168.38333333,-44.40833333 168.39166667000001,-44.40833333 168.39166667000001,-44.41666667 168.4,-44.41666667 168.4,-44.425 168.40833333,-44.425 168.41666667000001,-44.425 168.425,-44.425 168.425,-44.43333333 168.43333333000001,-44.43333333 168.43333333000001,-44.425 168.43333333000001,-44.41666667 168.44166667,-44.41666667 168.44166667,-44.40833333</coordinates></LinearRing></innerBoundaryIs><innerBoundaryIs><LinearRing><coordinates>168.5,-44.51666667 168.5,-44.525 168.50833333,-44.525 168.51666667000001,-44.525 168.525,-44.525 168.525,-44.51666667 168.51666667000001,-44.51666667 168.50833333,-44.51666667 168.5,-44.51666667</coordinates></LinearRing></innerBoundaryIs><innerBoundaryIs><LinearRing><coordinates>168.525,-44.51666667 168.53333333,-44.51666667 168.53333333,-44.50833333 168.525,-44.50833333 168.525,-44.51666667</coordinates></LinearRing></innerBoundaryIs><innerBoundaryIs><LinearRing><coordinates>168.76666667000001,-44.24166667 168.775,-44.24166667 168.775,-44.23333333 168.775,-44.225 168.76666667000001,-44.225 168.75833333,-44.225 168.75833333,-44.21666667 168.75,-44.21666667 168.74166667,-44.21666667 168.73333333,-44.21666667 168.73333333,-44.225 168.74166667,-44.225 168.74166667,-44.23333333 168.75,-44.23333333 168.75833333,-44.23333333 168.76666667000001,-44.23333333 168.76666667000001,-44.24166667</coordinates></LinearRing></innerBoundaryIs><innerBoundaryIs><LinearRing><coordinates>168.775,-44.24166667 168.775,-44.25 168.78333333,-44.25 168.78333333,-44.24166667 168.775,-44.24166667</coordinates></LinearRing></innerBoundaryIs><innerBoundaryIs><LinearRing><coordinates>168.675,-44.30833333 168.675,-44.31666667 168.68333333000001,-44.31666667 168.68333333000001,-44.30833333 168.68333333000001,-44.3 168.675,-44.3 168.675,-44.30833333</coordinates></LinearRing></innerBoundaryIs><innerBoundaryIs><LinearRing><coordinates>168.675,-44.31666667 168.66666667000001,-44.31666667 168.65833333,-44.31666667 168.65833333,-44.325 168.65,-44.325 168.65,-44.33333333 168.65833333,-44.33333333 168.65833333,-44.34166667 168.66666667000001,-44.34166667 168.66666667000001,-44.33333333 168.675,-44.33333333 168.68333333000001,-44.33333333 168.68333333000001,-44.325 168.675,-44.325 168.675,-44.31666667</coordinates></LinearRing></innerBoundaryIs><innerBoundaryIs><LinearRing><coordinates>168.44166667,-44.35833333 168.43333333000001,-44.35833333 168.425,-44.35833333 168.41666667000001,-44.35833333 168.41666667000001,-44.35 168.40833333,-44.35 168.4,-44.35 168.4,-44.35833333 168.4,-44.36666667 168.40833333,-44.36666667 168.41666667000001,-44.36666667 168.425,-44.36666667 168.43333333000001,-44.36666667 168.44166667,-44.36666667 168.44166667,-44.35833333</coordinates></LinearRing></innerBoundaryIs><innerBoundaryIs><LinearRing><coordinates>168.44166667,-44.36666667 168.44166667,-44.375 168.45,-44.375 168.45,-44.36666667 168.44166667,-44.36666667</coordinates></LinearRing></innerBoundaryIs><innerBoundaryIs><LinearRing><coordinates>169.23333333,-43.95833333 169.23333333,-43.96666667 169.225,-43.96666667 169.21666667,-43.96666667 169.20833333,-43.96666667 169.2,-43.96666667 169.19166667,-43.96666667 169.19166667,-43.975 169.2,-43.975 169.20833333,-43.975 169.21666667,-43.975 169.225,-43.975 169.23333333,-43.975 169.24166667,-43.975 169.25,-43.975 169.25833333,-43.975 169.25833333,-43.96666667 169.26666667000001,-43.96666667 169.26666667000001,-43.95833333 169.26666667000001,-43.95 169.25833333,-43.95 169.25,-43.95 169.25,-43.95833333 169.24166667,-43.95833333 169.23333333,-43.95833333</coordinates></LinearRing></innerBoundaryIs><innerBoundaryIs><LinearRing><coordinates>169.19166667,-43.96666667 169.19166667,-43.95833333 169.18333333000001,-43.95833333 169.175,-43.95833333 169.175,-43.96666667 169.18333333000001,-43.96666667 169.19166667,-43.96666667</coordinates></LinearRing></innerBoundaryIs><innerBoundaryIs><LinearRing><coordinates>169.175,-43.95833333 169.175,-43.95 169.16666667000001,-43.95 169.15833333,-43.95 169.15833333,-43.95833333 169.15833333,-43.96666667 169.16666667000001,-43.96666667 169.16666667000001,-43.95833333 169.175,-43.95833333</coordinates></LinearRing></innerBoundaryIs><innerBoundaryIs><LinearRing><coordinates>169.15833333,-43.96666667 169.15,-43.96666667 169.14166667000001,-43.96666667 169.14166667000001,-43.95833333 169.15,-43.95833333 169.15,-43.95 169.14166667000001,-43.95 169.13333333,-43.95 169.13333333,-43.94166667 169.125,-43.94166667 169.11666667,-43.94166667 169.10833333,-43.94166667 169.10833333,-43.93333333 169.1,-43.93333333 169.09166667,-43.93333333 169.08333333,-43.93333333 169.08333333,-43.925 169.075,-43.925 169.06666667,-43.925 169.05833333000001,-43.925 169.05,-43.925 169.04166667000001,-43.925 169.03333333,-43.925 169.03333333,-43.93333333 169.04166667000001,-43.93333333 169.04166667000001,-43.94166667 169.05,-43.94166667 169.05833333000001,-43.94166667 169.05833333000001,-43.95 169.06666667,-43.95 169.075,-43.95 169.08333333,-43.95 169.09166667,-43.95 169.09166667,-43.95833333 169.1,-43.95833333 169.10833333,-43.95833333 169.11666667,-43.95833333 169.125,-43.95833333 169.125,-43.96666667 169.13333333,-43.96666667 169.13333333,-43.975 169.14166667000001,-43.975 169.15,-43.975 169.15,-43.98333333 169.15833333,-43.98333333 169.15833333,-43.99166667 169.15,-43.99166667 169.14166667000001,-43.99166667 169.13333333,-43.99166667 169.13333333,-44.0 169.14166667000001,-44.0 169.15,-44.0 169.15,-44.00833333 169.15833333,-44.00833333 169.16666667000001,-44.00833333 169.16666667000001,-44.01666667 169.15833333,-44.01666667 169.15833333,-44.025 169.16666667000001,-44.025 169.175,-44.025 169.18333333000001,-44.025 169.18333333000001,-44.01666667 169.19166667,-44.01666667 169.19166667,-44.00833333 169.2,-44.00833333 169.2,-44.0 169.2,-43.99166667 169.19166667,-43.99166667 169.19166667,-43.98333333 169.18333333000001,-43.98333333 169.175,-43.98333333 169.175,-43.975 169.16666667000001,-43.975 169.15833333,-43.975 169.15833333,-43.96666667</coordinates></LinearRing></innerBoundaryIs><innerBoundaryIs><LinearRing><coordinates>169.33333333,-44.0 169.34166667,-44.0 169.34166667,-43.99166667 169.33333333,-43.99166667 169.33333333,-44.0</coordinates></LinearRing></innerBoundaryIs><innerBoundaryIs><LinearRing><coordinates>169.33333333,-43.99166667 169.33333333,-43.98333333 169.325,-43.98333333 169.325,-43.99166667 169.33333333,-43.99166667</coordinates></LinearRing></innerBoundaryIs><innerBoundaryIs><LinearRing><coordinates>169.475,-43.83333333 169.46666667,-43.83333333 169.46666667,-43.825 169.45833333,-43.825 169.45,-43.825 169.44166667,-43.825 169.44166667,-43.81666667 169.43333333000001,-43.81666667 169.425,-43.81666667 169.41666667000001,-43.81666667 169.40833333,-43.81666667 169.4,-43.81666667 169.39166667000001,-43.81666667 169.38333333,-43.81666667 169.375,-43.81666667 169.375,-43.825 169.38333333,-43.825 169.39166667000001,-43.825 169.39166667000001,-43.83333333 169.4,-43.83333333 169.40833333,-43.83333333 169.41666667000001,-43.83333333 169.41666667000001,-43.84166667 169.425,-43.84166667 169.43333333000001,-43.84166667 169.44166667,-43.84166667 169.44166667,-43.85 169.45,-43.85 169.45833333,-43.85 169.45833333,-43.85833333 169.46666667,-43.85833333 169.475,-43.85833333 169.48333333,-43.85833333 169.48333333,-43.85 169.49166667,-43.85 169.5,-43.85 169.50833333,-43.85 169.51666667000001,-43.85 169.525,-43.85 169.525,-43.85833333 169.53333333,-43.85833333 169.54166667000001,-43.85833333 169.55,-43.85833333 169.55,-43.85 169.55833333000001,-43.85 169.56666667,-43.85 169.575,-43.85 169.58333333,-43.85 169.59166667,-43.85 169.59166667,-43.84166667 169.58333333,-43.84166667 169.575,-43.84166667 169.56666667,-43.84166667 169.55833333000001,-43.84166667 169.55,-43.84166667 169.55,-43.83333333 169.54166667000001,-43.83333333 169.53333333,-43.83333333 169.53333333,-43.825 169.525,-43.825 169.51666667000001,-43.825 169.51666667000001,-43.81666667 169.51666667000001,-43.80833333 169.50833333,-43.80833333 169.50833333,-43.8 169.5,-43.8 169.49166667,-43.8 169.49166667,-43.79166667 169.49166667,-43.78333333 169.48333333,-43.78333333 169.475,-43.78333333 169.475,-43.775 169.48333333,-43.775 169.48333333,-43.76666667 169.475,-43.76666667 169.475,-43.75833333 169.48333333,-43.75833333 169.48333333,-43.75 169.49166667,-43.75 169.49166667,-43.74166667 169.48333333,-43.74166667 169.475,-43.74166667 169.475,-43.73333333 169.46666667,-43.73333333 169.45833333,-43.73333333 169.45,-43.73333333 169.45,-43.74166667 169.44166667,-43.74166667 169.43333333000001,-43.74166667 169.43333333000001,-43.75 169.425,-43.75 169.41666667000001,-43.75 169.41666667000001,-43.75833333 169.40833333,-43.75833333 169.40833333,-43.76666667 169.4,-43.76666667 169.39166667000001,-43.76666667 169.39166667000001,-43.775 169.4,-43.775 169.4,-43.78333333 169.40833333,-43.78333333 169.41666667000001,-43.78333333 169.425,-43.78333333 169.425,-43.79166667 169.43333333000001,-43.79166667 169.44166667,-43.79166667 169.44166667,-43.8 169.45,-43.8 169.45833333,-43.8 169.46666667,-43.8 169.46666667,-43.80833333 169.475,-43.80833333 169.475,-43.81666667 169.48333333,-43.81666667 169.48333333,-43.825 169.48333333,-43.83333333 169.475,-43.83333333</coordinates></LinearRing></innerBoundaryIs><innerBoundaryIs><LinearRing><coordinates>169.48333333,-43.85833333 169.48333333,-43.86666667 169.49166667,-43.86666667 169.49166667,-43.85833333 169.48333333,-43.85833333</coordinates></LinearRing></innerBoundaryIs><innerBoundaryIs><LinearRing><coordinates>169.41666667000001,-43.89166667 169.41666667000001,-43.9 169.425,-43.9 169.425,-43.89166667 169.41666667000001,-43.89166667</coordinates></LinearRing></innerBoundaryIs><innerBoundaryIs><LinearRing><coordinates>169.425,-43.89166667 169.43333333000001,-43.89166667 169.43333333000001,-43.88333333 169.425,-43.88333333 169.425,-43.89166667</coordinates></LinearRing></innerBoundaryIs><innerBoundaryIs><LinearRing><coordinates>167.71666667,-44.86666667 167.71666667,-44.875 167.70833333,-44.875 167.70833333,-44.88333333 167.71666667,-44.88333333 167.71666667,-44.89166667 167.71666667,-44.9 167.725,-44.9 167.725,-44.89166667 167.73333333,-44.89166667 167.73333333,-44.88333333 167.725,-44.88333333 167.725,-44.875 167.725,-44.86666667 167.725,-44.85833333 167.73333333,-44.85833333 167.74166667,-44.85833333 167.74166667,-44.85 167.73333333,-44.85 167.725,-44.85 167.71666667,-44.85 167.71666667,-44.85833333 167.71666667,-44.86666667</coordinates></LinearRing></innerBoundaryIs><innerBoundaryIs><LinearRing><coordinates>167.825,-44.85833333 167.825,-44.86666667 167.83333333,-44.86666667 167.83333333,-44.85833333 167.825,-44.85833333</coordinates></LinearRing></innerBoundaryIs><innerBoundaryIs><LinearRing><coordinates>167.95,-44.85833333 167.95,-44.86666667 167.95,-44.875 167.94166667,-44.875 167.94166667,-44.88333333 167.94166667,-44.89166667 167.94166667,-44.9 167.93333333000001,-44.9 167.93333333000001,-44.90833333 167.94166667,-44.90833333 167.95,-44.90833333 167.95,-44.9 167.95,-44.89166667 167.95833333,-44.89166667 167.95833333,-44.88333333 167.95833333,-44.875 167.95833333,-44.86666667 167.96666667,-44.86666667 167.96666667,-44.85833333 167.975,-44.85833333 167.975,-44.85 167.96666667,-44.85 167.95833333,-44.85 167.95833333,-44.85833333 167.95,-44.85833333</coordinates></LinearRing></innerBoundaryIs><innerBoundaryIs><LinearRing><coordinates>167.15833333,-45.94166667 167.16666667000001,-45.94166667 167.175,-45.94166667 167.18333333000001,-45.94166667 167.18333333000001,-45.93333333 167.19166667,-45.93333333 167.2,-45.93333333 167.2,-45.925 167.19166667,-45.925 167.18333333000001,-45.925 167.18333333000001,-45.91666667 167.175,-45.91666667 167.16666667000001,-45.91666667 167.15833333,-45.91666667 167.15833333,-45.925 167.15833333,-45.93333333 167.15833333,-45.94166667</coordinates></LinearRing></innerBoundaryIs><innerBoundaryIs><LinearRing><coordinates>167.21666667,-45.94166667 167.21666667,-45.95 167.21666667,-45.95833333 167.225,-45.95833333 167.225,-45.95 167.23333333,-45.95 167.24166667,-45.95 167.25,-45.95 167.25,-45.94166667 167.25,-45.93333333 167.24166667,-45.93333333 167.23333333,-45.93333333 167.225,-45.93333333 167.225,-45.925 167.21666667,-45.925 167.20833333,-45.925 167.20833333,-45.93333333 167.21666667,-45.93333333 167.21666667,-45.94166667</coordinates></LinearRing></innerBoundaryIs><innerBoundaryIs><LinearRing><coordinates>167.2,-45.95 167.2,-45.95833333 167.20833333,-45.95833333 167.20833333,-45.95 167.2,-45.95</coordinates></LinearRing></innerBoundaryIs><innerBoundaryIs><LinearRing><coordinates>167.00833333,-46.01666667 167.01666667000001,-46.01666667 167.01666667000001,-46.00833333 167.00833333,-46.00833333 167.00833333,-46.01666667</coordinates></LinearRing></innerBoundaryIs><innerBoundaryIs><LinearRing><coordinates>167.075,-45.85833333 167.075,-45.86666667 167.075,-45.875 167.08333333,-45.875 167.08333333,-45.86666667 167.08333333,-45.85833333 167.075,-45.85833333</coordinates></LinearRing></innerBoundaryIs><innerBoundaryIs><LinearRing><coordinates>167.075,-45.9 167.075,-45.90833333 167.08333333,-45.90833333 167.09166667,-45.90833333 167.09166667,-45.9 167.1,-45.9 167.1,-45.89166667 167.09166667,-45.89166667 167.08333333,-45.89166667 167.08333333,-45.9 167.075,-45.9</coordinates></LinearRing></innerBoundaryIs><innerBoundaryIs><LinearRing><coordinates>167.25833333,-45.7 167.26666667000001,-45.7 167.26666667000001,-45.69166667 167.25833333,-45.69166667 167.25833333,-45.7</coordinates></LinearRing></innerBoundaryIs><innerBoundaryIs><LinearRing><coordinates>167.25,-45.58333333 167.25,-45.59166667 167.25833333,-45.59166667 167.25833333,-45.58333333 167.25,-45.58333333</coordinates></LinearRing></innerBoundaryIs><innerBoundaryIs><LinearRing><coordinates>167.31666667,-45.58333333 167.31666667,-45.59166667 167.325,-45.59166667 167.325,-45.58333333 167.31666667,-45.58333333</coordinates></LinearRing></innerBoundaryIs><innerBoundaryIs><LinearRing><coordinates>167.34166667,-45.45 167.35,-45.45 167.35,-45.44166667 167.34166667,-45.44166667 167.34166667,-45.45</coordinates></LinearRing></innerBoundaryIs><innerBoundaryIs><LinearRing><coordinates>167.35833333,-45.45 167.35833333,-45.45833333 167.36666667,-45.45833333 167.375,-45.45833333 167.38333333,-45.45833333 167.39166667000001,-45.45833333 167.39166667000001,-45.45 167.38333333,-45.45 167.38333333,-45.44166667 167.39166667000001,-45.44166667 167.39166667000001,-45.43333333 167.38333333,-45.43333333 167.375,-45.43333333 167.375,-45.44166667 167.36666667,-45.44166667 167.35833333,-45.44166667 167.35833333,-45.45</coordinates></LinearRing></innerBoundaryIs><innerBoundaryIs><LinearRing><coordinates>167.54166667000001,-45.45 167.55,-45.45 167.55833333000001,-45.45 167.55833333000001,-45.44166667 167.55833333000001,-45.43333333 167.55,-45.43333333 167.54166667000001,-45.43333333 167.54166667000001,-45.425 167.55,-45.425 167.55833333000001,-45.425 167.56666667,-45.425 167.575,-45.425 167.575,-45.41666667 167.56666667,-45.41666667 167.55833333000001,-45.41666667 167.55,-45.41666667 167.54166667000001,-45.41666667 167.54166667000001,-45.40833333 167.53333333,-45.40833333 167.53333333,-45.4 167.53333333,-45.39166667 167.525,-45.39166667 167.51666667000001,-45.39166667 167.50833333,-45.39166667 167.5,-45.39166667 167.49166667,-45.39166667 167.49166667,-45.38333333 167.48333333,-45.38333333 167.475,-45.38333333 167.475,-45.39166667 167.48333333,-45.39166667 167.48333333,-45.4 167.49166667,-45.4 167.5,-45.4 167.5,-45.40833333 167.50833333,-45.40833333 167.50833333,-45.41666667 167.51666667000001,-45.41666667 167.51666667000001,-45.425 167.51666667000001,-45.43333333 167.51666667000001,-45.44166667 167.525,-45.44166667 167.53333333,-45.44166667 167.54166667000001,-45.44166667 167.54166667000001,-45.45</coordinates></LinearRing></innerBoundaryIs><innerBoundaryIs><LinearRing><coordinates>166.99166667,-45.49166667 166.99166667,-45.5 167.0,-45.5 167.0,-45.49166667 166.99166667,-45.49166667</coordinates></LinearRing></innerBoundaryIs><innerBoundaryIs><LinearRing><coordinates>167.25,-45.46666667 167.25833333,-45.46666667 167.25833333,-45.45833333 167.25,-45.45833333 167.25,-45.46666667</coordinates></LinearRing></innerBoundaryIs><innerBoundaryIs><LinearRing><coordinates>166.86666667,-45.425 166.86666667,-45.43333333 166.875,-45.43333333 166.875,-45.44166667 166.88333333,-45.44166667 166.89166667000001,-45.44166667 166.9,-45.44166667 166.9,-45.43333333 166.89166667000001,-45.43333333 166.88333333,-45.43333333 166.88333333,-45.425 166.875,-45.425 166.86666667,-45.425</coordinates></LinearRing></innerBoundaryIs><innerBoundaryIs><LinearRing><coordinates>166.90833333,-45.425 166.91666667000001,-45.425 166.91666667000001,-45.41666667 166.90833333,-45.41666667 166.90833333,-45.425</coordinates></LinearRing></innerBoundaryIs><innerBoundaryIs><LinearRing><coordinates>167.0,-45.425 167.0,-45.43333333 167.00833333,-45.43333333 167.00833333,-45.425 167.0,-45.425</coordinates></LinearRing></innerBoundaryIs><innerBoundaryIs><LinearRing><coordinates>166.925,-45.41666667 166.93333333000001,-45.41666667 166.93333333000001,-45.40833333 166.925,-45.40833333 166.925,-45.41666667</coordinates></LinearRing></innerBoundaryIs><innerBoundaryIs><LinearRing><coordinates>167.575,-45.4 167.58333333,-45.4 167.58333333,-45.39166667 167.575,-45.39166667 167.575,-45.4</coordinates></LinearRing></innerBoundaryIs><innerBoundaryIs><LinearRing><coordinates>167.40833333,-45.25 167.40833333,-45.25833333 167.40833333,-45.26666667 167.40833333,-45.275 167.41666667000001,-45.275 167.41666667000001,-45.26666667 167.41666667000001,-45.25833333 167.41666667000001,-45.25 167.40833333,-45.25</coordinates></LinearRing></innerBoundaryIs><innerBoundaryIs><LinearRing><coordinates>167.58333333,-45.25 167.58333333,-45.25833333 167.59166667,-45.25833333 167.6,-45.25833333 167.60833333,-45.25833333 167.60833333,-45.25 167.6,-45.25 167.59166667,-45.25 167.58333333,-45.25</coordinates></LinearRing></innerBoundaryIs><innerBoundaryIs><LinearRing><coordinates>167.425,-45.30833333 167.43333333000001,-45.30833333 167.43333333000001,-45.3 167.425,-45.3 167.425,-45.30833333</coordinates></LinearRing></innerBoundaryIs><innerBoundaryIs><LinearRing><coordinates>167.44166667,-45.30833333 167.44166667,-45.31666667 167.45,-45.31666667 167.45833333,-45.31666667 167.45833333,-45.30833333 167.45,-45.30833333 167.44166667,-45.30833333</coordinates></LinearRing></innerBoundaryIs><innerBoundaryIs><LinearRing><coordinates>167.46666667,-45.30833333 167.475,-45.30833333 167.475,-45.3 167.46666667,-45.3 167.46666667,-45.30833333</coordinates></LinearRing></innerBoundaryIs><innerBoundaryIs><LinearRing><coordinates>167.49166667,-45.26666667 167.49166667,-45.275 167.5,-45.275 167.5,-45.26666667 167.49166667,-45.26666667</coordinates></LinearRing></innerBoundaryIs><innerBoundaryIs><LinearRing><coordinates>167.63333333,-45.225 167.63333333,-45.23333333 167.64166667000001,-45.23333333 167.64166667000001,-45.225 167.63333333,-45.225</coordinates></LinearRing></innerBoundaryIs><innerBoundaryIs><LinearRing><coordinates>167.38333333,-45.24166667 167.39166667000001,-45.24166667 167.39166667000001,-45.23333333 167.38333333,-45.23333333 167.38333333,-45.24166667</coordinates></LinearRing></innerBoundaryIs><innerBoundaryIs><LinearRing><coordinates>167.61666667,-45.19166667 167.625,-45.19166667 167.625,-45.18333333 167.61666667,-45.18333333 167.61666667,-45.19166667</coordinates></LinearRing></innerBoundaryIs><innerBoundaryIs><LinearRing><coordinates>167.99166667,-45.00833333 167.99166667,-45.01666667 167.98333333,-45.01666667 167.98333333,-45.025 167.98333333,-45.03333333 167.975,-45.03333333 167.975,-45.04166667 167.975,-45.05 167.98333333,-45.05 167.98333333,-45.05833333 167.99166667,-45.05833333 168.0,-45.05833333 168.00833333,-45.05833333 168.01666667000001,-45.05833333 168.025,-45.05833333 168.025,-45.05 168.01666667000001,-45.05 168.01666667000001,-45.04166667 168.00833333,-45.04166667 168.0,-45.04166667 168.0,-45.03333333 168.0,-45.025 168.00833333,-45.025 168.00833333,-45.01666667 168.00833333,-45.00833333 168.01666667000001,-45.00833333 168.01666667000001,-45.0 168.025,-45.0 168.025,-44.99166667 168.01666667000001,-44.99166667 168.00833333,-44.99166667 168.00833333,-44.98333333 168.0,-44.98333333 168.0,-44.975 168.00833333,-44.975 168.01666667000001,-44.975 168.01666667000001,-44.96666667 168.01666667000001,-44.95833333 168.00833333,-44.95833333 168.00833333,-44.95 168.01666667000001,-44.95 168.01666667000001,-44.94166667 168.01666667000001,-44.93333333 168.01666667000001,-44.925 168.00833333,-44.925 168.00833333,-44.93333333 168.0,-44.93333333 168.0,-44.94166667 167.99166667,-44.94166667 167.98333333,-44.94166667 167.98333333,-44.95 167.99166667,-44.95 167.99166667,-44.95833333 168.0,-44.95833333 168.0,-44.96666667 167.99166667,-44.96666667 167.99166667,-44.975 167.99166667,-44.98333333 167.99166667,-44.99166667 167.99166667,-45.0 167.99166667,-45.00833333</coordinates></LinearRing></innerBoundaryIs><innerBoundaryIs><LinearRing><coordinates>168.175,-45.00833333 168.175,-45.01666667 168.18333333000001,-45.01666667 168.18333333000001,-45.00833333 168.175,-45.00833333</coordinates></LinearRing></innerBoundaryIs><innerBoundaryIs><LinearRing><coordinates>167.99166667,-45.11666667 168.0,-45.11666667 168.0,-45.10833333 167.99166667,-45.10833333 167.99166667,-45.11666667</coordinates></LinearRing></innerBoundaryIs><innerBoundaryIs><LinearRing><coordinates>168.1,-45.075 168.10833333,-45.075 168.10833333,-45.06666667 168.1,-45.06666667 168.1,-45.075</coordinates></LinearRing></innerBoundaryIs><innerBoundaryIs><LinearRing><coordinates>168.11666667,-45.075 168.125,-45.075 168.125,-45.06666667 168.11666667,-45.06666667 168.11666667,-45.075</coordinates></LinearRing></innerBoundaryIs><innerBoundaryIs><LinearRing><coordinates>168.13333333,-45.1 168.14166667000001,-45.1 168.15,-45.1 168.15,-45.09166667 168.14166667000001,-45.09166667 168.13333333,-45.09166667 168.13333333,-45.1</coordinates></LinearRing></innerBoundaryIs><innerBoundaryIs><LinearRing><coordinates>168.15833333,-45.1 168.16666667000001,-45.1 168.16666667000001,-45.09166667 168.15833333,-45.09166667 168.15833333,-45.1</coordinates></LinearRing></innerBoundaryIs><innerBoundaryIs><LinearRing><coordinates>168.05,-45.04166667 168.05833333000001,-45.04166667 168.05833333000001,-45.03333333 168.05,-45.03333333 168.05,-45.04166667</coordinates></LinearRing></innerBoundaryIs><innerBoundaryIs><LinearRing><coordinates>168.06666667,-45.04166667 168.075,-45.04166667 168.08333333,-45.04166667 168.08333333,-45.03333333 168.075,-45.03333333 168.075,-45.025 168.06666667,-45.025 168.06666667,-45.03333333 168.06666667,-45.04166667</coordinates></LinearRing></innerBoundaryIs><innerBoundaryIs><LinearRing><coordinates>168.13333333,-45.04166667 168.13333333,-45.05 168.14166667000001,-45.05 168.15,-45.05 168.15833333,-45.05 168.15833333,-45.04166667 168.15,-45.04166667 168.14166667000001,-45.04166667 168.13333333,-45.04166667</coordinates></LinearRing></innerBoundaryIs><innerBoundaryIs><LinearRing><coordinates>168.1,-45.05833333 168.10833333,-45.05833333 168.10833333,-45.05 168.1,-45.05 168.1,-45.05833333</coordinates></LinearRing></innerBoundaryIs><innerBoundaryIs><LinearRing><coordinates>167.93333333000001,-45.03333333 167.94166667,-45.03333333 167.94166667,-45.025 167.93333333000001,-45.025 167.93333333000001,-45.03333333</coordinates></LinearRing></innerBoundaryIs><innerBoundaryIs><LinearRing><coordinates>167.69166667,-45.00833333 167.7,-45.00833333 167.7,-45.01666667 167.70833333,-45.01666667 167.70833333,-45.00833333 167.70833333,-45.0 167.7,-45.0 167.69166667,-45.0 167.69166667,-45.00833333</coordinates></LinearRing></innerBoundaryIs><innerBoundaryIs><LinearRing><coordinates>167.725,-45.075 167.725,-45.08333333 167.73333333,-45.08333333 167.73333333,-45.075 167.725,-45.075</coordinates></LinearRing></innerBoundaryIs><innerBoundaryIs><LinearRing><coordinates>167.65,-45.125 167.65,-45.13333333 167.65833333,-45.13333333 167.65833333,-45.125 167.65833333,-45.11666667 167.65,-45.11666667 167.65,-45.125</coordinates></LinearRing></innerBoundaryIs><innerBoundaryIs><LinearRing><coordinates>167.68333333000001,-45.125 167.68333333000001,-45.13333333 167.69166667,-45.13333333 167.69166667,-45.125 167.68333333000001,-45.125</coordinates></LinearRing></innerBoundaryIs><innerBoundaryIs><LinearRing><coordinates>167.725,-45.125 167.73333333,-45.125 167.73333333,-45.11666667 167.725,-45.11666667 167.725,-45.125</coordinates></LinearRing></innerBoundaryIs><innerBoundaryIs><LinearRing><coordinates>167.425,-45.125 167.43333333000001,-45.125 167.44166667,-45.125 167.44166667,-45.11666667 167.43333333000001,-45.11666667 167.425,-45.11666667 167.425,-45.125</coordinates></LinearRing></innerBoundaryIs><innerBoundaryIs><LinearRing><coordinates>167.45833333,-45.125 167.45833333,-45.13333333 167.46666667,-45.13333333 167.46666667,-45.125 167.45833333,-45.125</coordinates></LinearRing></innerBoundaryIs><innerBoundaryIs><LinearRing><coordinates>167.44166667,-45.15833333 167.44166667,-45.16666667 167.45,-45.16666667 167.45,-45.15833333 167.44166667,-45.15833333</coordinates></LinearRing></innerBoundaryIs><innerBoundaryIs><LinearRing><coordinates>167.53333333,-45.15833333 167.54166667000001,-45.15833333 167.55,-45.15833333 167.55833333000001,-45.15833333 167.55833333000001,-45.15 167.55,-45.15 167.54166667000001,-45.15 167.53333333,-45.15 167.53333333,-45.15833333</coordinates></LinearRing></innerBoundaryIs><innerBoundaryIs><LinearRing><coordinates>167.425,-45.10833333 167.43333333000001,-45.10833333 167.44166667,-45.10833333 167.44166667,-45.1 167.43333333000001,-45.1 167.425,-45.1 167.425,-45.10833333</coordinates></LinearRing></innerBoundaryIs><innerBoundaryIs><LinearRing><coordinates>167.475,-45.05833333 167.48333333,-45.05833333 167.48333333,-45.05 167.475,-45.05 167.475,-45.05833333</coordinates></LinearRing></innerBoundaryIs><innerBoundaryIs><LinearRing><coordinates>167.74166667,-45.06666667 167.75,-45.06666667 167.75,-45.05833333 167.74166667,-45.05833333 167.74166667,-45.06666667</coordinates></LinearRing></innerBoundaryIs><innerBoundaryIs><LinearRing><coordinates>167.71666667,-44.93333333 167.725,-44.93333333 167.725,-44.925 167.71666667,-44.925 167.71666667,-44.93333333</coordinates></LinearRing></innerBoundaryIs><innerBoundaryIs><LinearRing><coordinates>167.74166667,-44.93333333 167.75,-44.93333333 167.75,-44.925 167.74166667,-44.925 167.74166667,-44.93333333</coordinates></LinearRing></innerBoundaryIs><innerBoundaryIs><LinearRing><coordinates>167.93333333000001,-44.94166667 167.94166667,-44.94166667 167.95,-44.94166667 167.95,-44.93333333 167.95,-44.925 167.94166667,-44.925 167.93333333000001,-44.925 167.925,-44.925 167.91666667000001,-44.925 167.91666667000001,-44.93333333 167.925,-44.93333333 167.93333333000001,-44.93333333 167.93333333000001,-44.94166667</coordinates></LinearRing></innerBoundaryIs><innerBoundaryIs><LinearRing><coordinates>167.5,-44.96666667 167.50833333,-44.96666667 167.50833333,-44.95833333 167.5,-44.95833333 167.5,-44.96666667</coordinates></LinearRing></innerBoundaryIs><innerBoundaryIs><LinearRing><coordinates>167.69166667,-44.99166667 167.7,-44.99166667 167.7,-44.98333333 167.69166667,-44.98333333 167.69166667,-44.99166667</coordinates></LinearRing></innerBoundaryIs><innerBoundaryIs><LinearRing><coordinates>167.83333333,-44.95833333 167.84166667,-44.95833333 167.84166667,-44.95 167.83333333,-44.95 167.83333333,-44.95833333</coordinates></LinearRing></innerBoundaryIs><innerBoundaryIs><LinearRing><coordinates>168.09166667,-44.94166667 168.09166667,-44.95 168.1,-44.95 168.1,-44.94166667 168.09166667,-44.94166667</coordinates></LinearRing></innerBoundaryIs><innerBoundaryIs><LinearRing><coordinates>168.14166667000001,-44.94166667 168.15,-44.94166667 168.15,-44.93333333 168.14166667000001,-44.93333333 168.14166667000001,-44.94166667</coordinates></LinearRing></innerBoundaryIs><innerBoundaryIs><LinearRing><coordinates>168.18333333000001,-44.975 168.18333333000001,-44.98333333 168.19166667,-44.98333333 168.19166667,-44.975 168.18333333000001,-44.975</coordinates></LinearRing></innerBoundaryIs><innerBoundaryIs><LinearRing><coordinates>168.09166667,-44.975 168.1,-44.975 168.10833333,-44.975 168.10833333,-44.96666667 168.1,-44.96666667 168.09166667,-44.96666667 168.09166667,-44.975</coordinates></LinearRing></innerBoundaryIs><innerBoundaryIs><LinearRing><coordinates>168.08333333,-44.99166667 168.09166667,-44.99166667 168.09166667,-44.98333333 168.08333333,-44.98333333 168.08333333,-44.99166667</coordinates></LinearRing></innerBoundaryIs><innerBoundaryIs><LinearRing><coordinates>168.075,-44.93333333 168.08333333,-44.93333333 168.08333333,-44.925 168.075,-44.925 168.075,-44.93333333</coordinates></LinearRing></innerBoundaryIs><innerBoundaryIs><LinearRing><coordinates>167.75833333,-44.90833333 167.75,-44.90833333 167.75,-44.91666667 167.75833333,-44.91666667 167.75833333,-44.90833333</coordinates></LinearRing></innerBoundaryIs><innerBoundaryIs><LinearRing><coordinates>168.1,-44.91666667 168.1,-44.925 168.1,-44.93333333 168.10833333,-44.93333333 168.11666667,-44.93333333 168.11666667,-44.925 168.10833333,-44.925 168.10833333,-44.91666667 168.1,-44.91666667</coordinates></LinearRing></innerBoundaryIs><innerBoundaryIs><LinearRing><coordinates>168.15833333,-44.91666667 168.15833333,-44.925 168.16666667000001,-44.925 168.175,-44.925 168.175,-44.91666667 168.16666667000001,-44.91666667 168.16666667000001,-44.90833333 168.15833333,-44.90833333 168.15833333,-44.91666667</coordinates></LinearRing></innerBoundaryIs><innerBoundaryIs><LinearRing><coordinates>168.03333333,-44.88333333 168.03333333,-44.89166667 168.04166667000001,-44.89166667 168.04166667000001,-44.88333333 168.03333333,-44.88333333</coordinates></LinearRing></innerBoundaryIs><innerBoundaryIs><LinearRing><coordinates>168.19166667,-44.88333333 168.2,-44.88333333 168.2,-44.875 168.19166667,-44.875 168.19166667,-44.88333333</coordinates></LinearRing></innerBoundaryIs><innerBoundaryIs><LinearRing><coordinates>168.00833333,-44.54166667 168.00833333,-44.55 168.0,-44.55 168.0,-44.54166667 167.99166667,-44.54166667 167.99166667,-44.53333333 167.98333333,-44.53333333 167.98333333,-44.54166667 167.98333333,-44.55 167.98333333,-44.55833333 167.99166667,-44.55833333 168.0,-44.55833333 168.00833333,-44.55833333 168.01666667000001,-44.55833333 168.01666667000001,-44.56666667 168.00833333,-44.56666667 168.00833333,-44.575 168.01666667000001,-44.575 168.01666667000001,-44.58333333 168.025,-44.58333333 168.03333333,-44.58333333 168.04166667000001,-44.58333333 168.05,-44.58333333 168.05,-44.59166667 168.04166667000001,-44.59166667 168.04166667000001,-44.6 168.05,-44.6 168.05,-44.60833333 168.05833333000001,-44.60833333 168.05833333000001,-44.61666667 168.05833333000001,-44.625 168.06666667,-44.625 168.075,-44.625 168.075,-44.63333333 168.08333333,-44.63333333 168.09166667,-44.63333333 168.09166667,-44.625 168.08333333,-44.625 168.08333333,-44.61666667 168.08333333,-44.60833333 168.075,-44.60833333 168.075,-44.6 168.075,-44.59166667 168.08333333,-44.59166667 168.08333333,-44.58333333 168.075,-44.58333333 168.06666667,-44.58333333 168.06666667,-44.575 168.05833333000001,-44.575 168.05,-44.575 168.04166667000001,-44.575 168.04166667000001,-44.56666667 168.04166667000001,-44.55833333 168.03333333,-44.55833333 168.03333333,-44.55 168.03333333,-44.54166667 168.03333333,-44.53333333 168.025,-44.53333333 168.025,-44.54166667 168.01666667000001,-44.54166667 168.00833333,-44.54166667</coordinates></LinearRing></innerBoundaryIs><innerBoundaryIs><LinearRing><coordinates>168.21666667,-44.54166667 168.21666667,-44.55 168.20833333,-44.55 168.20833333,-44.55833333 168.2,-44.55833333 168.2,-44.56666667 168.20833333,-44.56666667 168.21666667,-44.56666667 168.225,-44.56666667 168.225,-44.55833333 168.23333333,-44.55833333 168.23333333,-44.55 168.24166667,-44.55 168.24166667,-44.55833333 168.25,-44.55833333 168.25833333,-44.55833333 168.25833333,-44.55 168.26666667000001,-44.55 168.26666667000001,-44.54166667 168.25833333,-44.54166667 168.25833333,-44.53333333 168.25,-44.53333333 168.25,-44.54166667 168.24166667,-44.54166667 168.23333333,-44.54166667 168.225,-44.54166667 168.21666667,-44.54166667</coordinates></LinearRing></innerBoundaryIs><innerBoundaryIs><LinearRing><coordinates>168.375,-44.53333333 168.375,-44.54166667 168.38333333,-44.54166667 168.38333333,-44.53333333 168.375,-44.53333333</coordinates></LinearRing></innerBoundaryIs><innerBoundaryIs><LinearRing><coordinates>168.4,-44.53333333 168.40833333,-44.53333333 168.41666667000001,-44.53333333 168.425,-44.53333333 168.43333333000001,-44.53333333 168.44166667,-44.53333333 168.45,-44.53333333 168.45833333,-44.53333333 168.46666667,-44.53333333 168.46666667,-44.525 168.45833333,-44.525 168.45,-44.525 168.44166667,-44.525 168.43333333000001,-44.525 168.425,-44.525 168.41666667000001,-44.525 168.40833333,-44.525 168.4,-44.525 168.4,-44.53333333</coordinates></LinearRing></innerBoundaryIs><innerBoundaryIs><LinearRing><coordinates>167.98333333,-44.71666667 167.98333333,-44.725 167.99166667,-44.725 167.99166667,-44.71666667 167.98333333,-44.71666667</coordinates></LinearRing></innerBoundaryIs><innerBoundaryIs><LinearRing><coordinates>168.03333333,-44.71666667 168.03333333,-44.725 168.04166667000001,-44.725 168.05,-44.725 168.05,-44.71666667 168.04166667000001,-44.71666667 168.03333333,-44.71666667</coordinates></LinearRing></innerBoundaryIs><innerBoundaryIs><LinearRing><coordinates>168.20833333,-44.71666667 168.20833333,-44.725 168.20833333,-44.73333333 168.21666667,-44.73333333 168.21666667,-44.725 168.21666667,-44.71666667 168.20833333,-44.71666667</coordinates></LinearRing></innerBoundaryIs><innerBoundaryIs><LinearRing><coordinates>168.25833333,-44.71666667 168.25833333,-44.725 168.26666667000001,-44.725 168.26666667000001,-44.71666667 168.25833333,-44.71666667</coordinates></LinearRing></innerBoundaryIs><innerBoundaryIs><LinearRing><coordinates>168.2,-44.8 168.20833333,-44.8 168.20833333,-44.80833333 168.21666667,-44.80833333 168.21666667,-44.8 168.21666667,-44.79166667 168.20833333,-44.79166667 168.2,-44.79166667 168.2,-44.8</coordinates></LinearRing></innerBoundaryIs><innerBoundaryIs><LinearRing><coordinates>167.78333333,-44.84166667 167.79166667000001,-44.84166667 167.79166667000001,-44.85 167.8,-44.85 167.80833333000001,-44.85 167.80833333000001,-44.84166667 167.8,-44.84166667 167.8,-44.83333333 167.79166667000001,-44.83333333 167.79166667000001,-44.825 167.78333333,-44.825 167.78333333,-44.83333333 167.78333333,-44.84166667</coordinates></LinearRing></innerBoundaryIs><innerBoundaryIs><LinearRing><coordinates>167.85833333,-44.84166667 167.85833333,-44.85 167.86666667,-44.85 167.86666667,-44.84166667 167.85833333,-44.84166667</coordinates></LinearRing></innerBoundaryIs><innerBoundaryIs><LinearRing><coordinates>167.93333333000001,-44.84166667 167.93333333000001,-44.85 167.94166667,-44.85 167.94166667,-44.84166667 167.93333333000001,-44.84166667</coordinates></LinearRing></innerBoundaryIs><innerBoundaryIs><LinearRing><coordinates>168.03333333,-44.84166667 168.04166667000001,-44.84166667 168.04166667000001,-44.85 168.05,-44.85 168.05,-44.84166667 168.05,-44.83333333 168.05,-44.825 168.04166667000001,-44.825 168.03333333,-44.825 168.025,-44.825 168.01666667000001,-44.825 168.01666667000001,-44.83333333 168.025,-44.83333333 168.03333333,-44.83333333 168.03333333,-44.84166667</coordinates></LinearRing></innerBoundaryIs><innerBoundaryIs><LinearRing><coordinates>168.10833333,-44.84166667 168.11666667,-44.84166667 168.11666667,-44.83333333 168.11666667,-44.825 168.10833333,-44.825 168.10833333,-44.83333333 168.10833333,-44.84166667</coordinates></LinearRing></innerBoundaryIs><innerBoundaryIs><LinearRing><coordinates>168.06666667,-44.825 168.06666667,-44.83333333 168.075,-44.83333333 168.075,-44.825 168.06666667,-44.825</coordinates></LinearRing></innerBoundaryIs><innerBoundaryIs><LinearRing><coordinates>168.08333333,-44.825 168.09166667,-44.825 168.09166667,-44.81666667 168.08333333,-44.81666667 168.08333333,-44.825</coordinates></LinearRing></innerBoundaryIs><innerBoundaryIs><LinearRing><coordinates>167.725,-44.8 167.73333333,-44.8 167.73333333,-44.79166667 167.725,-44.79166667 167.725,-44.8</coordinates></LinearRing></innerBoundaryIs><innerBoundaryIs><LinearRing><coordinates>167.66666667000001,-44.85833333 167.675,-44.85833333 167.68333333000001,-44.85833333 167.68333333000001,-44.85 167.675,-44.85 167.66666667000001,-44.85 167.66666667000001,-44.85833333</coordinates></LinearRing></innerBoundaryIs><innerBoundaryIs><LinearRing><coordinates>167.64166667000001,-44.84166667 167.64166667000001,-44.85 167.65,-44.85 167.65,-44.84166667 167.64166667000001,-44.84166667</coordinates></LinearRing></innerBoundaryIs><innerBoundaryIs><LinearRing><coordinates>167.775,-44.75833333 167.775,-44.76666667 167.78333333,-44.76666667 167.78333333,-44.75833333 167.775,-44.75833333</coordinates></LinearRing></innerBoundaryIs><innerBoundaryIs><LinearRing><coordinates>167.88333333,-44.75833333 167.88333333,-44.76666667 167.89166667000001,-44.76666667 167.9,-44.76666667 167.90833333,-44.76666667 167.90833333,-44.75833333 167.9,-44.75833333 167.89166667000001,-44.75833333 167.88333333,-44.75833333</coordinates></LinearRing></innerBoundaryIs><innerBoundaryIs><LinearRing><coordinates>168.0,-44.75833333 168.00833333,-44.75833333 168.01666667000001,-44.75833333 168.025,-44.75833333 168.025,-44.75 168.025,-44.74166667 168.01666667000001,-44.74166667 168.00833333,-44.74166667 168.00833333,-44.75 168.0,-44.75 168.0,-44.75833333</coordinates></LinearRing></innerBoundaryIs><innerBoundaryIs><LinearRing><coordinates>167.80833333000001,-44.78333333 167.80833333000001,-44.79166667 167.81666667,-44.79166667 167.81666667,-44.78333333 167.80833333000001,-44.78333333</coordinates></LinearRing></innerBoundaryIs><innerBoundaryIs><LinearRing><coordinates>167.76666667000001,-44.74166667 167.775,-44.74166667 167.775,-44.73333333 167.76666667000001,-44.73333333 167.76666667000001,-44.74166667</coordinates></LinearRing></innerBoundaryIs><innerBoundaryIs><LinearRing><coordinates>167.90833333,-44.73333333 167.90833333,-44.725 167.9,-44.725 167.9,-44.73333333 167.90833333,-44.73333333</coordinates></LinearRing></innerBoundaryIs><innerBoundaryIs><LinearRing><coordinates>168.11666667,-44.775 168.11666667,-44.78333333 168.125,-44.78333333 168.125,-44.775 168.11666667,-44.775</coordinates></LinearRing></innerBoundaryIs><innerBoundaryIs><LinearRing><coordinates>168.14166667000001,-44.775 168.14166667000001,-44.78333333 168.15,-44.78333333 168.15,-44.775 168.14166667000001,-44.775</coordinates></LinearRing></innerBoundaryIs><innerBoundaryIs><LinearRing><coordinates>168.525,-44.61666667 168.525,-44.625 168.53333333,-44.625 168.53333333,-44.61666667 168.525,-44.61666667</coordinates></LinearRing></innerBoundaryIs><innerBoundaryIs><LinearRing><coordinates>168.1,-44.625 168.1,-44.63333333 168.10833333,-44.63333333 168.10833333,-44.625 168.1,-44.625</coordinates></LinearRing></innerBoundaryIs><innerBoundaryIs><LinearRing><coordinates>167.81666667,-44.65 167.825,-44.65 167.825,-44.64166667 167.81666667,-44.64166667 167.81666667,-44.65</coordinates></LinearRing></innerBoundaryIs><innerBoundaryIs><LinearRing><coordinates>168.03333333,-44.65 168.04166667000001,-44.65 168.04166667000001,-44.64166667 168.03333333,-44.64166667 168.03333333,-44.65</coordinates></LinearRing></innerBoundaryIs><innerBoundaryIs><LinearRing><coordinates>168.24166667,-44.58333333 168.25,-44.58333333 168.25,-44.59166667 168.25833333,-44.59166667 168.25833333,-44.6 168.26666667000001,-44.6 168.26666667000001,-44.59166667 168.26666667000001,-44.58333333 168.26666667000001,-44.575 168.26666667000001,-44.56666667 168.25833333,-44.56666667 168.25,-44.56666667 168.24166667,-44.56666667 168.23333333,-44.56666667 168.23333333,-44.575 168.24166667,-44.575 168.24166667,-44.58333333</coordinates></LinearRing></innerBoundaryIs><innerBoundaryIs><LinearRing><coordinates>168.35833333,-44.575 168.36666667,-44.575 168.36666667,-44.56666667 168.35833333,-44.56666667 168.35,-44.56666667 168.35,-44.575 168.35833333,-44.575</coordinates></LinearRing></innerBoundaryIs><innerBoundaryIs><LinearRing><coordinates>168.275,-44.6 168.275,-44.60833333 168.28333333,-44.60833333 168.28333333,-44.6 168.275,-44.6</coordinates></LinearRing></innerBoundaryIs><innerBoundaryIs><LinearRing><coordinates>167.89166667000001,-44.575 167.9,-44.575 167.90833333,-44.575 167.90833333,-44.56666667 167.9,-44.56666667 167.89166667000001,-44.56666667 167.89166667000001,-44.575</coordinates></LinearRing></innerBoundaryIs><innerBoundaryIs><LinearRing><coordinates>167.96666667,-44.6 167.975,-44.6 167.975,-44.59166667 167.96666667,-44.59166667 167.96666667,-44.6</coordinates></LinearRing></innerBoundaryIs><innerBoundaryIs><LinearRing><coordinates>167.95833333,-44.55833333 167.96666667,-44.55833333 167.975,-44.55833333 167.975,-44.55 167.96666667,-44.55 167.95833333,-44.55 167.95833333,-44.55833333</coordinates></LinearRing></innerBoundaryIs><innerBoundaryIs><LinearRing><coordinates>169.275,-44.1 169.26666667000001,-44.1 169.25833333,-44.1 169.25,-44.1 169.24166667,-44.1 169.24166667,-44.10833333 169.25,-44.10833333 169.25833333,-44.10833333 169.25833333,-44.11666667 169.26666667000001,-44.11666667 169.275,-44.11666667 169.28333333,-44.11666667 169.29166667000001,-44.11666667 169.29166667000001,-44.10833333 169.29166667000001,-44.1 169.29166667000001,-44.09166667 169.28333333,-44.09166667 169.28333333,-44.1 169.275,-44.1</coordinates></LinearRing></innerBoundaryIs><innerBoundaryIs><LinearRing><coordinates>169.19166667,-44.15 169.2,-44.15 169.2,-44.14166667 169.19166667,-44.14166667 169.19166667,-44.15</coordinates></LinearRing></innerBoundaryIs><innerBoundaryIs><LinearRing><coordinates>169.24166667,-44.125 169.25,-44.125 169.25,-44.11666667 169.24166667,-44.11666667 169.24166667,-44.125</coordinates></LinearRing></innerBoundaryIs><innerBoundaryIs><LinearRing><coordinates>169.46666667,-44.09166667 169.46666667,-44.1 169.475,-44.1 169.475,-44.09166667 169.46666667,-44.09166667</coordinates></LinearRing></innerBoundaryIs><innerBoundaryIs><LinearRing><coordinates>168.79166667000001,-44.39166667 168.8,-44.39166667 168.8,-44.38333333 168.80833333000001,-44.38333333 168.80833333000001,-44.375 168.80833333000001,-44.36666667 168.8,-44.36666667 168.79166667000001,-44.36666667 168.79166667000001,-44.35833333 168.78333333,-44.35833333 168.775,-44.35833333 168.775,-44.35 168.78333333,-44.35 168.79166667000001,-44.35 168.79166667000001,-44.34166667 168.79166667000001,-44.33333333 168.8,-44.33333333 168.80833333000001,-44.33333333 168.80833333000001,-44.34166667 168.81666667,-44.34166667 168.825,-44.34166667 168.83333333,-44.34166667 168.83333333,-44.35 168.83333333,-44.35833333 168.825,-44.35833333 168.81666667,-44.35833333 168.81666667,-44.36666667 168.825,-44.36666667 168.83333333,-44.36666667 168.84166667,-44.36666667 168.84166667,-44.35833333 168.84166667,-44.35 168.85,-44.35 168.85833333,-44.35 168.85833333,-44.34166667 168.85833333,-44.33333333 168.85833333,-44.325 168.86666667,-44.325 168.86666667,-44.31666667 168.85833333,-44.31666667 168.85833333,-44.30833333 168.86666667,-44.30833333 168.86666667,-44.3 168.875,-44.3 168.875,-44.29166667 168.875,-44.28333333 168.88333333,-44.28333333 168.89166667000001,-44.28333333 168.9,-44.28333333 168.9,-44.275 168.89166667000001,-44.275 168.88333333,-44.275 168.88333333,-44.26666667 168.88333333,-44.25833333 168.875,-44.25833333 168.86666667,-44.25833333 168.86666667,-44.25 168.85833333,-44.25 168.85,-44.25 168.85,-44.25833333 168.85833333,-44.25833333 168.85833333,-44.26666667 168.85833333,-44.275 168.85,-44.275 168.85,-44.28333333 168.84166667,-44.28333333 168.84166667,-44.29166667 168.83333333,-44.29166667 168.825,-44.29166667 168.825,-44.3 168.83333333,-44.3 168.84166667,-44.3 168.84166667,-44.30833333 168.83333333,-44.30833333 168.825,-44.30833333 168.81666667,-44.30833333 168.81666667,-44.31666667 168.80833333000001,-44.31666667 168.8,-44.31666667 168.8,-44.325 168.79166667000001,-44.325 168.79166667000001,-44.31666667 168.79166667000001,-44.30833333 168.78333333,-44.30833333 168.775,-44.30833333 168.775,-44.3 168.78333333,-44.3 168.79166667000001,-44.3 168.79166667000001,-44.29166667 168.78333333,-44.29166667 168.78333333,-44.28333333 168.775,-44.28333333 168.76666667000001,-44.28333333 168.76666667000001,-44.29166667 168.75833333,-44.29166667 168.75,-44.29166667 168.74166667,-44.29166667 168.73333333,-44.29166667 168.725,-44.29166667 168.71666667,-44.29166667 168.71666667,-44.3 168.71666667,-44.30833333 168.725,-44.30833333 168.73333333,-44.30833333 168.73333333,-44.31666667 168.73333333,-44.325 168.725,-44.325 168.71666667,-44.325 168.71666667,-44.33333333 168.70833333,-44.33333333 168.70833333,-44.34166667 168.7,-44.34166667 168.69166667,-44.34166667 168.69166667,-44.35 168.7,-44.35 168.7,-44.35833333 168.70833333,-44.35833333 168.71666667,-44.35833333 168.71666667,-44.36666667 168.725,-44.36666667 168.725,-44.375 168.73333333,-44.375 168.74166667,-44.375 168.74166667,-44.38333333 168.75,-44.38333333 168.75833333,-44.38333333 168.76666667000001,-44.38333333 168.775,-44.38333333 168.78333333,-44.38333333 168.78333333,-44.39166667 168.79166667000001,-44.39166667</coordinates></LinearRing></innerBoundaryIs><innerBoundaryIs><LinearRing><coordinates>168.01666667000001,-44.39166667 168.025,-44.39166667 168.025,-44.4 168.03333333,-44.4 168.03333333,-44.40833333 168.03333333,-44.41666667 168.03333333,-44.425 168.03333333,-44.43333333 168.03333333,-44.44166667 168.04166667000001,-44.44166667 168.04166667000001,-44.45 168.05,-44.45 168.05,-44.45833333 168.05,-44.46666667 168.05,-44.475 168.05,-44.48333333 168.05833333000001,-44.48333333 168.05833333000001,-44.49166667 168.05833333000001,-44.5 168.05833333000001,-44.50833333 168.05833333000001,-44.51666667 168.06666667,-44.51666667 168.075,-44.51666667 168.08333333,-44.51666667 168.08333333,-44.50833333 168.075,-44.50833333 168.075,-44.5 168.075,-44.49166667 168.06666667,-44.49166667 168.06666667,-44.48333333 168.075,-44.48333333 168.075,-44.475 168.075,-44.46666667 168.06666667,-44.46666667 168.06666667,-44.45833333 168.06666667,-44.45 168.06666667,-44.44166667 168.05833333000001,-44.44166667 168.05833333000001,-44.43333333 168.05833333000001,-44.425 168.05833333000001,-44.41666667 168.05833333000001,-44.40833333 168.05,-44.40833333 168.05,-44.4 168.04166667000001,-44.4 168.04166667000001,-44.39166667 168.03333333,-44.39166667 168.03333333,-44.38333333 168.025,-44.38333333 168.01666667000001,-44.38333333 168.01666667000001,-44.39166667</coordinates></LinearRing></innerBoundaryIs><innerBoundaryIs><LinearRing><coordinates>168.60833333,-44.39166667 168.61666667,-44.39166667 168.61666667,-44.4 168.625,-44.4 168.625,-44.40833333 168.63333333,-44.40833333 168.63333333,-44.41666667 168.625,-44.41666667 168.61666667,-44.41666667 168.60833333,-44.41666667 168.6,-44.41666667 168.59166667,-44.41666667 168.58333333,-44.41666667 168.575,-44.41666667 168.575,-44.425 168.56666667,-44.425 168.56666667,-44.43333333 168.575,-44.43333333 168.58333333,-44.43333333 168.59166667,-44.43333333 168.6,-44.43333333 168.60833333,-44.43333333 168.61666667,-44.43333333 168.625,-44.43333333 168.63333333,-44.43333333 168.64166667000001,-44.43333333 168.64166667000001,-44.44166667 168.65,-44.44166667 168.65833333,-44.44166667 168.65833333,-44.43333333 168.66666667000001,-44.43333333 168.66666667000001,-44.425 168.675,-44.425 168.68333333000001,-44.425 168.68333333000001,-44.41666667 168.69166667,-44.41666667 168.69166667,-44.40833333 168.68333333000001,-44.40833333 168.68333333000001,-44.4 168.68333333000001,-44.39166667 168.675,-44.39166667 168.66666667000001,-44.39166667 168.66666667000001,-44.38333333 168.65833333,-44.38333333 168.65,-44.38333333 168.64166667000001,-44.38333333 168.64166667000001,-44.375 168.65,-44.375 168.65,-44.36666667 168.65,-44.35833333 168.64166667000001,-44.35833333 168.63333333,-44.35833333 168.63333333,-44.35 168.64166667000001,-44.35 168.65,-44.35 168.65,-44.34166667 168.64166667000001,-44.34166667 168.64166667000001,-44.33333333 168.63333333,-44.33333333 168.625,-44.33333333 168.61666667,-44.33333333 168.61666667,-44.34166667 168.625,-44.34166667 168.625,-44.35 168.61666667,-44.35 168.60833333,-44.35 168.60833333,-44.34166667 168.6,-44.34166667 168.59166667,-44.34166667 168.59166667,-44.35 168.59166667,-44.35833333 168.6,-44.35833333 168.60833333,-44.35833333 168.60833333,-44.36666667 168.6,-44.36666667 168.59166667,-44.36666667 168.58333333,-44.36666667 168.575,-44.36666667 168.56666667,-44.36666667 168.56666667,-44.375 168.575,-44.375 168.58333333,-44.375 168.59166667,-44.375 168.6,-44.375 168.6,-44.38333333 168.60833333,-44.38333333 168.60833333,-44.39166667</coordinates></LinearRing></innerBoundaryIs><innerBoundaryIs><LinearRing><coordinates>168.40833333,-44.45833333 168.40833333,-44.46666667 168.41666667000001,-44.46666667 168.41666667000001,-44.45833333 168.40833333,-44.45833333</coordinates></LinearRing></innerBoundaryIs><innerBoundaryIs><LinearRing><coordinates>168.46666667,-44.45833333 168.475,-44.45833333 168.48333333,-44.45833333 168.49166667,-44.45833333 168.5,-44.45833333 168.5,-44.45 168.49166667,-44.45 168.48333333,-44.45 168.475,-44.45 168.46666667,-44.45 168.46666667,-44.45833333</coordinates></LinearRing></innerBoundaryIs><innerBoundaryIs><LinearRing><coordinates>168.3,-44.49166667 168.3,-44.5 168.30833333000001,-44.5 168.30833333000001,-44.49166667 168.3,-44.49166667</coordinates></LinearRing></innerBoundaryIs><innerBoundaryIs><LinearRing><coordinates>168.35833333,-44.49166667 168.36666667,-44.49166667 168.375,-44.49166667 168.375,-44.5 168.38333333,-44.5 168.39166667000001,-44.5 168.4,-44.5 168.40833333,-44.5 168.41666667000001,-44.5 168.41666667000001,-44.49166667 168.40833333,-44.49166667 168.40833333,-44.48333333 168.4,-44.48333333 168.39166667000001,-44.48333333 168.39166667000001,-44.475 168.38333333,-44.475 168.375,-44.475 168.36666667,-44.475 168.35833333,-44.475 168.35833333,-44.48333333 168.35833333,-44.49166667</coordinates></LinearRing></innerBoundaryIs><innerBoundaryIs><LinearRing><coordinates>168.55,-44.51666667 168.55833333000001,-44.51666667 168.55833333000001,-44.50833333 168.55,-44.50833333 168.55,-44.51666667</coordinates></LinearRing></innerBoundaryIs><innerBoundaryIs><LinearRing><coordinates>168.51666667000001,-44.43333333 168.51666667000001,-44.44166667 168.50833333,-44.44166667 168.50833333,-44.45 168.51666667000001,-44.45 168.525,-44.45 168.525,-44.44166667 168.525,-44.43333333 168.51666667000001,-44.43333333</coordinates></LinearRing></innerBoundaryIs><innerBoundaryIs><LinearRing><coordinates>168.53333333,-44.43333333 168.53333333,-44.44166667 168.53333333,-44.45 168.54166667000001,-44.45 168.55,-44.45 168.55,-44.44166667 168.55,-44.43333333 168.54166667000001,-44.43333333 168.53333333,-44.43333333</coordinates></LinearRing></innerBoundaryIs><innerBoundaryIs><LinearRing><coordinates>168.89166667000001,-44.44166667 168.89166667000001,-44.45 168.9,-44.45 168.9,-44.44166667 168.89166667000001,-44.44166667</coordinates></LinearRing></innerBoundaryIs><innerBoundaryIs><LinearRing><coordinates>168.9,-44.23333333 168.90833333,-44.23333333 168.90833333,-44.225 168.91666667000001,-44.225 168.925,-44.225 168.93333333000001,-44.225 168.94166667,-44.225 168.95,-44.225 168.95,-44.21666667 168.95833333,-44.21666667 168.96666667,-44.21666667 168.96666667,-44.225 168.975,-44.225 168.98333333,-44.225 168.98333333,-44.21666667 168.975,-44.21666667 168.975,-44.20833333 168.98333333,-44.20833333 168.98333333,-44.2 168.975,-44.2 168.96666667,-44.2 168.95833333,-44.2 168.95,-44.2 168.94166667,-44.2 168.94166667,-44.19166667 168.93333333000001,-44.19166667 168.925,-44.19166667 168.925,-44.18333333 168.91666667000001,-44.18333333 168.91666667000001,-44.175 168.91666667000001,-44.16666667 168.925,-44.16666667 168.925,-44.15833333 168.91666667000001,-44.15833333 168.91666667000001,-44.15 168.90833333,-44.15 168.9,-44.15 168.89166667000001,-44.15 168.88333333,-44.15 168.88333333,-44.14166667 168.875,-44.14166667 168.86666667,-44.14166667 168.86666667,-44.13333333 168.85833333,-44.13333333 168.85,-44.13333333 168.85,-44.14166667 168.85,-44.15 168.85833333,-44.15 168.86666667,-44.15 168.86666667,-44.15833333 168.875,-44.15833333 168.88333333,-44.15833333 168.88333333,-44.16666667 168.89166667000001,-44.16666667 168.89166667000001,-44.175 168.9,-44.175 168.90833333,-44.175 168.90833333,-44.18333333 168.90833333,-44.19166667 168.90833333,-44.2 168.91666667000001,-44.2 168.91666667000001,-44.20833333 168.90833333,-44.20833333 168.9,-44.20833333 168.89166667000001,-44.20833333 168.88333333,-44.20833333 168.875,-44.20833333 168.86666667,-44.20833333 168.86666667,-44.21666667 168.85833333,-44.21666667 168.85,-44.21666667 168.85,-44.20833333 168.84166667,-44.20833333 168.83333333,-44.20833333 168.83333333,-44.2 168.825,-44.2 168.825,-44.20833333 168.81666667,-44.20833333 168.81666667,-44.21666667 168.825,-44.21666667 168.825,-44.225 168.83333333,-44.225 168.84166667,-44.225 168.85,-44.225 168.85833333,-44.225 168.86666667,-44.225 168.875,-44.225 168.88333333,-44.225 168.89166667000001,-44.225 168.9,-44.225 168.9,-44.23333333</coordinates></LinearRing></innerBoundaryIs><innerBoundaryIs><LinearRing><coordinates>168.99166667,-44.23333333 169.0,-44.23333333 169.0,-44.225 168.99166667,-44.225 168.99166667,-44.23333333</coordinates></LinearRing></innerBoundaryIs><innerBoundaryIs><LinearRing><coordinates>168.89166667000001,-44.30833333 168.89166667000001,-44.31666667 168.9,-44.31666667 168.90833333,-44.31666667 168.90833333,-44.30833333 168.9,-44.30833333 168.89166667000001,-44.30833333</coordinates></LinearRing></innerBoundaryIs><innerBoundaryIs><LinearRing><coordinates>168.86666667,-44.35833333 168.875,-44.35833333 168.875,-44.35 168.86666667,-44.35 168.86666667,-44.35833333</coordinates></LinearRing></innerBoundaryIs><innerBoundaryIs><LinearRing><coordinates>168.44166667,-44.31666667 168.44166667,-44.325 168.45,-44.325 168.45833333,-44.325 168.45833333,-44.31666667 168.45,-44.31666667 168.44166667,-44.31666667</coordinates></LinearRing></innerBoundaryIs><innerBoundaryIs><LinearRing><coordinates>168.5,-44.31666667 168.50833333,-44.31666667 168.50833333,-44.30833333 168.5,-44.30833333 168.5,-44.31666667</coordinates></LinearRing></innerBoundaryIs><innerBoundaryIs><LinearRing><coordinates>168.35833333,-44.325 168.36666667,-44.325 168.36666667,-44.31666667 168.35833333,-44.31666667 168.35833333,-44.325</coordinates></LinearRing></innerBoundaryIs><innerBoundaryIs><LinearRing><coordinates>168.5,-44.26666667 168.5,-44.275 168.50833333,-44.275 168.50833333,-44.28333333 168.51666667000001,-44.28333333 168.525,-44.28333333 168.525,-44.275 168.53333333,-44.275 168.54166667000001,-44.275 168.55,-44.275 168.55,-44.26666667 168.54166667000001,-44.26666667 168.54166667000001,-44.25833333 168.53333333,-44.25833333 168.525,-44.25833333 168.525,-44.25 168.51666667000001,-44.25 168.50833333,-44.25 168.5,-44.25 168.5,-44.25833333 168.50833333,-44.25833333 168.50833333,-44.26666667 168.5,-44.26666667</coordinates></LinearRing></innerBoundaryIs><innerBoundaryIs><LinearRing><coordinates>168.79166667000001,-44.275 168.8,-44.275 168.8,-44.26666667 168.8,-44.25833333 168.79166667000001,-44.25833333 168.79166667000001,-44.26666667 168.79166667000001,-44.275</coordinates></LinearRing></innerBoundaryIs><innerBoundaryIs><LinearRing><coordinates>168.45,-44.275 168.45,-44.28333333 168.45,-44.29166667 168.45833333,-44.29166667 168.46666667,-44.29166667 168.475,-44.29166667 168.48333333,-44.29166667 168.48333333,-44.28333333 168.48333333,-44.275 168.475,-44.275 168.46666667,-44.275 168.45833333,-44.275 168.45,-44.275</coordinates></LinearRing></innerBoundaryIs><innerBoundaryIs><LinearRing><coordinates>168.925,-44.275 168.925,-44.28333333 168.93333333000001,-44.28333333 168.93333333000001,-44.275 168.925,-44.275</coordinates></LinearRing></innerBoundaryIs><innerBoundaryIs><LinearRing><coordinates>168.99166667,-44.25 168.99166667,-44.25833333 168.99166667,-44.26666667 169.0,-44.26666667 169.00833333,-44.26666667 169.00833333,-44.25833333 169.01666667000001,-44.25833333 169.01666667000001,-44.25 169.00833333,-44.25 169.0,-44.25 168.99166667,-44.25</coordinates></LinearRing></innerBoundaryIs><innerBoundaryIs><LinearRing><coordinates>168.75833333,-44.25833333 168.76666667000001,-44.25833333 168.76666667000001,-44.25 168.75833333,-44.25 168.75833333,-44.25833333</coordinates></LinearRing></innerBoundaryIs><innerBoundaryIs><LinearRing><coordinates>169.025,-44.16666667 169.025,-44.175 169.03333333,-44.175 169.03333333,-44.16666667 169.03333333,-44.15833333 169.025,-44.15833333 169.025,-44.16666667</coordinates></LinearRing></innerBoundaryIs><innerBoundaryIs><LinearRing><coordinates>169.05833333000001,-44.2 169.05833333000001,-44.20833333 169.06666667,-44.20833333 169.06666667,-44.2 169.05833333000001,-44.2</coordinates></LinearRing></innerBoundaryIs><innerBoundaryIs><LinearRing><coordinates>169.10833333,-44.2 169.10833333,-44.20833333 169.11666667,-44.20833333 169.125,-44.20833333 169.125,-44.2 169.11666667,-44.2 169.10833333,-44.2</coordinates></LinearRing></innerBoundaryIs><innerBoundaryIs><LinearRing><coordinates>169.13333333,-44.21666667 169.14166667000001,-44.21666667 169.14166667000001,-44.20833333 169.13333333,-44.20833333 169.13333333,-44.21666667</coordinates></LinearRing></innerBoundaryIs><innerBoundaryIs><LinearRing><coordinates>168.95,-44.18333333 168.95833333,-44.18333333 168.95833333,-44.175 168.95,-44.175 168.95,-44.18333333</coordinates></LinearRing></innerBoundaryIs><innerBoundaryIs><LinearRing><coordinates>168.96666667,-44.18333333 168.975,-44.18333333 168.975,-44.175 168.96666667,-44.175 168.96666667,-44.18333333</coordinates></LinearRing></innerBoundaryIs><innerBoundaryIs><LinearRing><coordinates>169.1,-44.18333333 169.1,-44.19166667 169.10833333,-44.19166667 169.10833333,-44.18333333 169.1,-44.18333333</coordinates></LinearRing></innerBoundaryIs><innerBoundaryIs><LinearRing><coordinates>168.60833333,-44.16666667 168.60833333,-44.175 168.61666667,-44.175 168.61666667,-44.18333333 168.61666667,-44.19166667 168.61666667,-44.2 168.625,-44.2 168.63333333,-44.2 168.64166667000001,-44.2 168.64166667000001,-44.19166667 168.63333333,-44.19166667 168.63333333,-44.18333333 168.63333333,-44.175 168.625,-44.175 168.625,-44.16666667 168.61666667,-44.16666667 168.60833333,-44.16666667</coordinates></LinearRing></innerBoundaryIs><innerBoundaryIs><LinearRing><coordinates>168.84166667,-44.15833333 168.84166667,-44.16666667 168.85,-44.16666667 168.85833333,-44.16666667 168.85833333,-44.15833333 168.85,-44.15833333 168.84166667,-44.15833333</coordinates></LinearRing></innerBoundaryIs><innerBoundaryIs><LinearRing><coordinates>168.75,-44.19166667 168.75,-44.2 168.75833333,-44.2 168.75833333,-44.19166667 168.75,-44.19166667</coordinates></LinearRing></innerBoundaryIs><innerBoundaryIs><LinearRing><coordinates>168.76666667000001,-44.21666667 168.775,-44.21666667 168.78333333,-44.21666667 168.78333333,-44.20833333 168.775,-44.20833333 168.76666667000001,-44.20833333 168.76666667000001,-44.21666667</coordinates></LinearRing></innerBoundaryIs><innerBoundaryIs><LinearRing><coordinates>168.825,-44.13333333 168.83333333,-44.13333333 168.83333333,-44.125 168.825,-44.125 168.825,-44.13333333</coordinates></LinearRing></innerBoundaryIs><innerBoundaryIs><LinearRing><coordinates>168.91666667000001,-44.13333333 168.91666667000001,-44.14166667 168.925,-44.14166667 168.925,-44.13333333 168.91666667000001,-44.13333333</coordinates></LinearRing></innerBoundaryIs><innerBoundaryIs><LinearRing><coordinates>168.94166667,-44.10833333 168.94166667,-44.11666667 168.95,-44.11666667 168.95,-44.10833333 168.94166667,-44.10833333</coordinates></LinearRing></innerBoundaryIs><innerBoundaryIs><LinearRing><coordinates>169.31666667,-43.94166667 169.31666667,-43.95 169.325,-43.95 169.325,-43.95833333 169.33333333,-43.95833333 169.33333333,-43.95 169.33333333,-43.94166667 169.325,-43.94166667 169.31666667,-43.94166667</coordinates></LinearRing></innerBoundaryIs><innerBoundaryIs><LinearRing><coordinates>169.375,-44.04166667 169.38333333,-44.04166667 169.38333333,-44.03333333 169.375,-44.03333333 169.375,-44.04166667</coordinates></LinearRing></innerBoundaryIs><innerBoundaryIs><LinearRing><coordinates>168.925,-44.05833333 168.925,-44.06666667 168.93333333000001,-44.06666667 168.94166667,-44.06666667 168.94166667,-44.05833333 168.93333333000001,-44.05833333 168.925,-44.05833333</coordinates></LinearRing></innerBoundaryIs><innerBoundaryIs><LinearRing><coordinates>169.2,-44.04166667 169.2,-44.05 169.20833333,-44.05 169.21666667,-44.05 169.21666667,-44.04166667 169.20833333,-44.04166667 169.2,-44.04166667</coordinates></LinearRing></innerBoundaryIs><innerBoundaryIs><LinearRing><coordinates>169.30833333000001,-44.05833333 169.30833333000001,-44.06666667 169.31666667,-44.06666667 169.325,-44.06666667 169.33333333,-44.06666667 169.34166667,-44.06666667 169.34166667,-44.05833333 169.33333333,-44.05833333 169.325,-44.05833333 169.31666667,-44.05833333 169.30833333000001,-44.05833333</coordinates></LinearRing></innerBoundaryIs><innerBoundaryIs><LinearRing><coordinates>168.93333333000001,-44.00833333 168.94166667,-44.00833333 168.95,-44.00833333 168.95,-44.01666667 168.94166667,-44.01666667 168.94166667,-44.025 168.95,-44.025 168.95833333,-44.025 168.96666667,-44.025 168.96666667,-44.01666667 168.96666667,-44.00833333 168.975,-44.00833333 168.975,-44.0 168.96666667,-44.0 168.96666667,-43.99166667 168.95833333,-43.99166667 168.95,-43.99166667 168.95,-43.98333333 168.94166667,-43.98333333 168.93333333000001,-43.98333333 168.925,-43.98333333 168.91666667000001,-43.98333333 168.90833333,-43.98333333 168.90833333,-43.99166667 168.91666667000001,-43.99166667 168.91666667000001,-44.0 168.925,-44.0 168.93333333000001,-44.0 168.93333333000001,-44.00833333</coordinates></LinearRing></innerBoundaryIs><innerBoundaryIs><LinearRing><coordinates>169.26666667000001,-44.0 169.275,-44.0 169.28333333,-44.0 169.29166667000001,-44.0 169.29166667000001,-43.99166667 169.28333333,-43.99166667 169.275,-43.99166667 169.275,-43.98333333 169.26666667000001,-43.98333333 169.25833333,-43.98333333 169.25833333,-43.99166667 169.26666667000001,-43.99166667 169.26666667000001,-44.0</coordinates></LinearRing></innerBoundaryIs><innerBoundaryIs><LinearRing><coordinates>169.31666667,-44.025 169.325,-44.025 169.325,-44.01666667 169.31666667,-44.01666667 169.31666667,-44.025</coordinates></LinearRing></innerBoundaryIs><innerBoundaryIs><LinearRing><coordinates>169.35,-43.98333333 169.35833333,-43.98333333 169.35833333,-43.975 169.35,-43.975 169.35,-43.98333333</coordinates></LinearRing></innerBoundaryIs><innerBoundaryIs><LinearRing><coordinates>169.3,-43.98333333 169.30833333000001,-43.98333333 169.30833333000001,-43.975 169.3,-43.975 169.3,-43.98333333</coordinates></LinearRing></innerBoundaryIs><innerBoundaryIs><LinearRing><coordinates>169.30833333000001,-43.95833333 169.30833333000001,-43.96666667 169.31666667,-43.96666667 169.31666667,-43.95833333 169.30833333000001,-43.95833333</coordinates></LinearRing></innerBoundaryIs><innerBoundaryIs><LinearRing><coordinates>169.19166667,-43.83333333 169.2,-43.83333333 169.2,-43.84166667 169.19166667,-43.84166667 169.18333333000001,-43.84166667 169.18333333000001,-43.85 169.175,-43.85 169.16666667000001,-43.85 169.15833333,-43.85 169.15833333,-43.85833333 169.15,-43.85833333 169.14166667000001,-43.85833333 169.13333333,-43.85833333 169.13333333,-43.86666667 169.125,-43.86666667 169.125,-43.875 169.13333333,-43.875 169.13333333,-43.88333333 169.14166667000001,-43.88333333 169.15,-43.88333333 169.15833333,-43.88333333 169.16666667000001,-43.88333333 169.16666667000001,-43.89166667 169.175,-43.89166667 169.18333333000001,-43.89166667 169.18333333000001,-43.88333333 169.175,-43.88333333 169.175,-43.875 169.175,-43.86666667 169.18333333000001,-43.86666667 169.19166667,-43.86666667 169.2,-43.86666667 169.2,-43.85833333 169.20833333,-43.85833333 169.21666667,-43.85833333 169.225,-43.85833333 169.23333333,-43.85833333 169.24166667,-43.85833333 169.24166667,-43.85 169.25,-43.85 169.25833333,-43.85 169.26666667000001,-43.85 169.26666667000001,-43.84166667 169.275,-43.84166667 169.28333333,-43.84166667 169.29166667000001,-43.84166667 169.29166667000001,-43.83333333 169.3,-43.83333333 169.3,-43.825 169.29166667000001,-43.825 169.28333333,-43.825 169.28333333,-43.81666667 169.29166667000001,-43.81666667 169.3,-43.81666667 169.30833333000001,-43.81666667 169.31666667,-43.81666667 169.325,-43.81666667 169.33333333,-43.81666667 169.34166667,-43.81666667 169.35,-43.81666667 169.35833333,-43.81666667 169.35833333,-43.825 169.36666667,-43.825 169.36666667,-43.81666667 169.36666667,-43.80833333 169.35833333,-43.80833333 169.35833333,-43.8 169.35,-43.8 169.34166667,-43.8 169.33333333,-43.8 169.325,-43.8 169.31666667,-43.8 169.30833333000001,-43.8 169.30833333000001,-43.79166667 169.3,-43.79166667 169.29166667000001,-43.79166667 169.28333333,-43.79166667 169.275,-43.79166667 169.275,-43.8 169.26666667000001,-43.8 169.26666667000001,-43.80833333 169.25833333,-43.80833333 169.25833333,-43.81666667 169.25,-43.81666667 169.24166667,-43.81666667 169.23333333,-43.81666667 169.225,-43.81666667 169.21666667,-43.81666667 169.21666667,-43.825 169.20833333,-43.825 169.2,-43.825 169.19166667,-43.825 169.19166667,-43.83333333</coordinates></LinearRing></innerBoundaryIs><innerBoundaryIs><LinearRing><coordinates>168.94166667,-43.89166667 168.94166667,-43.9 168.95,-43.9 168.95,-43.89166667 168.94166667,-43.89166667</coordinates></LinearRing></innerBoundaryIs><innerBoundaryIs><LinearRing><coordinates>168.95833333,-43.89166667 168.95833333,-43.9 168.96666667,-43.9 168.96666667,-43.89166667 168.95833333,-43.89166667</coordinates></LinearRing></innerBoundaryIs><innerBoundaryIs><LinearRing><coordinates>169.4,-43.89166667 169.40833333,-43.89166667 169.40833333,-43.88333333 169.40833333,-43.875 169.4,-43.875 169.4,-43.88333333 169.4,-43.89166667</coordinates></LinearRing></innerBoundaryIs><innerBoundaryIs><LinearRing><coordinates>169.46666667,-43.89166667 169.46666667,-43.9 169.475,-43.9 169.48333333,-43.9 169.48333333,-43.89166667 169.475,-43.89166667 169.46666667,-43.89166667</coordinates></LinearRing></innerBoundaryIs><innerBoundaryIs><LinearRing><coordinates>169.13333333,-43.925 169.13333333,-43.93333333 169.14166667000001,-43.93333333 169.14166667000001,-43.925 169.13333333,-43.925</coordinates></LinearRing></innerBoundaryIs><innerBoundaryIs><LinearRing><coordinates>169.39166667000001,-43.91666667 169.39166667000001,-43.925 169.4,-43.925 169.4,-43.91666667 169.39166667000001,-43.91666667</coordinates></LinearRing></innerBoundaryIs><innerBoundaryIs><LinearRing><coordinates>168.93333333000001,-43.90833333 168.93333333000001,-43.91666667 168.94166667,-43.91666667 168.95,-43.91666667 168.95,-43.90833333 168.94166667,-43.90833333 168.93333333000001,-43.90833333</coordinates></LinearRing></innerBoundaryIs><innerBoundaryIs><LinearRing><coordinates>169.175,-43.90833333 169.175,-43.91666667 169.18333333000001,-43.91666667 169.18333333000001,-43.90833333 169.175,-43.90833333</coordinates></LinearRing></innerBoundaryIs><innerBoundaryIs><LinearRing><coordinates>169.25833333,-43.86666667 169.25833333,-43.875 169.25833333,-43.88333333 169.26666667000001,-43.88333333 169.26666667000001,-43.875 169.26666667000001,-43.86666667 169.25833333,-43.86666667</coordinates></LinearRing></innerBoundaryIs><innerBoundaryIs><LinearRing><coordinates>169.275,-43.86666667 169.275,-43.875 169.28333333,-43.875 169.28333333,-43.86666667 169.275,-43.86666667</coordinates></LinearRing></innerBoundaryIs><innerBoundaryIs><LinearRing><coordinates>169.38333333,-43.85833333 169.39166667000001,-43.85833333 169.4,-43.85833333 169.4,-43.85 169.40833333,-43.85 169.40833333,-43.84166667 169.4,-43.84166667 169.39166667000001,-43.84166667 169.38333333,-43.84166667 169.375,-43.84166667 169.375,-43.85 169.38333333,-43.85 169.38333333,-43.85833333</coordinates></LinearRing></innerBoundaryIs><innerBoundaryIs><LinearRing><coordinates>169.225,-43.875 169.225,-43.88333333 169.23333333,-43.88333333 169.24166667,-43.88333333 169.24166667,-43.875 169.23333333,-43.875 169.225,-43.875</coordinates></LinearRing></innerBoundaryIs><innerBoundaryIs><LinearRing><coordinates>169.69166667,-43.85833333 169.7,-43.85833333 169.7,-43.85 169.69166667,-43.85 169.69166667,-43.85833333</coordinates></LinearRing></innerBoundaryIs><innerBoundaryIs><LinearRing><coordinates>169.05,-43.85833333 169.05833333000001,-43.85833333 169.05833333000001,-43.85 169.05,-43.85 169.05,-43.85833333</coordinates></LinearRing></innerBoundaryIs><innerBoundaryIs><LinearRing><coordinates>169.54166667000001,-43.75833333 169.55,-43.75833333 169.55833333000001,-43.75833333 169.56666667,-43.75833333 169.56666667,-43.75 169.55833333000001,-43.75 169.55,-43.75 169.54166667000001,-43.75 169.54166667000001,-43.74166667 169.53333333,-43.74166667 169.53333333,-43.75 169.53333333,-43.75833333 169.54166667000001,-43.75833333</coordinates></LinearRing></innerBoundaryIs><innerBoundaryIs><LinearRing><coordinates>169.25,-43.79166667 169.25833333,-43.79166667 169.25833333,-43.78333333 169.25,-43.78333333 169.25,-43.79166667</coordinates></LinearRing></innerBoundaryIs><innerBoundaryIs><LinearRing><coordinates>169.225,-43.78333333 169.23333333,-43.78333333 169.24166667,-43.78333333 169.24166667,-43.775 169.23333333,-43.775 169.225,-43.775 169.225,-43.78333333</coordinates></LinearRing></innerBoundaryIs><innerBoundaryIs><LinearRing><coordinates>169.725,-43.65833333 169.73333333,-43.65833333 169.73333333,-43.65 169.725,-43.65 169.725,-43.65833333</coordinates></LinearRing></innerBoundaryIs><innerBoundaryIs><LinearRing><coordinates>169.58333333,-43.64166667 169.58333333,-43.65 169.59166667,-43.65 169.59166667,-43.64166667 169.58333333,-43.64166667</coordinates></LinearRing></innerBoundaryIs></Polygon></MultiGeometry>
  </Placemark>
</Folder>
</Document></kml>
