# Supplementary material for: Species conservation profiles of a random sample of world spiders III: Oecobiidae to Salticidae
Source: Biodivers Data J. 2018 Aug 2;(6):e27004. doi: 10.3897/BDJ.6.e27004 (PMC6086925; doi:10.3897/BDJ.6.e27004)
Supplement: Supplementary material 11 — Distribution of Tasmanoonopshickmani Forster & Platnick, 1985 [file bdj-06-e27004-s011.kml]

<?xml version="1.0" encoding="UTF-8"?>
<kml xmlns="http://earth.google.com/kml/2.2">
<Document>
<name></name>
<description><![CDATA[]]></description>

<Style id="1">
<LineStyle>
<width>1</width>
<color>ff0000ff</color>
</LineStyle>
<PolyStyle>
<fill>0</fill>
</PolyStyle>
</Style>

<Placemark>
<name>R Polygon</name>
<description><![CDATA[]]></description>
<styleUrl>#1</styleUrl>
<visibility>1</visibility>
<MultiGeometry>
<Polygon>
<outerBoundaryIs>
<LinearRing>
<coordinates>
152.38,-26.9
152.386342391966,-26.9002013323528
152.392659245357,-26.9008045187169
152.398925124436,-26.9018071302737
152.405114798718,-26.9032051298604
152.41120334457,-26.9049928882259
152.417166245566,-26.9071632066984
152.422979491209,-26.9097073461713
152.42861967361,-26.912615062293
152.434064081746,-26.9158746467169
152.439290792905,-26.9194729742469
152.444278760969,-26.9233955556881
152.449007901148,-26.9276265961895
152.453459170866,-26.9321490588443
152.457614646429,-26.9369447332915
152.461457595205,-26.9419943090429
152.464972542995,-26.947277453239
152.468145336345,-26.9527728925227
152.470963199535,-26.9584584986998
152.473414786026,-26.9643113778408
152.475490224144,-26.9703079624672
152.477181156832,-26.9764241064491
152.478480775301,-26.9826351822333
152.479383846446,-26.9889161800099
152.479886733918,-26.9952418084176
152.479987412767,-27.0015865963835
152.479685477595,-27.0079249956857
152.478982144188,-27.0142314838273
152.477880244621,-27.0204806668065
152.476384215856,-27.026647381369
152.474500081871,-27.0327067963317
152.47223542941,-27.0386345125693
152.469599377429,-27.0444066612606
152.466602540378,-27.05
152.463256985463,-27.0553920063866
152.459576184053,-27.0605609687138
152.455574957435,-27.0654860733945
152.451269417138,-27.0701474887706
152.446676900052,-27.0745264449676
152.441815898622,-27.0786053094743
152.436705986386,-27.082367658143
152.431367739157,-27.0857983413235
152.425822652173,-27.0888835448655
152.420093053541,-27.0916108457432
152.414202014333,-27.0939692620786
152.408173255684,-27.0959492973615
152.402031053279,-27.0975429786885
152.395800139597,-27.0987438888676
152.38950560433,-27.0995471922573
152.38317279335,-27.0999496542383
152.37682720665,-27.0999496542383
152.37049439567,-27.0995471922573
152.364199860403,-27.0987438888676
152.357968946721,-27.0975429786885
152.351826744316,-27.0959492973615
152.345797985667,-27.0939692620786
152.339906946459,-27.0916108457432
152.334177347827,-27.0888835448655
152.328632260843,-27.0857983413235
152.323294013614,-27.082367658143
152.318184101378,-27.0786053094743
152.313323099948,-27.0745264449676
152.308730582862,-27.0701474887706
152.304425042565,-27.0654860733945
152.300423815947,-27.0605609687138
152.296743014537,-27.0553920063866
152.293397459622,-27.05
152.290400622571,-27.0444066612606
152.28776457059,-27.0386345125693
152.285499918129,-27.0327067963317
152.283615784144,-27.026647381369
152.282119755379,-27.0204806668065
152.281017855812,-27.0142314838273
152.280314522405,-27.0079249956857
152.280012587233,-27.0015865963835
152.280113266082,-26.9952418084176
152.280616153554,-26.9889161800099
152.281519224699,-26.9826351822333
152.282818843168,-26.9764241064491
152.284509775856,-26.9703079624672
152.286585213973,-26.9643113778408
152.289036800465,-26.9584584986998
152.291854663655,-26.9527728925227
152.295027457005,-26.947277453239
152.298542404795,-26.9419943090429
152.302385353571,-26.9369447332915
152.306540829134,-26.9321490588443
152.310992098852,-26.9276265961895
152.315721239031,-26.9233955556881
152.320709207095,-26.9194729742469
152.325935918254,-26.9158746467169
152.33138032639,-26.912615062293
152.337020508791,-26.9097073461713
152.342833754434,-26.9071632066984
152.34879665543,-26.9049928882259
152.354885201282,-26.9032051298604
152.361074875564,-26.9018071302737
152.367340754643,-26.9008045187169
152.373657608034,-26.9002013323528
152.38,-26.9
</coordinates>
</LinearRing>
</outerBoundaryIs>
</Polygon>
</MultiGeometry>
</Placemark>
</Document>
</kml>
