# Supplementary material for: Species conservation profiles of a random sample of world spiders III: Oecobiidae to Salticidae
Source: Biodivers Data J. 2018 Aug 2;(6):e27004. doi: 10.3897/BDJ.6.e27004 (PMC6086925; doi:10.3897/BDJ.6.e27004)
Supplement: Supplementary material 12 — Distribution of Hamataliwacordata Zhang, Zhu & Song, 2005 [file bdj-06-e27004-s012.kml]

<?xml version="1.0" encoding="UTF-8"?>
<kml xmlns="http://earth.google.com/kml/2.2">
<Document>
<name></name>
<description><![CDATA[]]></description>

<Style id="1">
<LineStyle>
<width>1</width>
<color>ff0000ff</color>
</LineStyle>
<PolyStyle>
<fill>0</fill>
</PolyStyle>
</Style>

<Placemark>
<name>R Polygon</name>
<description><![CDATA[]]></description>
<styleUrl>#1</styleUrl>
<visibility>1</visibility>
<MultiGeometry>
<Polygon>
<outerBoundaryIs>
<LinearRing>
<coordinates>
106.2,24.4
106.206342391966,24.3997986676472
106.212659245357,24.3991954812831
106.218925124436,24.3981928697263
106.225114798718,24.3967948701396
106.23120334457,24.3950071117741
106.237166245566,24.3928367933016
106.242979491209,24.3902926538287
106.24861967361,24.387384937707
106.254064081746,24.3841253532831
106.259290792905,24.3805270257531
106.264278760969,24.3766044443119
106.269007901148,24.3723734038105
106.273459170866,24.3678509411557
106.277614646429,24.3630552667085
106.281457595205,24.3580056909571
106.284972542995,24.3527225467611
106.288145336345,24.3472271074773
106.290963199535,24.3415415013002
106.293414786027,24.3356886221592
106.295490224144,24.3296920375328
106.297181156832,24.3235758935509
106.298480775301,24.3173648177667
106.299383846446,24.3110838199901
106.299886733918,24.3047581915824
106.299987412767,24.2984134036165
106.299685477595,24.2920750043143
106.298982144188,24.2857685161727
106.297880244621,24.2795193331935
106.296384215856,24.273352618631
106.294500081871,24.2672932036683
106.29223542941,24.2613654874307
106.289599377429,24.2555933387394
106.286602540378,24.25
106.283256985463,24.2446079936134
106.279576184053,24.2394390312862
106.275574957435,24.2345139266055
106.271269417138,24.2298525112294
106.266676900052,24.2254735550324
106.261815898622,24.2213946905257
106.256705986386,24.217632341857
106.251367739157,24.2142016586765
106.245822652173,24.2111164551345
106.240093053541,24.2083891542568
106.234202014333,24.2060307379214
106.228173255684,24.2040507026386
106.222031053279,24.2024570213115
106.215800139597,24.2012561111324
106.20950560433,24.2004528077427
106.20317279335,24.2000503457617
106.19682720665,24.2000503457617
106.19049439567,24.2004528077427
106.184199860403,24.2012561111324
106.177968946721,24.2024570213115
106.171826744316,24.2040507026386
106.165797985667,24.2060307379214
106.159906946459,24.2083891542568
106.154177347827,24.2111164551345
106.148632260843,24.2142016586765
106.143294013614,24.217632341857
106.138184101378,24.2213946905257
106.133323099948,24.2254735550324
106.128730582862,24.2298525112294
106.124425042565,24.2345139266055
106.120423815947,24.2394390312862
106.116743014537,24.2446079936134
106.113397459622,24.25
106.110400622571,24.2555933387394
106.10776457059,24.2613654874307
106.105499918129,24.2672932036683
106.103615784144,24.273352618631
106.102119755379,24.2795193331935
106.101017855812,24.2857685161727
106.100314522405,24.2920750043143
106.100012587233,24.2984134036165
106.100113266082,24.3047581915824
106.100616153554,24.3110838199901
106.101519224699,24.3173648177667
106.102818843168,24.3235758935509
106.104509775856,24.3296920375328
106.106585213973,24.3356886221592
106.109036800465,24.3415415013002
106.111854663655,24.3472271074773
106.115027457005,24.3527225467611
106.118542404795,24.3580056909571
106.122385353571,24.3630552667085
106.126540829134,24.3678509411557
106.130992098852,24.3723734038105
106.135721239031,24.3766044443119
106.140709207095,24.3805270257531
106.145935918254,24.3841253532831
106.15138032639,24.387384937707
106.157020508791,24.3902926538287
106.162833754434,24.3928367933016
106.16879665543,24.3950071117741
106.174885201282,24.3967948701396
106.181074875564,24.3981928697263
106.187340754643,24.3991954812831
106.193657608034,24.3997986676472
106.2,24.4
</coordinates>
</LinearRing>
</outerBoundaryIs>
</Polygon>
</MultiGeometry>
</Placemark>
</Document>
</kml>
