# Supplementary material for: Species conservation profiles of a random sample of world spiders III: Oecobiidae to Salticidae
Source: Biodivers Data J. 2018 Aug 2;(6):e27004. doi: 10.3897/BDJ.6.e27004 (PMC6086925; doi:10.3897/BDJ.6.e27004)
Supplement: Supplementary material 13 — Distribution of Boagriuspumilus Simon, 1893 [file bdj-06-e27004-s013.kml]

<?xml version="1.0" encoding="UTF-8"?>
<kml xmlns="http://earth.google.com/kml/2.2">
<Document>
<name></name>
<description><![CDATA[]]></description>

<Style id="1">
<LineStyle>
<width>1</width>
<color>ff0000ff</color>
</LineStyle>
<PolyStyle>
<fill>0</fill>
</PolyStyle>
</Style>

<Placemark>
<name>R Polygon</name>
<description><![CDATA[]]></description>
<styleUrl>#1</styleUrl>
<visibility>1</visibility>
<MultiGeometry>
<Polygon>
<outerBoundaryIs>
<LinearRing>
<coordinates>
103.804434,1.470673
103.810776391966,1.47047166764719
103.817093245357,1.46986848128308
103.823359124436,1.46886586972627
103.829548798718,1.46746787013964
103.83563734457,1.46568011177409
103.841600245566,1.46350979330161
103.847413491209,1.46096565382866
103.85305367361,1.45805793770698
103.858498081746,1.45479835328312
103.863724792905,1.45120002575311
103.868712760969,1.4472774443119
103.873441901148,1.44304640381051
103.877893170866,1.43852394115571
103.882048646429,1.43372826670845
103.885891595205,1.42867869095712
103.889406542995,1.42339554676105
103.892579336345,1.41790010747727
103.895397199535,1.41221450130019
103.897848786027,1.40636162215919
103.899924224144,1.40036503753283
103.901615156832,1.39424889355094
103.902914775301,1.38803781776669
103.903817846446,1.3817568199901
103.904320733918,1.37543119158237
103.904421412767,1.36908640361652
103.904119477595,1.36274800431432
103.903416144188,1.35644151617267
103.902314244621,1.35019233319348
103.900818215856,1.344025618631
103.898934081871,1.33796620366826
103.89666942941,1.33203848743069
103.894033377429,1.32626633873942
103.891036540378,1.320673
103.887690985463,1.31528099361339
103.884010184053,1.31011203128623
103.880008957435,1.30518692660547
103.875703417138,1.30052551122937
103.871110900052,1.29614655503242
103.866249898622,1.29206769052572
103.861139986386,1.28830534185702
103.855801739157,1.2848746586765
103.850256652173,1.28178945513451
103.844527053541,1.27906215425679
103.838636014333,1.27670373792141
103.832607255684,1.27472370263855
103.826465053279,1.27313002131146
103.820234139597,1.27192911113236
103.81393960433,1.27112580774269
103.80760679335,1.27072334576168
103.80126120665,1.27072334576168
103.79492839567,1.27112580774269
103.788633860403,1.27192911113236
103.782402946721,1.27313002131146
103.776260744316,1.27472370263855
103.770231985667,1.27670373792141
103.764340946459,1.27906215425679
103.758611347827,1.28178945513451
103.753066260843,1.2848746586765
103.747728013614,1.28830534185702
103.742618101378,1.29206769052572
103.737757099948,1.29614655503242
103.733164582862,1.30052551122937
103.728859042565,1.30518692660547
103.724857815947,1.31011203128623
103.721177014537,1.31528099361339
103.717831459622,1.320673
103.714834622571,1.32626633873942
103.71219857059,1.33203848743069
103.709933918129,1.33796620366826
103.708049784144,1.344025618631
103.706553755379,1.35019233319348
103.705451855812,1.35644151617267
103.704748522405,1.36274800431432
103.704446587233,1.36908640361652
103.704547266082,1.37543119158237
103.705050153554,1.3817568199901
103.705953224699,1.38803781776669
103.707252843168,1.39424889355094
103.708943775856,1.40036503753283
103.711019213973,1.40636162215919
103.713470800465,1.41221450130019
103.716288663655,1.41790010747727
103.719461457005,1.42339554676105
103.722976404795,1.42867869095712
103.726819353571,1.43372826670845
103.730974829134,1.43852394115571
103.735426098852,1.44304640381051
103.740155239031,1.4472774443119
103.745143207095,1.45120002575311
103.750369918254,1.45479835328312
103.75581432639,1.45805793770698
103.761454508791,1.46096565382866
103.767267754434,1.46350979330161
103.77323065543,1.46568011177409
103.779319201282,1.46746787013964
103.785508875564,1.46886586972627
103.791774754643,1.46986848128308
103.798091608034,1.47047166764719
103.804434,1.470673
</coordinates>
</LinearRing>
</outerBoundaryIs>
</Polygon>
<Polygon>
<outerBoundaryIs>
<LinearRing>
<coordinates>
114.559351,3.345127
114.565693391966,3.34492566764719
114.572010245357,3.34432248128308
114.578276124436,3.34331986972627
114.584465798718,3.34192187013964
114.59055434457,3.34013411177409
114.596517245566,3.33796379330161
114.602330491209,3.33541965382866
114.60797067361,3.33251193770698
114.613415081746,3.32925235328312
114.618641792905,3.32565402575311
114.623629760969,3.3217314443119
114.628358901148,3.31750040381051
114.632810170866,3.31297794115571
114.636965646429,3.30818226670845
114.640808595205,3.30313269095712
114.644323542995,3.29784954676105
114.647496336345,3.29235410747727
114.650314199535,3.28666850130019
114.652765786027,3.28081562215919
114.654841224144,3.27481903753283
114.656532156832,3.26870289355094
114.657831775301,3.26249181776669
114.658734846446,3.2562108199901
114.659237733918,3.24988519158237
114.659338412767,3.24354040361652
114.659036477595,3.23720200431432
114.658333144188,3.23089551617267
114.657231244621,3.22464633319348
114.655735215856,3.218479618631
114.653851081871,3.21242020366826
114.65158642941,3.20649248743069
114.648950377429,3.20072033873942
114.645953540378,3.195127
114.642607985463,3.18973499361339
114.638927184053,3.18456603128623
114.634925957435,3.17964092660547
114.630620417138,3.17497951122937
114.626027900052,3.17060055503242
114.621166898622,3.16652169052572
114.616056986386,3.16275934185702
114.610718739157,3.1593286586765
114.605173652173,3.15624345513451
114.599444053541,3.15351615425679
114.593553014333,3.15115773792141
114.587524255684,3.14917770263855
114.581382053279,3.14758402131146
114.575151139597,3.14638311113236
114.56885660433,3.14557980774269
114.56252379335,3.14517734576168
114.55617820665,3.14517734576168
114.54984539567,3.14557980774269
114.543550860403,3.14638311113236
114.537319946721,3.14758402131146
114.531177744316,3.14917770263855
114.525148985667,3.15115773792141
114.519257946459,3.15351615425679
114.513528347827,3.15624345513451
114.507983260843,3.1593286586765
114.502645013614,3.16275934185702
114.497535101378,3.16652169052572
114.492674099948,3.17060055503242
114.488081582862,3.17497951122937
114.483776042565,3.17964092660547
114.479774815947,3.18456603128623
114.476094014537,3.18973499361339
114.472748459622,3.195127
114.469751622571,3.20072033873942
114.46711557059,3.20649248743069
114.464850918129,3.21242020366826
114.462966784144,3.218479618631
114.461470755379,3.22464633319348
114.460368855812,3.23089551617267
114.459665522405,3.23720200431432
114.459363587233,3.24354040361652
114.459464266082,3.24988519158237
114.459967153554,3.2562108199901
114.460870224699,3.26249181776669
114.462169843168,3.26870289355094
114.463860775856,3.27481903753283
114.465936213973,3.28081562215919
114.468387800465,3.28666850130019
114.471205663655,3.29235410747727
114.474378457005,3.29784954676105
114.477893404795,3.30313269095712
114.481736353571,3.30818226670845
114.485891829134,3.31297794115571
114.490343098852,3.31750040381051
114.495072239031,3.3217314443119
114.500060207095,3.32565402575311
114.505286918254,3.32925235328312
114.51073132639,3.33251193770698
114.516371508791,3.33541965382866
114.522184754434,3.33796379330161
114.52814765543,3.34013411177409
114.534236201282,3.34192187013964
114.540425875564,3.34331986972627
114.546691754643,3.34432248128308
114.553008608034,3.34492566764719
114.559351,3.345127
</coordinates>
</LinearRing>
</outerBoundaryIs>
</Polygon>
<Polygon>
<outerBoundaryIs>
<LinearRing>
<coordinates>
102.121457,-0.767933
102.127799391966,-0.768134332352811
102.134116245357,-0.76873751871692
102.140382124436,-0.769740130273729
102.146571798718,-0.771138129860364
102.15266034457,-0.772925888225905
102.158623245566,-0.775096206698393
102.164436491209,-0.777640346171338
102.17007667361,-0.780548062293021
102.175521081746,-0.783807646716882
102.180747792905,-0.787405974246894
102.185735760969,-0.791328555688102
102.190464901148,-0.795559596189493
102.194916170866,-0.800082058844287
102.199071646429,-0.804877733291548
102.202914595205,-0.80992730904288
102.206429542995,-0.81521045323895
102.209602336345,-0.820705892522732
102.212420199535,-0.826391498699811
102.214871786027,-0.832244377840813
102.216947224144,-0.838240962467173
102.218638156832,-0.844357106449057
102.219937775301,-0.850568182233307
102.220840846446,-0.856849180009899
102.221343733918,-0.863174808417626
102.221444412767,-0.869519596383481
102.221142477595,-0.875857995685679
102.220439144188,-0.882164483827328
102.219337244621,-0.888413666806519
102.217841215856,-0.894580381369003
102.215957081871,-0.900639796331742
102.21369242941,-0.906567512569313
102.211056377429,-0.912339661260577
102.208059540378,-0.917933
102.204713985463,-0.923325006386611
102.201033184053,-0.928493968713767
102.197031957435,-0.933419073394528
102.192726417138,-0.938080488770632
102.188133900052,-0.942459444967575
102.183272898622,-0.946538309474279
102.178162986386,-0.950300658142983
102.172824739157,-0.953731341323498
102.167279652173,-0.956816544865492
102.161550053541,-0.959543845743207
102.155659014333,-0.961902262078591
102.149630255684,-0.96388229736145
102.143488053279,-0.965475978688541
102.137257139597,-0.966676888867639
102.13096260433,-0.967480192257308
102.12462979335,-0.967882654238318
102.11828420665,-0.967882654238318
102.11195139567,-0.967480192257308
102.105656860403,-0.966676888867639
102.099425946721,-0.965475978688541
102.093283744316,-0.96388229736145
102.087254985667,-0.961902262078591
102.081363946459,-0.959543845743207
102.075634347827,-0.956816544865492
102.070089260843,-0.953731341323498
102.064751013614,-0.950300658142983
102.059641101378,-0.946538309474279
102.054780099948,-0.942459444967575
102.050187582862,-0.938080488770632
102.045882042565,-0.933419073394528
102.041880815947,-0.928493968713767
102.038200014537,-0.923325006386611
102.034854459622,-0.917933
102.031857622571,-0.912339661260577
102.02922157059,-0.906567512569313
102.026956918129,-0.900639796331742
102.025072784144,-0.894580381369003
102.023576755379,-0.888413666806519
102.022474855812,-0.882164483827328
102.021771522405,-0.875857995685679
102.021469587233,-0.869519596383481
102.021570266082,-0.863174808417626
102.022073153554,-0.856849180009899
102.022976224699,-0.850568182233307
102.024275843168,-0.844357106449057
102.025966775856,-0.838240962467173
102.028042213973,-0.832244377840813
102.030493800465,-0.826391498699811
102.033311663655,-0.820705892522732
102.036484457005,-0.81521045323895
102.039999404795,-0.80992730904288
102.043842353571,-0.804877733291548
102.047997829134,-0.800082058844287
102.052449098852,-0.795559596189493
102.057178239031,-0.791328555688102
102.062166207095,-0.787405974246894
102.067392918254,-0.783807646716882
102.07283732639,-0.780548062293021
102.078477508791,-0.777640346171338
102.084290754434,-0.775096206698393
102.09025365543,-0.772925888225905
102.096342201282,-0.771138129860364
102.102531875564,-0.769740130273729
102.108797754643,-0.76873751871692
102.115114608034,-0.768134332352811
102.121457,-0.767933
</coordinates>
</LinearRing>
</outerBoundaryIs>
</Polygon>
<Polygon>
<outerBoundaryIs>
<LinearRing>
<coordinates>
114.559351,3.345127
114.565693391966,3.34492566764719
114.572010245357,3.34432248128308
114.578276124436,3.34331986972627
114.584465798718,3.34192187013964
114.59055434457,3.34013411177409
114.596517245566,3.33796379330161
114.602330491209,3.33541965382866
114.60797067361,3.33251193770698
114.613415081746,3.32925235328312
114.618641792905,3.32565402575311
114.623629760969,3.3217314443119
114.628358901148,3.31750040381051
114.632810170866,3.31297794115571
114.636965646429,3.30818226670845
114.640808595205,3.30313269095712
114.644323542995,3.29784954676105
114.647496336345,3.29235410747727
114.650314199535,3.28666850130019
114.652765786027,3.28081562215919
114.654841224144,3.27481903753283
114.656532156832,3.26870289355094
114.657831775301,3.26249181776669
114.658734846446,3.2562108199901
114.659237733918,3.24988519158237
114.659338412767,3.24354040361652
114.659036477595,3.23720200431432
114.658333144188,3.23089551617267
114.657231244621,3.22464633319348
114.655735215856,3.218479618631
114.653851081871,3.21242020366826
114.65158642941,3.20649248743069
114.648950377429,3.20072033873942
114.645953540378,3.195127
114.642607985463,3.18973499361339
114.638927184053,3.18456603128623
114.634925957435,3.17964092660547
114.630620417138,3.17497951122937
114.626027900052,3.17060055503242
114.621166898622,3.16652169052572
114.616056986386,3.16275934185702
114.610718739157,3.1593286586765
114.605173652173,3.15624345513451
114.599444053541,3.15351615425679
114.593553014333,3.15115773792141
114.587524255684,3.14917770263855
114.581382053279,3.14758402131146
114.575151139597,3.14638311113236
114.56885660433,3.14557980774269
114.56252379335,3.14517734576168
114.55617820665,3.14517734576168
114.54984539567,3.14557980774269
114.543550860403,3.14638311113236
114.537319946721,3.14758402131146
114.531177744316,3.14917770263855
114.525148985667,3.15115773792141
114.519257946459,3.15351615425679
114.513528347827,3.15624345513451
114.507983260843,3.1593286586765
114.502645013614,3.16275934185702
114.497535101378,3.16652169052572
114.492674099948,3.17060055503242
114.488081582862,3.17497951122937
114.483776042565,3.17964092660547
114.479774815947,3.18456603128623
114.476094014537,3.18973499361339
114.472748459622,3.195127
114.469751622571,3.20072033873942
114.46711557059,3.20649248743069
114.464850918129,3.21242020366826
114.462966784144,3.218479618631
114.461470755379,3.22464633319348
114.460368855812,3.23089551617267
114.459665522405,3.23720200431432
114.459363587233,3.24354040361652
114.459464266082,3.24988519158237
114.459967153554,3.2562108199901
114.460870224699,3.26249181776669
114.462169843168,3.26870289355094
114.463860775856,3.27481903753283
114.465936213973,3.28081562215919
114.468387800465,3.28666850130019
114.471205663655,3.29235410747727
114.474378457005,3.29784954676105
114.477893404795,3.30313269095712
114.481736353571,3.30818226670845
114.485891829134,3.31297794115571
114.490343098852,3.31750040381051
114.495072239031,3.3217314443119
114.500060207095,3.32565402575311
114.505286918254,3.32925235328312
114.51073132639,3.33251193770698
114.516371508791,3.33541965382866
114.522184754434,3.33796379330161
114.52814765543,3.34013411177409
114.534236201282,3.34192187013964
114.540425875564,3.34331986972627
114.546691754643,3.34432248128308
114.553008608034,3.34492566764719
114.559351,3.345127
</coordinates>
</LinearRing>
</outerBoundaryIs>
</Polygon>
<Polygon>
<outerBoundaryIs>
<LinearRing>
<coordinates>
103.804434,1.470673
103.810776391966,1.47047166764719
103.817093245357,1.46986848128308
103.823359124436,1.46886586972627
103.829548798718,1.46746787013964
103.83563734457,1.46568011177409
103.841600245566,1.46350979330161
103.847413491209,1.46096565382866
103.85305367361,1.45805793770698
103.858498081746,1.45479835328312
103.863724792905,1.45120002575311
103.868712760969,1.4472774443119
103.873441901148,1.44304640381051
103.877893170866,1.43852394115571
103.882048646429,1.43372826670845
103.885891595205,1.42867869095712
103.889406542995,1.42339554676105
103.892579336345,1.41790010747727
103.895397199535,1.41221450130019
103.897848786027,1.40636162215919
103.899924224144,1.40036503753283
103.901615156832,1.39424889355094
103.902914775301,1.38803781776669
103.903817846446,1.3817568199901
103.904320733918,1.37543119158237
103.904421412767,1.36908640361652
103.904119477595,1.36274800431432
103.903416144188,1.35644151617267
103.902314244621,1.35019233319348
103.900818215856,1.344025618631
103.898934081871,1.33796620366826
103.89666942941,1.33203848743069
103.894033377429,1.32626633873942
103.891036540378,1.320673
103.887690985463,1.31528099361339
103.884010184053,1.31011203128623
103.880008957435,1.30518692660547
103.875703417138,1.30052551122937
103.871110900052,1.29614655503242
103.866249898622,1.29206769052572
103.861139986386,1.28830534185702
103.855801739157,1.2848746586765
103.850256652173,1.28178945513451
103.844527053541,1.27906215425679
103.838636014333,1.27670373792141
103.832607255684,1.27472370263855
103.826465053279,1.27313002131146
103.820234139597,1.27192911113236
103.81393960433,1.27112580774269
103.80760679335,1.27072334576168
103.80126120665,1.27072334576168
103.79492839567,1.27112580774269
103.788633860403,1.27192911113236
103.782402946721,1.27313002131146
103.776260744316,1.27472370263855
103.770231985667,1.27670373792141
103.764340946459,1.27906215425679
103.758611347827,1.28178945513451
103.753066260843,1.2848746586765
103.747728013614,1.28830534185702
103.742618101378,1.29206769052572
103.737757099948,1.29614655503242
103.733164582862,1.30052551122937
103.728859042565,1.30518692660547
103.724857815947,1.31011203128623
103.721177014537,1.31528099361339
103.717831459622,1.320673
103.714834622571,1.32626633873942
103.71219857059,1.33203848743069
103.709933918129,1.33796620366826
103.708049784144,1.344025618631
103.706553755379,1.35019233319348
103.705451855812,1.35644151617267
103.704748522405,1.36274800431432
103.704446587233,1.36908640361652
103.704547266082,1.37543119158237
103.705050153554,1.3817568199901
103.705953224699,1.38803781776669
103.707252843168,1.39424889355094
103.708943775856,1.40036503753283
103.711019213973,1.40636162215919
103.713470800465,1.41221450130019
103.716288663655,1.41790010747727
103.719461457005,1.42339554676105
103.722976404795,1.42867869095712
103.726819353571,1.43372826670845
103.730974829134,1.43852394115571
103.735426098852,1.44304640381051
103.740155239031,1.4472774443119
103.745143207095,1.45120002575311
103.750369918254,1.45479835328312
103.75581432639,1.45805793770698
103.761454508791,1.46096565382866
103.767267754434,1.46350979330161
103.77323065543,1.46568011177409
103.779319201282,1.46746787013964
103.785508875564,1.46886586972627
103.791774754643,1.46986848128308
103.798091608034,1.47047166764719
103.804434,1.470673
</coordinates>
</LinearRing>
</outerBoundaryIs>
</Polygon>
</MultiGeometry>
</Placemark>
</Document>
</kml>
