# Supplementary material for: Species conservation profiles of a random sample of world spiders III: Oecobiidae to Salticidae
Source: Biodivers Data J. 2018 Aug 2;(6):e27004. doi: 10.3897/BDJ.6.e27004 (PMC6086925; doi:10.3897/BDJ.6.e27004)
Supplement: Supplementary material 14 — Distribution of Philodromusgertschi Schick, 1965 [file bdj-06-e27004-s014.kml]

<?xml version="1.0" encoding="utf-8" ?>
<kml xmlns="http://www.opengis.net/kml/2.2">
<Document id="root_doc">
<Schema name="Philodromus_gertschi.kml" id="Philodromus_gertschi.kml">
	<SimpleField name="layer" type="float"></SimpleField>
</Schema>
<Folder><name>Philodromus_gertschi.kml</name>
  <Placemark>
	<Style><LineStyle><color>ff0000ff</color></LineStyle><PolyStyle><fill>0</fill></PolyStyle></Style>
	<ExtendedData><SchemaData schemaUrl="#Philodromus_gertschi.kml">
		<SimpleData name="layer">1</SimpleData>
	</SchemaData></ExtendedData>
      <MultiGeometry><Polygon><outerBoundaryIs><LinearRing><coordinates>-116.66666667,34.16666667 -116.58333333,34.16666667 -116.58333333,34.08333333 -116.66666667,34.08333333 -116.66666667,34.16666667</coordinates></LinearRing></outerBoundaryIs></Polygon><Polygon><outerBoundaryIs><LinearRing><coordinates>-116.91666667,33.91666667 -116.83333333,33.91666667 -116.83333333,33.83333333 -116.91666667,33.83333333 -116.91666667,33.91666667</coordinates></LinearRing></outerBoundaryIs></Polygon><Polygon><outerBoundaryIs><LinearRing><coordinates>-118.33333333,35.41666667 -118.25,35.41666667 -118.25,35.33333333 -118.33333333,35.33333333 -118.33333333,35.41666667</coordinates></LinearRing></outerBoundaryIs></Polygon><Polygon><outerBoundaryIs><LinearRing><coordinates>-118.66666667,36.0 -118.66666667,35.91666667 -118.75,35.91666667 -118.75,36.0 -118.75,36.08333333 -118.66666667,36.08333333 -118.66666667,36.0</coordinates></LinearRing></outerBoundaryIs></Polygon><Polygon><outerBoundaryIs><LinearRing><coordinates>-118.5,35.5 -118.41666667,35.5 -118.41666667,35.41666667 -118.5,35.41666667 -118.58333333,35.41666667 -118.66666667,35.41666667 -118.66666667,35.5 -118.75,35.5 -118.75,35.58333333 -118.75,35.66666667 -118.75,35.75 -118.75,35.83333333 -118.66666667,35.83333333 -118.66666667,35.91666667 -118.58333333,35.91666667 -118.58333333,35.83333333 -118.58333333,35.75 -118.5,35.75 -118.5,35.66666667 -118.5,35.58333333 -118.5,35.5</coordinates></LinearRing></outerBoundaryIs></Polygon><Polygon><outerBoundaryIs><LinearRing><coordinates>-121.75,37.41666667 -121.75,37.33333333 -121.83333333,37.33333333 -121.83333333,37.41666667 -121.83333333,37.5 -121.91666667,37.5 -121.91666667,37.58333333 -121.83333333,37.58333333 -121.75,37.58333333 -121.75,37.5 -121.75,37.41666667</coordinates></LinearRing></outerBoundaryIs></Polygon><Polygon><outerBoundaryIs><LinearRing><coordinates>-121.33333333,37.08333333 -121.33333333,37.0 -121.41666667,37.0 -121.5,37.0 -121.5,37.08333333 -121.58333333,37.08333333 -121.58333333,37.16666667 -121.5,37.16666667 -121.41666667,37.16666667 -121.33333333,37.16666667 -121.33333333,37.08333333</coordinates></LinearRing></outerBoundaryIs></Polygon><Polygon><outerBoundaryIs><LinearRing><coordinates>-124.08333333,40.66666667 -124.08333333,40.58333333 -124.16666667,40.58333333 -124.25,40.58333333 -124.25,40.5 -124.33333333,40.5 -124.41666667,40.5 -124.41666667,40.58333333 -124.41666667,40.66666667 -124.33333333,40.66666667 -124.33333333,40.75 -124.25,40.75 -124.25,40.83333333 -124.25,40.91666667 -124.16666667,40.91666667 -124.16666667,41.0 -124.16666667,41.08333333 -124.16666667,41.16666667 -124.16666667,41.25 -124.08333333,41.25 -124.08333333,41.16666667 -124.08333333,41.08333333 -124.0,41.08333333 -124,41 -124.0,40.91666667 -124.0,40.83333333 -124.0,40.75 -124.0,40.66666667 -124.08333333,40.66666667</coordinates></LinearRing></outerBoundaryIs></Polygon><Polygon><outerBoundaryIs><LinearRing><coordinates>-120.41666667,35.83333333 -120.41666667,35.75 -120.5,35.75 -120.5,35.83333333 -120.58333333,35.83333333 -120.58333333,35.91666667 -120.66666667,35.91666667 -120.75,35.91666667 -120.75,36.0 -120.75,36.08333333 -120.75,36.16666667 -120.83333333,36.16666667 -120.83333333,36.25 -120.91666667,36.25 -120.91666667,36.33333333 -120.91666667,36.41666667 -121.0,36.41666667 -121.0,36.5 -121.08333333,36.5 -121.08333333,36.58333333 -121.16666667,36.58333333 -121.16666667,36.66666667 -121.16666667,36.75 -121.08333333,36.75 -121.08333333,36.66666667 -121.0,36.66666667 -121.0,36.58333333 -120.91666667,36.58333333 -120.91666667,36.5 -120.83333333,36.5 -120.83333333,36.41666667 -120.75,36.41666667 -120.75,36.33333333 -120.66666667,36.33333333 -120.58333333,36.33333333 -120.58333333,36.25 -120.58333333,36.16666667 -120.58333333,36.08333333 -120.5,36.08333333 -120.5,36.0 -120.41666667,36.0 -120.33333333,36.0 -120.33333333,35.91666667 -120.41666667,35.91666667 -120.41666667,35.83333333</coordinates></LinearRing></outerBoundaryIs></Polygon><Polygon><outerBoundaryIs><LinearRing><coordinates>-120.75,35.16666667 -120.83333333,35.16666667 -120.91666667,35.16666667 -120.91666667,35.25 -120.91666667,35.33333333 -120.91666667,35.41666667 -121.0,35.41666667 -121.08333333,35.41666667 -121.08333333,35.5 -121.16666667,35.5 -121.16666667,35.58333333 -121.25,35.58333333 -121.25,35.66666667 -121.33333333,35.66666667 -121.33333333,35.75 -121.41666667,35.75 -121.41666667,35.83333333 -121.5,35.83333333 -121.5,35.91666667 -121.5,36.0 -121.58333333,36.0 -121.66666667,36.0 -121.66666667,36.08333333 -121.75,36.08333333 -121.75,36.16666667 -121.83333333,36.16666667 -121.83333333,36.25 -121.91666667,36.25 -121.91666667,36.33333333 -121.91666667,36.41666667 -122.0,36.41666667 -122.0,36.5 -122.0,36.58333333 -122.0,36.66666667 -121.91666667,36.66666667 -121.83333333,36.66666667 -121.83333333,36.75 -121.83333333,36.83333333 -121.91666667,36.83333333 -121.91666667,36.91666667 -122.0,36.91666667 -122.08333333,36.91666667 -122.16666667,36.91666667 -122.25,36.91666667 -122.25,37.0 -122.33333333,37.0 -122.33333333,37.08333333 -122.41666667,37.08333333 -122.41666667,37.16666667 -122.41666667,37.25 -122.41666667,37.33333333 -122.5,37.33333333 -122.5,37.41666667 -122.5,37.5 -122.58333333,37.5 -122.58333333,37.58333333 -122.58333333,37.66666667 -122.58333333,37.75 -122.58333333,37.83333333 -122.66666667,37.83333333 -122.75,37.83333333 -122.75,37.91666667 -122.83333333,37.91666667 -122.83333333,38.0 -122.91666667,38.0 -122.91666667,37.91666667 -123.0,37.91666667 -123.08333333,37.91666667 -123.08333333,38.0 -123.08333333,38.08333333 -123.0,38.08333333 -123.0,38.16666667 -123.0,38.25 -123.08333333,38.25 -123.08333333,38.33333333 -123.16666667,38.33333333 -123.16666667,38.41666667 -123.25,38.41666667 -123.25,38.5 -123.33333333,38.5 -123.41666667,38.5 -123.41666667,38.58333333 -123.41666667,38.66666667 -123.5,38.66666667 -123.58333333,38.66666667 -123.58333333,38.75 -123.66666667,38.75 -123.66666667,38.83333333 -123.75,38.83333333 -123.75,38.91666667 -123.75,39.0 -123.75,39.08333333 -123.75,39.16666667 -123.83333333,39.16666667 -123.83333333,39.25 -123.83333333,39.33333333 -123.83333333,39.41666667 -123.83333333,39.5 -123.83333333,39.58333333 -123.83333333,39.66666667 -123.75,39.66666667 -123.75,39.58333333 -123.66666667,39.58333333 -123.66666667,39.5 -123.58333333,39.5 -123.58333333,39.41666667 -123.58333333,39.33333333 -123.5,39.33333333 -123.5,39.25 -123.5,39.16666667 -123.41666667,39.16666667 -123.41666667,39.08333333 -123.41666667,39.0 -123.41666667,38.91666667 -123.33333333,38.91666667 -123.33333333,38.83333333 -123.33333333,38.75 -123.25,38.75 -123.25,38.66666667 -123.16666667,38.66666667 -123.16666667,38.58333333 -123.08333333,38.58333333 -123.0,38.58333333 -122.91666667,38.58333333 -122.91666667,38.5 -122.83333333,38.5 -122.75,38.5 -122.66666667,38.5 -122.66666667,38.41666667 -122.66666667,38.33333333 -122.58333333,38.33333333 -122.58333333,38.25 -122.5,38.25 -122.5,38.16666667 -122.5,38.08333333 -122.41666667,38.08333333 -122.41666667,38.16666667 -122.33333333,38.16666667 -122.33333333,38.08333333 -122.33333333,38.0 -122.25,38.0 -122.16666667,38.0 -122.08333333,38.0 -122.08333333,37.91666667 -122.08333333,37.83333333 -122.0,37.83333333 -122.0,37.75 -121.91666667,37.75 -121.91666667,37.66666667 -121.91666667,37.58333333 -122.0,37.58333333 -122.0,37.66666667 -122.08333333,37.66666667 -122.08333333,37.75 -122.16666667,37.75 -122.16666667,37.66666667 -122.25,37.66666667 -122.25,37.58333333 -122.25,37.5 -122.16666667,37.5 -122.16666667,37.41666667 -122.08333333,37.41666667 -122.08333333,37.33333333 -122.0,37.33333333 -122.0,37.25 -121.91666667,37.25 -121.83333333,37.25 -121.75,37.25 -121.75,37.33333333 -121.66666667,37.33333333 -121.66666667,37.25 -121.58333333,37.25 -121.58333333,37.16666667 -121.66666667,37.16666667 -121.66666667,37.08333333 -121.58333333,37.08333333 -121.58333333,37.0 -121.58333333,36.91666667 -121.5,36.91666667 -121.5,36.83333333 -121.41666667,36.83333333 -121.41666667,36.75 -121.33333333,36.75 -121.33333333,36.66666667 -121.25,36.66666667 -121.25,36.58333333 -121.16666667,36.58333333 -121.16666667,36.5 -121.16666667,36.41666667 -121.25,36.41666667 -121.33333333,36.41666667 -121.33333333,36.33333333 -121.25,36.33333333 -121.25,36.25 -121.16666667,36.25 -121.16666667,36.16666667 -121.08333333,36.16666667 -121.08333333,36.08333333 -121.0,36.08333333 -121,36 -120.91666667,36.0 -120.91666667,35.91666667 -120.91666667,35.83333333 -120.83333333,35.83333333 -120.83333333,35.75 -120.75,35.75 -120.75,35.66666667 -120.66666667,35.66666667 -120.58333333,35.66666667 -120.5,35.66666667 -120.5,35.58333333 -120.41666667,35.58333333 -120.33333333,35.58333333 -120.33333333,35.66666667 -120.25,35.66666667 -120.16666667,35.66666667 -120.16666667,35.58333333 -120.08333333,35.58333333 -120.08333333,35.5 -120.0,35.5 -119.91666667,35.5 -119.91666667,35.41666667 -119.83333333,35.41666667 -119.83333333,35.33333333 -119.75,35.33333333 -119.66666667,35.33333333 -119.66666667,35.25 -119.66666667,35.16666667 -119.58333333,35.16666667 -119.58333333,35.08333333 -119.5,35.08333333 -119.5,35.0 -119.41666667,35.0 -119.33333333,35.0 -119.33333333,34.91666667 -119.25,34.91666667 -119.16666667,34.91666667 -119.16666667,35.0 -119.08333333,35.0 -119,35 -119.0,34.91666667 -118.91666667,34.91666667 -118.83333333,34.91666667 -118.75,34.91666667 -118.75,35.0 -118.66666667,35.0 -118.66666667,35.08333333 -118.66666667,35.16666667 -118.66666667,35.25 -118.58333333,35.25 -118.58333333,35.16666667 -118.5,35.16666667 -118.5,35.08333333 -118.41666667,35.08333333 -118.33333333,35.08333333 -118.33333333,35.0 -118.41666667,35.0 -118.41666667,34.91666667 -118.5,34.91666667 -118.58333333,34.91666667 -118.58333333,34.83333333 -118.66666667,34.83333333 -118.75,34.83333333 -118.75,34.75 -118.66666667,34.75 -118.58333333,34.75 -118.5,34.75 -118.5,34.66666667 -118.41666667,34.66666667 -118.33333333,34.66666667 -118.33333333,34.58333333 -118.25,34.58333333 -118.25,34.5 -118.16666667,34.5 -118.08333333,34.5 -118.08333333,34.41666667 -118.08333333,34.33333333 -118.0,34.33333333 -117.91666667,34.33333333 -117.83333333,34.33333333 -117.75,34.33333333 -117.75,34.25 -117.66666667,34.25 -117.58333333,34.25 -117.58333333,34.33333333 -117.5,34.33333333 -117.5,34.41666667 -117.41666667,34.41666667 -117.33333333,34.41666667 -117.33333333,34.33333333 -117.25,34.33333333 -117.25,34.25 -117.16666667,34.25 -117.08333333,34.25 -117.0,34.25 -116.91666667,34.25 -116.91666667,34.16666667 -116.91666667,34.08333333 -116.83333333,34.08333333 -116.75,34.08333333 -116.66666667,34.08333333 -116.66666667,34.0 -116.75,34.0 -116.83333333,34.0 -116.91666667,34.0 -117,34 -117.0,33.91666667 -117.08333333,33.91666667 -117.16666667,33.91666667 -117.16666667,33.83333333 -117.08333333,33.83333333 -117.08333333,33.75 -117.16666667,33.75 -117.16666667,33.66666667 -117.08333333,33.66666667 -117.0,33.66666667 -116.91666667,33.66666667 -116.83333333,33.66666667 -116.83333333,33.75 -116.83333333,33.83333333 -116.75,33.83333333 -116.66666667,33.83333333 -116.58333333,33.83333333 -116.58333333,33.75 -116.58333333,33.66666667 -116.58333333,33.58333333 -116.66666667,33.58333333 -116.75,33.58333333 -116.75,33.5 -116.66666667,33.5 -116.58333333,33.5 -116.58333333,33.41666667 -116.58333333,33.33333333 -116.5,33.33333333 -116.5,33.25 -116.5,33.16666667 -116.58333333,33.16666667 -116.58333333,33.08333333 -116.5,33.08333333 -116.5,33.0 -116.5,32.91666667 -116.41666667,32.91666667 -116.41666667,32.83333333 -116.33333333,32.83333333 -116.33333333,32.75 -116.41666667,32.75 -116.41666667,32.66666667 -116.41666667,32.58333333 -116.41666667,32.5 -116.41666667,32.41666667 -116.41666667,32.33333333 -116.41666667,32.25 -116.33333333,32.25 -116.33333333,32.16666667 -116.33333333,32.08333333 -116.33333333,32.0 -116.25,32.0 -116.25,31.91666667 -116.25,31.83333333 -116.16666667,31.83333333 -116.16666667,31.75 -116.16666667,31.66666667 -116.16666667,31.58333333 -116.16666667,31.5 -116.08333333,31.5 -116.08333333,31.41666667 -116.0,31.41666667 -116.0,31.33333333 -116.0,31.25 -116.0,31.16666667 -116.08333333,31.16666667 -116.16666667,31.16666667 -116.16666667,31.25 -116.16666667,31.33333333 -116.25,31.33333333 -116.25,31.25 -116.25,31.16666667 -116.33333333,31.16666667 -116.33333333,31.25 -116.33333333,31.33333333 -116.41666667,31.33333333 -116.5,31.33333333 -116.5,31.41666667 -116.5,31.5 -116.58333333,31.5 -116.66666667,31.5 -116.66666667,31.58333333 -116.66666667,31.66666667 -116.58333333,31.66666667 -116.5,31.66666667 -116.5,31.75 -116.58333333,31.75 -116.58333333,31.83333333 -116.58333333,31.91666667 -116.66666667,31.91666667 -116.75,31.91666667 -116.83333333,31.91666667 -116.83333333,32.0 -116.83333333,32.08333333 -116.91666667,32.08333333 -116.91666667,32.16666667 -116.91666667,32.25 -117.0,32.25 -117.0,32.33333333 -117.0,32.41666667 -117.08333333,32.41666667 -117.08333333,32.5 -117.0,32.5 -116.91666667,32.5 -116.91666667,32.58333333 -117.0,32.58333333 -117.0,32.66666667 -117.0,32.75 -117.08333333,32.75 -117.08333333,32.83333333 -117.16666667,32.83333333 -117.25,32.83333333 -117.25,32.91666667 -117.16666667,32.91666667 -117.16666667,33.0 -117.25,33.0 -117.25,33.08333333 -117.25,33.16666667 -117.25,33.25 -117.16666667,33.25 -117.16666667,33.33333333 -117.25,33.33333333 -117.33333333,33.33333333 -117.41666667,33.33333333 -117.5,33.33333333 -117.58333333,33.33333333 -117.58333333,33.41666667 -117.66666667,33.41666667 -117.66666667,33.5 -117.75,33.5 -117.83333333,33.5 -117.91666667,33.5 -117.91666667,33.58333333 -117.91666667,33.66666667 -118.0,33.66666667 -118.0,33.58333333 -118.08333333,33.58333333 -118.08333333,33.66666667 -118.16666667,33.66666667 -118.16666667,33.75 -118.25,33.75 -118.25,33.66666667 -118.33333333,33.66666667 -118.41666667,33.66666667 -118.41666667,33.75 -118.5,33.75 -118.5,33.83333333 -118.5,33.91666667 -118.5,34.0 -118.58333333,34.0 -118.66666667,34.0 -118.75,34.0 -118.83333333,34.0 -118.91666667,34.0 -119,34 -119.08333333,34.0 -119.08333333,34.08333333 -119.08333333,34.16666667 -119.16666667,34.16666667 -119.16666667,34.08333333 -119.25,34.08333333 -119.25,34.16666667 -119.33333333,34.16666667 -119.33333333,34.25 -119.41666667,34.25 -119.41666667,34.33333333 -119.5,34.33333333 -119.58333333,34.33333333 -119.58333333,34.41666667 -119.66666667,34.41666667 -119.66666667,34.33333333 -119.75,34.33333333 -119.83333333,34.33333333 -119.91666667,34.33333333 -119.91666667,34.41666667 -120.0,34.41666667 -120.08333333,34.41666667 -120.16666667,34.41666667 -120.25,34.41666667 -120.33333333,34.41666667 -120.41666667,34.41666667 -120.5,34.41666667 -120.5,34.5 -120.58333333,34.5 -120.66666667,34.5 -120.66666667,34.58333333 -120.66666667,34.66666667 -120.66666667,34.75 -120.66666667,34.83333333 -120.66666667,34.91666667 -120.66666667,35.0 -120.66666667,35.08333333 -120.75,35.08333333 -120.75,35.16666667</coordinates></LinearRing></outerBoundaryIs><innerBoundaryIs><LinearRing><coordinates>-121.33333333,36.41666667 -121.33333333,36.5 -121.41666667,36.5 -121.41666667,36.41666667 -121.33333333,36.41666667</coordinates></LinearRing></innerBoundaryIs><innerBoundaryIs><LinearRing><coordinates>-121.41666667,36.5 -121.41666667,36.58333333 -121.5,36.58333333 -121.5,36.5 -121.41666667,36.5</coordinates></LinearRing></innerBoundaryIs><innerBoundaryIs><LinearRing><coordinates>-121.5,36.58333333 -121.5,36.66666667 -121.58333333,36.66666667 -121.58333333,36.75 -121.66666667,36.75 -121.66666667,36.66666667 -121.66666667,36.58333333 -121.58333333,36.58333333 -121.5,36.58333333</coordinates></LinearRing></innerBoundaryIs><innerBoundaryIs><LinearRing><coordinates>-117.91666667,33.66666667 -117.83333333,33.66666667 -117.83333333,33.75 -117.91666667,33.75 -117.91666667,33.66666667</coordinates></LinearRing></innerBoundaryIs><innerBoundaryIs><LinearRing><coordinates>-117.16666667,34.0 -117.08333333,34.0 -117.08333333,34.08333333 -117.16666667,34.08333333 -117.16666667,34.0</coordinates></LinearRing></innerBoundaryIs><innerBoundaryIs><LinearRing><coordinates>-117.16666667,34.08333333 -117.16666667,34.16666667 -117.25,34.16666667 -117.33333333,34.16666667 -117.33333333,34.08333333 -117.25,34.08333333 -117.16666667,34.08333333</coordinates></LinearRing></innerBoundaryIs><innerBoundaryIs><LinearRing><coordinates>-116.66666667,32.33333333 -116.58333333,32.33333333 -116.58333333,32.41666667 -116.66666667,32.41666667 -116.66666667,32.33333333</coordinates></LinearRing></innerBoundaryIs><innerBoundaryIs><LinearRing><coordinates>-119.91666667,35.25 -119.91666667,35.33333333 -120.0,35.33333333 -120.0,35.25 -119.91666667,35.25</coordinates></LinearRing></innerBoundaryIs></Polygon><Polygon><outerBoundaryIs><LinearRing><coordinates>-118.5,35.25 -118.41666667,35.25 -118.33333333,35.25 -118.25,35.25 -118.25,35.16666667 -118.33333333,35.16666667 -118.41666667,35.16666667 -118.5,35.16666667 -118.5,35.25</coordinates></LinearRing></outerBoundaryIs></Polygon></MultiGeometry>
  </Placemark>
</Folder>
</Document></kml>
