# Supplementary material for: Species conservation profiles of a random sample of world spiders III: Oecobiidae to Salticidae
Source: Biodivers Data J. 2018 Aug 2;(6):e27004. doi: 10.3897/BDJ.6.e27004 (PMC6086925; doi:10.3897/BDJ.6.e27004)
Supplement: Supplementary material 16 — Distribution of Belisanaanhuiensis (Xu & Wang, 1984) [file bdj-06-e27004-s016.kml]

<?xml version="1.0" encoding="UTF-8"?>
<kml xmlns="http://earth.google.com/kml/2.2">
<Document>
<name></name>
<description><![CDATA[]]></description>

<Style id="1">
<LineStyle>
<width>1</width>
<color>ff0000ff</color>
</LineStyle>
<PolyStyle>
<fill>0</fill>
</PolyStyle>
</Style>

<Placemark>
<name>R Polygon</name>
<description><![CDATA[]]></description>
<styleUrl>#1</styleUrl>
<visibility>1</visibility>
<MultiGeometry>
<Polygon>
<outerBoundaryIs>
<LinearRing>
<coordinates>
118.04,30.71
118.046342391966,30.7097986676472
118.052659245357,30.7091954812831
118.058925124436,30.7081928697263
118.065114798718,30.7067948701396
118.07120334457,30.7050071117741
118.077166245566,30.7028367933016
118.082979491209,30.7002926538287
118.08861967361,30.697384937707
118.094064081746,30.6941253532831
118.099290792905,30.6905270257531
118.104278760969,30.6866044443119
118.109007901148,30.6823734038105
118.113459170866,30.6778509411557
118.117614646429,30.6730552667085
118.121457595205,30.6680056909571
118.124972542995,30.662722546761
118.128145336345,30.6572271074773
118.130963199535,30.6515415013002
118.133414786027,30.6456886221592
118.135490224144,30.6396920375328
118.137181156832,30.6335758935509
118.138480775301,30.6273648177667
118.139383846446,30.6210838199901
118.139886733918,30.6147581915824
118.139987412767,30.6084134036165
118.139685477595,30.6020750043143
118.138982144188,30.5957685161727
118.137880244621,30.5895193331935
118.136384215856,30.583352618631
118.134500081871,30.5772932036683
118.13223542941,30.5713654874307
118.129599377429,30.5655933387394
118.126602540378,30.56
118.123256985463,30.5546079936134
118.119576184053,30.5494390312862
118.115574957435,30.5445139266055
118.111269417138,30.5398525112294
118.106676900052,30.5354735550324
118.101815898622,30.5313946905257
118.096705986386,30.527632341857
118.091367739157,30.5242016586765
118.085822652173,30.5211164551345
118.080093053541,30.5183891542568
118.074202014333,30.5160307379214
118.068173255684,30.5140507026385
118.062031053279,30.5124570213115
118.055800139597,30.5112561111324
118.04950560433,30.5104528077427
118.04317279335,30.5100503457617
118.03682720665,30.5100503457617
118.03049439567,30.5104528077427
118.024199860403,30.5112561111324
118.017968946721,30.5124570213115
118.011826744316,30.5140507026385
118.005797985667,30.5160307379214
117.999906946459,30.5183891542568
117.994177347827,30.5211164551345
117.988632260843,30.5242016586765
117.983294013614,30.527632341857
117.978184101378,30.5313946905257
117.973323099948,30.5354735550324
117.968730582862,30.5398525112294
117.964425042565,30.5445139266055
117.960423815947,30.5494390312862
117.956743014537,30.5546079936134
117.953397459622,30.56
117.950400622571,30.5655933387394
117.94776457059,30.5713654874307
117.945499918129,30.5772932036683
117.943615784144,30.583352618631
117.942119755379,30.5895193331935
117.941017855812,30.5957685161727
117.940314522405,30.6020750043143
117.940012587233,30.6084134036165
117.940113266082,30.6147581915824
117.940616153554,30.6210838199901
117.941519224699,30.6273648177667
117.942818843168,30.6335758935509
117.944509775856,30.6396920375328
117.946585213973,30.6456886221592
117.949036800465,30.6515415013002
117.951854663655,30.6572271074773
117.955027457005,30.662722546761
117.958542404795,30.6680056909571
117.962385353571,30.6730552667085
117.966540829134,30.6778509411557
117.970992098852,30.6823734038105
117.975721239031,30.6866044443119
117.980709207095,30.6905270257531
117.985935918254,30.6941253532831
117.99138032639,30.697384937707
117.997020508791,30.7002926538287
118.002833754434,30.7028367933016
118.00879665543,30.7050071117741
118.014885201282,30.7067948701396
118.021074875564,30.7081928697263
118.027340754643,30.7091954812831
118.033657608034,30.7097986676472
118.04,30.71
</coordinates>
</LinearRing>
</outerBoundaryIs>
</Polygon>
<Polygon>
<outerBoundaryIs>
<LinearRing>
<coordinates>
117,31.93
117.006342391966,31.9297986676472
117.012659245357,31.9291954812831
117.018925124436,31.9281928697263
117.025114798718,31.9267948701396
117.03120334457,31.9250071117741
117.037166245566,31.9228367933016
117.042979491209,31.9202926538287
117.04861967361,31.917384937707
117.054064081746,31.9141253532831
117.059290792905,31.9105270257531
117.064278760969,31.9066044443119
117.069007901148,31.9023734038105
117.073459170866,31.8978509411557
117.077614646429,31.8930552667085
117.081457595205,31.8880056909571
117.084972542995,31.882722546761
117.088145336345,31.8772271074773
117.090963199535,31.8715415013002
117.093414786027,31.8656886221592
117.095490224144,31.8596920375328
117.097181156832,31.8535758935509
117.098480775301,31.8473648177667
117.099383846446,31.8410838199901
117.099886733918,31.8347581915824
117.099987412767,31.8284134036165
117.099685477595,31.8220750043143
117.098982144188,31.8157685161727
117.097880244621,31.8095193331935
117.096384215856,31.803352618631
117.094500081871,31.7972932036683
117.09223542941,31.7913654874307
117.089599377429,31.7855933387394
117.086602540378,31.78
117.083256985463,31.7746079936134
117.079576184053,31.7694390312862
117.075574957435,31.7645139266055
117.071269417138,31.7598525112294
117.066676900052,31.7554735550324
117.061815898622,31.7513946905257
117.056705986386,31.747632341857
117.051367739157,31.7442016586765
117.045822652173,31.7411164551345
117.040093053541,31.7383891542568
117.034202014333,31.7360307379214
117.028173255684,31.7340507026385
117.022031053279,31.7324570213115
117.015800139597,31.7312561111324
117.00950560433,31.7304528077427
117.00317279335,31.7300503457617
116.99682720665,31.7300503457617
116.99049439567,31.7304528077427
116.984199860403,31.7312561111324
116.977968946721,31.7324570213115
116.971826744316,31.7340507026385
116.965797985667,31.7360307379214
116.959906946459,31.7383891542568
116.954177347827,31.7411164551345
116.948632260843,31.7442016586765
116.943294013614,31.747632341857
116.938184101378,31.7513946905257
116.933323099948,31.7554735550324
116.928730582862,31.7598525112294
116.924425042565,31.7645139266055
116.920423815947,31.7694390312862
116.916743014537,31.7746079936134
116.913397459622,31.78
116.910400622571,31.7855933387394
116.90776457059,31.7913654874307
116.905499918129,31.7972932036683
116.903615784144,31.803352618631
116.902119755379,31.8095193331935
116.901017855812,31.8157685161727
116.900314522405,31.8220750043143
116.900012587233,31.8284134036165
116.900113266082,31.8347581915824
116.900616153554,31.8410838199901
116.901519224699,31.8473648177667
116.902818843168,31.8535758935509
116.904509775856,31.8596920375328
116.906585213973,31.8656886221592
116.909036800465,31.8715415013002
116.911854663655,31.8772271074773
116.915027457005,31.882722546761
116.918542404795,31.8880056909571
116.922385353571,31.8930552667085
116.926540829134,31.8978509411557
116.930992098852,31.9023734038105
116.935721239031,31.9066044443119
116.940709207095,31.9105270257531
116.945935918254,31.9141253532831
116.95138032639,31.917384937707
116.957020508791,31.9202926538287
116.962833754434,31.9228367933016
116.96879665543,31.9250071117741
116.974885201282,31.9267948701396
116.981074875564,31.9281928697263
116.987340754643,31.9291954812831
116.993657608034,31.9297986676472
117,31.93
</coordinates>
</LinearRing>
</outerBoundaryIs>
</Polygon>
</MultiGeometry>
</Placemark>
</Document>
</kml>
