# Supplementary material for: Species conservation profiles of a random sample of world spiders III: Oecobiidae to Salticidae
Source: Biodivers Data J. 2018 Aug 2;(6):e27004. doi: 10.3897/BDJ.6.e27004 (PMC6086925; doi:10.3897/BDJ.6.e27004)
Supplement: Supplementary material 17 — Distribution of Carapoiafowleri Huber, 2000 [file bdj-06-e27004-s017.kml]

<?xml version="1.0" encoding="utf-8" ?>
<kml xmlns="http://www.opengis.net/kml/2.2">
<Document id="root_doc">
<Schema name="Carapoia_fowleri.kml" id="Carapoia_fowleri.kml">
	<SimpleField name="layer" type="float"></SimpleField>
</Schema>
<Folder><name>Carapoia_fowleri.kml</name>
  <Placemark>
	<Style><LineStyle><color>ff0000ff</color></LineStyle><PolyStyle><fill>0</fill></PolyStyle></Style>
	<ExtendedData><SchemaData schemaUrl="#Carapoia_fowleri.kml">
		<SimpleData name="layer">1</SimpleData>
	</SchemaData></ExtendedData>
      <MultiGeometry><Polygon><outerBoundaryIs><LinearRing><coordinates>-55.83333333,-9.91666667 -55.83333333,-10.0 -55.91666667,-10.0 -55.91666667,-9.91666667 -55.91666667,-9.83333333 -55.91666667,-9.75 -55.91666667,-9.66666667 -55.83333333,-9.66666667 -55.83333333,-9.75 -55.75,-9.75 -55.66666667,-9.75 -55.66666667,-9.83333333 -55.58333333,-9.83333333 -55.5,-9.83333333 -55.5,-9.91666667 -55.5,-10.0 -55.5,-10.08333333 -55.58333333,-10.08333333 -55.58333333,-10.16666667 -55.58333333,-10.25 -55.66666667,-10.25 -55.66666667,-10.16666667 -55.66666667,-10.08333333 -55.66666667,-10.0 -55.75,-10.0 -55.75,-9.91666667 -55.83333333,-9.91666667</coordinates></LinearRing></outerBoundaryIs></Polygon><Polygon><outerBoundaryIs><LinearRing><coordinates>-55.66666667,-9.66666667 -55.58333333,-9.66666667 -55.58333333,-9.75 -55.66666667,-9.75 -55.66666667,-9.66666667</coordinates></LinearRing></outerBoundaryIs></Polygon><Polygon><outerBoundaryIs><LinearRing><coordinates>-73.91666667,-7.25 -73.91666667,-7.33333333 -74.0,-7.33333333 -74.08333333,-7.33333333 -74.08333333,-7.25 -74.08333333,-7.16666667 -74.16666667,-7.16666667 -74.16666667,-7.08333333 -74.16666667,-7.0 -74.16666667,-6.91666667 -74.08333333,-6.91666667 -74.0,-6.91666667 -74,-7 -73.91666667,-7.0 -73.91666667,-7.08333333 -73.91666667,-7.16666667 -73.91666667,-7.25</coordinates></LinearRing></outerBoundaryIs></Polygon><Polygon><outerBoundaryIs><LinearRing><coordinates>-74.33333333,-6.5 -74.25,-6.5 -74.25,-6.58333333 -74.33333333,-6.58333333 -74.33333333,-6.5</coordinates></LinearRing></outerBoundaryIs></Polygon><Polygon><outerBoundaryIs><LinearRing><coordinates>-72.83333333,-4.66666667 -72.75,-4.66666667 -72.75,-4.75 -72.83333333,-4.75 -72.83333333,-4.66666667</coordinates></LinearRing></outerBoundaryIs></Polygon><Polygon><outerBoundaryIs><LinearRing><coordinates>-44.83333333,-1.58333333 -44.75,-1.58333333 -44.75,-1.66666667 -44.83333333,-1.66666667 -44.83333333,-1.58333333</coordinates></LinearRing></outerBoundaryIs></Polygon><Polygon><outerBoundaryIs><LinearRing><coordinates>-45.58333333,-1.16666667 -45.5,-1.16666667 -45.5,-1.25 -45.58333333,-1.25 -45.58333333,-1.16666667</coordinates></LinearRing></outerBoundaryIs></Polygon><Polygon><outerBoundaryIs><LinearRing><coordinates>-45.66666667,-1.08333333 -45.58333333,-1.08333333 -45.58333333,-1.16666667 -45.66666667,-1.16666667 -45.66666667,-1.08333333</coordinates></LinearRing></outerBoundaryIs></Polygon><Polygon><outerBoundaryIs><LinearRing><coordinates>-44.66666667,-1.83333333 -44.58333333,-1.83333333 -44.58333333,-1.91666667 -44.66666667,-1.91666667 -44.66666667,-1.83333333</coordinates></LinearRing></outerBoundaryIs></Polygon><Polygon><outerBoundaryIs><LinearRing><coordinates>-60.16666667,4.16666667 -60.08333333,4.16666667 -60.08333333,4.08333333 -60.16666667,4.08333333 -60.25,4.08333333 -60.33333333,4.08333333 -60.41666667,4.08333333 -60.41666667,4.16666667 -60.5,4.16666667 -60.5,4.25 -60.5,4.33333333 -60.41666667,4.33333333 -60.33333333,4.33333333 -60.33333333,4.25 -60.25,4.25 -60.16666667,4.25 -60.16666667,4.16666667</coordinates></LinearRing></outerBoundaryIs></Polygon><Polygon><outerBoundaryIs><LinearRing><coordinates>-60.5,4.08333333 -60.41666667,4.08333333 -60.41666667,4.0 -60.5,4.0 -60.5,4.08333333</coordinates></LinearRing></outerBoundaryIs></Polygon><Polygon><outerBoundaryIs><LinearRing><coordinates>-58.83333333,4.08333333 -58.75,4.08333333 -58.75,4.0 -58.83333333,4.0 -58.91666667,4.0 -58.91666667,4.08333333 -59.0,4.08333333 -59.0,4.16666667 -59.0,4.25 -58.91666667,4.25 -58.91666667,4.16666667 -58.83333333,4.16666667 -58.83333333,4.08333333</coordinates></LinearRing></outerBoundaryIs></Polygon><Polygon><outerBoundaryIs><LinearRing><coordinates>-52.41666667,5.0 -52.33333333,5.0 -52.33333333,4.91666667 -52.41666667,4.91666667 -52.41666667,5.0</coordinates></LinearRing></outerBoundaryIs></Polygon><Polygon><outerBoundaryIs><LinearRing><coordinates>-52.5,5.0 -52.58333333,5.0 -52.58333333,5.08333333 -52.66666667,5.08333333 -52.66666667,5.16666667 -52.75,5.16666667 -52.75,5.25 -52.66666667,5.25 -52.58333333,5.25 -52.58333333,5.16666667 -52.5,5.16666667 -52.5,5.08333333 -52.41666667,5.08333333 -52.41666667,5.0 -52.5,5.0</coordinates></LinearRing></outerBoundaryIs></Polygon><Polygon><outerBoundaryIs><LinearRing><coordinates>-53.75,5.25 -53.66666667,5.25 -53.66666667,5.16666667 -53.75,5.16666667 -53.75,5.25</coordinates></LinearRing></outerBoundaryIs></Polygon><Polygon><outerBoundaryIs><LinearRing><coordinates>-58.33333333,6.75 -58.25,6.75 -58.25,6.66666667 -58.33333333,6.66666667 -58.33333333,6.75</coordinates></LinearRing></outerBoundaryIs></Polygon><Polygon><outerBoundaryIs><LinearRing><coordinates>-58.41666667,6.58333333 -58.33333333,6.58333333 -58.33333333,6.5 -58.41666667,6.5 -58.5,6.5 -58.5,6.58333333 -58.41666667,6.58333333</coordinates></LinearRing></outerBoundaryIs></Polygon><Polygon><outerBoundaryIs><LinearRing><coordinates>-60.08333333,6.0 -60,6 -60.0,5.91666667 -60.08333333,5.91666667 -60.08333333,6.0</coordinates></LinearRing></outerBoundaryIs></Polygon><Polygon><outerBoundaryIs><LinearRing><coordinates>-59.75,4.5 -59.75,4.41666667 -59.83333333,4.41666667 -59.83333333,4.5 -59.91666667,4.5 -59.91666667,4.58333333 -59.83333333,4.58333333 -59.75,4.58333333 -59.75,4.5</coordinates></LinearRing></outerBoundaryIs></Polygon><Polygon><outerBoundaryIs><LinearRing><coordinates>-44.66666667,-5.0 -44.66666667,-5.08333333 -44.75,-5.08333333 -44.83333333,-5.08333333 -44.91666667,-5.08333333 -44.91666667,-5.0 -45,-5 -45.08333333,-5.0 -45.08333333,-4.91666667 -45.16666667,-4.91666667 -45.25,-4.91666667 -45.33333333,-4.91666667 -45.33333333,-4.83333333 -45.33333333,-4.75 -45.41666667,-4.75 -45.41666667,-4.66666667 -45.33333333,-4.66666667 -45.33333333,-4.58333333 -45.33333333,-4.5 -45.41666667,-4.5 -45.41666667,-4.41666667 -45.41666667,-4.33333333 -45.5,-4.33333333 -45.5,-4.25 -45.58333333,-4.25 -45.66666667,-4.25 -45.66666667,-4.16666667 -45.75,-4.16666667 -45.83333333,-4.16666667 -45.91666667,-4.16666667 -45.91666667,-4.25 -46.0,-4.25 -46.0,-4.33333333 -46.08333333,-4.33333333 -46.08333333,-4.25 -46.16666667,-4.25 -46.16666667,-4.33333333 -46.25,-4.33333333 -46.33333333,-4.33333333 -46.41666667,-4.33333333 -46.5,-4.33333333 -46.5,-4.41666667 -46.58333333,-4.41666667 -46.58333333,-4.5 -46.66666667,-4.5 -46.75,-4.5 -46.75,-4.58333333 -46.83333333,-4.58333333 -46.83333333,-4.66666667 -46.91666667,-4.66666667 -47.0,-4.66666667 -47.0,-4.75 -47.0,-4.83333333 -47.0,-4.91666667 -47.08333333,-4.91666667 -47.08333333,-5.0 -47.16666667,-5.0 -47.16666667,-5.08333333 -47.16666667,-5.16666667 -47.25,-5.16666667 -47.25,-5.25 -47.25,-5.33333333 -47.33333333,-5.33333333 -47.33333333,-5.25 -47.41666667,-5.25 -47.5,-5.25 -47.5,-5.33333333 -47.58333333,-5.33333333 -47.58333333,-5.41666667 -47.66666667,-5.41666667 -47.66666667,-5.5 -47.58333333,-5.5 -47.58333333,-5.58333333 -47.5,-5.58333333 -47.5,-5.66666667 -47.41666667,-5.66666667 -47.33333333,-5.66666667 -47.33333333,-5.75 -47.41666667,-5.75 -47.5,-5.75 -47.5,-5.83333333 -47.58333333,-5.83333333 -47.58333333,-5.91666667 -47.66666667,-5.91666667 -47.66666667,-6.0 -47.75,-6.0 -47.75,-6.08333333 -47.75,-6.16666667 -47.83333333,-6.16666667 -47.83333333,-6.25 -47.83333333,-6.33333333 -47.83333333,-6.41666667 -47.75,-6.41666667 -47.75,-6.5 -47.75,-6.58333333 -47.66666667,-6.58333333 -47.66666667,-6.66666667 -47.58333333,-6.66666667 -47.58333333,-6.75 -47.5,-6.75 -47.41666667,-6.75 -47.33333333,-6.75 -47.33333333,-6.83333333 -47.25,-6.83333333 -47.16666667,-6.83333333 -47.16666667,-6.91666667 -47.08333333,-6.91666667 -47.08333333,-7.0 -47.08333333,-7.08333333 -47.08333333,-7.16666667 -47.16666667,-7.16666667 -47.16666667,-7.25 -47.16666667,-7.33333333 -47.25,-7.33333333 -47.25,-7.41666667 -47.33333333,-7.41666667 -47.33333333,-7.5 -47.41666667,-7.5 -47.41666667,-7.58333333 -47.41666667,-7.66666667 -47.41666667,-7.75 -47.5,-7.75 -47.5,-7.83333333 -47.5,-7.91666667 -47.58333333,-7.91666667 -47.58333333,-8.0 -47.58333333,-8.08333333 -47.66666667,-8.08333333 -47.66666667,-8.16666667 -47.66666667,-8.25 -47.75,-8.25 -47.83333333,-8.25 -47.83333333,-8.33333333 -47.83333333,-8.41666667 -47.91666667,-8.41666667 -47.91666667,-8.5 -48.0,-8.5 -48.0,-8.58333333 -48.0,-8.66666667 -48.08333333,-8.66666667 -48.08333333,-8.75 -48.16666667,-8.75 -48.16666667,-8.83333333 -48.16666667,-8.91666667 -48.25,-8.91666667 -48.33333333,-8.91666667 -48.41666667,-8.91666667 -48.5,-8.91666667 -48.58333333,-8.91666667 -48.58333333,-8.83333333 -48.58333333,-8.75 -48.66666667,-8.75 -48.66666667,-8.83333333 -48.66666667,-8.91666667 -48.66666667,-9.0 -48.75,-9.0 -48.83333333,-9.0 -48.91666667,-9.0 -49,-9 -49.0,-8.91666667 -49.08333333,-8.91666667 -49.08333333,-9.0 -49.16666667,-9.0 -49.25,-9.0 -49.33333333,-9.0 -49.41666667,-9.0 -49.41666667,-9.08333333 -49.5,-9.08333333 -49.58333333,-9.08333333 -49.66666667,-9.08333333 -49.66666667,-9.0 -49.75,-9.0 -49.75,-8.91666667 -49.83333333,-8.91666667 -49.91666667,-8.91666667 -50.0,-8.91666667 -50.0,-8.83333333 -50.08333333,-8.83333333 -50.08333333,-8.91666667 -50.16666667,-8.91666667 -50.16666667,-9.0 -50.25,-9.0 -50.25,-8.91666667 -50.33333333,-8.91666667 -50.41666667,-8.91666667 -50.5,-8.91666667 -50.58333333,-8.91666667 -50.66666667,-8.91666667 -50.75,-8.91666667 -50.75,-8.83333333 -50.75,-8.75 -50.83333333,-8.75 -50.83333333,-8.83333333 -50.91666667,-8.83333333 -51.0,-8.83333333 -51.0,-8.75 -51.0,-8.66666667 -51.08333333,-8.66666667 -51.08333333,-8.75 -51.08333333,-8.83333333 -51.16666667,-8.83333333 -51.25,-8.83333333 -51.25,-8.75 -51.33333333,-8.75 -51.33333333,-8.66666667 -51.41666667,-8.66666667 -51.5,-8.66666667 -51.5,-8.75 -51.5,-8.83333333 -51.58333333,-8.83333333 -51.66666667,-8.83333333 -51.66666667,-8.91666667 -51.75,-8.91666667 -51.83333333,-8.91666667 -51.91666667,-8.91666667 -52.0,-8.91666667 -52.08333333,-8.91666667 -52.08333333,-9.0 -52.16666667,-9.0 -52.16666667,-8.91666667 -52.25,-8.91666667 -52.25,-9.0 -52.33333333,-9.0 -52.41666667,-9.0 -52.5,-9.0 -52.58333333,-9.0 -52.58333333,-9.08333333 -52.58333333,-9.16666667 -52.66666667,-9.16666667 -52.66666667,-9.25 -52.75,-9.25 -52.83333333,-9.25 -52.83333333,-9.33333333 -52.91666667,-9.33333333 -52.91666667,-9.41666667 -53.0,-9.41666667 -53.08333333,-9.41666667 -53.08333333,-9.5 -53.16666667,-9.5 -53.25,-9.5 -53.33333333,-9.5 -53.41666667,-9.5 -53.41666667,-9.58333333 -53.5,-9.58333333 -53.58333333,-9.58333333 -53.66666667,-9.58333333 -53.66666667,-9.5 -53.75,-9.5 -53.75,-9.41666667 -53.83333333,-9.41666667 -53.91666667,-9.41666667 -53.91666667,-9.5 -54.0,-9.5 -54.0,-9.58333333 -54.08333333,-9.58333333 -54.08333333,-9.5 -54.08333333,-9.41666667 -54.16666667,-9.41666667 -54.25,-9.41666667 -54.33333333,-9.41666667 -54.33333333,-9.33333333 -54.41666667,-9.33333333 -54.41666667,-9.25 -54.41666667,-9.16666667 -54.41666667,-9.08333333 -54.41666667,-9.0 -54.5,-9.0 -54.5,-8.91666667 -54.5,-8.83333333 -54.58333333,-8.83333333 -54.58333333,-8.75 -54.66666667,-8.75 -54.66666667,-8.66666667 -54.75,-8.66666667 -54.83333333,-8.66666667 -54.83333333,-8.75 -54.91666667,-8.75 -54.91666667,-8.66666667 -55.0,-8.66666667 -55.08333333,-8.66666667 -55.16666667,-8.66666667 -55.25,-8.66666667 -55.33333333,-8.66666667 -55.33333333,-8.58333333 -55.41666667,-8.58333333 -55.5,-8.58333333 -55.5,-8.5 -55.58333333,-8.5 -55.58333333,-8.41666667 -55.66666667,-8.41666667 -55.75,-8.41666667 -55.75,-8.33333333 -55.83333333,-8.33333333 -55.91666667,-8.33333333 -56.0,-8.33333333 -56.0,-8.25 -56.08333333,-8.25 -56.16666667,-8.25 -56.16666667,-8.16666667 -56.25,-8.16666667 -56.25,-8.25 -56.33333333,-8.25 -56.33333333,-8.16666667 -56.41666667,-8.16666667 -56.41666667,-8.25 -56.5,-8.25 -56.58333333,-8.25 -56.58333333,-8.16666667 -56.66666667,-8.16666667 -56.75,-8.16666667 -56.83333333,-8.16666667 -56.83333333,-8.25 -56.75,-8.25 -56.75,-8.33333333 -56.66666667,-8.33333333 -56.66666667,-8.41666667 -56.58333333,-8.41666667 -56.58333333,-8.5 -56.5,-8.5 -56.41666667,-8.5 -56.41666667,-8.58333333 -56.33333333,-8.58333333 -56.25,-8.58333333 -56.16666667,-8.58333333 -56.16666667,-8.66666667 -56.08333333,-8.66666667 -56.0,-8.66666667 -55.91666667,-8.66666667 -55.83333333,-8.66666667 -55.83333333,-8.75 -55.83333333,-8.83333333 -55.91666667,-8.83333333 -55.91666667,-8.91666667 -55.91666667,-9.0 -55.83333333,-9.0 -55.83333333,-9.08333333 -55.91666667,-9.08333333 -55.91666667,-9.16666667 -55.83333333,-9.16666667 -55.83333333,-9.25 -55.83333333,-9.33333333 -55.83333333,-9.41666667 -55.75,-9.41666667 -55.66666667,-9.41666667 -55.66666667,-9.5 -55.75,-9.5 -55.83333333,-9.5 -55.83333333,-9.58333333 -55.91666667,-9.58333333 -55.91666667,-9.66666667 -56.0,-9.66666667 -56.08333333,-9.66666667 -56.08333333,-9.75 -56.16666667,-9.75 -56.25,-9.75 -56.33333333,-9.75 -56.33333333,-9.83333333 -56.33333333,-9.91666667 -56.41666667,-9.91666667 -56.41666667,-9.83333333 -56.41666667,-9.75 -56.5,-9.75 -56.5,-9.83333333 -56.58333333,-9.83333333 -56.58333333,-9.91666667 -56.58333333,-10.0 -56.66666667,-10.0 -56.66666667,-9.91666667 -56.66666667,-9.83333333 -56.75,-9.83333333 -56.75,-9.91666667 -56.75,-10.0 -56.83333333,-10.0 -56.83333333,-9.91666667 -56.91666667,-9.91666667 -56.91666667,-10.0 -57,-10 -57.0,-9.91666667 -57.0,-9.83333333 -57.08333333,-9.83333333 -57.16666667,-9.83333333 -57.16666667,-9.91666667 -57.25,-9.91666667 -57.33333333,-9.91666667 -57.41666667,-9.91666667 -57.5,-9.91666667 -57.5,-10.0 -57.58333333,-10.0 -57.58333333,-9.91666667 -57.66666667,-9.91666667 -57.66666667,-9.83333333 -57.75,-9.83333333 -57.83333333,-9.83333333 -57.83333333,-9.75 -57.91666667,-9.75 -57.91666667,-9.66666667 -58.0,-9.66666667 -58.08333333,-9.66666667 -58.08333333,-9.58333333 -58.08333333,-9.5 -58.16666667,-9.5 -58.25,-9.5 -58.25,-9.41666667 -58.33333333,-9.41666667 -58.33333333,-9.33333333 -58.33333333,-9.25 -58.41666667,-9.25 -58.41666667,-9.16666667 -58.5,-9.16666667 -58.5,-9.08333333 -58.5,-9.0 -58.58333333,-9.0 -58.58333333,-8.91666667 -58.66666667,-8.91666667 -58.66666667,-8.83333333 -58.66666667,-8.75 -58.66666667,-8.66666667 -58.66666667,-8.58333333 -58.75,-8.58333333 -58.75,-8.5 -58.83333333,-8.5 -58.83333333,-8.58333333 -58.91666667,-8.58333333 -59.0,-8.58333333 -59.0,-8.5 -59.08333333,-8.5 -59.16666667,-8.5 -59.25,-8.5 -59.25,-8.41666667 -59.33333333,-8.41666667 -59.33333333,-8.33333333 -59.25,-8.33333333 -59.25,-8.25 -59.33333333,-8.25 -59.41666667,-8.25 -59.41666667,-8.16666667 -59.41666667,-8.08333333 -59.5,-8.08333333 -59.58333333,-8.08333333 -59.66666667,-8.08333333 -59.75,-8.08333333 -59.83333333,-8.08333333 -59.91666667,-8.08333333 -60.0,-8.08333333 -60,-8 -60.08333333,-8.0 -60.16666667,-8.0 -60.25,-8.0 -60.25,-7.91666667 -60.33333333,-7.91666667 -60.33333333,-7.83333333 -60.41666667,-7.83333333 -60.41666667,-7.75 -60.5,-7.75 -60.5,-7.66666667 -60.58333333,-7.66666667 -60.58333333,-7.58333333 -60.66666667,-7.58333333 -60.75,-7.58333333 -60.75,-7.5 -60.83333333,-7.5 -60.91666667,-7.5 -60.91666667,-7.41666667 -61.0,-7.41666667 -61.08333333,-7.41666667 -61.16666667,-7.41666667 -61.25,-7.41666667 -61.33333333,-7.41666667 -61.33333333,-7.5 -61.41666667,-7.5 -61.5,-7.5 -61.58333333,-7.5 -61.58333333,-7.58333333 -61.66666667,-7.58333333 -61.66666667,-7.66666667 -61.75,-7.66666667 -61.75,-7.75 -61.83333333,-7.75 -61.83333333,-7.83333333 -61.91666667,-7.83333333 -61.91666667,-7.91666667 -62.0,-7.91666667 -62,-8 -62.0,-8.08333333 -61.91666667,-8.08333333 -61.91666667,-8.16666667 -61.83333333,-8.16666667 -61.83333333,-8.25 -61.83333333,-8.33333333 -61.83333333,-8.41666667 -61.91666667,-8.41666667 -61.91666667,-8.5 -61.91666667,-8.58333333 -61.91666667,-8.66666667 -62.0,-8.66666667 -62.0,-8.75 -62.0,-8.83333333 -62.0,-8.91666667 -62.08333333,-8.91666667 -62.08333333,-9.0 -62.16666667,-9.0 -62.25,-9.0 -62.25,-8.91666667 -62.33333333,-8.91666667 -62.33333333,-8.83333333 -62.33333333,-8.75 -62.41666667,-8.75 -62.5,-8.75 -62.5,-8.66666667 -62.5,-8.58333333 -62.58333333,-8.58333333 -62.66666667,-8.58333333 -62.66666667,-8.5 -62.75,-8.5 -62.83333333,-8.5 -62.83333333,-8.41666667 -62.91666667,-8.41666667 -63.0,-8.41666667 -63.08333333,-8.41666667 -63.16666667,-8.41666667 -63.25,-8.41666667 -63.33333333,-8.41666667 -63.41666667,-8.41666667 -63.5,-8.41666667 -63.58333333,-8.41666667 -63.58333333,-8.5 -63.66666667,-8.5 -63.75,-8.5 -63.75,-8.58333333 -63.66666667,-8.58333333 -63.66666667,-8.66666667 -63.66666667,-8.75 -63.66666667,-8.83333333 -63.75,-8.83333333 -63.83333333,-8.83333333 -63.83333333,-8.91666667 -63.91666667,-8.91666667 -63.91666667,-9.0 -63.91666667,-9.08333333 -64.0,-9.08333333 -64.0,-9.16666667 -64.08333333,-9.16666667 -64.16666667,-9.16666667 -64.16666667,-9.25 -64.25,-9.25 -64.33333333,-9.25 -64.33333333,-9.33333333 -64.41666667,-9.33333333 -64.5,-9.33333333 -64.58333333,-9.33333333 -64.58333333,-9.25 -64.58333333,-9.16666667 -64.66666667,-9.16666667 -64.66666667,-9.08333333 -64.75,-9.08333333 -64.83333333,-9.08333333 -64.83333333,-9.0 -64.91666667,-9.0 -65,-9 -65.08333333,-9.0 -65.08333333,-8.91666667 -65.16666667,-8.91666667 -65.25,-8.91666667 -65.33333333,-8.91666667 -65.41666667,-8.91666667 -65.41666667,-8.83333333 -65.5,-8.83333333 -65.58333333,-8.83333333 -65.66666667,-8.83333333 -65.75,-8.83333333 -65.75,-8.75 -65.83333333,-8.75 -65.83333333,-8.83333333 -65.91666667,-8.83333333 -66.0,-8.83333333 -66.08333333,-8.83333333 -66.16666667,-8.83333333 -66.25,-8.83333333 -66.33333333,-8.83333333 -66.33333333,-8.91666667 -66.41666667,-8.91666667 -66.5,-8.91666667 -66.58333333,-8.91666667 -66.66666667,-8.91666667 -66.75,-8.91666667 -66.83333333,-8.91666667 -66.91666667,-8.91666667 -67.0,-8.91666667 -67.08333333,-8.91666667 -67.16666667,-8.91666667 -67.25,-8.91666667 -67.33333333,-8.91666667 -67.33333333,-8.83333333 -67.41666667,-8.83333333 -67.41666667,-8.75 -67.41666667,-8.66666667 -67.5,-8.66666667 -67.58333333,-8.66666667 -67.58333333,-8.75 -67.58333333,-8.83333333 -67.58333333,-8.91666667 -67.66666667,-8.91666667 -67.66666667,-9.0 -67.75,-9.0 -67.75,-9.08333333 -67.83333333,-9.08333333 -67.91666667,-9.08333333 -67.91666667,-9.16666667 -68.0,-9.16666667 -68.08333333,-9.16666667 -68.16666667,-9.16666667 -68.25,-9.16666667 -68.33333333,-9.16666667 -68.33333333,-9.25 -68.41666667,-9.25 -68.5,-9.25 -68.5,-9.33333333 -68.58333333,-9.33333333 -68.66666667,-9.33333333 -68.75,-9.33333333 -68.83333333,-9.33333333 -68.83333333,-9.41666667 -68.91666667,-9.41666667 -69.0,-9.41666667 -69.08333333,-9.41666667 -69.16666667,-9.41666667 -69.25,-9.41666667 -69.33333333,-9.41666667 -69.41666667,-9.41666667 -69.5,-9.41666667 -69.58333333,-9.41666667 -69.58333333,-9.33333333 -69.66666667,-9.33333333 -69.66666667,-9.25 -69.75,-9.25 -69.83333333,-9.25 -69.83333333,-9.33333333 -69.91666667,-9.33333333 -69.91666667,-9.25 -70.0,-9.25 -70.0,-9.16666667 -70.08333333,-9.16666667 -70.16666667,-9.16666667 -70.25,-9.16666667 -70.33333333,-9.16666667 -70.33333333,-9.08333333 -70.41666667,-9.08333333 -70.5,-9.08333333 -70.58333333,-9.08333333 -70.58333333,-9.0 -70.66666667,-9.0 -70.75,-9.0 -70.75,-8.91666667 -70.83333333,-8.91666667 -70.91666667,-8.91666667 -70.91666667,-8.83333333 -71.0,-8.83333333 -71.0,-8.75 -71.08333333,-8.75 -71.16666667,-8.75 -71.16666667,-8.66666667 -71.16666667,-8.58333333 -71.25,-8.58333333 -71.33333333,-8.58333333 -71.33333333,-8.5 -71.41666667,-8.5 -71.41666667,-8.41666667 -71.41666667,-8.33333333 -71.41666667,-8.25 -71.5,-8.25 -71.58333333,-8.25 -71.66666667,-8.25 -71.75,-8.25 -71.83333333,-8.25 -71.91666667,-8.25 -72.0,-8.25 -72.0,-8.33333333 -72.08333333,-8.33333333 -72.16666667,-8.33333333 -72.25,-8.33333333 -72.33333333,-8.33333333 -72.33333333,-8.41666667 -72.41666667,-8.41666667 -72.5,-8.41666667 -72.58333333,-8.41666667 -72.58333333,-8.5 -72.66666667,-8.5 -72.75,-8.5 -72.83333333,-8.5 -72.83333333,-8.41666667 -72.91666667,-8.41666667 -73.0,-8.41666667 -73.0,-8.33333333 -73.08333333,-8.33333333 -73.16666667,-8.33333333 -73.16666667,-8.25 -73.25,-8.25 -73.25,-8.16666667 -73.33333333,-8.16666667 -73.33333333,-8.08333333 -73.41666667,-8.08333333 -73.41666667,-8.0 -73.5,-8.0 -73.58333333,-8.0 -73.58333333,-7.91666667 -73.58333333,-7.83333333 -73.66666667,-7.83333333 -73.66666667,-7.75 -73.66666667,-7.66666667 -73.66666667,-7.58333333 -73.75,-7.58333333 -73.75,-7.66666667 -73.83333333,-7.66666667 -73.83333333,-7.58333333 -73.91666667,-7.58333333 -73.91666667,-7.5 -73.91666667,-7.41666667 -73.91666667,-7.33333333 -73.83333333,-7.33333333 -73.83333333,-7.41666667 -73.75,-7.41666667 -73.75,-7.5 -73.66666667,-7.5 -73.66666667,-7.41666667 -73.66666667,-7.33333333 -73.66666667,-7.25 -73.66666667,-7.16666667 -73.75,-7.16666667 -73.75,-7.08333333 -73.83333333,-7.08333333 -73.83333333,-7.0 -73.83333333,-6.91666667 -73.83333333,-6.83333333 -73.91666667,-6.83333333 -74.0,-6.83333333 -74.0,-6.75 -74.08333333,-6.75 -74.16666667,-6.75 -74.25,-6.75 -74.25,-6.66666667 -74.25,-6.58333333 -74.16666667,-6.58333333 -74.16666667,-6.5 -74.25,-6.5 -74.25,-6.41666667 -74.33333333,-6.41666667 -74.33333333,-6.5 -74.41666667,-6.5 -74.41666667,-6.41666667 -74.41666667,-6.33333333 -74.33333333,-6.33333333 -74.33333333,-6.25 -74.25,-6.25 -74.16666667,-6.25 -74.08333333,-6.25 -74.08333333,-6.33333333 -74.08333333,-6.41666667 -74.0,-6.41666667 -74.0,-6.33333333 -73.91666667,-6.33333333 -73.91666667,-6.25 -73.83333333,-6.25 -73.83333333,-6.16666667 -73.75,-6.16666667 -73.75,-6.08333333 -73.75,-6.0 -73.75,-5.91666667 -73.66666667,-5.91666667 -73.58333333,-5.91666667 -73.58333333,-5.83333333 -73.58333333,-5.75 -73.5,-5.75 -73.5,-5.83333333 -73.5,-5.91666667 -73.41666667,-5.91666667 -73.33333333,-5.91666667 -73.33333333,-5.83333333 -73.25,-5.83333333 -73.25,-5.75 -73.25,-5.66666667 -73.25,-5.58333333 -73.16666667,-5.58333333 -73.16666667,-5.5 -73.16666667,-5.41666667 -73.16666667,-5.33333333 -73.25,-5.33333333 -73.25,-5.25 -73.25,-5.16666667 -73.16666667,-5.16666667 -73.08333333,-5.16666667 -73.08333333,-5.08333333 -73.0,-5.08333333 -73,-5 -72.91666667,-5.0 -72.91666667,-4.91666667 -72.91666667,-4.83333333 -72.91666667,-4.75 -72.83333333,-4.75 -72.83333333,-4.83333333 -72.83333333,-4.91666667 -72.75,-4.91666667 -72.66666667,-4.91666667 -72.58333333,-4.91666667 -72.5,-4.91666667 -72.5,-4.83333333 -72.41666667,-4.83333333 -72.33333333,-4.83333333 -72.33333333,-4.75 -72.25,-4.75 -72.16666667,-4.75 -72.16666667,-4.83333333 -72.25,-4.83333333 -72.25,-4.91666667 -72.33333333,-4.91666667 -72.33333333,-5.0 -72.33333333,-5.08333333 -72.33333333,-5.16666667 -72.41666667,-5.16666667 -72.41666667,-5.25 -72.33333333,-5.25 -72.25,-5.25 -72.25,-5.16666667 -72.25,-5.08333333 -72.25,-5.0 -72.16666667,-5.0 -72.16666667,-4.91666667 -72.08333333,-4.91666667 -72.08333333,-5.0 -72.08333333,-5.08333333 -72.0,-5.08333333 -72,-5 -71.91666667,-5.0 -71.83333333,-5.0 -71.83333333,-4.91666667 -71.75,-4.91666667 -71.75,-4.83333333 -71.66666667,-4.83333333 -71.58333333,-4.83333333 -71.58333333,-4.91666667 -71.58333333,-5.0 -71.58333333,-5.08333333 -71.5,-5.08333333 -71.41666667,-5.08333333 -71.33333333,-5.08333333 -71.33333333,-5.0 -71.25,-5.0 -71.16666667,-5.0 -71.16666667,-4.91666667 -71.08333333,-4.91666667 -71.08333333,-4.83333333 -71.0,-4.83333333 -71.0,-4.75 -70.91666667,-4.75 -70.83333333,-4.75 -70.83333333,-4.66666667 -70.75,-4.66666667 -70.75,-4.58333333 -70.66666667,-4.58333333 -70.66666667,-4.5 -70.58333333,-4.5 -70.58333333,-4.41666667 -70.5,-4.41666667 -70.5,-4.33333333 -70.41666667,-4.33333333 -70.33333333,-4.33333333 -70.33333333,-4.25 -70.25,-4.25 -70.16666667,-4.25 -70.08333333,-4.25 -70.0,-4.25 -69.91666667,-4.25 -69.83333333,-4.25 -69.83333333,-4.16666667 -69.75,-4.16666667 -69.75,-4.08333333 -69.75,-4.0 -69.66666667,-4.0 -69.66666667,-3.91666667 -69.66666667,-3.83333333 -69.66666667,-3.75 -69.66666667,-3.66666667 -69.58333333,-3.66666667 -69.58333333,-3.58333333 -69.58333333,-3.5 -69.5,-3.5 -69.5,-3.41666667 -69.41666667,-3.41666667 -69.33333333,-3.41666667 -69.25,-3.41666667 -69.16666667,-3.41666667 -69.08333333,-3.41666667 -69.0,-3.41666667 -69.0,-3.5 -69.08333333,-3.5 -69.08333333,-3.58333333 -69.0,-3.58333333 -68.91666667,-3.58333333 -68.83333333,-3.58333333 -68.83333333,-3.66666667 -68.83333333,-3.75 -68.75,-3.75 -68.66666667,-3.75 -68.58333333,-3.75 -68.5,-3.75 -68.41666667,-3.75 -68.33333333,-3.75 -68.25,-3.75 -68.16666667,-3.75 -68.08333333,-3.75 -68.0,-3.75 -68.0,-3.66666667 -67.91666667,-3.66666667 -67.83333333,-3.66666667 -67.75,-3.66666667 -67.66666667,-3.66666667 -67.58333333,-3.66666667 -67.58333333,-3.58333333 -67.58333333,-3.5 -67.5,-3.5 -67.41666667,-3.5 -67.41666667,-3.58333333 -67.33333333,-3.58333333 -67.25,-3.58333333 -67.16666667,-3.58333333 -67.16666667,-3.66666667 -67.08333333,-3.66666667 -67.0,-3.66666667 -67.0,-3.58333333 -66.91666667,-3.58333333 -66.83333333,-3.58333333 -66.83333333,-3.5 -66.83333333,-3.41666667 -66.75,-3.41666667 -66.66666667,-3.41666667 -66.66666667,-3.33333333 -66.58333333,-3.33333333 -66.58333333,-3.41666667 -66.58333333,-3.5 -66.58333333,-3.58333333 -66.5,-3.58333333 -66.5,-3.5 -66.41666667,-3.5 -66.33333333,-3.5 -66.33333333,-3.41666667 -66.25,-3.41666667 -66.25,-3.33333333 -66.25,-3.25 -66.16666667,-3.25 -66.08333333,-3.25 -66.0,-3.25 -66.0,-3.33333333 -66.0,-3.41666667 -65.91666667,-3.41666667 -65.83333333,-3.41666667 -65.83333333,-3.33333333 -65.75,-3.33333333 -65.66666667,-3.33333333 -65.58333333,-3.33333333 -65.5,-3.33333333 -65.41666667,-3.33333333 -65.33333333,-3.33333333 -65.25,-3.33333333 -65.16666667,-3.33333333 -65.08333333,-3.33333333 -65.0,-3.33333333 -65.0,-3.25 -64.91666667,-3.25 -64.83333333,-3.25 -64.83333333,-3.16666667 -64.75,-3.16666667 -64.75,-3.08333333 -64.66666667,-3.08333333 -64.58333333,-3.08333333 -64.5,-3.08333333 -64.5,-3.0 -64.41666667,-3.0 -64.41666667,-2.91666667 -64.33333333,-2.91666667 -64.25,-2.91666667 -64.25,-2.83333333 -64.16666667,-2.83333333 -64.16666667,-2.75 -64.08333333,-2.75 -64.08333333,-2.66666667 -64.0,-2.66666667 -63.91666667,-2.66666667 -63.91666667,-2.58333333 -63.83333333,-2.58333333 -63.83333333,-2.5 -63.75,-2.5 -63.75,-2.41666667 -63.66666667,-2.41666667 -63.66666667,-2.33333333 -63.66666667,-2.25 -63.66666667,-2.16666667 -63.58333333,-2.16666667 -63.58333333,-2.08333333 -63.58333333,-2.0 -63.58333333,-1.91666667 -63.58333333,-1.83333333 -63.66666667,-1.83333333 -63.66666667,-1.75 -63.75,-1.75 -63.75,-1.66666667 -63.75,-1.58333333 -63.75,-1.5 -63.83333333,-1.5 -63.83333333,-1.41666667 -63.83333333,-1.33333333 -63.91666667,-1.33333333 -63.91666667,-1.25 -64.0,-1.25 -64.0,-1.16666667 -64.08333333,-1.16666667 -64.08333333,-1.08333333 -64.16666667,-1.08333333 -64.25,-1.08333333 -64.25,-1.0 -64.33333333,-1.0 -64.33333333,-1.08333333 -64.33333333,-1.16666667 -64.33333333,-1.25 -64.41666667,-1.25 -64.5,-1.25 -64.5,-1.16666667 -64.5,-1.08333333 -64.58333333,-1.08333333 -64.66666667,-1.08333333 -64.66666667,-1.16666667 -64.75,-1.16666667 -64.83333333,-1.16666667 -64.91666667,-1.16666667 -64.91666667,-1.25 -65.0,-1.25 -65.0,-1.33333333 -65.08333333,-1.33333333 -65.08333333,-1.41666667 -65.16666667,-1.41666667 -65.16666667,-1.5 -65.25,-1.5 -65.33333333,-1.5 -65.33333333,-1.58333333 -65.33333333,-1.66666667 -65.41666667,-1.66666667 -65.5,-1.66666667 -65.5,-1.75 -65.58333333,-1.75 -65.66666667,-1.75 -65.66666667,-1.66666667 -65.58333333,-1.66666667 -65.58333333,-1.58333333 -65.58333333,-1.5 -65.66666667,-1.5 -65.75,-1.5 -65.75,-1.58333333 -65.83333333,-1.58333333 -65.83333333,-1.5 -65.91666667,-1.5 -65.91666667,-1.41666667 -66.0,-1.41666667 -66.08333333,-1.41666667 -66.16666667,-1.41666667 -66.16666667,-1.33333333 -66.25,-1.33333333 -66.25,-1.25 -66.33333333,-1.25 -66.33333333,-1.16666667 -66.41666667,-1.16666667 -66.41666667,-1.08333333 -66.41666667,-1.0 -66.41666667,-0.91666667 -66.5,-0.91666667 -66.5,-0.83333333 -66.5,-0.75 -66.5,-0.66666667 -66.5,-0.58333333 -66.5,-0.5 -66.5,-0.41666667 -66.5,-0.33333333 -66.41666667,-0.33333333 -66.41666667,-0.25 -66.33333333,-0.25 -66.33333333,-0.16666667 -66.25,-0.16666667 -66.25,-0.08333333 -66.16666667,-0.08333333 -66.08333333,-0.08333333 -66.0,-0.08333333 -66,0 -65.91666667,0.0 -65.91666667,0.08333333 -65.83333333,0.08333333 -65.83333333,0.16666667 -65.75,0.16666667 -65.75,0.08333333 -65.66666667,0.08333333 -65.58333333,0.08333333 -65.58333333,0.16666667 -65.5,0.16666667 -65.5,0.25 -65.5,0.33333333 -65.41666667,0.33333333 -65.41666667,0.25 -65.33333333,0.25 -65.33333333,0.33333333 -65.25,0.33333333 -65.16666667,0.33333333 -65.16666667,0.41666667 -65.16666667,0.5 -65.16666667,0.58333333 -65.25,0.58333333 -65.25,0.66666667 -65.25,0.75 -65.25,0.83333333 -65.16666667,0.83333333 -65.16666667,0.91666667 -65.08333333,0.91666667 -65.0,0.91666667 -64.91666667,0.91666667 -64.83333333,0.91666667 -64.83333333,1.0 -64.83333333,1.08333333 -64.83333333,1.16666667 -64.75,1.16666667 -64.66666667,1.16666667 -64.58333333,1.16666667 -64.58333333,1.25 -64.5,1.25 -64.5,1.33333333 -64.41666667,1.33333333 -64.33333333,1.33333333 -64.25,1.33333333 -64.25,1.41666667 -64.16666667,1.41666667 -64.16666667,1.33333333 -64.16666667,1.25 -64.08333333,1.25 -64.0,1.25 -63.91666667,1.25 -63.91666667,1.33333333 -64.0,1.33333333 -64.0,1.41666667 -64.0,1.5 -64.08333333,1.5 -64.08333333,1.58333333 -64.0,1.58333333 -64.0,1.66666667 -64.0,1.75 -64.0,1.83333333 -63.91666667,1.83333333 -63.83333333,1.83333333 -63.75,1.83333333 -63.75,1.91666667 -63.66666667,1.91666667 -63.66666667,2.0 -63.58333333,2.0 -63.5,2.0 -63.41666667,2.0 -63.33333333,2.0 -63.33333333,2.08333333 -63.25,2.08333333 -63.16666667,2.08333333 -63.16666667,2.16666667 -63.16666667,2.25 -63.16666667,2.33333333 -63.08333333,2.33333333 -63.08333333,2.41666667 -63.08333333,2.5 -63.08333333,2.58333333 -63.16666667,2.58333333 -63.16666667,2.66666667 -63.16666667,2.75 -63.25,2.75 -63.25,2.83333333 -63.16666667,2.83333333 -63.08333333,2.83333333 -63.08333333,2.91666667 -63.0,2.91666667 -62.91666667,2.91666667 -62.83333333,2.91666667 -62.75,2.91666667 -62.66666667,2.91666667 -62.58333333,2.91666667 -62.5,2.91666667 -62.5,3.0 -62.58333333,3.0 -62.66666667,3.0 -62.66666667,3.08333333 -62.58333333,3.08333333 -62.58333333,3.16666667 -62.5,3.16666667 -62.5,3.25 -62.41666667,3.25 -62.33333333,3.25 -62.33333333,3.33333333 -62.25,3.33333333 -62.25,3.41666667 -62.33333333,3.41666667 -62.33333333,3.5 -62.41666667,3.5 -62.41666667,3.58333333 -62.41666667,3.66666667 -62.33333333,3.66666667 -62.25,3.66666667 -62.25,3.58333333 -62.16666667,3.58333333 -62.16666667,3.66666667 -62.08333333,3.66666667 -62.08333333,3.75 -62.16666667,3.75 -62.16666667,3.83333333 -62.08333333,3.83333333 -62.08333333,3.91666667 -62.08333333,4.0 -62,4 -62.0,3.91666667 -61.91666667,3.91666667 -61.83333333,3.91666667 -61.75,3.91666667 -61.75,4.0 -61.83333333,4.0 -61.83333333,4.08333333 -61.75,4.08333333 -61.66666667,4.08333333 -61.66666667,4.16666667 -61.58333333,4.16666667 -61.5,4.16666667 -61.5,4.25 -61.41666667,4.25 -61.33333333,4.25 -61.33333333,4.33333333 -61.25,4.33333333 -61.25,4.25 -61.16666667,4.25 -61.16666667,4.33333333 -61.08333333,4.33333333 -61.0,4.33333333 -60.91666667,4.33333333 -60.91666667,4.41666667 -60.83333333,4.41666667 -60.83333333,4.33333333 -60.75,4.33333333 -60.66666667,4.33333333 -60.66666667,4.41666667 -60.58333333,4.41666667 -60.58333333,4.33333333 -60.58333333,4.25 -60.66666667,4.25 -60.75,4.25 -60.75,4.16666667 -60.75,4.08333333 -60.75,4.0 -60.66666667,4.0 -60.58333333,4.0 -60.5,4.0 -60.5,3.91666667 -60.41666667,3.91666667 -60.33333333,3.91666667 -60.33333333,4.0 -60.25,4.0 -60.16666667,4.0 -60.08333333,4.0 -60.08333333,4.08333333 -60.0,4.08333333 -60.0,4.16666667 -59.91666667,4.16666667 -59.83333333,4.16666667 -59.83333333,4.25 -59.83333333,4.33333333 -59.75,4.33333333 -59.75,4.41666667 -59.66666667,4.41666667 -59.58333333,4.41666667 -59.58333333,4.33333333 -59.66666667,4.33333333 -59.66666667,4.25 -59.58333333,4.25 -59.58333333,4.16666667 -59.5,4.16666667 -59.41666667,4.16666667 -59.41666667,4.08333333 -59.33333333,4.08333333 -59.25,4.08333333 -59.16666667,4.08333333 -59.08333333,4.08333333 -59.0,4.08333333 -59,4 -58.91666667,4.0 -58.91666667,3.91666667 -58.83333333,3.91666667 -58.75,3.91666667 -58.75,3.83333333 -58.66666667,3.83333333 -58.66666667,3.75 -58.58333333,3.75 -58.58333333,3.66666667 -58.5,3.66666667 -58.41666667,3.66666667 -58.41666667,3.75 -58.41666667,3.83333333 -58.41666667,3.91666667 -58.5,3.91666667 -58.5,4.0 -58.58333333,4.0 -58.58333333,3.91666667 -58.66666667,3.91666667 -58.66666667,4.0 -58.66666667,4.08333333 -58.66666667,4.16666667 -58.75,4.16666667 -58.83333333,4.16666667 -58.83333333,4.25 -58.91666667,4.25 -58.91666667,4.33333333 -59.0,4.33333333 -59.0,4.41666667 -59.08333333,4.41666667 -59.16666667,4.41666667 -59.25,4.41666667 -59.33333333,4.41666667 -59.33333333,4.5 -59.41666667,4.5 -59.41666667,4.58333333 -59.41666667,4.66666667 -59.33333333,4.66666667 -59.33333333,4.58333333 -59.25,4.58333333 -59.25,4.66666667 -59.16666667,4.66666667 -59.16666667,4.75 -59.25,4.75 -59.25,4.83333333 -59.25,4.91666667 -59.25,5.0 -59.25,5.08333333 -59.16666667,5.08333333 -59.16666667,5.16666667 -59.08333333,5.16666667 -59.08333333,5.25 -59.16666667,5.25 -59.25,5.25 -59.25,5.33333333 -59.33333333,5.33333333 -59.33333333,5.41666667 -59.41666667,5.41666667 -59.5,5.41666667 -59.5,5.5 -59.58333333,5.5 -59.66666667,5.5 -59.75,5.5 -59.75,5.58333333 -59.75,5.66666667 -59.75,5.75 -59.83333333,5.75 -59.91666667,5.75 -60.0,5.75 -60.0,5.83333333 -60.0,5.91666667 -59.91666667,5.91666667 -59.91666667,5.83333333 -59.83333333,5.83333333 -59.75,5.83333333 -59.66666667,5.83333333 -59.58333333,5.83333333 -59.58333333,5.91666667 -59.66666667,5.91666667 -59.66666667,6.0 -59.58333333,6.0 -59.5,6.0 -59.41666667,6.0 -59.33333333,6.0 -59.33333333,5.91666667 -59.25,5.91666667 -59.16666667,5.91666667 -59.16666667,5.83333333 -59.08333333,5.83333333 -59.0,5.83333333 -59.0,5.91666667 -58.91666667,5.91666667 -58.91666667,6.0 -58.83333333,6.0 -58.75,6.0 -58.75,5.91666667 -58.66666667,5.91666667 -58.66666667,5.83333333 -58.75,5.83333333 -58.75,5.75 -58.75,5.66666667 -58.83333333,5.66666667 -58.83333333,5.58333333 -58.75,5.58333333 -58.66666667,5.58333333 -58.58333333,5.58333333 -58.58333333,5.66666667 -58.58333333,5.75 -58.58333333,5.83333333 -58.58333333,5.91666667 -58.58333333,6.0 -58.5,6.0 -58.5,6.08333333 -58.41666667,6.08333333 -58.41666667,6.16666667 -58.33333333,6.16666667 -58.33333333,6.25 -58.41666667,6.25 -58.41666667,6.33333333 -58.33333333,6.33333333 -58.33333333,6.41666667 -58.33333333,6.5 -58.25,6.5 -58.25,6.58333333 -58.25,6.66666667 -58.16666667,6.66666667 -58.08333333,6.66666667 -58.08333333,6.58333333 -58.08333333,6.5 -58.08333333,6.41666667 -58.0,6.41666667 -57.91666667,6.41666667 -57.91666667,6.33333333 -57.83333333,6.33333333 -57.83333333,6.25 -57.75,6.25 -57.75,6.16666667 -57.66666667,6.16666667 -57.66666667,6.08333333 -57.58333333,6.08333333 -57.5,6.08333333 -57.5,6.0 -57.41666667,6.0 -57.41666667,5.91666667 -57.41666667,5.83333333 -57.5,5.83333333 -57.5,5.75 -57.5,5.66666667 -57.41666667,5.66666667 -57.33333333,5.66666667 -57.25,5.66666667 -57.25,5.58333333 -57.16666667,5.58333333 -57.16666667,5.66666667 -57.08333333,5.66666667 -57.0,5.66666667 -57.0,5.75 -56.91666667,5.75 -56.83333333,5.75 -56.83333333,5.66666667 -56.75,5.66666667 -56.66666667,5.66666667 -56.58333333,5.66666667 -56.58333333,5.75 -56.5,5.75 -56.5,5.66666667 -56.41666667,5.66666667 -56.33333333,5.66666667 -56.33333333,5.75 -56.25,5.75 -56.16666667,5.75 -56.08333333,5.75 -56.08333333,5.66666667 -56.0,5.66666667 -55.91666667,5.66666667 -55.83333333,5.66666667 -55.83333333,5.75 -55.75,5.75 -55.75,5.83333333 -55.66666667,5.83333333 -55.58333333,5.83333333 -55.5,5.83333333 -55.41666667,5.83333333 -55.33333333,5.83333333 -55.25,5.83333333 -55.16666667,5.83333333 -55.08333333,5.83333333 -55.08333333,5.91666667 -55.0,5.91666667 -54.91666667,5.91666667 -54.83333333,5.91666667 -54.75,5.91666667 -54.66666667,5.91666667 -54.58333333,5.91666667 -54.5,5.91666667 -54.41666667,5.91666667 -54.33333333,5.91666667 -54.25,5.91666667 -54.25,5.83333333 -54.16666667,5.83333333 -54.08333333,5.83333333 -54.0,5.83333333 -54.0,5.75 -53.91666667,5.75 -53.83333333,5.75 -53.75,5.75 -53.66666667,5.75 -53.66666667,5.66666667 -53.58333333,5.66666667 -53.5,5.66666667 -53.5,5.58333333 -53.41666667,5.58333333 -53.33333333,5.58333333 -53.25,5.58333333 -53.16666667,5.58333333 -53.16666667,5.5 -53.08333333,5.5 -53.0,5.5 -52.91666667,5.5 -52.91666667,5.41666667 -52.83333333,5.41666667 -52.75,5.41666667 -52.75,5.33333333 -52.75,5.25 -52.83333333,5.25 -52.83333333,5.33333333 -52.91666667,5.33333333 -53.0,5.33333333 -53.0,5.41666667 -53.08333333,5.41666667 -53.16666667,5.41666667 -53.25,5.41666667 -53.25,5.5 -53.33333333,5.5 -53.41666667,5.5 -53.5,5.5 -53.5,5.41666667 -53.58333333,5.41666667 -53.58333333,5.33333333 -53.66666667,5.33333333 -53.75,5.33333333 -53.75,5.25 -53.83333333,5.25 -53.91666667,5.25 -53.91666667,5.16666667 -54.0,5.16666667 -54.0,5.08333333 -53.91666667,5.08333333 -53.83333333,5.08333333 -53.83333333,5.16666667 -53.75,5.16666667 -53.75,5.08333333 -53.75,5.0 -53.66666667,5.0 -53.66666667,4.91666667 -53.66666667,4.83333333 -53.58333333,4.83333333 -53.58333333,4.75 -53.58333333,4.66666667 -53.58333333,4.58333333 -53.66666667,4.58333333 -53.75,4.58333333 -53.75,4.5 -53.66666667,4.5 -53.66666667,4.41666667 -53.58333333,4.41666667 -53.58333333,4.5 -53.5,4.5 -53.5,4.41666667 -53.5,4.33333333 -53.5,4.25 -53.5,4.16666667 -53.5,4.08333333 -53.58333333,4.08333333 -53.58333333,4.16666667 -53.66666667,4.16666667 -53.75,4.16666667 -53.75,4.08333333 -53.83333333,4.08333333 -53.83333333,4.0 -53.83333333,3.91666667 -53.75,3.91666667 -53.75,4.0 -53.66666667,4.0 -53.58333333,4.0 -53.5,4.0 -53.41666667,4.0 -53.41666667,3.91666667 -53.41666667,3.83333333 -53.5,3.83333333 -53.5,3.75 -53.58333333,3.75 -53.58333333,3.66666667 -53.66666667,3.66666667 -53.66666667,3.58333333 -53.75,3.58333333 -53.75,3.5 -53.66666667,3.5 -53.66666667,3.41666667 -53.58333333,3.41666667 -53.58333333,3.5 -53.5,3.5 -53.41666667,3.5 -53.33333333,3.5 -53.33333333,3.41666667 -53.25,3.41666667 -53.25,3.33333333 -53.33333333,3.33333333 -53.33333333,3.25 -53.25,3.25 -53.16666667,3.25 -53.16666667,3.16666667 -53.16666667,3.08333333 -53.16666667,3.0 -53.08333333,3.0 -53,3 -53.0,3.08333333 -53.0,3.16666667 -53.0,3.25 -52.91666667,3.25 -52.83333333,3.25 -52.83333333,3.16666667 -52.75,3.16666667 -52.66666667,3.16666667 -52.58333333,3.16666667 -52.58333333,3.08333333 -52.58333333,3.0 -52.5,3.0 -52.41666667,3.0 -52.41666667,3.08333333 -52.33333333,3.08333333 -52.33333333,3.0 -52.25,3.0 -52.25,2.91666667 -52.25,2.83333333 -52.16666667,2.83333333 -52.08333333,2.83333333 -52.08333333,2.75 -52.0,2.75 -51.91666667,2.75 -51.91666667,2.66666667 -51.91666667,2.58333333 -51.83333333,2.58333333 -51.75,2.58333333 -51.75,2.66666667 -51.66666667,2.66666667 -51.66666667,2.58333333 -51.58333333,2.58333333 -51.58333333,2.5 -51.58333333,2.41666667 -51.5,2.41666667 -51.41666667,2.41666667 -51.41666667,2.5 -51.33333333,2.5 -51.25,2.5 -51.16666667,2.5 -51.16666667,2.58333333 -51.16666667,2.66666667 -51.08333333,2.66666667 -51.08333333,2.75 -51.08333333,2.83333333 -51.08333333,2.91666667 -51.0,2.91666667 -51,3 -50.91666667,3.0 -50.91666667,2.91666667 -50.91666667,2.83333333 -50.83333333,2.83333333 -50.83333333,2.75 -50.83333333,2.66666667 -50.83333333,2.58333333 -50.75,2.58333333 -50.75,2.5 -50.75,2.41666667 -50.66666667,2.41666667 -50.66666667,2.33333333 -50.66666667,2.25 -50.66666667,2.16666667 -50.58333333,2.16666667 -50.58333333,2.25 -50.5,2.25 -50.41666667,2.25 -50.41666667,2.16666667 -50.33333333,2.16666667 -50.33333333,2.08333333 -50.33333333,2.0 -50.25,2.0 -50.25,1.91666667 -50.33333333,1.91666667 -50.33333333,1.83333333 -50.25,1.83333333 -50.16666667,1.83333333 -50.08333333,1.83333333 -50.08333333,1.75 -50.0,1.75 -50.0,1.66666667 -49.91666667,1.66666667 -49.91666667,1.58333333 -49.91666667,1.5 -49.91666667,1.41666667 -49.83333333,1.41666667 -49.83333333,1.33333333 -49.83333333,1.25 -49.83333333,1.16666667 -49.91666667,1.16666667 -49.91666667,1.08333333 -49.91666667,1.0 -49.91666667,0.91666667 -50.0,0.91666667 -50.0,0.83333333 -50.0,0.75 -50.08333333,0.75 -50.16666667,0.75 -50.16666667,0.66666667 -50.08333333,0.66666667 -50.0,0.66666667 -50.0,0.58333333 -50.0,0.5 -50.0,0.41666667 -49.91666667,0.41666667 -49.83333333,0.41666667 -49.83333333,0.33333333 -49.75,0.33333333 -49.75,0.25 -49.75,0.16666667 -49.75,0.08333333 -49.83333333,0.08333333 -49.83333333,0.0 -49.83333333,-0.08333333 -49.83333333,-0.16666667 -49.75,-0.16666667 -49.75,-0.25 -49.83333333,-0.25 -49.83333333,-0.33333333 -49.83333333,-0.41666667 -49.83333333,-0.5 -49.83333333,-0.58333333 -49.83333333,-0.66666667 -49.75,-0.66666667 -49.75,-0.75 -49.75,-0.83333333 -49.75,-0.91666667 -49.66666667,-0.91666667 -49.66666667,-1.0 -49.66666667,-1.08333333 -49.58333333,-1.08333333 -49.58333333,-1.16666667 -49.58333333,-1.25 -49.58333333,-1.33333333 -49.58333333,-1.41666667 -49.5,-1.41666667 -49.5,-1.5 -49.41666667,-1.5 -49.41666667,-1.58333333 -49.33333333,-1.58333333 -49.33333333,-1.66666667 -49.25,-1.66666667 -49.16666667,-1.66666667 -49.16666667,-1.58333333 -49.08333333,-1.58333333 -49.08333333,-1.5 -49.0,-1.5 -48.91666667,-1.5 -48.91666667,-1.41666667 -48.91666667,-1.33333333 -48.91666667,-1.25 -48.83333333,-1.25 -48.83333333,-1.16666667 -48.75,-1.16666667 -48.66666667,-1.16666667 -48.66666667,-1.25 -48.58333333,-1.25 -48.58333333,-1.16666667 -48.5,-1.16666667 -48.5,-1.25 -48.41666667,-1.25 -48.41666667,-1.16666667 -48.33333333,-1.16666667 -48.33333333,-1.25 -48.25,-1.25 -48.25,-1.16666667 -48.16666667,-1.16666667 -48.08333333,-1.16666667 -48.0,-1.16666667 -47.91666667,-1.16666667 -47.83333333,-1.16666667 -47.75,-1.16666667 -47.75,-1.08333333 -47.66666667,-1.08333333 -47.66666667,-1.16666667 -47.58333333,-1.16666667 -47.5,-1.16666667 -47.5,-1.08333333 -47.41666667,-1.08333333 -47.41666667,-1.16666667 -47.33333333,-1.16666667 -47.25,-1.16666667 -47.16666667,-1.16666667 -47.16666667,-1.25 -47.08333333,-1.25 -47.0,-1.25 -47.0,-1.33333333 -46.91666667,-1.33333333 -46.83333333,-1.33333333 -46.75,-1.33333333 -46.75,-1.25 -46.66666667,-1.25 -46.66666667,-1.16666667 -46.58333333,-1.16666667 -46.5,-1.16666667 -46.5,-1.08333333 -46.5,-1.0 -46.58333333,-1.0 -46.58333333,-0.91666667 -46.58333333,-0.83333333 -46.5,-0.83333333 -46.41666667,-0.83333333 -46.41666667,-0.91666667 -46.33333333,-0.91666667 -46.25,-0.91666667 -46.25,-0.83333333 -46.16666667,-0.83333333 -46.16666667,-0.91666667 -46.16666667,-1.0 -46.08333333,-1.0 -46,-1 -45.91666667,-1.0 -45.83333333,-1.0 -45.83333333,-1.08333333 -45.75,-1.08333333 -45.75,-1.16666667 -45.83333333,-1.16666667 -45.83333333,-1.25 -45.91666667,-1.25 -46.0,-1.25 -46.0,-1.33333333 -46.0,-1.41666667 -46.0,-1.5 -46.0,-1.58333333 -46.0,-1.66666667 -45.91666667,-1.66666667 -45.91666667,-1.75 -45.83333333,-1.75 -45.83333333,-1.83333333 -45.83333333,-1.91666667 -45.75,-1.91666667 -45.75,-2.0 -45.75,-2.08333333 -45.66666667,-2.08333333 -45.66666667,-2.16666667 -45.66666667,-2.25 -45.58333333,-2.25 -45.58333333,-2.33333333 -45.5,-2.33333333 -45.5,-2.25 -45.41666667,-2.25 -45.33333333,-2.25 -45.33333333,-2.16666667 -45.25,-2.16666667 -45.25,-2.08333333 -45.25,-2.0 -45.33333333,-2.0 -45.41666667,-2.0 -45.41666667,-1.91666667 -45.41666667,-1.83333333 -45.5,-1.83333333 -45.5,-1.75 -45.41666667,-1.75 -45.41666667,-1.66666667 -45.41666667,-1.58333333 -45.41666667,-1.5 -45.5,-1.5 -45.5,-1.41666667 -45.5,-1.33333333 -45.5,-1.25 -45.41666667,-1.25 -45.33333333,-1.25 -45.25,-1.25 -45.25,-1.33333333 -45.25,-1.41666667 -45.16666667,-1.41666667 -45.16666667,-1.33333333 -45.08333333,-1.33333333 -45.08333333,-1.25 -45.0,-1.25 -44.91666667,-1.25 -44.83333333,-1.25 -44.83333333,-1.33333333 -44.91666667,-1.33333333 -44.91666667,-1.41666667 -44.83333333,-1.41666667 -44.83333333,-1.5 -44.83333333,-1.58333333 -44.91666667,-1.58333333 -45.0,-1.58333333 -45.08333333,-1.58333333 -45.08333333,-1.66666667 -45.08333333,-1.75 -45.08333333,-1.83333333 -45.08333333,-1.91666667 -45.08333333,-2.0 -45.08333333,-2.08333333 -45.08333333,-2.16666667 -45.0,-2.16666667 -45.0,-2.25 -45.0,-2.33333333 -44.91666667,-2.33333333 -44.83333333,-2.33333333 -44.75,-2.33333333 -44.75,-2.41666667 -44.75,-2.5 -44.66666667,-2.5 -44.66666667,-2.41666667 -44.58333333,-2.41666667 -44.58333333,-2.33333333 -44.58333333,-2.25 -44.66666667,-2.25 -44.66666667,-2.16666667 -44.58333333,-2.16666667 -44.58333333,-2.08333333 -44.58333333,-2.0 -44.58333333,-1.91666667 -44.5,-1.91666667 -44.41666667,-1.91666667 -44.41666667,-2.0 -44.41666667,-2.08333333 -44.41666667,-2.16666667 -44.33333333,-2.16666667 -44.33333333,-2.25 -44.33333333,-2.33333333 -44.33333333,-2.41666667 -44.25,-2.41666667 -44.16666667,-2.41666667 -44.16666667,-2.33333333 -44.08333333,-2.33333333 -44.0,-2.33333333 -44.0,-2.41666667 -44.0,-2.5 -43.91666667,-2.5 -43.91666667,-2.41666667 -43.91666667,-2.33333333 -43.83333333,-2.33333333 -43.75,-2.33333333 -43.75,-2.25 -43.66666667,-2.25 -43.58333333,-2.25 -43.58333333,-2.33333333 -43.5,-2.33333333 -43.41666667,-2.33333333 -43.33333333,-2.33333333 -43.25,-2.33333333 -43.16666667,-2.33333333 -43.08333333,-2.33333333 -43.08333333,-2.41666667 -43.0,-2.41666667 -42.91666667,-2.41666667 -42.91666667,-2.5 -42.91666667,-2.58333333 -42.83333333,-2.58333333 -42.83333333,-2.5 -42.75,-2.5 -42.75,-2.58333333 -42.75,-2.66666667 -42.83333333,-2.66666667 -42.83333333,-2.75 -42.83333333,-2.83333333 -42.75,-2.83333333 -42.75,-2.91666667 -42.83333333,-2.91666667 -42.91666667,-2.91666667 -42.91666667,-3.0 -43,-3 -43.0,-3.08333333 -43.0,-3.16666667 -42.91666667,-3.16666667 -42.83333333,-3.16666667 -42.75,-3.16666667 -42.66666667,-3.16666667 -42.66666667,-3.25 -42.58333333,-3.25 -42.5,-3.25 -42.5,-3.33333333 -42.58333333,-3.33333333 -42.58333333,-3.41666667 -42.5,-3.41666667 -42.41666667,-3.41666667 -42.41666667,-3.5 -42.5,-3.5 -42.58333333,-3.5 -42.58333333,-3.58333333 -42.66666667,-3.58333333 -42.75,-3.58333333 -42.75,-3.66666667 -42.83333333,-3.66666667 -42.83333333,-3.75 -42.91666667,-3.75 -42.91666667,-3.83333333 -43.0,-3.83333333 -43.0,-3.91666667 -43.08333333,-3.91666667 -43.08333333,-3.83333333 -43.16666667,-3.83333333 -43.25,-3.83333333 -43.25,-3.91666667 -43.25,-4.0 -43.33333333,-4.0 -43.41666667,-4.0 -43.5,-4.0 -43.5,-4.08333333 -43.5,-4.16666667 -43.58333333,-4.16666667 -43.58333333,-4.25 -43.58333333,-4.33333333 -43.58333333,-4.41666667 -43.58333333,-4.5 -43.58333333,-4.58333333 -43.66666667,-4.58333333 -43.75,-4.58333333 -43.83333333,-4.58333333 -43.83333333,-4.5 -43.91666667,-4.5 -43.91666667,-4.58333333 -44.0,-4.58333333 -44.0,-4.66666667 -43.91666667,-4.66666667 -43.91666667,-4.75 -44.0,-4.75 -44.0,-4.83333333 -44.08333333,-4.83333333 -44.08333333,-4.75 -44.08333333,-4.66666667 -44.16666667,-4.66666667 -44.16666667,-4.75 -44.16666667,-4.83333333 -44.25,-4.83333333 -44.25,-4.91666667 -44.33333333,-4.91666667 -44.41666667,-4.91666667 -44.41666667,-5.0 -44.5,-5.0 -44.58333333,-5.0 -44.66666667,-5.0</coordinates></LinearRing></outerBoundaryIs><innerBoundaryIs><LinearRing><coordinates>-53.66666667,-9.5 -53.58333333,-9.5 -53.58333333,-9.41666667 -53.66666667,-9.41666667 -53.66666667,-9.5</coordinates></LinearRing></innerBoundaryIs><innerBoundaryIs><LinearRing><coordinates>-55.91666667,-9.58333333 -55.91666667,-9.5 -55.91666667,-9.41666667 -55.91666667,-9.33333333 -56.0,-9.33333333 -56.0,-9.41666667 -56.08333333,-9.41666667 -56.16666667,-9.41666667 -56.16666667,-9.5 -56.16666667,-9.58333333 -56.08333333,-9.58333333 -56.0,-9.58333333 -55.91666667,-9.58333333</coordinates></LinearRing></innerBoundaryIs><innerBoundaryIs><LinearRing><coordinates>-56.16666667,-9.41666667 -56.16666667,-9.33333333 -56.25,-9.33333333 -56.33333333,-9.33333333 -56.33333333,-9.41666667 -56.33333333,-9.5 -56.25,-9.5 -56.25,-9.41666667 -56.16666667,-9.41666667</coordinates></LinearRing></innerBoundaryIs><innerBoundaryIs><LinearRing><coordinates>-63.91666667,1.25 -63.91666667,1.16666667 -63.83333333,1.16666667 -63.83333333,1.08333333 -63.75,1.08333333 -63.66666667,1.08333333 -63.66666667,1.0 -63.58333333,1.0 -63.5,1.0 -63.5,0.91666667 -63.5,0.83333333 -63.41666667,0.83333333 -63.33333333,0.83333333 -63.25,0.83333333 -63.25,0.75 -63.16666667,0.75 -63.16666667,0.83333333 -63.16666667,0.91666667 -63.16666667,1.0 -63.25,1.0 -63.33333333,1.0 -63.33333333,1.08333333 -63.33333333,1.16666667 -63.41666667,1.16666667 -63.5,1.16666667 -63.58333333,1.16666667 -63.66666667,1.16666667 -63.66666667,1.25 -63.75,1.25 -63.83333333,1.25 -63.91666667,1.25</coordinates></LinearRing></innerBoundaryIs><innerBoundaryIs><LinearRing><coordinates>-58.41666667,3.66666667 -58.41666667,3.58333333 -58.41666667,3.5 -58.33333333,3.5 -58.33333333,3.58333333 -58.33333333,3.66666667 -58.41666667,3.66666667</coordinates></LinearRing></innerBoundaryIs><innerBoundaryIs><LinearRing><coordinates>-58.83333333,4.25 -58.75,4.25 -58.75,4.33333333 -58.66666667,4.33333333 -58.66666667,4.41666667 -58.66666667,4.5 -58.75,4.5 -58.75,4.41666667 -58.83333333,4.41666667 -58.83333333,4.33333333 -58.83333333,4.25</coordinates></LinearRing></innerBoundaryIs><innerBoundaryIs><LinearRing><coordinates>-59.33333333,5.91666667 -59.41666667,5.91666667 -59.41666667,5.83333333 -59.33333333,5.83333333 -59.33333333,5.91666667</coordinates></LinearRing></innerBoundaryIs><innerBoundaryIs><LinearRing><coordinates>-49.08333333,-1.58333333 -49.08333333,-1.66666667 -49.0,-1.66666667 -49.0,-1.58333333 -49.08333333,-1.58333333</coordinates></LinearRing></innerBoundaryIs><innerBoundaryIs><LinearRing><coordinates>-48.66666667,-1.25 -48.75,-1.25 -48.75,-1.33333333 -48.66666667,-1.33333333 -48.66666667,-1.25</coordinates></LinearRing></innerBoundaryIs><innerBoundaryIs><LinearRing><coordinates>-44.33333333,-2.41666667 -44.41666667,-2.41666667 -44.41666667,-2.5 -44.33333333,-2.5 -44.33333333,-2.41666667</coordinates></LinearRing></innerBoundaryIs><innerBoundaryIs><LinearRing><coordinates>-44.0,-4.58333333 -44.0,-4.5 -44.08333333,-4.5 -44.08333333,-4.58333333 -44.0,-4.58333333</coordinates></LinearRing></innerBoundaryIs><innerBoundaryIs><LinearRing><coordinates>-52.0,-8.41666667 -51.91666667,-8.41666667 -51.83333333,-8.41666667 -51.83333333,-8.33333333 -51.83333333,-8.25 -51.83333333,-8.16666667 -51.75,-8.16666667 -51.75,-8.08333333 -51.75,-8.0 -51.83333333,-8.0 -51.91666667,-8.0 -52,-8 -52.0,-8.08333333 -52.0,-8.16666667 -52.0,-8.25 -52.0,-8.33333333 -52.0,-8.41666667</coordinates></LinearRing></innerBoundaryIs><innerBoundaryIs><LinearRing><coordinates>-51.83333333,-8.41666667 -51.83333333,-8.5 -51.75,-8.5 -51.75,-8.41666667 -51.83333333,-8.41666667</coordinates></LinearRing></innerBoundaryIs><innerBoundaryIs><LinearRing><coordinates>-51.66666667,2.16666667 -51.58333333,2.16666667 -51.58333333,2.25 -51.66666667,2.25 -51.66666667,2.16666667</coordinates></LinearRing></innerBoundaryIs><innerBoundaryIs><LinearRing><coordinates>-51.66666667,2.25 -51.66666667,2.33333333 -51.75,2.33333333 -51.83333333,2.33333333 -51.83333333,2.25 -51.75,2.25 -51.66666667,2.25</coordinates></LinearRing></innerBoundaryIs><innerBoundaryIs><LinearRing><coordinates>-51.83333333,2.33333333 -51.83333333,2.41666667 -51.91666667,2.41666667 -51.91666667,2.33333333 -51.83333333,2.33333333</coordinates></LinearRing></innerBoundaryIs><innerBoundaryIs><LinearRing><coordinates>-59.66666667,3.58333333 -59.66666667,3.5 -59.58333333,3.5 -59.5,3.5 -59.5,3.58333333 -59.5,3.66666667 -59.41666667,3.66666667 -59.41666667,3.75 -59.33333333,3.75 -59.33333333,3.83333333 -59.25,3.83333333 -59.16666667,3.83333333 -59.16666667,3.91666667 -59.25,3.91666667 -59.33333333,3.91666667 -59.41666667,3.91666667 -59.5,3.91666667 -59.5,4.0 -59.5,4.08333333 -59.58333333,4.08333333 -59.58333333,4.0 -59.58333333,3.91666667 -59.58333333,3.83333333 -59.58333333,3.75 -59.66666667,3.75 -59.75,3.75 -59.83333333,3.75 -59.91666667,3.75 -59.91666667,3.66666667 -59.83333333,3.66666667 -59.75,3.66666667 -59.66666667,3.66666667 -59.66666667,3.58333333</coordinates></LinearRing></innerBoundaryIs><innerBoundaryIs><LinearRing><coordinates>-59.91666667,3.75 -59.91666667,3.83333333 -59.91666667,3.91666667 -60.0,3.91666667 -60.08333333,3.91666667 -60.08333333,3.83333333 -60.0,3.83333333 -60.0,3.75 -59.91666667,3.75</coordinates></LinearRing></innerBoundaryIs><innerBoundaryIs><LinearRing><coordinates>-56.75,3.75 -56.75,3.66666667 -56.66666667,3.66666667 -56.66666667,3.75 -56.75,3.75</coordinates></LinearRing></innerBoundaryIs><innerBoundaryIs><LinearRing><coordinates>-56.66666667,3.75 -56.58333333,3.75 -56.58333333,3.66666667 -56.58333333,3.58333333 -56.5,3.58333333 -56.5,3.66666667 -56.41666667,3.66666667 -56.41666667,3.75 -56.41666667,3.83333333 -56.5,3.83333333 -56.58333333,3.83333333 -56.66666667,3.83333333 -56.66666667,3.75</coordinates></LinearRing></innerBoundaryIs><innerBoundaryIs><LinearRing><coordinates>-56.25,4.25 -56.25,4.16666667 -56.25,4.08333333 -56.16666667,4.08333333 -56.16666667,4.16666667 -56.16666667,4.25 -56.25,4.25</coordinates></LinearRing></innerBoundaryIs><innerBoundaryIs><LinearRing><coordinates>-56.16666667,4.25 -56.08333333,4.25 -56.08333333,4.33333333 -56.16666667,4.33333333 -56.16666667,4.25</coordinates></LinearRing></innerBoundaryIs><innerBoundaryIs><LinearRing><coordinates>-54.25,4.83333333 -54.25,4.75 -54.16666667,4.75 -54.08333333,4.75 -54.08333333,4.83333333 -54.0,4.83333333 -54.0,4.91666667 -54,5 -54.08333333,5.0 -54.08333333,4.91666667 -54.16666667,4.91666667 -54.16666667,4.83333333 -54.25,4.83333333</coordinates></LinearRing></innerBoundaryIs><innerBoundaryIs><LinearRing><coordinates>-54.0,4.83333333 -54.0,4.75 -54.0,4.66666667 -53.91666667,4.66666667 -53.91666667,4.75 -53.83333333,4.75 -53.83333333,4.83333333 -53.91666667,4.83333333 -54.0,4.83333333</coordinates></LinearRing></innerBoundaryIs><innerBoundaryIs><LinearRing><coordinates>-53.83333333,4.75 -53.83333333,4.66666667 -53.75,4.66666667 -53.75,4.75 -53.83333333,4.75</coordinates></LinearRing></innerBoundaryIs><innerBoundaryIs><LinearRing><coordinates>-52.16666667,-8.41666667 -52.16666667,-8.5 -52.08333333,-8.5 -52.08333333,-8.41666667 -52.16666667,-8.41666667</coordinates></LinearRing></innerBoundaryIs><innerBoundaryIs><LinearRing><coordinates>-55.25,-8.25 -55.25,-8.33333333 -55.16666667,-8.33333333 -55.16666667,-8.25 -55.25,-8.25</coordinates></LinearRing></innerBoundaryIs><innerBoundaryIs><LinearRing><coordinates>-55.0,-8.25 -54.91666667,-8.25 -54.91666667,-8.16666667 -55.0,-8.16666667 -55.0,-8.25</coordinates></LinearRing></innerBoundaryIs><innerBoundaryIs><LinearRing><coordinates>-73.5,-6.0 -73.5,-6.08333333 -73.41666667,-6.08333333 -73.41666667,-6.0 -73.5,-6.0</coordinates></LinearRing></innerBoundaryIs><innerBoundaryIs><LinearRing><coordinates>-55.66666667,-6.0 -55.66666667,-6.08333333 -55.58333333,-6.08333333 -55.58333333,-6.0 -55.66666667,-6.0</coordinates></LinearRing></innerBoundaryIs><innerBoundaryIs><LinearRing><coordinates>-55.41666667,-6.0 -55.33333333,-6.0 -55.33333333,-5.91666667 -55.41666667,-5.91666667 -55.41666667,-6.0</coordinates></LinearRing></innerBoundaryIs><innerBoundaryIs><LinearRing><coordinates>-65.41666667,-6.5 -65.41666667,-6.58333333 -65.33333333,-6.58333333 -65.25,-6.58333333 -65.25,-6.66666667 -65.16666667,-6.66666667 -65.08333333,-6.66666667 -65.08333333,-6.58333333 -65.0,-6.58333333 -64.91666667,-6.58333333 -64.91666667,-6.5 -64.83333333,-6.5 -64.83333333,-6.41666667 -64.75,-6.41666667 -64.75,-6.33333333 -64.75,-6.25 -64.83333333,-6.25 -64.83333333,-6.16666667 -64.91666667,-6.16666667 -64.91666667,-6.08333333 -65.0,-6.08333333 -65.08333333,-6.08333333 -65.16666667,-6.08333333 -65.16666667,-6.16666667 -65.25,-6.16666667 -65.33333333,-6.16666667 -65.33333333,-6.25 -65.41666667,-6.25 -65.41666667,-6.33333333 -65.33333333,-6.33333333 -65.25,-6.33333333 -65.25,-6.41666667 -65.33333333,-6.41666667 -65.33333333,-6.5 -65.41666667,-6.5</coordinates></LinearRing></innerBoundaryIs><innerBoundaryIs><LinearRing><coordinates>-55.91666667,-5.5 -55.91666667,-5.58333333 -56.0,-5.58333333 -56.0,-5.66666667 -56.0,-5.75 -56.0,-5.83333333 -55.91666667,-5.83333333 -55.83333333,-5.83333333 -55.83333333,-5.75 -55.75,-5.75 -55.66666667,-5.75 -55.66666667,-5.83333333 -55.66666667,-5.91666667 -55.58333333,-5.91666667 -55.58333333,-5.83333333 -55.58333333,-5.75 -55.5,-5.75 -55.41666667,-5.75 -55.41666667,-5.66666667 -55.5,-5.66666667 -55.58333333,-5.66666667 -55.58333333,-5.58333333 -55.58333333,-5.5 -55.58333333,-5.41666667 -55.58333333,-5.33333333 -55.66666667,-5.33333333 -55.75,-5.33333333 -55.75,-5.41666667 -55.83333333,-5.41666667 -55.83333333,-5.5 -55.91666667,-5.5</coordinates></LinearRing></innerBoundaryIs><innerBoundaryIs><LinearRing><coordinates>-49.25,-1.83333333 -49.16666667,-1.83333333 -49.16666667,-1.75 -49.25,-1.75 -49.25,-1.83333333</coordinates></LinearRing></innerBoundaryIs><innerBoundaryIs><LinearRing><coordinates>-45.25,-2.5 -45.16666667,-2.5 -45.16666667,-2.41666667 -45.25,-2.41666667 -45.25,-2.5</coordinates></LinearRing></innerBoundaryIs><innerBoundaryIs><LinearRing><coordinates>-54.0,-1.16666667 -53.91666667,-1.16666667 -53.83333333,-1.16666667 -53.83333333,-1.08333333 -53.75,-1.08333333 -53.66666667,-1.08333333 -53.66666667,-1.0 -53.58333333,-1.0 -53.58333333,-0.91666667 -53.66666667,-0.91666667 -53.75,-0.91666667 -53.83333333,-0.91666667 -53.91666667,-0.91666667 -53.91666667,-1.0 -54,-1 -54.0,-1.08333333 -54.0,-1.16666667</coordinates></LinearRing></innerBoundaryIs><innerBoundaryIs><LinearRing><coordinates>-48.83333333,-1.5 -48.75,-1.5 -48.75,-1.41666667 -48.83333333,-1.41666667 -48.83333333,-1.5</coordinates></LinearRing></innerBoundaryIs><innerBoundaryIs><LinearRing><coordinates>-50.16666667,-0.08333333 -50.08333333,-0.08333333 -50.08333333,0.0 -50.16666667,0.0 -50.16666667,-0.08333333</coordinates></LinearRing></innerBoundaryIs><innerBoundaryIs><LinearRing><coordinates>-50.58333333,0.41666667 -50.58333333,0.33333333 -50.5,0.33333333 -50.5,0.41666667 -50.58333333,0.41666667</coordinates></LinearRing></innerBoundaryIs><innerBoundaryIs><LinearRing><coordinates>-50.83333333,0.16666667 -50.83333333,0.08333333 -50.75,0.08333333 -50.75,0.16666667 -50.83333333,0.16666667</coordinates></LinearRing></innerBoundaryIs><innerBoundaryIs><LinearRing><coordinates>-61.83333333,1.83333333 -61.83333333,1.75 -61.91666667,1.75 -62.0,1.75 -62.0,1.66666667 -61.91666667,1.66666667 -61.91666667,1.58333333 -62.0,1.58333333 -62.0,1.5 -61.91666667,1.5 -61.83333333,1.5 -61.83333333,1.58333333 -61.83333333,1.66666667 -61.75,1.66666667 -61.66666667,1.66666667 -61.66666667,1.75 -61.75,1.75 -61.75,1.83333333 -61.83333333,1.83333333</coordinates></LinearRing></innerBoundaryIs><innerBoundaryIs><LinearRing><coordinates>-62.16666667,1.58333333 -62.16666667,1.5 -62.16666667,1.41666667 -62.08333333,1.41666667 -62.08333333,1.5 -62.08333333,1.58333333 -62.16666667,1.58333333</coordinates></LinearRing></innerBoundaryIs><innerBoundaryIs><LinearRing><coordinates>-62.91666667,2.58333333 -62.83333333,2.58333333 -62.83333333,2.66666667 -62.83333333,2.75 -62.91666667,2.75 -62.91666667,2.66666667 -62.91666667,2.58333333</coordinates></LinearRing></innerBoundaryIs><innerBoundaryIs><LinearRing><coordinates>-62.58333333,2.58333333 -62.5,2.58333333 -62.41666667,2.58333333 -62.41666667,2.66666667 -62.5,2.66666667 -62.58333333,2.66666667 -62.58333333,2.58333333</coordinates></LinearRing></innerBoundaryIs><innerBoundaryIs><LinearRing><coordinates>-61.5,2.5 -61.5,2.41666667 -61.41666667,2.41666667 -61.41666667,2.5 -61.5,2.5</coordinates></LinearRing></innerBoundaryIs><innerBoundaryIs><LinearRing><coordinates>-56.08333333,2.66666667 -56.08333333,2.58333333 -56.0,2.58333333 -56.0,2.66666667 -56.0,2.75 -56.08333333,2.75 -56.08333333,2.66666667</coordinates></LinearRing></innerBoundaryIs><innerBoundaryIs><LinearRing><coordinates>-55.08333333,2.66666667 -55.0,2.66666667 -55.0,2.75 -55.08333333,2.75 -55.08333333,2.66666667</coordinates></LinearRing></innerBoundaryIs><innerBoundaryIs><LinearRing><coordinates>-54.66666667,4.5 -54.66666667,4.41666667 -54.75,4.41666667 -54.75,4.33333333 -54.75,4.25 -54.66666667,4.25 -54.58333333,4.25 -54.58333333,4.33333333 -54.58333333,4.41666667 -54.58333333,4.5 -54.66666667,4.5</coordinates></LinearRing></innerBoundaryIs><innerBoundaryIs><LinearRing><coordinates>-54.41666667,4.5 -54.41666667,4.41666667 -54.33333333,4.41666667 -54.33333333,4.5 -54.41666667,4.5</coordinates></LinearRing></innerBoundaryIs><innerBoundaryIs><LinearRing><coordinates>-53.91666667,3.5 -53.83333333,3.5 -53.83333333,3.58333333 -53.91666667,3.58333333 -53.91666667,3.5</coordinates></LinearRing></innerBoundaryIs><innerBoundaryIs><LinearRing><coordinates>-59.75,3.16666667 -59.66666667,3.16666667 -59.66666667,3.25 -59.75,3.25 -59.75,3.16666667</coordinates></LinearRing></innerBoundaryIs><innerBoundaryIs><LinearRing><coordinates>-59.58333333,3.16666667 -59.58333333,3.08333333 -59.5,3.08333333 -59.5,3.16666667 -59.5,3.25 -59.41666667,3.25 -59.41666667,3.33333333 -59.5,3.33333333 -59.58333333,3.33333333 -59.58333333,3.25 -59.58333333,3.16666667</coordinates></LinearRing></innerBoundaryIs><innerBoundaryIs><LinearRing><coordinates>-52.75,3.08333333 -52.75,3.0 -52.66666667,3.0 -52.66666667,3.08333333 -52.75,3.08333333</coordinates></LinearRing></innerBoundaryIs><innerBoundaryIs><LinearRing><coordinates>-56.08333333,3.33333333 -56.08333333,3.25 -56.0,3.25 -55.91666667,3.25 -55.91666667,3.33333333 -56.0,3.33333333 -56.0,3.41666667 -56.08333333,3.41666667 -56.08333333,3.33333333</coordinates></LinearRing></innerBoundaryIs><innerBoundaryIs><LinearRing><coordinates>-56.5,3.25 -56.5,3.16666667 -56.41666667,3.16666667 -56.41666667,3.25 -56.5,3.25</coordinates></LinearRing></innerBoundaryIs><innerBoundaryIs><LinearRing><coordinates>-59.33333333,3.58333333 -59.25,3.58333333 -59.25,3.66666667 -59.33333333,3.66666667 -59.33333333,3.58333333</coordinates></LinearRing></innerBoundaryIs><innerBoundaryIs><LinearRing><coordinates>-60.91666667,4.0 -60.91666667,3.91666667 -60.83333333,3.91666667 -60.83333333,4.0 -60.91666667,4.0</coordinates></LinearRing></innerBoundaryIs><innerBoundaryIs><LinearRing><coordinates>-59.83333333,4.0 -59.83333333,3.91666667 -59.75,3.91666667 -59.66666667,3.91666667 -59.66666667,4.0 -59.75,4.0 -59.83333333,4.0</coordinates></LinearRing></innerBoundaryIs><innerBoundaryIs><LinearRing><coordinates>-61.75,3.75 -61.66666667,3.75 -61.66666667,3.83333333 -61.75,3.83333333 -61.75,3.75</coordinates></LinearRing></innerBoundaryIs><innerBoundaryIs><LinearRing><coordinates>-57.08333333,4.0 -57.08333333,3.91666667 -57.0,3.91666667 -57,4 -57.08333333,4.0</coordinates></LinearRing></innerBoundaryIs><innerBoundaryIs><LinearRing><coordinates>-54.25,4.0 -54.25,3.91666667 -54.16666667,3.91666667 -54.16666667,4.0 -54.16666667,4.08333333 -54.25,4.08333333 -54.25,4.0</coordinates></LinearRing></innerBoundaryIs><innerBoundaryIs><LinearRing><coordinates>-56.25,3.75 -56.25,3.66666667 -56.33333333,3.66666667 -56.33333333,3.58333333 -56.25,3.58333333 -56.16666667,3.58333333 -56.16666667,3.66666667 -56.16666667,3.75 -56.25,3.75</coordinates></LinearRing></innerBoundaryIs><innerBoundaryIs><LinearRing><coordinates>-54.08333333,3.75 -54.0,3.75 -54.0,3.83333333 -54.08333333,3.83333333 -54.08333333,3.75</coordinates></LinearRing></innerBoundaryIs><innerBoundaryIs><LinearRing><coordinates>-56.16666667,3.83333333 -56.08333333,3.83333333 -56.08333333,3.91666667 -56.16666667,3.91666667 -56.16666667,3.83333333</coordinates></LinearRing></innerBoundaryIs><innerBoundaryIs><LinearRing><coordinates>-56.75,4.16666667 -56.83333333,4.16666667 -56.83333333,4.08333333 -56.75,4.08333333 -56.75,4.16666667</coordinates></LinearRing></innerBoundaryIs><innerBoundaryIs><LinearRing><coordinates>-58.5,5.75 -58.5,5.66666667 -58.41666667,5.66666667 -58.41666667,5.58333333 -58.33333333,5.58333333 -58.33333333,5.66666667 -58.33333333,5.75 -58.33333333,5.83333333 -58.33333333,5.91666667 -58.33333333,6.0 -58.41666667,6.0 -58.41666667,5.91666667 -58.41666667,5.83333333 -58.41666667,5.75 -58.5,5.75</coordinates></LinearRing></innerBoundaryIs><innerBoundaryIs><LinearRing><coordinates>-58.16666667,5.75 -58.08333333,5.75 -58.08333333,5.83333333 -58.16666667,5.83333333 -58.16666667,5.75</coordinates></LinearRing></innerBoundaryIs><innerBoundaryIs><LinearRing><coordinates>-57.75,5.75 -57.66666667,5.75 -57.66666667,5.83333333 -57.75,5.83333333 -57.75,5.75</coordinates></LinearRing></innerBoundaryIs><innerBoundaryIs><LinearRing><coordinates>-59.0,5.08333333 -59,5 -58.91666667,5.0 -58.91666667,5.08333333 -58.91666667,5.16666667 -59.0,5.16666667 -59.0,5.08333333</coordinates></LinearRing></innerBoundaryIs><innerBoundaryIs><LinearRing><coordinates>-54.66666667,4.83333333 -54.66666667,4.75 -54.58333333,4.75 -54.5,4.75 -54.5,4.83333333 -54.58333333,4.83333333 -54.58333333,4.91666667 -54.66666667,4.91666667 -54.66666667,4.83333333</coordinates></LinearRing></innerBoundaryIs><innerBoundaryIs><LinearRing><coordinates>-58.75,4.91666667 -58.66666667,4.91666667 -58.66666667,5.0 -58.75,5.0 -58.75,4.91666667</coordinates></LinearRing></innerBoundaryIs><innerBoundaryIs><LinearRing><coordinates>-58.83333333,5.41666667 -58.83333333,5.33333333 -58.75,5.33333333 -58.75,5.41666667 -58.83333333,5.41666667</coordinates></LinearRing></innerBoundaryIs><innerBoundaryIs><LinearRing><coordinates>-58.25,5.58333333 -58.25,5.5 -58.16666667,5.5 -58.16666667,5.58333333 -58.16666667,5.66666667 -58.25,5.66666667 -58.25,5.58333333</coordinates></LinearRing></innerBoundaryIs><innerBoundaryIs><LinearRing><coordinates>-57.83333333,5.91666667 -57.75,5.91666667 -57.75,6.0 -57.83333333,6.0 -57.83333333,5.91666667</coordinates></LinearRing></innerBoundaryIs></Polygon></MultiGeometry>
  </Placemark>
</Folder>
</Document></kml>
