# Supplementary material for: Species conservation profiles of a random sample of world spiders III: Oecobiidae to Salticidae
Source: Biodivers Data J. 2018 Aug 2;(6):e27004. doi: 10.3897/BDJ.6.e27004 (PMC6086925; doi:10.3897/BDJ.6.e27004)
Supplement: Supplementary material 18 — Distribution of Modisimuscuadro Huber & Fischer, 2010 [file bdj-06-e27004-s018.kml]

<?xml version="1.0" encoding="utf-8" ?>
<kml xmlns="http://www.opengis.net/kml/2.2">
<Document id="root_doc">
<Schema name="Modisimus_cuadro.kml" id="Modisimus_cuadro.kml">
	<SimpleField name="layer" type="float"></SimpleField>
</Schema>
<Folder><name>Modisimus_cuadro.kml</name>
  <Placemark>
	<Style><LineStyle><color>ff0000ff</color></LineStyle><PolyStyle><fill>0</fill></PolyStyle></Style>
	<ExtendedData><SchemaData schemaUrl="#Modisimus_cuadro.kml">
		<SimpleData name="layer">1</SimpleData>
	</SchemaData></ExtendedData>
      <MultiGeometry><Polygon><outerBoundaryIs><LinearRing><coordinates>-70.25,18.7 -70.24166667,18.7 -70.24166667,18.69166667 -70.25,18.69166667 -70.25,18.7</coordinates></LinearRing></outerBoundaryIs></Polygon><Polygon><outerBoundaryIs><LinearRing><coordinates>-70.23333333,18.625 -70.225,18.625 -70.225,18.61666667 -70.23333333,18.61666667 -70.23333333,18.625</coordinates></LinearRing></outerBoundaryIs></Polygon><Polygon><outerBoundaryIs><LinearRing><coordinates>-69.14166667,19.04166667 -69.13333333,19.04166667 -69.13333333,19.03333333 -69.14166667,19.03333333 -69.14166667,19.04166667</coordinates></LinearRing></outerBoundaryIs></Polygon><Polygon><outerBoundaryIs><LinearRing><coordinates>-69.61666667,18.45 -69.625,18.45 -69.625,18.44166667 -69.625,18.43333333 -69.63333333,18.43333333 -69.63333333,18.425 -69.63333333,18.41666667 -69.625,18.41666667 -69.625,18.40833333 -69.625,18.4 -69.63333333,18.4 -69.64166667,18.4 -69.65,18.4 -69.65,18.40833333 -69.65833333,18.40833333 -69.66666667,18.40833333 -69.66666667,18.41666667 -69.675,18.41666667 -69.675,18.425 -69.68333333,18.425 -69.68333333,18.43333333 -69.68333333,18.44166667 -69.68333333,18.45 -69.69166667,18.45 -69.7,18.45 -69.7,18.45833333 -69.70833333,18.45833333 -69.71666667,18.45833333 -69.725,18.45833333 -69.73333333,18.45833333 -69.74166667,18.45833333 -69.75,18.45833333 -69.75,18.46666667 -69.75833333,18.46666667 -69.76666667,18.46666667 -69.775,18.46666667 -69.78333333,18.46666667 -69.79166667,18.46666667 -69.8,18.46666667 -69.80833333,18.46666667 -69.81666667,18.46666667 -69.825,18.46666667 -69.83333333,18.46666667 -69.84166667,18.46666667 -69.85,18.46666667 -69.85833333,18.46666667 -69.86666667,18.46666667 -69.875,18.46666667 -69.88333333,18.46666667 -69.89166667,18.46666667 -69.89166667,18.45833333 -69.9,18.45833333 -69.90833333,18.45833333 -69.91666667,18.45833333 -69.91666667,18.45 -69.925,18.45 -69.925,18.44166667 -69.93333333,18.44166667 -69.93333333,18.43333333 -69.94166667,18.43333333 -69.95,18.43333333 -69.95833333,18.43333333 -69.95833333,18.425 -69.96666667,18.425 -69.975,18.425 -69.98333333,18.425 -69.99166667,18.425 -70.0,18.425 -70.00833333,18.425 -70.00833333,18.41666667 -70.01666667,18.41666667 -70.025,18.41666667 -70.025,18.40833333 -70.025,18.4 -70.03333333,18.4 -70.03333333,18.39166667 -70.03333333,18.38333333 -70.04166667,18.38333333 -70.04166667,18.375 -70.05,18.375 -70.05,18.36666667 -70.05833333,18.36666667 -70.05833333,18.35833333 -70.05833333,18.35 -70.06666667,18.35 -70.06666667,18.34166667 -70.075,18.34166667 -70.075,18.33333333 -70.075,18.325 -70.075,18.31666667 -70.08333333,18.31666667 -70.08333333,18.30833333 -70.09166667,18.30833333 -70.09166667,18.3 -70.1,18.3 -70.10833333,18.3 -70.10833333,18.29166667 -70.10833333,18.28333333 -70.11666667,18.28333333 -70.11666667,18.275 -70.125,18.275 -70.125,18.26666667 -70.13333333,18.26666667 -70.13333333,18.25833333 -70.14166667,18.25833333 -70.14166667,18.25 -70.14166667,18.24166667 -70.15,18.24166667 -70.15,18.23333333 -70.15833333,18.23333333 -70.16666667,18.23333333 -70.175,18.23333333 -70.18333333,18.23333333 -70.18333333,18.225 -70.19166667,18.225 -70.19166667,18.23333333 -70.2,18.23333333 -70.20833333,18.23333333 -70.21666667,18.23333333 -70.225,18.23333333 -70.225,18.225 -70.23333333,18.225 -70.24166667,18.225 -70.25,18.225 -70.25,18.23333333 -70.25833333,18.23333333 -70.26666667,18.23333333 -70.26666667,18.24166667 -70.26666667,18.25 -70.26666667,18.25833333 -70.26666667,18.26666667 -70.26666667,18.275 -70.26666667,18.28333333 -70.26666667,18.29166667 -70.26666667,18.3 -70.25833333,18.3 -70.25833333,18.29166667 -70.25,18.29166667 -70.25,18.3 -70.25,18.30833333 -70.25,18.31666667 -70.25,18.325 -70.25,18.33333333 -70.25833333,18.33333333 -70.25833333,18.34166667 -70.25833333,18.35 -70.25833333,18.35833333 -70.26666667,18.35833333 -70.275,18.35833333 -70.275,18.36666667 -70.275,18.375 -70.26666667,18.375 -70.25833333,18.375 -70.25,18.375 -70.25,18.38333333 -70.25,18.39166667 -70.24166667,18.39166667 -70.24166667,18.4 -70.25,18.4 -70.25833333,18.4 -70.25833333,18.39166667 -70.26666667,18.39166667 -70.26666667,18.4 -70.26666667,18.40833333 -70.25833333,18.40833333 -70.25833333,18.41666667 -70.25,18.41666667 -70.25,18.425 -70.25,18.43333333 -70.24166667,18.43333333 -70.23333333,18.43333333 -70.225,18.43333333 -70.225,18.425 -70.21666667,18.425 -70.20833333,18.425 -70.20833333,18.43333333 -70.20833333,18.44166667 -70.21666667,18.44166667 -70.21666667,18.45 -70.21666667,18.45833333 -70.21666667,18.46666667 -70.20833333,18.46666667 -70.20833333,18.475 -70.2,18.475 -70.2,18.46666667 -70.19166667,18.46666667 -70.19166667,18.475 -70.19166667,18.48333333 -70.2,18.48333333 -70.20833333,18.48333333 -70.20833333,18.49166667 -70.20833333,18.5 -70.21666667,18.5 -70.225,18.5 -70.225,18.50833333 -70.225,18.51666667 -70.21666667,18.51666667 -70.20833333,18.51666667 -70.20833333,18.525 -70.21666667,18.525 -70.21666667,18.53333333 -70.21666667,18.54166667 -70.20833333,18.54166667 -70.20833333,18.55 -70.2,18.55 -70.2,18.55833333 -70.2,18.56666667 -70.19166667,18.56666667 -70.19166667,18.575 -70.2,18.575 -70.2,18.58333333 -70.20833333,18.58333333 -70.21666667,18.58333333 -70.21666667,18.59166667 -70.21666667,18.6 -70.225,18.6 -70.225,18.60833333 -70.225,18.61666667 -70.21666667,18.61666667 -70.20833333,18.61666667 -70.20833333,18.625 -70.20833333,18.63333333 -70.20833333,18.64166667 -70.20833333,18.65 -70.20833333,18.65833333 -70.21666667,18.65833333 -70.21666667,18.65 -70.225,18.65 -70.225,18.65833333 -70.23333333,18.65833333 -70.23333333,18.66666667 -70.23333333,18.675 -70.225,18.675 -70.225,18.68333333 -70.23333333,18.68333333 -70.23333333,18.69166667 -70.23333333,18.7 -70.24166667,18.7 -70.24166667,18.70833333 -70.24166667,18.71666667 -70.24166667,18.725 -70.23333333,18.725 -70.225,18.725 -70.225,18.71666667 -70.21666667,18.71666667 -70.21666667,18.725 -70.21666667,18.73333333 -70.225,18.73333333 -70.225,18.74166667 -70.21666667,18.74166667 -70.20833333,18.74166667 -70.2,18.74166667 -70.19166667,18.74166667 -70.18333333,18.74166667 -70.18333333,18.73333333 -70.19166667,18.73333333 -70.19166667,18.725 -70.19166667,18.71666667 -70.19166667,18.70833333 -70.18333333,18.70833333 -70.18333333,18.7 -70.175,18.7 -70.175,18.70833333 -70.175,18.71666667 -70.16666667,18.71666667 -70.15833333,18.71666667 -70.15833333,18.70833333 -70.15,18.70833333 -70.15,18.71666667 -70.14166667,18.71666667 -70.13333333,18.71666667 -70.13333333,18.725 -70.14166667,18.725 -70.14166667,18.73333333 -70.15,18.73333333 -70.15,18.74166667 -70.15,18.75 -70.15833333,18.75 -70.15833333,18.75833333 -70.16666667,18.75833333 -70.16666667,18.76666667 -70.175,18.76666667 -70.175,18.775 -70.18333333,18.775 -70.18333333,18.78333333 -70.19166667,18.78333333 -70.2,18.78333333 -70.2,18.79166667 -70.2,18.8 -70.2,18.80833333 -70.19166667,18.80833333 -70.18333333,18.80833333 -70.175,18.80833333 -70.175,18.81666667 -70.18333333,18.81666667 -70.19166667,18.81666667 -70.19166667,18.825 -70.2,18.825 -70.2,18.83333333 -70.20833333,18.83333333 -70.20833333,18.84166667 -70.2,18.84166667 -70.2,18.85 -70.19166667,18.85 -70.18333333,18.85 -70.175,18.85 -70.175,18.85833333 -70.16666667,18.85833333 -70.15833333,18.85833333 -70.15833333,18.86666667 -70.15,18.86666667 -70.15,18.875 -70.15,18.88333333 -70.15833333,18.88333333 -70.16666667,18.88333333 -70.175,18.88333333 -70.175,18.89166667 -70.18333333,18.89166667 -70.18333333,18.9 -70.19166667,18.9 -70.19166667,18.90833333 -70.19166667,18.91666667 -70.18333333,18.91666667 -70.18333333,18.925 -70.175,18.925 -70.175,18.93333333 -70.16666667,18.93333333 -70.16666667,18.94166667 -70.15833333,18.94166667 -70.15833333,18.95 -70.16666667,18.95 -70.16666667,18.95833333 -70.16666667,18.96666667 -70.16666667,18.975 -70.175,18.975 -70.175,18.98333333 -70.16666667,18.98333333 -70.16666667,18.99166667 -70.15833333,18.99166667 -70.15833333,19.0 -70.15833333,19.00833333 -70.15,19.00833333 -70.15,19.01666667 -70.15,19.025 -70.15,19.03333333 -70.14166667,19.03333333 -70.14166667,19.04166667 -70.13333333,19.04166667 -70.13333333,19.05 -70.13333333,19.05833333 -70.13333333,19.06666667 -70.13333333,19.075 -70.13333333,19.08333333 -70.125,19.08333333 -70.125,19.09166667 -70.11666667,19.09166667 -70.11666667,19.1 -70.11666667,19.10833333 -70.10833333,19.10833333 -70.10833333,19.11666667 -70.10833333,19.125 -70.11666667,19.125 -70.11666667,19.13333333 -70.10833333,19.13333333 -70.10833333,19.14166667 -70.10833333,19.15 -70.1,19.15 -70.1,19.15833333 -70.09166667,19.15833333 -70.09166667,19.16666667 -70.08333333,19.16666667 -70.08333333,19.175 -70.08333333,19.18333333 -70.075,19.18333333 -70.075,19.19166667 -70.06666667,19.19166667 -70.06666667,19.18333333 -70.05833333,19.18333333 -70.05833333,19.19166667 -70.05,19.19166667 -70.04166667,19.19166667 -70.04166667,19.2 -70.03333333,19.2 -70.03333333,19.20833333 -70.025,19.20833333 -70.01666667,19.20833333 -70.00833333,19.20833333 -70.00833333,19.21666667 -70.0,19.21666667 -69.99166667,19.21666667 -69.99166667,19.225 -69.98333333,19.225 -69.98333333,19.21666667 -69.975,19.21666667 -69.975,19.225 -69.975,19.23333333 -69.96666667,19.23333333 -69.95833333,19.23333333 -69.95833333,19.24166667 -69.95,19.24166667 -69.95,19.25 -69.94166667,19.25 -69.94166667,19.25833333 -69.95,19.25833333 -69.95,19.26666667 -69.94166667,19.26666667 -69.94166667,19.275 -69.94166667,19.28333333 -69.93333333,19.28333333 -69.925,19.28333333 -69.925,19.29166667 -69.91666667,19.29166667 -69.91666667,19.3 -69.925,19.3 -69.925,19.30833333 -69.925,19.31666667 -69.91666667,19.31666667 -69.91666667,19.325 -69.90833333,19.325 -69.90833333,19.33333333 -69.9,19.33333333 -69.9,19.34166667 -69.9,19.35 -69.90833333,19.35 -69.90833333,19.35833333 -69.9,19.35833333 -69.89166667,19.35833333 -69.88333333,19.35833333 -69.88333333,19.36666667 -69.89166667,19.36666667 -69.89166667,19.375 -69.89166667,19.38333333 -69.9,19.38333333 -69.9,19.39166667 -69.9,19.4 -69.9,19.40833333 -69.89166667,19.40833333 -69.89166667,19.41666667 -69.9,19.41666667 -69.9,19.425 -69.9,19.43333333 -69.90833333,19.43333333 -69.90833333,19.44166667 -69.90833333,19.45 -69.90833333,19.45833333 -69.90833333,19.46666667 -69.90833333,19.475 -69.90833333,19.48333333 -69.90833333,19.49166667 -69.90833333,19.5 -69.91666667,19.5 -69.91666667,19.50833333 -69.90833333,19.50833333 -69.90833333,19.51666667 -69.90833333,19.525 -69.90833333,19.53333333 -69.90833333,19.54166667 -69.90833333,19.55 -69.90833333,19.55833333 -69.90833333,19.56666667 -69.90833333,19.575 -69.90833333,19.58333333 -69.9,19.58333333 -69.9,19.59166667 -69.9,19.6 -69.9,19.60833333 -69.9,19.61666667 -69.9,19.625 -69.89166667,19.625 -69.89166667,19.61666667 -69.88333333,19.61666667 -69.88333333,19.60833333 -69.88333333,19.6 -69.88333333,19.59166667 -69.89166667,19.59166667 -69.89166667,19.58333333 -69.89166667,19.575 -69.89166667,19.56666667 -69.89166667,19.55833333 -69.9,19.55833333 -69.9,19.55 -69.9,19.54166667 -69.9,19.53333333 -69.9,19.525 -69.89166667,19.525 -69.89166667,19.51666667 -69.88333333,19.51666667 -69.875,19.51666667 -69.875,19.50833333 -69.86666667,19.50833333 -69.86666667,19.5 -69.875,19.5 -69.875,19.49166667 -69.875,19.48333333 -69.875,19.475 -69.875,19.46666667 -69.875,19.45833333 -69.875,19.45 -69.875,19.44166667 -69.86666667,19.44166667 -69.86666667,19.43333333 -69.86666667,19.425 -69.86666667,19.41666667 -69.85833333,19.41666667 -69.85833333,19.40833333 -69.85,19.40833333 -69.85,19.4 -69.85,19.39166667 -69.85,19.38333333 -69.84166667,19.38333333 -69.84166667,19.375 -69.84166667,19.36666667 -69.83333333,19.36666667 -69.83333333,19.35833333 -69.825,19.35833333 -69.825,19.35 -69.81666667,19.35 -69.81666667,19.34166667 -69.80833333,19.34166667 -69.80833333,19.33333333 -69.80833333,19.325 -69.8,19.325 -69.8,19.31666667 -69.79166667,19.31666667 -69.79166667,19.30833333 -69.78333333,19.30833333 -69.78333333,19.3 -69.775,19.3 -69.76666667,19.3 -69.76666667,19.29166667 -69.75833333,19.29166667 -69.75,19.29166667 -69.75,19.28333333 -69.74166667,19.28333333 -69.73333333,19.28333333 -69.73333333,19.275 -69.725,19.275 -69.71666667,19.275 -69.70833333,19.275 -69.7,19.275 -69.69166667,19.275 -69.69166667,19.28333333 -69.68333333,19.28333333 -69.675,19.28333333 -69.66666667,19.28333333 -69.66666667,19.29166667 -69.65833333,19.29166667 -69.65,19.29166667 -69.64166667,19.29166667 -69.63333333,19.29166667 -69.625,19.29166667 -69.61666667,19.29166667 -69.60833333,19.29166667 -69.60833333,19.3 -69.6,19.3 -69.59166667,19.3 -69.58333333,19.3 -69.575,19.3 -69.575,19.30833333 -69.575,19.31666667 -69.56666667,19.31666667 -69.55833333,19.31666667 -69.55833333,19.325 -69.55,19.325 -69.54166667,19.325 -69.53333333,19.325 -69.525,19.325 -69.51666667,19.325 -69.50833333,19.325 -69.5,19.325 -69.49166667,19.325 -69.48333333,19.325 -69.475,19.325 -69.46666667,19.325 -69.45833333,19.325 -69.45,19.325 -69.44166667,19.325 -69.43333333,19.325 -69.43333333,19.31666667 -69.425,19.31666667 -69.41666667,19.31666667 -69.41666667,19.325 -69.40833333,19.325 -69.40833333,19.31666667 -69.4,19.31666667 -69.4,19.30833333 -69.39166667,19.30833333 -69.38333333,19.30833333 -69.375,19.30833333 -69.375,19.3 -69.36666667,19.3 -69.35833333,19.3 -69.35,19.3 -69.35,19.29166667 -69.34166667,19.29166667 -69.33333333,19.29166667 -69.33333333,19.28333333 -69.325,19.28333333 -69.325,19.29166667 -69.325,19.3 -69.325,19.30833333 -69.31666667,19.30833333 -69.31666667,19.31666667 -69.30833333,19.31666667 -69.3,19.31666667 -69.3,19.325 -69.29166667,19.325 -69.29166667,19.33333333 -69.28333333,19.33333333 -69.275,19.33333333 -69.26666667,19.33333333 -69.26666667,19.34166667 -69.25833333,19.34166667 -69.25833333,19.35 -69.25,19.35 -69.24166667,19.35 -69.24166667,19.35833333 -69.24166667,19.36666667 -69.23333333,19.36666667 -69.23333333,19.35833333 -69.225,19.35833333 -69.21666667,19.35833333 -69.21666667,19.35 -69.21666667,19.34166667 -69.225,19.34166667 -69.225,19.33333333 -69.23333333,19.33333333 -69.23333333,19.325 -69.24166667,19.325 -69.24166667,19.31666667 -69.24166667,19.30833333 -69.25,19.30833333 -69.25,19.3 -69.25833333,19.3 -69.25833333,19.29166667 -69.25,19.29166667 -69.24166667,19.29166667 -69.23333333,19.29166667 -69.23333333,19.28333333 -69.225,19.28333333 -69.21666667,19.28333333 -69.21666667,19.29166667 -69.20833333,19.29166667 -69.20833333,19.3 -69.2,19.3 -69.2,19.29166667 -69.19166667,19.29166667 -69.18333333,19.29166667 -69.18333333,19.3 -69.175,19.3 -69.16666667,19.3 -69.16666667,19.30833333 -69.15833333,19.30833333 -69.15833333,19.3 -69.15,19.3 -69.15,19.29166667 -69.15,19.28333333 -69.15,19.275 -69.15833333,19.275 -69.15833333,19.26666667 -69.16666667,19.26666667 -69.16666667,19.25833333 -69.175,19.25833333 -69.18333333,19.25833333 -69.18333333,19.25 -69.19166667,19.25 -69.19166667,19.24166667 -69.2,19.24166667 -69.2,19.23333333 -69.20833333,19.23333333 -69.20833333,19.225 -69.20833333,19.21666667 -69.21666667,19.21666667 -69.21666667,19.20833333 -69.21666667,19.2 -69.21666667,19.19166667 -69.225,19.19166667 -69.225,19.18333333 -69.23333333,19.18333333 -69.24166667,19.18333333 -69.25,19.18333333 -69.25833333,19.18333333 -69.26666667,19.18333333 -69.275,19.18333333 -69.275,19.19166667 -69.28333333,19.19166667 -69.29166667,19.19166667 -69.3,19.19166667 -69.3,19.2 -69.30833333,19.2 -69.31666667,19.2 -69.325,19.2 -69.33333333,19.2 -69.34166667,19.2 -69.34166667,19.19166667 -69.35,19.19166667 -69.35,19.2 -69.35833333,19.2 -69.36666667,19.2 -69.375,19.2 -69.38333333,19.2 -69.39166667,19.2 -69.39166667,19.19166667 -69.4,19.19166667 -69.40833333,19.19166667 -69.41666667,19.19166667 -69.425,19.19166667 -69.43333333,19.19166667 -69.43333333,19.2 -69.44166667,19.2 -69.45,19.2 -69.45,19.20833333 -69.45833333,19.20833333 -69.46666667,19.20833333 -69.475,19.20833333 -69.48333333,19.20833333 -69.49166667,19.20833333 -69.5,19.20833333 -69.5,19.21666667 -69.50833333,19.21666667 -69.50833333,19.20833333 -69.51666667,19.20833333 -69.51666667,19.21666667 -69.525,19.21666667 -69.53333333,19.21666667 -69.54166667,19.21666667 -69.55,19.21666667 -69.55833333,19.21666667 -69.56666667,19.21666667 -69.575,19.21666667 -69.58333333,19.21666667 -69.59166667,19.21666667 -69.59166667,19.225 -69.6,19.225 -69.60833333,19.225 -69.61666667,19.225 -69.625,19.225 -69.625,19.21666667 -69.625,19.20833333 -69.625,19.2 -69.625,19.19166667 -69.625,19.18333333 -69.625,19.175 -69.625,19.16666667 -69.63333333,19.16666667 -69.63333333,19.15833333 -69.63333333,19.15 -69.63333333,19.14166667 -69.63333333,19.13333333 -69.64166667,19.13333333 -69.64166667,19.125 -69.63333333,19.125 -69.63333333,19.11666667 -69.64166667,19.11666667 -69.64166667,19.10833333 -69.64166667,19.1 -69.64166667,19.09166667 -69.63333333,19.09166667 -69.63333333,19.08333333 -69.625,19.08333333 -69.61666667,19.08333333 -69.60833333,19.08333333 -69.6,19.08333333 -69.59166667,19.08333333 -69.58333333,19.08333333 -69.575,19.08333333 -69.575,19.09166667 -69.56666667,19.09166667 -69.55833333,19.09166667 -69.55833333,19.08333333 -69.55,19.08333333 -69.54166667,19.08333333 -69.53333333,19.08333333 -69.525,19.08333333 -69.51666667,19.08333333 -69.50833333,19.08333333 -69.50833333,19.09166667 -69.5,19.09166667 -69.5,19.08333333 -69.49166667,19.08333333 -69.49166667,19.075 -69.48333333,19.075 -69.475,19.075 -69.475,19.08333333 -69.46666667,19.08333333 -69.46666667,19.075 -69.45833333,19.075 -69.45833333,19.06666667 -69.45,19.06666667 -69.45,19.075 -69.44166667,19.075 -69.44166667,19.08333333 -69.44166667,19.09166667 -69.44166667,19.1 -69.43333333,19.1 -69.425,19.1 -69.41666667,19.1 -69.40833333,19.1 -69.4,19.1 -69.4,19.09166667 -69.39166667,19.09166667 -69.39166667,19.08333333 -69.38333333,19.08333333 -69.38333333,19.075 -69.38333333,19.06666667 -69.38333333,19.05833333 -69.375,19.05833333 -69.36666667,19.05833333 -69.35833333,19.05833333 -69.35833333,19.05 -69.35,19.05 -69.34166667,19.05 -69.34166667,19.04166667 -69.33333333,19.04166667 -69.325,19.04166667 -69.325,19.05 -69.31666667,19.05 -69.30833333,19.05 -69.30833333,19.04166667 -69.3,19.04166667 -69.3,19.03333333 -69.29166667,19.03333333 -69.28333333,19.03333333 -69.28333333,19.025 -69.275,19.025 -69.26666667,19.025 -69.26666667,19.01666667 -69.25833333,19.01666667 -69.25,19.01666667 -69.25,19.025 -69.24166667,19.025 -69.23333333,19.025 -69.225,19.025 -69.21666667,19.025 -69.21666667,19.01666667 -69.20833333,19.01666667 -69.20833333,19.00833333 -69.2,19.00833333 -69.19166667,19.00833333 -69.19166667,19.01666667 -69.18333333,19.01666667 -69.18333333,19.00833333 -69.175,19.00833333 -69.16666667,19.00833333 -69.16666667,19.01666667 -69.15833333,19.01666667 -69.15,19.01666667 -69.15,19.00833333 -69.15,19.0 -69.14166667,19.0 -69.13333333,19.0 -69.13333333,19.00833333 -69.13333333,19.01666667 -69.13333333,19.025 -69.13333333,19.03333333 -69.125,19.03333333 -69.125,19.025 -69.125,19.01666667 -69.11666667,19.01666667 -69.11666667,19.00833333 -69.10833333,19.00833333 -69.1,19.00833333 -69.1,19.0 -69.09166667,19.0 -69.09166667,18.99166667 -69.08333333,18.99166667 -69.075,18.99166667 -69.075,18.98333333 -69.06666667,18.98333333 -69.05833333,18.98333333 -69.05,18.98333333 -69.04166667,18.98333333 -69.03333333,18.98333333 -69.025,18.98333333 -69.01666667,18.98333333 -69.01666667,18.99166667 -69.00833333,18.99166667 -69.0,18.99166667 -69,19 -69.00833333,19.0 -69.00833333,19.00833333 -69.01666667,19.00833333 -69.01666667,19.01666667 -69.00833333,19.01666667 -69.0,19.01666667 -68.99166667,19.01666667 -68.98333333,19.01666667 -68.975,19.01666667 -68.975,19.025 -68.96666667,19.025 -68.95833333,19.025 -68.95,19.025 -68.95,19.03333333 -68.94166667,19.03333333 -68.93333333,19.03333333 -68.93333333,19.025 -68.925,19.025 -68.91666667,19.025 -68.90833333,19.025 -68.90833333,19.01666667 -68.9,19.01666667 -68.9,19.00833333 -68.89166667,19.00833333 -68.88333333,19.00833333 -68.88333333,19.0 -68.875,19.0 -68.875,18.99166667 -68.86666667,18.99166667 -68.85833333,18.99166667 -68.85,18.99166667 -68.84166667,18.99166667 -68.83333333,18.99166667 -68.825,18.99166667 -68.825,18.98333333 -68.81666667,18.98333333 -68.80833333,18.98333333 -68.8,18.98333333 -68.79166667,18.98333333 -68.79166667,18.975 -68.78333333,18.975 -68.775,18.975 -68.775,18.96666667 -68.76666667,18.96666667 -68.75833333,18.96666667 -68.75833333,18.95833333 -68.75,18.95833333 -68.74166667,18.95833333 -68.73333333,18.95833333 -68.73333333,18.95 -68.725,18.95 -68.725,18.94166667 -68.71666667,18.94166667 -68.71666667,18.93333333 -68.70833333,18.93333333 -68.7,18.93333333 -68.7,18.925 -68.69166667,18.925 -68.69166667,18.91666667 -68.68333333,18.91666667 -68.68333333,18.90833333 -68.675,18.90833333 -68.675,18.9 -68.66666667,18.9 -68.66666667,18.89166667 -68.65833333,18.89166667 -68.65833333,18.88333333 -68.65,18.88333333 -68.65,18.875 -68.64166667,18.875 -68.64166667,18.86666667 -68.63333333,18.86666667 -68.63333333,18.85833333 -68.625,18.85833333 -68.625,18.85 -68.625,18.84166667 -68.61666667,18.84166667 -68.60833333,18.84166667 -68.60833333,18.83333333 -68.6,18.83333333 -68.6,18.825 -68.59166667,18.825 -68.59166667,18.81666667 -68.58333333,18.81666667 -68.58333333,18.80833333 -68.575,18.80833333 -68.575,18.8 -68.56666667,18.8 -68.56666667,18.79166667 -68.55833333,18.79166667 -68.55833333,18.78333333 -68.55,18.78333333 -68.54166667,18.78333333 -68.54166667,18.775 -68.53333333,18.775 -68.525,18.775 -68.51666667,18.775 -68.51666667,18.76666667 -68.50833333,18.76666667 -68.50833333,18.75833333 -68.5,18.75833333 -68.5,18.75 -68.49166667,18.75 -68.49166667,18.74166667 -68.48333333,18.74166667 -68.48333333,18.73333333 -68.475,18.73333333 -68.46666667,18.73333333 -68.45833333,18.73333333 -68.45833333,18.725 -68.45,18.725 -68.45,18.71666667 -68.44166667,18.71666667 -68.44166667,18.70833333 -68.44166667,18.7 -68.43333333,18.7 -68.425,18.7 -68.425,18.69166667 -68.41666667,18.69166667 -68.41666667,18.68333333 -68.40833333,18.68333333 -68.40833333,18.675 -68.4,18.675 -68.4,18.66666667 -68.39166667,18.66666667 -68.39166667,18.65833333 -68.38333333,18.65833333 -68.38333333,18.66666667 -68.375,18.66666667 -68.375,18.65833333 -68.36666667,18.65833333 -68.36666667,18.65 -68.35833333,18.65 -68.35,18.65 -68.35,18.64166667 -68.34166667,18.64166667 -68.34166667,18.63333333 -68.33333333,18.63333333 -68.33333333,18.625 -68.325,18.625 -68.325,18.61666667 -68.325,18.60833333 -68.325,18.6 -68.33333333,18.6 -68.33333333,18.59166667 -68.325,18.59166667 -68.325,18.58333333 -68.33333333,18.58333333 -68.33333333,18.575 -68.33333333,18.56666667 -68.34166667,18.56666667 -68.34166667,18.55833333 -68.34166667,18.55 -68.35,18.55 -68.35,18.54166667 -68.35833333,18.54166667 -68.35833333,18.53333333 -68.36666667,18.53333333 -68.36666667,18.525 -68.36666667,18.51666667 -68.375,18.51666667 -68.375,18.50833333 -68.375,18.5 -68.38333333,18.5 -68.39166667,18.5 -68.39166667,18.49166667 -68.39166667,18.48333333 -68.39166667,18.475 -68.4,18.475 -68.4,18.46666667 -68.4,18.45833333 -68.40833333,18.45833333 -68.41666667,18.45833333 -68.41666667,18.45 -68.425,18.45 -68.425,18.44166667 -68.43333333,18.44166667 -68.43333333,18.43333333 -68.44166667,18.43333333 -68.44166667,18.425 -68.44166667,18.41666667 -68.45,18.41666667 -68.45,18.40833333 -68.45,18.4 -68.45,18.39166667 -68.45,18.38333333 -68.45,18.375 -68.45,18.36666667 -68.45,18.35833333 -68.45833333,18.35833333 -68.45833333,18.35 -68.46666667,18.35 -68.46666667,18.34166667 -68.475,18.34166667 -68.48333333,18.34166667 -68.48333333,18.33333333 -68.49166667,18.33333333 -68.49166667,18.34166667 -68.5,18.34166667 -68.50833333,18.34166667 -68.51666667,18.34166667 -68.51666667,18.35 -68.525,18.35 -68.53333333,18.35 -68.54166667,18.35 -68.55,18.35 -68.55,18.35833333 -68.55833333,18.35833333 -68.56666667,18.35833333 -68.56666667,18.36666667 -68.575,18.36666667 -68.58333333,18.36666667 -68.58333333,18.375 -68.59166667,18.375 -68.59166667,18.38333333 -68.6,18.38333333 -68.60833333,18.38333333 -68.60833333,18.375 -68.60833333,18.36666667 -68.61666667,18.36666667 -68.61666667,18.35833333 -68.61666667,18.35 -68.60833333,18.35 -68.60833333,18.34166667 -68.6,18.34166667 -68.6,18.33333333 -68.6,18.325 -68.60833333,18.325 -68.60833333,18.31666667 -68.60833333,18.30833333 -68.61666667,18.30833333 -68.61666667,18.3 -68.625,18.3 -68.625,18.29166667 -68.625,18.28333333 -68.63333333,18.28333333 -68.63333333,18.275 -68.63333333,18.26666667 -68.64166667,18.26666667 -68.64166667,18.25833333 -68.64166667,18.25 -68.64166667,18.24166667 -68.64166667,18.23333333 -68.64166667,18.225 -68.64166667,18.21666667 -68.64166667,18.20833333 -68.65,18.20833333 -68.65,18.21666667 -68.65833333,18.21666667 -68.66666667,18.21666667 -68.675,18.21666667 -68.68333333,18.21666667 -68.68333333,18.20833333 -68.69166667,18.20833333 -68.7,18.20833333 -68.70833333,18.20833333 -68.70833333,18.21666667 -68.71666667,18.21666667 -68.725,18.21666667 -68.73333333,18.21666667 -68.73333333,18.225 -68.74166667,18.225 -68.75,18.225 -68.75833333,18.225 -68.75833333,18.23333333 -68.75833333,18.24166667 -68.76666667,18.24166667 -68.76666667,18.25 -68.76666667,18.25833333 -68.775,18.25833333 -68.775,18.26666667 -68.775,18.275 -68.78333333,18.275 -68.78333333,18.28333333 -68.78333333,18.29166667 -68.79166667,18.29166667 -68.79166667,18.3 -68.8,18.3 -68.8,18.30833333 -68.8,18.31666667 -68.80833333,18.31666667 -68.80833333,18.325 -68.80833333,18.33333333 -68.81666667,18.33333333 -68.81666667,18.34166667 -68.825,18.34166667 -68.825,18.35 -68.83333333,18.35 -68.83333333,18.35833333 -68.84166667,18.35833333 -68.84166667,18.36666667 -68.84166667,18.375 -68.85,18.375 -68.85833333,18.375 -68.85833333,18.38333333 -68.86666667,18.38333333 -68.875,18.38333333 -68.875,18.39166667 -68.88333333,18.39166667 -68.89166667,18.39166667 -68.89166667,18.4 -68.9,18.4 -68.90833333,18.4 -68.91666667,18.4 -68.925,18.4 -68.93333333,18.4 -68.93333333,18.40833333 -68.94166667,18.40833333 -68.95,18.40833333 -68.95,18.41666667 -68.95833333,18.41666667 -68.96666667,18.41666667 -68.96666667,18.40833333 -68.975,18.40833333 -68.975,18.4 -68.98333333,18.4 -68.99166667,18.4 -69.0,18.4 -69.00833333,18.4 -69.01666667,18.4 -69.025,18.4 -69.025,18.39166667 -69.03333333,18.39166667 -69.04166667,18.39166667 -69.05,18.39166667 -69.05833333,18.39166667 -69.06666667,18.39166667 -69.075,18.39166667 -69.08333333,18.39166667 -69.09166667,18.39166667 -69.1,18.39166667 -69.1,18.4 -69.10833333,18.4 -69.11666667,18.4 -69.11666667,18.40833333 -69.125,18.40833333 -69.13333333,18.40833333 -69.14166667,18.40833333 -69.15,18.40833333 -69.15833333,18.40833333 -69.16666667,18.40833333 -69.16666667,18.41666667 -69.175,18.41666667 -69.18333333,18.41666667 -69.18333333,18.425 -69.19166667,18.425 -69.19166667,18.43333333 -69.19166667,18.44166667 -69.2,18.44166667 -69.2,18.45 -69.20833333,18.45 -69.21666667,18.45 -69.225,18.45 -69.225,18.44166667 -69.23333333,18.44166667 -69.24166667,18.44166667 -69.25,18.44166667 -69.25833333,18.44166667 -69.26666667,18.44166667 -69.275,18.44166667 -69.275,18.43333333 -69.28333333,18.43333333 -69.29166667,18.43333333 -69.3,18.43333333 -69.3,18.44166667 -69.30833333,18.44166667 -69.30833333,18.45 -69.31666667,18.45 -69.31666667,18.44166667 -69.325,18.44166667 -69.325,18.43333333 -69.325,18.425 -69.33333333,18.425 -69.34166667,18.425 -69.35,18.425 -69.35833333,18.425 -69.36666667,18.425 -69.375,18.425 -69.38333333,18.425 -69.39166667,18.425 -69.4,18.425 -69.40833333,18.425 -69.41666667,18.425 -69.425,18.425 -69.43333333,18.425 -69.44166667,18.425 -69.45,18.425 -69.45,18.41666667 -69.45833333,18.41666667 -69.46666667,18.41666667 -69.475,18.41666667 -69.48333333,18.41666667 -69.48333333,18.40833333 -69.49166667,18.40833333 -69.5,18.40833333 -69.50833333,18.40833333 -69.50833333,18.4 -69.51666667,18.4 -69.525,18.4 -69.525,18.40833333 -69.53333333,18.40833333 -69.54166667,18.40833333 -69.55,18.40833333 -69.55,18.41666667 -69.55833333,18.41666667 -69.55833333,18.425 -69.56666667,18.425 -69.56666667,18.43333333 -69.575,18.43333333 -69.575,18.44166667 -69.58333333,18.44166667 -69.59166667,18.44166667 -69.59166667,18.45 -69.6,18.45 -69.60833333,18.45 -69.61666667,18.45</coordinates></LinearRing></outerBoundaryIs><innerBoundaryIs><LinearRing><coordinates>-70.24166667,18.4 -70.23333333,18.4 -70.225,18.4 -70.225,18.39166667 -70.21666667,18.39166667 -70.20833333,18.39166667 -70.2,18.39166667 -70.2,18.4 -70.2,18.40833333 -70.20833333,18.40833333 -70.21666667,18.40833333 -70.225,18.40833333 -70.23333333,18.40833333 -70.24166667,18.40833333 -70.24166667,18.4</coordinates></LinearRing></innerBoundaryIs><innerBoundaryIs><LinearRing><coordinates>-70.2,18.55 -70.2,18.54166667 -70.19166667,18.54166667 -70.18333333,18.54166667 -70.18333333,18.55 -70.19166667,18.55 -70.2,18.55</coordinates></LinearRing></innerBoundaryIs><innerBoundaryIs><LinearRing><coordinates>-70.15,18.69166667 -70.14166667,18.69166667 -70.14166667,18.7 -70.15,18.7 -70.15,18.69166667</coordinates></LinearRing></innerBoundaryIs><innerBoundaryIs><LinearRing><coordinates>-70.14166667,18.69166667 -70.14166667,18.68333333 -70.14166667,18.675 -70.14166667,18.66666667 -70.13333333,18.66666667 -70.125,18.66666667 -70.125,18.675 -70.13333333,18.675 -70.13333333,18.68333333 -70.13333333,18.69166667 -70.14166667,18.69166667</coordinates></LinearRing></innerBoundaryIs><innerBoundaryIs><LinearRing><coordinates>-70.125,18.66666667 -70.125,18.65833333 -70.11666667,18.65833333 -70.11666667,18.66666667 -70.125,18.66666667</coordinates></LinearRing></innerBoundaryIs><innerBoundaryIs><LinearRing><coordinates>-70.15833333,18.775 -70.15833333,18.76666667 -70.15,18.76666667 -70.14166667,18.76666667 -70.13333333,18.76666667 -70.13333333,18.775 -70.14166667,18.775 -70.14166667,18.78333333 -70.15,18.78333333 -70.15833333,18.78333333 -70.15833333,18.775</coordinates></LinearRing></innerBoundaryIs><innerBoundaryIs><LinearRing><coordinates>-70.1,18.68333333 -70.09166667,18.68333333 -70.09166667,18.69166667 -70.1,18.69166667 -70.1,18.68333333</coordinates></LinearRing></innerBoundaryIs><innerBoundaryIs><LinearRing><coordinates>-70.125,18.74166667 -70.11666667,18.74166667 -70.11666667,18.75 -70.125,18.75 -70.125,18.74166667</coordinates></LinearRing></innerBoundaryIs></Polygon></MultiGeometry>
  </Placemark>
</Folder>
</Document></kml>
