# Supplementary material for: Species conservation profiles of a random sample of world spiders III: Oecobiidae to Salticidae
Source: Biodivers Data J. 2018 Aug 2;(6):e27004. doi: 10.3897/BDJ.6.e27004 (PMC6086925; doi:10.3897/BDJ.6.e27004)
Supplement: Supplementary material 19 — Distribution of Pholcusjixianensis Zhu & Yu, 1983 [file bdj-06-e27004-s019.kml]

<?xml version="1.0" encoding="UTF-8"?>
<kml xmlns="http://earth.google.com/kml/2.2">
<Document>
<name></name>
<description><![CDATA[]]></description>

<Style id="1">
<LineStyle>
<width>1</width>
<color>ff0000ff</color>
</LineStyle>
<PolyStyle>
<fill>0</fill>
</PolyStyle>
</Style>

<Placemark>
<name>R Polygon</name>
<description><![CDATA[]]></description>
<styleUrl>#1</styleUrl>
<visibility>1</visibility>
<MultiGeometry>
<Polygon>
<outerBoundaryIs>
<LinearRing>
<coordinates>
116.17,39.22
116.176342391966,39.2197986676472
116.182659245357,39.2191954812831
116.188925124436,39.2181928697263
116.195114798718,39.2167948701396
116.20120334457,39.2150071117741
116.207166245566,39.2128367933016
116.212979491209,39.2102926538287
116.21861967361,39.207384937707
116.224064081746,39.2041253532831
116.229290792905,39.2005270257531
116.234278760969,39.1966044443119
116.239007901148,39.1923734038105
116.243459170866,39.1878509411557
116.247614646429,39.1830552667085
116.251457595205,39.1780056909571
116.254972542995,39.1727225467611
116.258145336345,39.1672271074773
116.260963199535,39.1615415013002
116.263414786027,39.1556886221592
116.265490224144,39.1496920375328
116.267181156832,39.1435758935509
116.268480775301,39.1373648177667
116.269383846446,39.1310838199901
116.269886733918,39.1247581915824
116.269987412767,39.1184134036165
116.269685477595,39.1120750043143
116.268982144188,39.1057685161727
116.267880244621,39.0995193331935
116.266384215856,39.093352618631
116.264500081871,39.0872932036683
116.26223542941,39.0813654874307
116.259599377429,39.0755933387394
116.256602540378,39.07
116.253256985463,39.0646079936134
116.249576184053,39.0594390312862
116.245574957435,39.0545139266055
116.241269417138,39.0498525112294
116.236676900052,39.0454735550324
116.231815898622,39.0413946905257
116.226705986386,39.037632341857
116.221367739157,39.0342016586765
116.215822652173,39.0311164551345
116.210093053541,39.0283891542568
116.204202014333,39.0260307379214
116.198173255684,39.0240507026385
116.192031053279,39.0224570213115
116.185800139597,39.0212561111324
116.17950560433,39.0204528077427
116.17317279335,39.0200503457617
116.16682720665,39.0200503457617
116.16049439567,39.0204528077427
116.154199860403,39.0212561111324
116.147968946721,39.0224570213115
116.141826744316,39.0240507026385
116.135797985667,39.0260307379214
116.129906946459,39.0283891542568
116.124177347827,39.0311164551345
116.118632260843,39.0342016586765
116.113294013614,39.037632341857
116.108184101378,39.0413946905257
116.103323099948,39.0454735550324
116.098730582862,39.0498525112294
116.094425042565,39.0545139266055
116.090423815947,39.0594390312862
116.086743014537,39.0646079936134
116.083397459622,39.07
116.080400622571,39.0755933387394
116.07776457059,39.0813654874307
116.075499918129,39.0872932036683
116.073615784144,39.093352618631
116.072119755379,39.0995193331935
116.071017855812,39.1057685161727
116.070314522405,39.1120750043143
116.070012587233,39.1184134036165
116.070113266082,39.1247581915824
116.070616153554,39.1310838199901
116.071519224699,39.1373648177667
116.072818843168,39.1435758935509
116.074509775856,39.1496920375328
116.076585213973,39.1556886221592
116.079036800465,39.1615415013002
116.081854663655,39.1672271074773
116.085027457005,39.1727225467611
116.088542404795,39.1780056909571
116.092385353571,39.1830552667085
116.096540829134,39.1878509411557
116.100992098852,39.1923734038105
116.105721239031,39.1966044443119
116.110709207095,39.2005270257531
116.115935918254,39.2041253532831
116.12138032639,39.207384937707
116.127020508791,39.2102926538287
116.132833754434,39.2128367933016
116.13879665543,39.2150071117741
116.144885201282,39.2167948701396
116.151074875564,39.2181928697263
116.157340754643,39.2191954812831
116.163657608034,39.2197986676472
116.17,39.22
</coordinates>
</LinearRing>
</outerBoundaryIs>
</Polygon>
</MultiGeometry>
</Placemark>
</Document>
</kml>
