# Supplementary material for: Species conservation profiles of a random sample of world spiders III: Oecobiidae to Salticidae
Source: Biodivers Data J. 2018 Aug 2;(6):e27004. doi: 10.3897/BDJ.6.e27004 (PMC6086925; doi:10.3897/BDJ.6.e27004)
Supplement: Supplementary material 20 — Distribution of Smeringopusnatalensis Lawrence, 1947 [file bdj-06-e27004-s020.kml]

<?xml version="1.0" encoding="utf-8" ?>
<kml xmlns="http://www.opengis.net/kml/2.2">
<Document id="root_doc">
<Schema name="Smeringopus_natalensis.kml" id="Smeringopus_natalensis.kml">
	<SimpleField name="layer" type="float"></SimpleField>
</Schema>
<Folder><name>Smeringopus_natalensis.kml</name>
  <Placemark>
	<Style><LineStyle><color>ff0000ff</color></LineStyle><PolyStyle><fill>0</fill></PolyStyle></Style>
	<ExtendedData><SchemaData schemaUrl="#Smeringopus_natalensis.kml">
		<SimpleData name="layer">1</SimpleData>
	</SchemaData></ExtendedData>
      <MultiGeometry><Polygon><outerBoundaryIs><LinearRing><coordinates>21.41666667,-34.41666667 21.41666667,-34.5 21.33333333,-34.5 21.25,-34.5 21.16666667,-34.5 21.16666667,-34.41666667 21.08333333,-34.41666667 21.0,-34.41666667 20.91666667,-34.41666667 20.91666667,-34.5 20.83333333,-34.5 20.75,-34.5 20.66666667,-34.5 20.58333333,-34.5 20.5,-34.5 20.5,-34.58333333 20.41666667,-34.58333333 20.41666667,-34.66666667 20.33333333,-34.66666667 20.25,-34.66666667 20.25,-34.75 20.16666667,-34.75 20.08333333,-34.75 20.08333333,-34.83333333 20.0,-34.83333333 19.91666667,-34.83333333 19.83333333,-34.83333333 19.75,-34.83333333 19.66666667,-34.83333333 19.58333333,-34.83333333 19.58333333,-34.75 19.5,-34.75 19.41666667,-34.75 19.41666667,-34.66666667 19.33333333,-34.66666667 19.25,-34.66666667 19.25,-34.58333333 19.33333333,-34.58333333 19.33333333,-34.5 19.25,-34.5 19.16666667,-34.5 19.08333333,-34.5 19.08333333,-34.41666667 19.0,-34.41666667 18.91666667,-34.41666667 18.83333333,-34.41666667 18.75,-34.41666667 18.75,-34.33333333 18.75,-34.25 18.75,-34.16666667 18.75,-34.08333333 18.66666667,-34.08333333 18.58333333,-34.08333333 18.58333333,-34.16666667 18.5,-34.16666667 18.5,-34.08333333 18.41666667,-34.08333333 18.41666667,-34.0 18.41666667,-33.91666667 18.33333333,-33.91666667 18.33333333,-33.83333333 18.41666667,-33.83333333 18.5,-33.83333333 18.5,-33.75 18.58333333,-33.75 18.58333333,-33.66666667 18.58333333,-33.58333333 18.66666667,-33.58333333 18.66666667,-33.5 18.75,-33.5 18.75,-33.41666667 18.83333333,-33.41666667 18.91666667,-33.41666667 18.91666667,-33.33333333 19.0,-33.33333333 19.08333333,-33.33333333 19.08333333,-33.41666667 19.08333333,-33.5 19.08333333,-33.58333333 19.08333333,-33.66666667 19.08333333,-33.75 19.08333333,-33.83333333 19.16666667,-33.83333333 19.16666667,-33.91666667 19.16666667,-34.0 19.25,-34.0 19.25,-33.91666667 19.33333333,-33.91666667 19.33333333,-34.0 19.41666667,-34.0 19.41666667,-34.08333333 19.5,-34.08333333 19.5,-34.16666667 19.41666667,-34.16666667 19.41666667,-34.25 19.5,-34.25 19.5,-34.33333333 19.58333333,-34.33333333 19.66666667,-34.33333333 19.75,-34.33333333 19.83333333,-34.33333333 19.91666667,-34.33333333 20.0,-34.33333333 20.08333333,-34.33333333 20.16666667,-34.33333333 20.25,-34.33333333 20.33333333,-34.33333333 20.41666667,-34.33333333 20.5,-34.33333333 20.58333333,-34.33333333 20.66666667,-34.33333333 20.75,-34.33333333 20.83333333,-34.33333333 20.91666667,-34.33333333 21.0,-34.33333333 21.08333333,-34.33333333 21.16666667,-34.33333333 21.25,-34.33333333 21.33333333,-34.33333333 21.41666667,-34.33333333 21.5,-34.33333333 21.58333333,-34.33333333 21.66666667,-34.33333333 21.75,-34.33333333 21.83333333,-34.33333333 21.91666667,-34.33333333 21.91666667,-34.41666667 21.83333333,-34.41666667 21.75,-34.41666667 21.66666667,-34.41666667 21.58333333,-34.41666667 21.5,-34.41666667 21.41666667,-34.41666667</coordinates></LinearRing></outerBoundaryIs><innerBoundaryIs><LinearRing><coordinates>19,-34 19.0,-34.08333333 19.08333333,-34.08333333 19.08333333,-34.0 19,-34</coordinates></LinearRing></innerBoundaryIs></Polygon><Polygon><outerBoundaryIs><LinearRing><coordinates>19.25,-33.66666667 19.16666667,-33.66666667 19.16666667,-33.58333333 19.16666667,-33.5 19.16666667,-33.41666667 19.25,-33.41666667 19.25,-33.5 19.25,-33.58333333 19.33333333,-33.58333333 19.41666667,-33.58333333 19.5,-33.58333333 19.5,-33.66666667 19.58333333,-33.66666667 19.58333333,-33.75 19.58333333,-33.83333333 19.5,-33.83333333 19.5,-33.91666667 19.41666667,-33.91666667 19.33333333,-33.91666667 19.33333333,-33.83333333 19.33333333,-33.75 19.25,-33.75 19.25,-33.66666667</coordinates></LinearRing></outerBoundaryIs></Polygon><Polygon><outerBoundaryIs><LinearRing><coordinates>26.16666667,-30.5 26.25,-30.5 26.25,-30.58333333 26.16666667,-30.58333333 26.16666667,-30.5</coordinates></LinearRing></outerBoundaryIs></Polygon><Polygon><outerBoundaryIs><LinearRing><coordinates>26.58333333,-31.66666667 26.58333333,-31.75 26.5,-31.75 26.5,-31.66666667 26.5,-31.58333333 26.58333333,-31.58333333 26.58333333,-31.66666667</coordinates></LinearRing></outerBoundaryIs></Polygon><Polygon><outerBoundaryIs><LinearRing><coordinates>27.83333333,-30.16666667 27.91666667,-30.16666667 27.91666667,-30.25 27.83333333,-30.25 27.83333333,-30.16666667</coordinates></LinearRing></outerBoundaryIs></Polygon><Polygon><outerBoundaryIs><LinearRing><coordinates>25.75,-29.5 25.83333333,-29.5 25.83333333,-29.58333333 25.75,-29.58333333 25.75,-29.5</coordinates></LinearRing></outerBoundaryIs></Polygon><Polygon><outerBoundaryIs><LinearRing><coordinates>26.0,-29.58333333 26.0,-29.66666667 25.91666667,-29.66666667 25.91666667,-29.58333333 25.91666667,-29.5 25.91666667,-29.41666667 26.0,-29.41666667 26.08333333,-29.41666667 26.08333333,-29.5 26.0,-29.5 26.0,-29.58333333</coordinates></LinearRing></outerBoundaryIs></Polygon><Polygon><outerBoundaryIs><LinearRing><coordinates>27.5,-29.91666667 27.58333333,-29.91666667 27.58333333,-30.0 27.5,-30.0 27.5,-29.91666667</coordinates></LinearRing></outerBoundaryIs></Polygon><Polygon><outerBoundaryIs><LinearRing><coordinates>27.58333333,-29.83333333 27.66666667,-29.83333333 27.66666667,-29.91666667 27.58333333,-29.91666667 27.58333333,-29.83333333</coordinates></LinearRing></outerBoundaryIs></Polygon><Polygon><outerBoundaryIs><LinearRing><coordinates>24.91666667,-28.41666667 25.0,-28.41666667 25.0,-28.5 24.91666667,-28.5 24.83333333,-28.5 24.75,-28.5 24.66666667,-28.5 24.66666667,-28.41666667 24.75,-28.41666667 24.83333333,-28.41666667 24.91666667,-28.41666667</coordinates></LinearRing></outerBoundaryIs></Polygon><Polygon><outerBoundaryIs><LinearRing><coordinates>27.75,-30.25 27.83333333,-30.25 27.83333333,-30.33333333 27.75,-30.33333333 27.75,-30.25</coordinates></LinearRing></outerBoundaryIs></Polygon><Polygon><outerBoundaryIs><LinearRing><coordinates>25.0,-26.08333333 25.08333333,-26.08333333 25.08333333,-26.16666667 25.0,-26.16666667 25.0,-26.08333333</coordinates></LinearRing></outerBoundaryIs></Polygon><Polygon><outerBoundaryIs><LinearRing><coordinates>30.16666667,-23.91666667 30.16666667,-24.0 30.08333333,-24.0 30.08333333,-23.91666667 30.08333333,-23.83333333 30.16666667,-23.83333333 30.25,-23.83333333 30.25,-23.91666667 30.16666667,-23.91666667</coordinates></LinearRing></outerBoundaryIs></Polygon><Polygon><outerBoundaryIs><LinearRing><coordinates>25.58333333,-27.0 25.66666667,-27.0 25.66666667,-27.08333333 25.58333333,-27.08333333 25.58333333,-27.0</coordinates></LinearRing></outerBoundaryIs></Polygon><Polygon><outerBoundaryIs><LinearRing><coordinates>26.5,-30.91666667 26.5,-31.0 26.41666667,-31.0 26.41666667,-30.91666667 26.33333333,-30.91666667 26.33333333,-30.83333333 26.25,-30.83333333 26.25,-30.75 26.33333333,-30.75 26.33333333,-30.66666667 26.25,-30.66666667 26.25,-30.58333333 26.33333333,-30.58333333 26.33333333,-30.5 26.33333333,-30.41666667 26.41666667,-30.41666667 26.41666667,-30.33333333 26.41666667,-30.25 26.5,-30.25 26.5,-30.16666667 26.58333333,-30.16666667 26.58333333,-30.08333333 26.66666667,-30.08333333 26.66666667,-30.0 26.66666667,-29.91666667 26.66666667,-29.83333333 26.66666667,-29.75 26.66666667,-29.66666667 26.66666667,-29.58333333 26.66666667,-29.5 26.58333333,-29.5 26.5,-29.5 26.5,-29.41666667 26.41666667,-29.41666667 26.41666667,-29.5 26.33333333,-29.5 26.33333333,-29.41666667 26.25,-29.41666667 26.16666667,-29.41666667 26.08333333,-29.41666667 26.08333333,-29.33333333 26.0,-29.33333333 25.91666667,-29.33333333 25.91666667,-29.25 25.83333333,-29.25 25.75,-29.25 25.66666667,-29.25 25.66666667,-29.16666667 25.66666667,-29.08333333 25.58333333,-29.08333333 25.5,-29.08333333 25.5,-29.0 25.41666667,-29.0 25.33333333,-29.0 25.25,-29.0 25.16666667,-29.0 25.16666667,-28.91666667 25.16666667,-28.83333333 25.25,-28.83333333 25.33333333,-28.83333333 25.33333333,-28.75 25.33333333,-28.66666667 25.33333333,-28.58333333 25.33333333,-28.5 25.25,-28.5 25.16666667,-28.5 25.16666667,-28.41666667 25.25,-28.41666667 25.33333333,-28.41666667 25.33333333,-28.33333333 25.41666667,-28.33333333 25.5,-28.33333333 25.58333333,-28.33333333 25.58333333,-28.25 25.66666667,-28.25 25.66666667,-28.16666667 25.58333333,-28.16666667 25.5,-28.16666667 25.41666667,-28.16666667 25.33333333,-28.16666667 25.25,-28.16666667 25.25,-28.08333333 25.16666667,-28.08333333 25.08333333,-28.08333333 25.0,-28.08333333 25,-28 25.0,-27.91666667 25.08333333,-27.91666667 25.08333333,-27.83333333 25.08333333,-27.75 25.16666667,-27.75 25.16666667,-27.66666667 25.25,-27.66666667 25.25,-27.58333333 25.33333333,-27.58333333 25.33333333,-27.5 25.41666667,-27.5 25.41666667,-27.41666667 25.41666667,-27.33333333 25.5,-27.33333333 25.5,-27.25 25.58333333,-27.25 25.58333333,-27.16666667 25.66666667,-27.16666667 25.75,-27.16666667 25.75,-27.08333333 25.75,-27.0 25.83333333,-27.0 25.91666667,-27.0 26,-27 26.08333333,-27.0 26.16666667,-27.0 26.16666667,-26.91666667 26.25,-26.91666667 26.25,-26.83333333 26.25,-26.75 26.33333333,-26.75 26.33333333,-26.66666667 26.33333333,-26.58333333 26.25,-26.58333333 26.25,-26.66666667 26.16666667,-26.66666667 26.16666667,-26.75 26.08333333,-26.75 26.08333333,-26.83333333 26.0,-26.83333333 26.0,-26.75 25.91666667,-26.75 25.91666667,-26.83333333 25.83333333,-26.83333333 25.75,-26.83333333 25.75,-26.91666667 25.66666667,-26.91666667 25.58333333,-26.91666667 25.5,-26.91666667 25.5,-27.0 25.5,-27.08333333 25.41666667,-27.08333333 25.41666667,-27.0 25.41666667,-26.91666667 25.41666667,-26.83333333 25.5,-26.83333333 25.5,-26.75 25.41666667,-26.75 25.41666667,-26.66666667 25.5,-26.66666667 25.5,-26.58333333 25.5,-26.5 25.5,-26.41666667 25.5,-26.33333333 25.41666667,-26.33333333 25.33333333,-26.33333333 25.25,-26.33333333 25.16666667,-26.33333333 25.08333333,-26.33333333 25.08333333,-26.25 25.08333333,-26.16666667 25.16666667,-26.16666667 25.25,-26.16666667 25.25,-26.08333333 25.16666667,-26.08333333 25.16666667,-26.0 25.25,-26.0 25.33333333,-26.0 25.33333333,-25.91666667 25.25,-25.91666667 25.16666667,-25.91666667 25.16666667,-25.83333333 25.16666667,-25.75 25.25,-25.75 25.33333333,-25.75 25.33333333,-25.66666667 25.41666667,-25.66666667 25.5,-25.66666667 25.58333333,-25.66666667 25.66666667,-25.66666667 25.75,-25.66666667 25.83333333,-25.66666667 25.91666667,-25.66666667 25.91666667,-25.58333333 25.91666667,-25.5 25.91666667,-25.41666667 25.83333333,-25.41666667 25.83333333,-25.33333333 25.91666667,-25.33333333 25.91666667,-25.25 25.83333333,-25.25 25.83333333,-25.16666667 25.83333333,-25.08333333 25.91666667,-25.08333333 25.91666667,-25.16666667 26.0,-25.16666667 26.08333333,-25.16666667 26.08333333,-25.08333333 26.08333333,-25.0 26.16666667,-25.0 26.16666667,-24.91666667 26.25,-24.91666667 26.25,-24.83333333 26.33333333,-24.83333333 26.33333333,-24.75 26.33333333,-24.66666667 26.41666667,-24.66666667 26.5,-24.66666667 26.58333333,-24.66666667 26.58333333,-24.58333333 26.58333333,-24.5 26.66666667,-24.5 26.75,-24.5 26.75,-24.41666667 26.83333333,-24.41666667 26.91666667,-24.41666667 27.0,-24.41666667 27.0,-24.33333333 27.08333333,-24.33333333 27.16666667,-24.33333333 27.25,-24.33333333 27.33333333,-24.33333333 27.41666667,-24.33333333 27.5,-24.33333333 27.5,-24.25 27.58333333,-24.25 27.58333333,-24.33333333 27.58333333,-24.41666667 27.5,-24.41666667 27.5,-24.5 27.58333333,-24.5 27.66666667,-24.5 27.66666667,-24.58333333 27.75,-24.58333333 27.83333333,-24.58333333 27.83333333,-24.5 27.91666667,-24.5 28.0,-24.5 28.0,-24.41666667 28.08333333,-24.41666667 28.08333333,-24.33333333 28.0,-24.33333333 27.91666667,-24.33333333 27.91666667,-24.25 27.91666667,-24.16666667 28.0,-24.16666667 28.08333333,-24.16666667 28.16666667,-24.16666667 28.25,-24.16666667 28.25,-24.25 28.25,-24.33333333 28.16666667,-24.33333333 28.16666667,-24.41666667 28.25,-24.41666667 28.33333333,-24.41666667 28.33333333,-24.5 28.25,-24.5 28.16666667,-24.5 28.16666667,-24.58333333 28.25,-24.58333333 28.33333333,-24.58333333 28.41666667,-24.58333333 28.5,-24.58333333 28.5,-24.5 28.58333333,-24.5 28.58333333,-24.41666667 28.58333333,-24.33333333 28.66666667,-24.33333333 28.75,-24.33333333 28.83333333,-24.33333333 28.91666667,-24.33333333 28.91666667,-24.41666667 29.0,-24.41666667 29.08333333,-24.41666667 29.08333333,-24.5 29.16666667,-24.5 29.25,-24.5 29.33333333,-24.5 29.41666667,-24.5 29.5,-24.5 29.58333333,-24.5 29.66666667,-24.5 29.66666667,-24.41666667 29.75,-24.41666667 29.83333333,-24.41666667 29.83333333,-24.33333333 29.91666667,-24.33333333 29.91666667,-24.25 29.91666667,-24.16666667 30.0,-24.16666667 30.08333333,-24.16666667 30.08333333,-24.08333333 30.16666667,-24.08333333 30.16666667,-24.0 30.25,-24.0 30.33333333,-24.0 30.33333333,-24.08333333 30.41666667,-24.08333333 30.41666667,-24.16666667 30.41666667,-24.25 30.5,-24.25 30.58333333,-24.25 30.66666667,-24.25 30.75,-24.25 30.75,-24.33333333 30.83333333,-24.33333333 30.83333333,-24.25 30.91666667,-24.25 31.0,-24.25 31.08333333,-24.25 31.08333333,-24.33333333 31.16666667,-24.33333333 31.25,-24.33333333 31.33333333,-24.33333333 31.41666667,-24.33333333 31.41666667,-24.41666667 31.5,-24.41666667 31.58333333,-24.41666667 31.58333333,-24.5 31.66666667,-24.5 31.75,-24.5 31.75,-24.58333333 31.83333333,-24.58333333 31.91666667,-24.58333333 32.0,-24.58333333 32.08333333,-24.58333333 32.16666667,-24.58333333 32.16666667,-24.5 32.25,-24.5 32.25,-24.41666667 32.33333333,-24.41666667 32.41666667,-24.41666667 32.5,-24.41666667 32.5,-24.33333333 32.58333333,-24.33333333 32.66666667,-24.33333333 32.75,-24.33333333 32.75,-24.41666667 32.83333333,-24.41666667 32.91666667,-24.41666667 33.0,-24.41666667 33.0,-24.5 33.08333333,-24.5 33.08333333,-24.41666667 33.16666667,-24.41666667 33.25,-24.41666667 33.33333333,-24.41666667 33.41666667,-24.41666667 33.5,-24.41666667 33.58333333,-24.41666667 33.58333333,-24.33333333 33.66666667,-24.33333333 33.75,-24.33333333 33.83333333,-24.33333333 33.91666667,-24.33333333 34.0,-24.33333333 34.08333333,-24.33333333 34.16666667,-24.33333333 34.25,-24.33333333 34.33333333,-24.33333333 34.41666667,-24.33333333 34.5,-24.33333333 34.58333333,-24.33333333 34.66666667,-24.33333333 34.75,-24.33333333 34.75,-24.25 34.83333333,-24.25 34.91666667,-24.25 34.91666667,-24.16666667 35.0,-24.16666667 35.0,-24.08333333 35.08333333,-24.08333333 35.16666667,-24.08333333 35.16666667,-24.0 35.25,-24.0 35.33333333,-24.0 35.33333333,-23.91666667 35.41666667,-23.91666667 35.5,-23.91666667 35.58333333,-23.91666667 35.58333333,-24.0 35.5,-24.0 35.5,-24.08333333 35.5,-24.16666667 35.5,-24.25 35.41666667,-24.25 35.41666667,-24.33333333 35.33333333,-24.33333333 35.33333333,-24.41666667 35.33333333,-24.5 35.25,-24.5 35.25,-24.58333333 35.16666667,-24.58333333 35.16666667,-24.66666667 35.08333333,-24.66666667 35.0,-24.66666667 35.0,-24.75 34.91666667,-24.75 34.83333333,-24.75 34.83333333,-24.83333333 34.75,-24.83333333 34.66666667,-24.83333333 34.58333333,-24.83333333 34.58333333,-24.91666667 34.5,-24.91666667 34.41666667,-24.91666667 34.33333333,-24.91666667 34.33333333,-25.0 34.25,-25.0 34.16666667,-25.0 34.08333333,-25.0 34.08333333,-25.08333333 34.0,-25.08333333 33.91666667,-25.08333333 33.83333333,-25.08333333 33.83333333,-25.16666667 33.75,-25.16666667 33.66666667,-25.16666667 33.66666667,-25.25 33.58333333,-25.25 33.5,-25.25 33.41666667,-25.25 33.41666667,-25.33333333 33.33333333,-25.33333333 33.25,-25.33333333 33.25,-25.41666667 33.16666667,-25.41666667 33.08333333,-25.41666667 33.08333333,-25.5 33.0,-25.5 33.0,-25.58333333 32.91666667,-25.58333333 32.83333333,-25.58333333 32.83333333,-25.66666667 32.83333333,-25.75 32.75,-25.75 32.75,-25.83333333 32.75,-25.91666667 32.75,-26.0 32.66666667,-26.0 32.66666667,-26.08333333 32.75,-26.08333333 32.75,-26.16666667 32.83333333,-26.16666667 32.83333333,-26.08333333 32.83333333,-26.0 32.91666667,-26.0 32.91666667,-25.91666667 33.0,-25.91666667 33,-26 33.0,-26.08333333 33.0,-26.16666667 33.0,-26.25 33.0,-26.33333333 33.0,-26.41666667 33.0,-26.5 32.91666667,-26.5 32.91666667,-26.58333333 32.91666667,-26.66666667 32.91666667,-26.75 32.91666667,-26.83333333 32.91666667,-26.91666667 32.91666667,-27.0 32.91666667,-27.08333333 32.91666667,-27.16666667 32.83333333,-27.16666667 32.83333333,-27.25 32.83333333,-27.33333333 32.75,-27.33333333 32.75,-27.41666667 32.75,-27.5 32.75,-27.58333333 32.66666667,-27.58333333 32.66666667,-27.66666667 32.66666667,-27.75 32.66666667,-27.83333333 32.66666667,-27.91666667 32.66666667,-28.0 32.58333333,-28.0 32.58333333,-28.08333333 32.58333333,-28.16666667 32.58333333,-28.25 32.5,-28.25 32.5,-28.33333333 32.5,-28.41666667 32.5,-28.5 32.41666667,-28.5 32.41666667,-28.58333333 32.41666667,-28.66666667 32.33333333,-28.66666667 32.25,-28.66666667 32.25,-28.75 32.16666667,-28.75 32.16666667,-28.83333333 32.08333333,-28.83333333 32.08333333,-28.91666667 32.0,-28.91666667 31.91666667,-28.91666667 31.91666667,-29.0 31.83333333,-29.0 31.75,-29.0 31.75,-29.08333333 31.66666667,-29.08333333 31.66666667,-29.16666667 31.58333333,-29.16666667 31.58333333,-29.25 31.5,-29.25 31.5,-29.33333333 31.41666667,-29.33333333 31.41666667,-29.41666667 31.33333333,-29.41666667 31.33333333,-29.5 31.25,-29.5 31.25,-29.58333333 31.25,-29.66666667 31.16666667,-29.66666667 31.16666667,-29.75 31.08333333,-29.75 31.08333333,-29.83333333 31.08333333,-29.91666667 31.08333333,-30.0 31,-30 31.0,-30.08333333 30.91666667,-30.08333333 30.91666667,-30.16666667 30.83333333,-30.16666667 30.83333333,-30.25 30.83333333,-30.33333333 30.75,-30.33333333 30.75,-30.41666667 30.75,-30.5 30.66666667,-30.5 30.66666667,-30.58333333 30.58333333,-30.58333333 30.58333333,-30.66666667 30.58333333,-30.75 30.5,-30.75 30.5,-30.83333333 30.41666667,-30.83333333 30.41666667,-30.91666667 30.33333333,-30.91666667 30.33333333,-31.0 30.33333333,-31.08333333 30.25,-31.08333333 30.25,-31.16666667 30.16666667,-31.16666667 30.16666667,-31.25 30.08333333,-31.25 30.08333333,-31.33333333 30.0,-31.33333333 30.0,-31.41666667 29.91666667,-31.41666667 29.91666667,-31.5 29.83333333,-31.5 29.75,-31.5 29.75,-31.58333333 29.66666667,-31.58333333 29.66666667,-31.66666667 29.58333333,-31.66666667 29.5,-31.66666667 29.5,-31.75 29.41666667,-31.75 29.41666667,-31.83333333 29.33333333,-31.83333333 29.33333333,-31.91666667 29.25,-31.91666667 29.25,-32.0 29.16666667,-32.0 29.16666667,-32.08333333 29.08333333,-32.08333333 29.08333333,-32.16666667 29.0,-32.16666667 29.0,-32.25 28.91666667,-32.25 28.91666667,-32.33333333 28.83333333,-32.33333333 28.83333333,-32.41666667 28.75,-32.41666667 28.75,-32.5 28.66666667,-32.5 28.66666667,-32.58333333 28.58333333,-32.58333333 28.58333333,-32.66666667 28.5,-32.66666667 28.41666667,-32.66666667 28.41666667,-32.75 28.33333333,-32.75 28.33333333,-32.83333333 28.25,-32.83333333 28.16666667,-32.83333333 28.16666667,-32.91666667 28.08333333,-32.91666667 28.08333333,-33.0 28,-33 28.0,-33.08333333 27.91666667,-33.08333333 27.83333333,-33.08333333 27.83333333,-33.16666667 27.75,-33.16666667 27.66666667,-33.16666667 27.66666667,-33.25 27.58333333,-33.25 27.58333333,-33.33333333 27.5,-33.33333333 27.41666667,-33.33333333 27.41666667,-33.41666667 27.33333333,-33.41666667 27.33333333,-33.5 27.25,-33.5 27.16666667,-33.5 27.16666667,-33.58333333 27.08333333,-33.58333333 27.0,-33.58333333 27.0,-33.66666667 26.91666667,-33.66666667 26.83333333,-33.66666667 26.75,-33.66666667 26.75,-33.75 26.66666667,-33.75 26.58333333,-33.75 26.58333333,-33.83333333 26.5,-33.83333333 26.41666667,-33.83333333 26.33333333,-33.83333333 26.25,-33.83333333 26.25,-33.75 26.16666667,-33.75 26.08333333,-33.75 26.0,-33.75 25.91666667,-33.75 25.83333333,-33.75 25.83333333,-33.83333333 25.75,-33.83333333 25.66666667,-33.83333333 25.66666667,-33.91666667 25.75,-33.91666667 25.75,-34.0 25.75,-34.08333333 25.66666667,-34.08333333 25.58333333,-34.08333333 25.5,-34.08333333 25.41666667,-34.08333333 25.33333333,-34.08333333 25.33333333,-34.0 25.25,-34.0 25.16666667,-34.0 25.08333333,-34.0 25,-34 25.0,-34.08333333 24.91666667,-34.08333333 24.91666667,-34.16666667 24.91666667,-34.25 24.83333333,-34.25 24.75,-34.25 24.66666667,-34.25 24.58333333,-34.25 24.5,-34.25 24.5,-34.16666667 24.41666667,-34.16666667 24.33333333,-34.16666667 24.25,-34.16666667 24.25,-34.08333333 24.16666667,-34.08333333 24.08333333,-34.08333333 24.0,-34.08333333 23.91666667,-34.08333333 23.83333333,-34.08333333 23.75,-34.08333333 23.75,-34.0 23.66666667,-34.0 23.58333333,-34.0 23.5,-34.0 23.5,-34.08333333 23.41666667,-34.08333333 23.41666667,-34.16666667 23.33333333,-34.16666667 23.25,-34.16666667 23.16666667,-34.16666667 23.16666667,-34.08333333 23.08333333,-34.08333333 23.0,-34.08333333 22.91666667,-34.08333333 22.83333333,-34.08333333 22.75,-34.08333333 22.66666667,-34.08333333 22.58333333,-34.08333333 22.5,-34.08333333 22.41666667,-34.08333333 22.33333333,-34.08333333 22.33333333,-34.0 22.41666667,-34.0 22.41666667,-33.91666667 22.5,-33.91666667 22.58333333,-33.91666667 22.66666667,-33.91666667 22.75,-33.91666667 22.83333333,-33.91666667 22.91666667,-33.91666667 23.0,-33.91666667 23.0,-33.83333333 23.08333333,-33.83333333 23.08333333,-33.91666667 23.16666667,-33.91666667 23.16666667,-33.83333333 23.25,-33.83333333 23.33333333,-33.83333333 23.41666667,-33.83333333 23.5,-33.83333333 23.58333333,-33.83333333 23.66666667,-33.83333333 23.66666667,-33.75 23.75,-33.75 23.75,-33.66666667 23.83333333,-33.66666667 23.91666667,-33.66666667 23.91666667,-33.75 24.0,-33.75 24.08333333,-33.75 24.16666667,-33.75 24.25,-33.75 24.25,-33.66666667 24.16666667,-33.66666667 24.08333333,-33.66666667 24.08333333,-33.58333333 24.16666667,-33.58333333 24.25,-33.58333333 24.33333333,-33.58333333 24.33333333,-33.5 24.25,-33.5 24.16666667,-33.5 24.08333333,-33.5 24.08333333,-33.41666667 24.08333333,-33.33333333 24.16666667,-33.33333333 24.25,-33.33333333 24.33333333,-33.33333333 24.41666667,-33.33333333 24.5,-33.33333333 24.58333333,-33.33333333 24.66666667,-33.33333333 24.75,-33.33333333 24.83333333,-33.33333333 24.91666667,-33.33333333 25.0,-33.33333333 25.0,-33.25 24.91666667,-33.25 24.83333333,-33.25 24.83333333,-33.16666667 24.75,-33.16666667 24.75,-33.08333333 24.75,-33.0 24.83333333,-33.0 24.91666667,-33.0 25,-33 25.08333333,-33.0 25.08333333,-32.91666667 25.16666667,-32.91666667 25.16666667,-32.83333333 25.25,-32.83333333 25.25,-32.91666667 25.25,-33.0 25.33333333,-33.0 25.41666667,-33.0 25.41666667,-32.91666667 25.5,-32.91666667 25.5,-32.83333333 25.5,-32.75 25.58333333,-32.75 25.58333333,-32.66666667 25.66666667,-32.66666667 25.66666667,-32.58333333 25.66666667,-32.5 25.66666667,-32.41666667 25.66666667,-32.33333333 25.66666667,-32.25 25.58333333,-32.25 25.58333333,-32.16666667 25.5,-32.16666667 25.5,-32.08333333 25.5,-32.0 25.5,-31.91666667 25.58333333,-31.91666667 25.58333333,-32.0 25.58333333,-32.08333333 25.66666667,-32.08333333 25.66666667,-32.16666667 25.75,-32.16666667 25.83333333,-32.16666667 25.83333333,-32.08333333 25.83333333,-32.0 25.91666667,-32.0 26,-32 26.0,-31.91666667 26.08333333,-31.91666667 26.08333333,-32.0 26.16666667,-32.0 26.16666667,-32.08333333 26.16666667,-32.16666667 26.08333333,-32.16666667 26.08333333,-32.25 26.0,-32.25 25.91666667,-32.25 25.91666667,-32.33333333 25.91666667,-32.41666667 25.83333333,-32.41666667 25.83333333,-32.5 25.91666667,-32.5 26.0,-32.5 26.0,-32.41666667 26.08333333,-32.41666667 26.08333333,-32.5 26.16666667,-32.5 26.16666667,-32.41666667 26.25,-32.41666667 26.33333333,-32.41666667 26.41666667,-32.41666667 26.5,-32.41666667 26.58333333,-32.41666667 26.66666667,-32.41666667 26.75,-32.41666667 26.75,-32.33333333 26.66666667,-32.33333333 26.66666667,-32.25 26.66666667,-32.16666667 26.58333333,-32.16666667 26.58333333,-32.08333333 26.5,-32.08333333 26.5,-32.16666667 26.41666667,-32.16666667 26.41666667,-32.08333333 26.41666667,-32.0 26.33333333,-32.0 26.33333333,-31.91666667 26.41666667,-31.91666667 26.41666667,-31.83333333 26.41666667,-31.75 26.5,-31.75 26.5,-31.83333333 26.58333333,-31.83333333 26.58333333,-31.75 26.66666667,-31.75 26.75,-31.75 26.83333333,-31.75 26.91666667,-31.75 26.91666667,-31.66666667 26.83333333,-31.66666667 26.83333333,-31.58333333 26.91666667,-31.58333333 26.91666667,-31.5 27.0,-31.5 27.08333333,-31.5 27.16666667,-31.5 27.16666667,-31.41666667 27.16666667,-31.33333333 27.25,-31.33333333 27.33333333,-31.33333333 27.41666667,-31.33333333 27.41666667,-31.41666667 27.5,-31.41666667 27.5,-31.33333333 27.5,-31.25 27.58333333,-31.25 27.66666667,-31.25 27.75,-31.25 27.83333333,-31.25 27.91666667,-31.25 28.0,-31.25 28.0,-31.16666667 28.0,-31.08333333 28.08333333,-31.08333333 28.08333333,-31.0 28.08333333,-30.91666667 28.16666667,-30.91666667 28.16666667,-30.83333333 28.25,-30.83333333 28.33333333,-30.83333333 28.33333333,-30.75 28.33333333,-30.66666667 28.25,-30.66666667 28.25,-30.58333333 28.25,-30.5 28.33333333,-30.5 28.33333333,-30.41666667 28.33333333,-30.33333333 28.33333333,-30.25 28.41666667,-30.25 28.41666667,-30.16666667 28.5,-30.16666667 28.58333333,-30.16666667 28.66666667,-30.16666667 28.75,-30.16666667 28.83333333,-30.16666667 28.83333333,-30.25 28.91666667,-30.25 28.91666667,-30.16666667 29.0,-30.16666667 29.0,-30.08333333 29.08333333,-30.08333333 29.16666667,-30.08333333 29.25,-30.08333333 29.25,-30.0 29.25,-29.91666667 29.25,-29.83333333 29.25,-29.75 29.33333333,-29.75 29.33333333,-29.66666667 29.41666667,-29.66666667 29.41666667,-29.58333333 29.41666667,-29.5 29.5,-29.5 29.5,-29.41666667 29.58333333,-29.41666667 29.58333333,-29.5 29.66666667,-29.5 29.66666667,-29.41666667 29.66666667,-29.33333333 29.66666667,-29.25 29.58333333,-29.25 29.5,-29.25 29.5,-29.16666667 29.41666667,-29.16666667 29.41666667,-29.08333333 29.41666667,-29.0 29.33333333,-29.0 29.25,-29.0 29.16666667,-29.0 29.16666667,-28.91666667 29.08333333,-28.91666667 29.08333333,-28.83333333 29.0,-28.83333333 29.0,-28.75 28.91666667,-28.75 28.91666667,-28.66666667 28.91666667,-28.58333333 29.0,-28.58333333 29.0,-28.5 29.0,-28.41666667 29.0,-28.33333333 28.91666667,-28.33333333 28.91666667,-28.41666667 28.91666667,-28.5 28.83333333,-28.5 28.83333333,-28.58333333 28.75,-28.58333333 28.75,-28.5 28.75,-28.41666667 28.66666667,-28.41666667 28.66666667,-28.33333333 28.66666667,-28.25 28.58333333,-28.25 28.5,-28.25 28.5,-28.33333333 28.58333333,-28.33333333 28.58333333,-28.41666667 28.5,-28.41666667 28.41666667,-28.41666667 28.33333333,-28.41666667 28.33333333,-28.33333333 28.25,-28.33333333 28.16666667,-28.33333333 28.08333333,-28.33333333 28.08333333,-28.41666667 28.16666667,-28.41666667 28.25,-28.41666667 28.25,-28.5 28.16666667,-28.5 28.16666667,-28.58333333 28.25,-28.58333333 28.33333333,-28.58333333 28.41666667,-28.58333333 28.41666667,-28.66666667 28.41666667,-28.75 28.33333333,-28.75 28.25,-28.75 28.25,-28.83333333 28.25,-28.91666667 28.25,-29.0 28.16666667,-29.0 28.08333333,-29.0 28,-29 28.0,-29.08333333 28.08333333,-29.08333333 28.08333333,-29.16666667 28.0,-29.16666667 27.91666667,-29.16666667 27.91666667,-29.25 27.83333333,-29.25 27.75,-29.25 27.75,-29.33333333 27.75,-29.41666667 27.75,-29.5 27.66666667,-29.5 27.58333333,-29.5 27.58333333,-29.58333333 27.5,-29.58333333 27.5,-29.66666667 27.5,-29.75 27.41666667,-29.75 27.33333333,-29.75 27.25,-29.75 27.25,-29.83333333 27.25,-29.91666667 27.33333333,-29.91666667 27.33333333,-29.83333333 27.41666667,-29.83333333 27.41666667,-29.91666667 27.41666667,-30.0 27.5,-30.0 27.5,-30.08333333 27.5,-30.16666667 27.58333333,-30.16666667 27.58333333,-30.25 27.5,-30.25 27.5,-30.33333333 27.58333333,-30.33333333 27.66666667,-30.33333333 27.75,-30.33333333 27.75,-30.41666667 27.66666667,-30.41666667 27.66666667,-30.5 27.66666667,-30.58333333 27.58333333,-30.58333333 27.58333333,-30.5 27.5,-30.5 27.5,-30.41666667 27.41666667,-30.41666667 27.41666667,-30.5 27.41666667,-30.58333333 27.33333333,-30.58333333 27.25,-30.58333333 27.16666667,-30.58333333 27.16666667,-30.66666667 27.16666667,-30.75 27.16666667,-30.83333333 27.16666667,-30.91666667 27.25,-30.91666667 27.33333333,-30.91666667 27.33333333,-31.0 27.25,-31.0 27.25,-31.08333333 27.16666667,-31.08333333 27.16666667,-31.0 27.08333333,-31.0 27.08333333,-31.08333333 27.0,-31.08333333 27,-31 26.91666667,-31.0 26.83333333,-31.0 26.83333333,-30.91666667 26.75,-30.91666667 26.75,-30.83333333 26.66666667,-30.83333333 26.58333333,-30.83333333 26.58333333,-30.91666667 26.5,-30.91666667</coordinates></LinearRing></outerBoundaryIs><innerBoundaryIs><LinearRing><coordinates>30.16666667,-24.08333333 30.16666667,-24.16666667 30.16666667,-24.25 30.25,-24.25 30.25,-24.16666667 30.25,-24.08333333 30.16666667,-24.08333333</coordinates></LinearRing></innerBoundaryIs><innerBoundaryIs><LinearRing><coordinates>28.08333333,-28.41666667 28.0,-28.41666667 27.91666667,-28.41666667 27.91666667,-28.5 27.91666667,-28.58333333 27.91666667,-28.66666667 28.0,-28.66666667 28.0,-28.75 28.08333333,-28.75 28.08333333,-28.66666667 28.08333333,-28.58333333 28.08333333,-28.5 28.08333333,-28.41666667</coordinates></LinearRing></innerBoundaryIs><innerBoundaryIs><LinearRing><coordinates>27.25,-29.91666667 27.16666667,-29.91666667 27.16666667,-30.0 27.25,-30.0 27.25,-29.91666667</coordinates></LinearRing></innerBoundaryIs><innerBoundaryIs><LinearRing><coordinates>26.58333333,-30.83333333 26.58333333,-30.75 26.5,-30.75 26.5,-30.83333333 26.58333333,-30.83333333</coordinates></LinearRing></innerBoundaryIs><innerBoundaryIs><LinearRing><coordinates>29.0,-27.83333333 29.08333333,-27.83333333 29.08333333,-27.91666667 29.0,-27.91666667 29,-28 29.08333333,-28.0 29.16666667,-28.0 29.16666667,-28.08333333 29.08333333,-28.08333333 29.08333333,-28.16666667 29.08333333,-28.25 29.16666667,-28.25 29.16666667,-28.33333333 29.25,-28.33333333 29.33333333,-28.33333333 29.33333333,-28.25 29.41666667,-28.25 29.5,-28.25 29.58333333,-28.25 29.58333333,-28.16666667 29.66666667,-28.16666667 29.66666667,-28.08333333 29.66666667,-28.0 29.66666667,-27.91666667 29.66666667,-27.83333333 29.75,-27.83333333 29.75,-27.75 29.75,-27.66666667 29.75,-27.58333333 29.75,-27.5 29.83333333,-27.5 29.83333333,-27.41666667 29.83333333,-27.33333333 29.75,-27.33333333 29.66666667,-27.33333333 29.58333333,-27.33333333 29.58333333,-27.41666667 29.5,-27.41666667 29.41666667,-27.41666667 29.33333333,-27.41666667 29.33333333,-27.33333333 29.25,-27.33333333 29.25,-27.41666667 29.16666667,-27.41666667 29.08333333,-27.41666667 29.0,-27.41666667 29.0,-27.5 29.0,-27.58333333 29.0,-27.66666667 29.0,-27.75 29.0,-27.83333333</coordinates></LinearRing></innerBoundaryIs><innerBoundaryIs><LinearRing><coordinates>29.83333333,-27.33333333 29.91666667,-27.33333333 30.0,-27.33333333 30.0,-27.41666667 30.08333333,-27.41666667 30.08333333,-27.5 30.16666667,-27.5 30.25,-27.5 30.25,-27.58333333 30.33333333,-27.58333333 30.33333333,-27.5 30.41666667,-27.5 30.41666667,-27.41666667 30.33333333,-27.41666667 30.33333333,-27.33333333 30.33333333,-27.25 30.25,-27.25 30.16666667,-27.25 30.16666667,-27.16666667 30.08333333,-27.16666667 30.08333333,-27.08333333 30.08333333,-27.0 30,-27 30.0,-27.08333333 30.0,-27.16666667 29.91666667,-27.16666667 29.83333333,-27.16666667 29.83333333,-27.08333333 29.75,-27.08333333 29.66666667,-27.08333333 29.66666667,-27.16666667 29.66666667,-27.25 29.75,-27.25 29.83333333,-27.25 29.83333333,-27.33333333</coordinates></LinearRing></innerBoundaryIs><innerBoundaryIs><LinearRing><coordinates>26.75,-29.58333333 26.75,-29.66666667 26.83333333,-29.66666667 26.83333333,-29.58333333 26.75,-29.58333333</coordinates></LinearRing></innerBoundaryIs><innerBoundaryIs><LinearRing><coordinates>26.83333333,-29.58333333 26.91666667,-29.58333333 26.91666667,-29.5 26.83333333,-29.5 26.83333333,-29.58333333</coordinates></LinearRing></innerBoundaryIs><innerBoundaryIs><LinearRing><coordinates>26.91666667,-30.33333333 27.0,-30.33333333 27.08333333,-30.33333333 27.08333333,-30.25 27.0,-30.25 26.91666667,-30.25 26.91666667,-30.33333333</coordinates></LinearRing></innerBoundaryIs><innerBoundaryIs><LinearRing><coordinates>28.75,-30.33333333 28.75,-30.41666667 28.75,-30.5 28.83333333,-30.5 28.83333333,-30.58333333 28.91666667,-30.58333333 28.91666667,-30.5 28.91666667,-30.41666667 28.83333333,-30.41666667 28.83333333,-30.33333333 28.75,-30.33333333</coordinates></LinearRing></innerBoundaryIs><innerBoundaryIs><LinearRing><coordinates>29.25,-30.41666667 29.33333333,-30.41666667 29.33333333,-30.33333333 29.25,-30.33333333 29.25,-30.41666667</coordinates></LinearRing></innerBoundaryIs><innerBoundaryIs><LinearRing><coordinates>27.25,-30.33333333 27.25,-30.25 27.16666667,-30.25 27.16666667,-30.33333333 27.25,-30.33333333</coordinates></LinearRing></innerBoundaryIs><innerBoundaryIs><LinearRing><coordinates>28.08333333,-28.83333333 28.08333333,-28.91666667 28.16666667,-28.91666667 28.16666667,-28.83333333 28.08333333,-28.83333333</coordinates></LinearRing></innerBoundaryIs><innerBoundaryIs><LinearRing><coordinates>26.91666667,-29.25 26.91666667,-29.33333333 27.0,-29.33333333 27.0,-29.25 27.0,-29.16666667 26.91666667,-29.16666667 26.91666667,-29.25</coordinates></LinearRing></innerBoundaryIs><innerBoundaryIs><LinearRing><coordinates>27.58333333,-29.25 27.58333333,-29.33333333 27.66666667,-29.33333333 27.66666667,-29.25 27.58333333,-29.25</coordinates></LinearRing></innerBoundaryIs><innerBoundaryIs><LinearRing><coordinates>27.41666667,-29.5 27.5,-29.5 27.5,-29.41666667 27.41666667,-29.41666667 27.41666667,-29.5</coordinates></LinearRing></innerBoundaryIs><innerBoundaryIs><LinearRing><coordinates>27.33333333,-29.25 27.41666667,-29.25 27.41666667,-29.16666667 27.41666667,-29.08333333 27.41666667,-29.0 27.33333333,-29.0 27.33333333,-29.08333333 27.33333333,-29.16666667 27.33333333,-29.25</coordinates></LinearRing></innerBoundaryIs><innerBoundaryIs><LinearRing><coordinates>26.0,-29.08333333 26.0,-29.16666667 26.08333333,-29.16666667 26.08333333,-29.08333333 26.0,-29.08333333</coordinates></LinearRing></innerBoundaryIs><innerBoundaryIs><LinearRing><coordinates>29.33333333,-30.08333333 29.33333333,-30.16666667 29.41666667,-30.16666667 29.5,-30.16666667 29.5,-30.08333333 29.41666667,-30.08333333 29.33333333,-30.08333333</coordinates></LinearRing></innerBoundaryIs><innerBoundaryIs><LinearRing><coordinates>27.66666667,-28.75 27.75,-28.75 27.75,-28.66666667 27.66666667,-28.66666667 27.66666667,-28.75</coordinates></LinearRing></innerBoundaryIs><innerBoundaryIs><LinearRing><coordinates>29.16666667,-28.5 29.25,-28.5 29.25,-28.41666667 29.16666667,-28.41666667 29.16666667,-28.5</coordinates></LinearRing></innerBoundaryIs><innerBoundaryIs><LinearRing><coordinates>30.16666667,-27.08333333 30.25,-27.08333333 30.25,-27.0 30.16666667,-27.0 30.16666667,-27.08333333</coordinates></LinearRing></innerBoundaryIs><innerBoundaryIs><LinearRing><coordinates>29.75,-25.41666667 29.75,-25.5 29.75,-25.58333333 29.83333333,-25.58333333 29.83333333,-25.5 29.83333333,-25.41666667 29.75,-25.41666667</coordinates></LinearRing></innerBoundaryIs><innerBoundaryIs><LinearRing><coordinates>29.91666667,-25.41666667 29.91666667,-25.5 29.91666667,-25.58333333 30.0,-25.58333333 30.0,-25.66666667 29.91666667,-25.66666667 29.91666667,-25.75 29.91666667,-25.83333333 30.0,-25.83333333 30.0,-25.75 30.08333333,-25.75 30.08333333,-25.66666667 30.16666667,-25.66666667 30.16666667,-25.58333333 30.25,-25.58333333 30.25,-25.5 30.16666667,-25.5 30.16666667,-25.41666667 30.25,-25.41666667 30.25,-25.33333333 30.33333333,-25.33333333 30.33333333,-25.25 30.33333333,-25.16666667 30.33333333,-25.08333333 30.25,-25.08333333 30.16666667,-25.08333333 30.16666667,-25.16666667 30.08333333,-25.16666667 30.08333333,-25.08333333 30.0,-25.08333333 30.0,-25.16666667 30.0,-25.25 29.91666667,-25.25 29.91666667,-25.33333333 29.91666667,-25.41666667</coordinates></LinearRing></innerBoundaryIs><innerBoundaryIs><LinearRing><coordinates>25.91666667,-26.08333333 25.91666667,-26.16666667 26.0,-26.16666667 26.0,-26.08333333 26,-26 25.91666667,-26.0 25.91666667,-26.08333333</coordinates></LinearRing></innerBoundaryIs><innerBoundaryIs><LinearRing><coordinates>30.41666667,-25.66666667 30.41666667,-25.75 30.5,-25.75 30.5,-25.66666667 30.41666667,-25.66666667</coordinates></LinearRing></innerBoundaryIs><innerBoundaryIs><LinearRing><coordinates>30.66666667,-24.75 30.66666667,-24.83333333 30.66666667,-24.91666667 30.58333333,-24.91666667 30.58333333,-25.0 30.5,-25.0 30.5,-25.08333333 30.5,-25.16666667 30.5,-25.25 30.58333333,-25.25 30.58333333,-25.16666667 30.66666667,-25.16666667 30.66666667,-25.08333333 30.75,-25.08333333 30.75,-25.0 30.75,-24.91666667 30.75,-24.83333333 30.75,-24.75 30.66666667,-24.75</coordinates></LinearRing></innerBoundaryIs><innerBoundaryIs><LinearRing><coordinates>30.83333333,-24.75 30.83333333,-24.83333333 30.91666667,-24.83333333 30.91666667,-24.75 30.83333333,-24.75</coordinates></LinearRing></innerBoundaryIs><innerBoundaryIs><LinearRing><coordinates>29.66666667,-25.08333333 29.75,-25.08333333 29.75,-25.0 29.66666667,-25.0 29.66666667,-25.08333333</coordinates></LinearRing></innerBoundaryIs><innerBoundaryIs><LinearRing><coordinates>30.0,-24.66666667 30.08333333,-24.66666667 30.08333333,-24.58333333 30.0,-24.58333333 30.0,-24.66666667</coordinates></LinearRing></innerBoundaryIs></Polygon><Polygon><outerBoundaryIs><LinearRing><coordinates>24.33333333,-28.5 24.25,-28.5 24.25,-28.41666667 24.25,-28.33333333 24.33333333,-28.33333333 24.33333333,-28.25 24.33333333,-28.16666667 24.41666667,-28.16666667 24.41666667,-28.08333333 24.5,-28.08333333 24.5,-28.0 24.5,-27.91666667 24.58333333,-27.91666667 24.58333333,-27.83333333 24.58333333,-27.75 24.58333333,-27.66666667 24.66666667,-27.66666667 24.66666667,-27.58333333 24.66666667,-27.5 24.66666667,-27.41666667 24.66666667,-27.33333333 24.66666667,-27.25 24.66666667,-27.16666667 24.66666667,-27.08333333 24.75,-27.08333333 24.75,-27.0 24.66666667,-27.0 24.66666667,-26.91666667 24.75,-26.91666667 24.75,-26.83333333 24.83333333,-26.83333333 24.91666667,-26.83333333 24.91666667,-26.91666667 25.0,-26.91666667 25.08333333,-26.91666667 25.08333333,-27.0 25,-27 25.0,-27.08333333 25.0,-27.16666667 24.91666667,-27.16666667 24.83333333,-27.16666667 24.83333333,-27.25 24.83333333,-27.33333333 24.83333333,-27.41666667 24.83333333,-27.5 24.91666667,-27.5 24.91666667,-27.58333333 24.83333333,-27.58333333 24.83333333,-27.66666667 24.83333333,-27.75 24.83333333,-27.83333333 24.83333333,-27.91666667 24.83333333,-28.0 24.75,-28.0 24.66666667,-28.0 24.66666667,-28.08333333 24.66666667,-28.16666667 24.58333333,-28.16666667 24.58333333,-28.25 24.58333333,-28.33333333 24.5,-28.33333333 24.5,-28.41666667 24.41666667,-28.41666667 24.41666667,-28.5 24.33333333,-28.5</coordinates></LinearRing></outerBoundaryIs></Polygon></MultiGeometry>
  </Placemark>
</Folder>
</Document></kml>
