# Supplementary material for: Species conservation profiles of a random sample of world spiders III: Oecobiidae to Salticidae
Source: Biodivers Data J. 2018 Aug 2;(6):e27004. doi: 10.3897/BDJ.6.e27004 (PMC6086925; doi:10.3897/BDJ.6.e27004)
Supplement: Supplementary material 21 — Distribution of Spermophorajocquei Huber, 2003 [file bdj-06-e27004-s021.kml]

<?xml version="1.0" encoding="UTF-8"?>
<kml xmlns="http://earth.google.com/kml/2.2">
<Document>
<name></name>
<description><![CDATA[]]></description>

<Style id="1">
<LineStyle>
<width>1</width>
<color>ff0000ff</color>
</LineStyle>
<PolyStyle>
<fill>0</fill>
</PolyStyle>
</Style>

<Placemark>
<name>R Polygon</name>
<description><![CDATA[]]></description>
<styleUrl>#1</styleUrl>
<visibility>1</visibility>
<MultiGeometry>
<Polygon>
<outerBoundaryIs>
<LinearRing>
<coordinates>
45.13,-12.86
45.1363423919657,-12.8602013323528
45.1426592453574,-12.8608045187169
45.148925124436,-12.8618071302737
45.1551147987181,-12.8632051298604
45.1612033445698,-12.8649928882259
45.167166245566,-12.8671632066984
45.1729794912089,-12.8697073461713
45.1786196736101,-12.872615062293
45.1840640817456,-12.8758746467169
45.1892907929055,-12.8794729742469
45.1942787609687,-12.8833955556881
45.1990079011482,-12.8876265961895
45.2034591708658,-12.8921490588443
45.2076146464292,-12.8969447332915
45.211457595205,-12.9019943090429
45.214972542995,-12.907277453239
45.2181453363448,-12.9127728925227
45.2209631995355,-12.9184584986998
45.2234147860265,-12.9243113778408
45.2254902241444,-12.9303079624672
45.2271811568324,-12.9364241064491
45.2284807753012,-12.9426351822333
45.2293838464461,-12.9489161800099
45.2298867339183,-12.9552418084176
45.2299874127674,-12.9615865963835
45.2296854775952,-12.9679249956857
45.2289821441881,-12.9742314838273
45.2278802446215,-12.9804806668065
45.226384215856,-12.986647381369
45.2245000818715,-12.9927067963317
45.2222354294105,-12.9986345125693
45.2195993774291,-13.0044066612606
45.2166025403784,-13.01
45.2132569854635,-13.0153920063866
45.2095761840531,-13.0205609687138
45.2055749574354,-13.0254860733945
45.2012694171379,-13.0301474887706
45.1966769000516,-13.0345264449676
45.1918158986221,-13.0386053094743
45.1867059863863,-13.042367658143
45.1813677391573,-13.0457983413235
45.1758226521727,-13.0488835448655
45.1700930535407,-13.0516108457432
45.1642020143326,-13.0539692620786
45.1581732556841,-13.0559492973615
45.1520310532787,-13.0575429786885
45.1458001395973,-13.0587438888676
45.1395056043304,-13.0595471922573
45.1331727933498,-13.0599496542383
45.1268272066502,-13.0599496542383
45.1204943956696,-13.0595471922573
45.1141998604027,-13.0587438888676
45.1079689467213,-13.0575429786885
45.1018267443159,-13.0559492973615
45.0957979856674,-13.0539692620786
45.0899069464593,-13.0516108457432
45.0841773478273,-13.0488835448655
45.0786322608427,-13.0457983413235
45.0732940136137,-13.042367658143
45.0681841013779,-13.0386053094743
45.0633230999484,-13.0345264449676
45.0587305828621,-13.0301474887706
45.0544250425646,-13.0254860733945
45.0504238159469,-13.0205609687138
45.0467430145365,-13.0153920063866
45.0433974596216,-13.01
45.0404006225709,-13.0044066612606
45.0377645705895,-12.9986345125693
45.0354999181285,-12.9927067963317
45.033615784144,-12.986647381369
45.0321197553785,-12.9804806668065
45.0310178558119,-12.9742314838273
45.0303145224048,-12.9679249956857
45.0300125872326,-12.9615865963835
45.0301132660817,-12.9552418084176
45.0306161535539,-12.9489161800099
45.0315192246988,-12.9426351822333
45.0328188431676,-12.9364241064491
45.0345097758556,-12.9303079624672
45.0365852139735,-12.9243113778408
45.0390368004646,-12.9184584986998
45.0418546636552,-12.9127728925227
45.045027457005,-12.907277453239
45.048542404795,-12.9019943090429
45.0523853535708,-12.8969447332915
45.0565408291342,-12.8921490588443
45.0609920988518,-12.8876265961895
45.0657212390313,-12.8833955556881
45.0707092070945,-12.8794729742469
45.0759359182544,-12.8758746467169
45.08138032639,-12.872615062293
45.0870205087911,-12.8697073461713
45.092833754434,-12.8671632066984
45.0987966554302,-12.8649928882259
45.1048852012819,-12.8632051298604
45.111074875564,-12.8618071302737
45.1173407546426,-12.8608045187169
45.1236576080343,-12.8602013323528
45.13,-12.86
</coordinates>
</LinearRing>
</outerBoundaryIs>
</Polygon>
</MultiGeometry>
</Placemark>
</Document>
</kml>
