# Supplementary material for: Species conservation profiles of a random sample of world spiders III: Oecobiidae to Salticidae
Source: Biodivers Data J. 2018 Aug 2;(6):e27004. doi: 10.3897/BDJ.6.e27004 (PMC6086925; doi:10.3897/BDJ.6.e27004)
Supplement: Supplementary material 22 — Distribution of Charminuscamerunensis Thorell, 1899 [file bdj-06-e27004-s022.kml]

<?xml version="1.0" encoding="utf-8" ?>
<kml xmlns="http://www.opengis.net/kml/2.2">
<Document id="root_doc">
<Schema name="Charminus_camerunensis.kml" id="Charminus_camerunensis.kml">
	<SimpleField name="layer" type="float"></SimpleField>
</Schema>
<Folder><name>Charminus_camerunensis.kml</name>
  <Placemark>
	<Style><LineStyle><color>ff0000ff</color></LineStyle><PolyStyle><fill>0</fill></PolyStyle></Style>
	<ExtendedData><SchemaData schemaUrl="#Charminus_camerunensis.kml">
		<SimpleData name="layer">1</SimpleData>
	</SchemaData></ExtendedData>
      <MultiGeometry><Polygon><outerBoundaryIs><LinearRing><coordinates>17.91666667,-13.58333333 17.91666667,-13.66666667 17.83333333,-13.66666667 17.83333333,-13.58333333 17.83333333,-13.5 17.91666667,-13.5 17.91666667,-13.58333333</coordinates></LinearRing></outerBoundaryIs></Polygon><Polygon><outerBoundaryIs><LinearRing><coordinates>14.41666667,-13.33333333 14.5,-13.33333333 14.5,-13.41666667 14.41666667,-13.41666667 14.41666667,-13.33333333</coordinates></LinearRing></outerBoundaryIs></Polygon><Polygon><outerBoundaryIs><LinearRing><coordinates>19.33333333,-13.16666667 19.33333333,-13.25 19.25,-13.25 19.25,-13.16666667 19.16666667,-13.16666667 19.16666667,-13.08333333 19.25,-13.08333333 19.33333333,-13.08333333 19.33333333,-13.16666667</coordinates></LinearRing></outerBoundaryIs></Polygon><Polygon><outerBoundaryIs><LinearRing><coordinates>14.16666667,-12.08333333 14.25,-12.08333333 14.25,-12.16666667 14.16666667,-12.16666667 14.16666667,-12.08333333</coordinates></LinearRing></outerBoundaryIs></Polygon><Polygon><outerBoundaryIs><LinearRing><coordinates>26.83333333,-10.66666667 26.91666667,-10.66666667 26.91666667,-10.75 26.83333333,-10.75 26.83333333,-10.66666667</coordinates></LinearRing></outerBoundaryIs></Polygon><Polygon><outerBoundaryIs><LinearRing><coordinates>27.75,-10.83333333 27.75,-10.91666667 27.66666667,-10.91666667 27.66666667,-10.83333333 27.66666667,-10.75 27.75,-10.75 27.75,-10.83333333</coordinates></LinearRing></outerBoundaryIs></Polygon><Polygon><outerBoundaryIs><LinearRing><coordinates>25.25,-9.83333333 25.33333333,-9.83333333 25.33333333,-9.91666667 25.25,-9.91666667 25.25,-9.83333333</coordinates></LinearRing></outerBoundaryIs></Polygon><Polygon><outerBoundaryIs><LinearRing><coordinates>28.41666667,-10.33333333 28.5,-10.33333333 28.5,-10.41666667 28.41666667,-10.41666667 28.41666667,-10.33333333</coordinates></LinearRing></outerBoundaryIs></Polygon><Polygon><outerBoundaryIs><LinearRing><coordinates>27.41666667,-6.5 27.41666667,-6.58333333 27.33333333,-6.58333333 27.33333333,-6.5 27.33333333,-6.41666667 27.33333333,-6.33333333 27.41666667,-6.33333333 27.41666667,-6.41666667 27.41666667,-6.5</coordinates></LinearRing></outerBoundaryIs></Polygon><Polygon><outerBoundaryIs><LinearRing><coordinates>25.91666667,-6.41666667 25.91666667,-6.5 25.83333333,-6.5 25.83333333,-6.41666667 25.83333333,-6.33333333 25.91666667,-6.33333333 25.91666667,-6.41666667</coordinates></LinearRing></outerBoundaryIs></Polygon><Polygon><outerBoundaryIs><LinearRing><coordinates>28.75,-5.75 28.83333333,-5.75 28.91666667,-5.75 28.91666667,-5.83333333 28.83333333,-5.83333333 28.75,-5.83333333 28.66666667,-5.83333333 28.66666667,-5.75 28.58333333,-5.75 28.5,-5.75 28.5,-5.66666667 28.41666667,-5.66666667 28.41666667,-5.58333333 28.41666667,-5.5 28.5,-5.5 28.58333333,-5.5 28.58333333,-5.58333333 28.58333333,-5.66666667 28.66666667,-5.66666667 28.75,-5.66666667 28.75,-5.75</coordinates></LinearRing></outerBoundaryIs></Polygon><Polygon><outerBoundaryIs><LinearRing><coordinates>27.66666667,-6.25 27.66666667,-6.33333333 27.58333333,-6.33333333 27.5,-6.33333333 27.5,-6.25 27.5,-6.16666667 27.58333333,-6.16666667 27.66666667,-6.16666667 27.66666667,-6.25</coordinates></LinearRing></outerBoundaryIs></Polygon><Polygon><outerBoundaryIs><LinearRing><coordinates>30.25,-3.0 30.33333333,-3.0 30.33333333,-3.08333333 30.25,-3.08333333 30.25,-3.0</coordinates></LinearRing></outerBoundaryIs></Polygon><Polygon><outerBoundaryIs><LinearRing><coordinates>34.5,-0.33333333 34.58333333,-0.33333333 34.58333333,-0.41666667 34.5,-0.41666667 34.5,-0.33333333</coordinates></LinearRing></outerBoundaryIs></Polygon><Polygon><outerBoundaryIs><LinearRing><coordinates>14.25,-5.33333333 14.25,-5.41666667 14.16666667,-5.41666667 14.16666667,-5.33333333 14.16666667,-5.25 14.08333333,-5.25 14.08333333,-5.16666667 14.08333333,-5.08333333 14.16666667,-5.08333333 14.25,-5.08333333 14.25,-5.16666667 14.25,-5.25 14.33333333,-5.25 14.33333333,-5.33333333 14.25,-5.33333333</coordinates></LinearRing></outerBoundaryIs></Polygon><Polygon><outerBoundaryIs><LinearRing><coordinates>-4.91666667,6.41666667 -4.83333333,6.41666667 -4.83333333,6.33333333 -4.91666667,6.33333333 -4.91666667,6.41666667</coordinates></LinearRing></outerBoundaryIs></Polygon><Polygon><outerBoundaryIs><LinearRing><coordinates>-1.08333333,8.66666667 -1.0,8.66666667 -1.0,8.58333333 -1.08333333,8.58333333 -1.08333333,8.66666667</coordinates></LinearRing></outerBoundaryIs></Polygon><Polygon><outerBoundaryIs><LinearRing><coordinates>14.41666667,8.58333333 14.41666667,8.5 14.33333333,8.5 14.33333333,8.58333333 14.33333333,8.66666667 14.41666667,8.66666667 14.41666667,8.58333333</coordinates></LinearRing></outerBoundaryIs></Polygon><Polygon><outerBoundaryIs><LinearRing><coordinates>-13.25,8.16666667 -13.16666667,8.16666667 -13.16666667,8.08333333 -13.25,8.08333333 -13.25,8.16666667</coordinates></LinearRing></outerBoundaryIs></Polygon><Polygon><outerBoundaryIs><LinearRing><coordinates>-4.91666667,11.08333333 -4.83333333,11.08333333 -4.75,11.08333333 -4.75,11.0 -4.83333333,11.0 -4.91666667,11.0 -4.91666667,11.08333333</coordinates></LinearRing></outerBoundaryIs></Polygon><Polygon><outerBoundaryIs><LinearRing><coordinates>13.25,-5.16666667 13.25,-5.25 13.16666667,-5.25 13.16666667,-5.16666667 13.08333333,-5.16666667 13.0,-5.16666667 13.0,-5.08333333 13,-5 13.0,-4.91666667 12.91666667,-4.91666667 12.91666667,-4.83333333 12.91666667,-4.75 12.83333333,-4.75 12.83333333,-4.66666667 12.75,-4.66666667 12.75,-4.75 12.75,-4.83333333 12.66666667,-4.83333333 12.66666667,-4.75 12.66666667,-4.66666667 12.58333333,-4.66666667 12.5,-4.66666667 12.41666667,-4.66666667 12.33333333,-4.66666667 12.33333333,-4.58333333 12.25,-4.58333333 12.16666667,-4.58333333 12.16666667,-4.66666667 12.08333333,-4.66666667 12.08333333,-4.75 12.0,-4.75 11.91666667,-4.75 11.83333333,-4.75 11.75,-4.75 11.75,-4.66666667 11.75,-4.58333333 11.66666667,-4.58333333 11.66666667,-4.5 11.58333333,-4.5 11.58333333,-4.41666667 11.5,-4.41666667 11.5,-4.33333333 11.41666667,-4.33333333 11.41666667,-4.25 11.33333333,-4.25 11.33333333,-4.16666667 11.25,-4.16666667 11.25,-4.08333333 11.16666667,-4.08333333 11.16666667,-4.0 11.08333333,-4.0 11.08333333,-3.91666667 11.0,-3.91666667 11.0,-3.83333333 11.0,-3.75 10.91666667,-3.75 10.91666667,-3.66666667 10.83333333,-3.66666667 10.83333333,-3.58333333 10.75,-3.58333333 10.75,-3.5 10.66666667,-3.5 10.58333333,-3.5 10.58333333,-3.41666667 10.58333333,-3.33333333 10.5,-3.33333333 10.5,-3.25 10.41666667,-3.25 10.41666667,-3.16666667 10.33333333,-3.16666667 10.33333333,-3.08333333 10.25,-3.08333333 10.25,-3.0 10.16666667,-3.0 10.16666667,-2.91666667 10.08333333,-2.91666667 10.08333333,-2.83333333 10.0,-2.83333333 9.91666667,-2.83333333 9.91666667,-2.75 9.83333333,-2.75 9.83333333,-2.66666667 9.75,-2.66666667 9.75,-2.58333333 9.66666667,-2.58333333 9.66666667,-2.5 9.58333333,-2.5 9.58333333,-2.41666667 9.58333333,-2.33333333 9.58333333,-2.25 9.5,-2.25 9.5,-2.16666667 9.41666667,-2.16666667 9.41666667,-2.08333333 9.33333333,-2.08333333 9.33333333,-2.0 9.25,-2.0 9.25,-1.91666667 9.25,-1.83333333 9.25,-1.75 9.16666667,-1.75 9.16666667,-1.66666667 9.16666667,-1.58333333 9.08333333,-1.58333333 9.08333333,-1.5 9.0,-1.5 9.0,-1.41666667 9.0,-1.33333333 8.91666667,-1.33333333 8.91666667,-1.25 8.91666667,-1.16666667 8.91666667,-1.08333333 8.83333333,-1.08333333 8.83333333,-1.0 8.83333333,-0.91666667 8.75,-0.91666667 8.75,-0.83333333 8.75,-0.75 8.66666667,-0.75 8.66666667,-0.66666667 8.66666667,-0.58333333 8.75,-0.58333333 8.75,-0.66666667 8.83333333,-0.66666667 8.91666667,-0.66666667 8.91666667,-0.58333333 9.0,-0.58333333 9.08333333,-0.58333333 9.16666667,-0.58333333 9.16666667,-0.5 9.16666667,-0.41666667 9.25,-0.41666667 9.25,-0.33333333 9.25,-0.25 9.25,-0.16666667 9.25,-0.08333333 9.33333333,-0.08333333 9.33333333,-0.0 9.33333333,0.08333333 9.25,0.08333333 9.25,0.16666667 9.25,0.25 9.25,0.33333333 9.33333333,0.33333333 9.33333333,0.41666667 9.33333333,0.5 9.25,0.5 9.25,0.58333333 9.25,0.66666667 9.33333333,0.66666667 9.41666667,0.66666667 9.5,0.66666667 9.58333333,0.66666667 9.58333333,0.75 9.58333333,0.83333333 9.5,0.83333333 9.5,0.91666667 9.5,1.0 9.5,1.08333333 9.41666667,1.08333333 9.33333333,1.08333333 9.33333333,1.16666667 9.33333333,1.25 9.33333333,1.33333333 9.41666667,1.33333333 9.41666667,1.41666667 9.41666667,1.5 9.5,1.5 9.5,1.58333333 9.58333333,1.58333333 9.58333333,1.66666667 9.58333333,1.75 9.66666667,1.75 9.66666667,1.83333333 9.66666667,1.91666667 9.75,1.91666667 9.75,2.0 9.75,2.08333333 9.75,2.16666667 9.75,2.25 9.75,2.33333333 9.75,2.41666667 9.75,2.5 9.75,2.58333333 9.83333333,2.58333333 9.83333333,2.66666667 9.83333333,2.75 9.83333333,2.83333333 9.83333333,2.91666667 9.83333333,3.0 9.91666667,3.0 9.91666667,3.08333333 9.91666667,3.16666667 9.83333333,3.16666667 9.83333333,3.25 9.83333333,3.33333333 9.75,3.33333333 9.75,3.41666667 9.66666667,3.41666667 9.66666667,3.5 9.58333333,3.5 9.58333333,3.58333333 9.58333333,3.66666667 9.58333333,3.75 9.5,3.75 9.5,3.83333333 9.41666667,3.83333333 9.33333333,3.83333333 9.33333333,3.91666667 9.25,3.91666667 9.16666667,3.91666667 9.16666667,4.0 9.08333333,4.0 9,4 9.0,4.08333333 8.91666667,4.08333333 8.91666667,4.16666667 8.91666667,4.25 8.91666667,4.33333333 8.83333333,4.33333333 8.83333333,4.41666667 8.83333333,4.5 8.75,4.5 8.75,4.41666667 8.66666667,4.41666667 8.58333333,4.41666667 8.5,4.41666667 8.5,4.5 8.5,4.58333333 8.5,4.66666667 8.41666667,4.66666667 8.41666667,4.58333333 8.33333333,4.58333333 8.33333333,4.5 8.25,4.5 8.16666667,4.5 8.08333333,4.5 8.0,4.5 7.91666667,4.5 7.83333333,4.5 7.75,4.5 7.66666667,4.5 7.66666667,4.41666667 7.58333333,4.41666667 7.5,4.41666667 7.41666667,4.41666667 7.33333333,4.41666667 7.33333333,4.33333333 7.25,4.33333333 7.16666667,4.33333333 7.08333333,4.33333333 7.0,4.33333333 6.91666667,4.33333333 6.83333333,4.33333333 6.75,4.33333333 6.66666667,4.33333333 6.66666667,4.25 6.58333333,4.25 6.5,4.25 6.41666667,4.25 6.33333333,4.25 6.25,4.25 6.16666667,4.25 6.08333333,4.25 6.0,4.25 5.91666667,4.25 5.91666667,4.33333333 5.83333333,4.33333333 5.83333333,4.41666667 5.75,4.41666667 5.66666667,4.41666667 5.66666667,4.5 5.58333333,4.5 5.58333333,4.58333333 5.58333333,4.66666667 5.5,4.66666667 5.5,4.75 5.41666667,4.75 5.41666667,4.83333333 5.41666667,4.91666667 5.41666667,5.0 5.33333333,5.0 5.33333333,5.08333333 5.33333333,5.16666667 5.33333333,5.25 5.33333333,5.33333333 5.25,5.33333333 5.25,5.41666667 5.16666667,5.41666667 5.16666667,5.5 5.16666667,5.58333333 5.08333333,5.58333333 5.08333333,5.66666667 5.0,5.66666667 5.0,5.75 5.0,5.83333333 4.91666667,5.83333333 4.91666667,5.91666667 4.83333333,5.91666667 4.83333333,6.0 4.75,6.0 4.75,6.08333333 4.66666667,6.08333333 4.66666667,6.16666667 4.58333333,6.16666667 4.58333333,6.25 4.5,6.25 4.41666667,6.25 4.41666667,6.33333333 4.33333333,6.33333333 4.25,6.33333333 4.16666667,6.33333333 4.08333333,6.33333333 4.08333333,6.41666667 4.0,6.41666667 3.91666667,6.41666667 3.83333333,6.41666667 3.75,6.41666667 3.66666667,6.41666667 3.58333333,6.41666667 3.5,6.41666667 3.41666667,6.41666667 3.41666667,6.33333333 3.33333333,6.33333333 3.25,6.33333333 3.16666667,6.33333333 3.08333333,6.33333333 3.0,6.33333333 2.91666667,6.33333333 2.83333333,6.33333333 2.75,6.33333333 2.66666667,6.33333333 2.58333333,6.33333333 2.5,6.33333333 2.41666667,6.33333333 2.33333333,6.33333333 2.25,6.33333333 2.16666667,6.33333333 2.08333333,6.33333333 2.08333333,6.41666667 2.16666667,6.41666667 2.16666667,6.5 2.25,6.5 2.25,6.58333333 2.33333333,6.58333333 2.41666667,6.58333333 2.5,6.58333333 2.5,6.66666667 2.5,6.75 2.5,6.83333333 2.58333333,6.83333333 2.58333333,6.91666667 2.58333333,7.0 2.66666667,7.0 2.75,7.0 2.83333333,7.0 2.83333333,7.08333333 2.83333333,7.16666667 2.91666667,7.16666667 2.91666667,7.25 2.91666667,7.33333333 2.83333333,7.33333333 2.83333333,7.41666667 2.75,7.41666667 2.66666667,7.41666667 2.58333333,7.41666667 2.58333333,7.5 2.58333333,7.58333333 2.5,7.58333333 2.5,7.66666667 2.5,7.75 2.58333333,7.75 2.66666667,7.75 2.75,7.75 2.75,7.66666667 2.83333333,7.66666667 2.83333333,7.58333333 2.91666667,7.58333333 3.0,7.58333333 3.08333333,7.58333333 3.08333333,7.66666667 3.08333333,7.75 3.16666667,7.75 3.16666667,7.66666667 3.16666667,7.58333333 3.25,7.58333333 3.33333333,7.58333333 3.41666667,7.58333333 3.41666667,7.66666667 3.33333333,7.66666667 3.33333333,7.75 3.41666667,7.75 3.5,7.75 3.5,7.83333333 3.5,7.91666667 3.5,8.0 3.5,8.08333333 3.5,8.16666667 3.58333333,8.16666667 3.58333333,8.25 3.58333333,8.33333333 3.5,8.33333333 3.41666667,8.33333333 3.41666667,8.41666667 3.41666667,8.5 3.41666667,8.58333333 3.33333333,8.58333333 3.33333333,8.66666667 3.25,8.66666667 3.16666667,8.66666667 3.16666667,8.75 3.25,8.75 3.25,8.83333333 3.25,8.91666667 3.25,9.0 3.16666667,9.0 3.16666667,8.91666667 3.08333333,8.91666667 3.08333333,9.0 3.08333333,9.08333333 3.0,9.08333333 3.0,9.16666667 2.91666667,9.16666667 2.91666667,9.08333333 2.83333333,9.08333333 2.83333333,9.16666667 2.75,9.16666667 2.66666667,9.16666667 2.66666667,9.08333333 2.66666667,9.0 2.58333333,9.0 2.5,9.0 2.5,9.08333333 2.5,9.16666667 2.41666667,9.16666667 2.33333333,9.16666667 2.33333333,9.25 2.33333333,9.33333333 2.33333333,9.41666667 2.25,9.41666667 2.25,9.33333333 2.25,9.25 2.25,9.16666667 2.16666667,9.16666667 2.16666667,9.08333333 2.08333333,9.08333333 2.08333333,9.0 2,9 2.0,8.91666667 2.0,8.83333333 2.0,8.75 1.91666667,8.75 1.91666667,8.66666667 1.83333333,8.66666667 1.83333333,8.58333333 1.91666667,8.58333333 1.91666667,8.5 1.91666667,8.41666667 1.83333333,8.41666667 1.75,8.41666667 1.75,8.33333333 1.66666667,8.33333333 1.58333333,8.33333333 1.58333333,8.25 1.5,8.25 1.5,8.16666667 1.41666667,8.16666667 1.41666667,8.08333333 1.41666667,8.0 1.33333333,8.0 1.33333333,7.91666667 1.33333333,7.83333333 1.33333333,7.75 1.25,7.75 1.25,7.66666667 1.25,7.58333333 1.25,7.5 1.25,7.41666667 1.25,7.33333333 1.25,7.25 1.25,7.16666667 1.25,7.08333333 1.25,7.0 1.16666667,7.0 1.16666667,6.91666667 1.08333333,6.91666667 1.08333333,6.83333333 1.0,6.83333333 1.0,6.75 0.91666667,6.75 0.91666667,6.66666667 0.83333333,6.66666667 0.75,6.66666667 0.75,6.58333333 0.66666667,6.58333333 0.66666667,6.5 0.58333333,6.5 0.5,6.5 0.5,6.41666667 0.41666667,6.41666667 0.41666667,6.33333333 0.33333333,6.33333333 0.25,6.33333333 0.25,6.25 0.16666667,6.25 0.08333333,6.25 0.08333333,6.16666667 0.0,6.16666667 0.0,6.08333333 0,6 -0.08333333,6.0 -0.08333333,5.91666667 -0.16666667,5.91666667 -0.16666667,5.83333333 -0.25,5.83333333 -0.25,5.91666667 -0.33333333,5.91666667 -0.33333333,5.83333333 -0.41666667,5.83333333 -0.41666667,5.75 -0.5,5.75 -0.5,5.66666667 -0.5,5.58333333 -0.58333333,5.58333333 -0.66666667,5.58333333 -0.66666667,5.5 -0.66666667,5.41666667 -0.66666667,5.33333333 -0.66666667,5.25 -0.75,5.25 -0.83333333,5.25 -0.91666667,5.25 -0.91666667,5.16666667 -1.0,5.16666667 -1.08333333,5.16666667 -1.08333333,5.08333333 -1.16666667,5.08333333 -1.25,5.08333333 -1.33333333,5.08333333 -1.33333333,5.0 -1.41666667,5.0 -1.5,5.0 -1.58333333,5.0 -1.58333333,4.91666667 -1.66666667,4.91666667 -1.66666667,4.83333333 -1.75,4.83333333 -1.83333333,4.83333333 -1.83333333,4.75 -1.91666667,4.75 -2.0,4.75 -2.0,4.66666667 -2.08333333,4.66666667 -2.16666667,4.66666667 -2.16666667,4.75 -2.25,4.75 -2.25,4.83333333 -2.33333333,4.83333333 -2.33333333,4.91666667 -2.41666667,4.91666667 -2.5,4.91666667 -2.58333333,4.91666667 -2.66666667,4.91666667 -2.66666667,5.0 -2.75,5.0 -2.83333333,5.0 -2.91666667,5.0 -3,5 -3.08333333,5.0 -3.08333333,5.08333333 -3.16666667,5.08333333 -3.25,5.08333333 -3.33333333,5.08333333 -3.41666667,5.08333333 -3.5,5.08333333 -3.5,5.16666667 -3.58333333,5.16666667 -3.66666667,5.16666667 -3.75,5.16666667 -3.83333333,5.16666667 -3.91666667,5.16666667 -4.0,5.16666667 -4.08333333,5.16666667 -4.16666667,5.16666667 -4.25,5.16666667 -4.33333333,5.16666667 -4.41666667,5.16666667 -4.5,5.16666667 -4.58333333,5.16666667 -4.66666667,5.16666667 -4.66666667,5.08333333 -4.75,5.08333333 -4.83333333,5.08333333 -4.91666667,5.08333333 -5.0,5.08333333 -5.08333333,5.08333333 -5.16666667,5.08333333 -5.25,5.08333333 -5.33333333,5.08333333 -5.41666667,5.08333333 -5.5,5.08333333 -5.58333333,5.08333333 -5.58333333,5.0 -5.66666667,5.0 -5.75,5.0 -5.83333333,5.0 -5.91666667,5.0 -5.91666667,4.91666667 -6.0,4.91666667 -6.08333333,4.91666667 -6.08333333,4.83333333 -6.16666667,4.83333333 -6.25,4.83333333 -6.33333333,4.83333333 -6.33333333,4.75 -6.41666667,4.75 -6.5,4.75 -6.58333333,4.75 -6.58333333,4.66666667 -6.66666667,4.66666667 -6.75,4.66666667 -6.83333333,4.66666667 -6.91666667,4.66666667 -6.91666667,4.58333333 -7.0,4.58333333 -7.0,4.5 -7.08333333,4.5 -7.16666667,4.5 -7.16666667,4.41666667 -7.25,4.41666667 -7.33333333,4.41666667 -7.33333333,4.33333333 -7.41666667,4.33333333 -7.5,4.33333333 -7.58333333,4.33333333 -7.66666667,4.33333333 -7.75,4.33333333 -7.83333333,4.33333333 -7.83333333,4.41666667 -7.91666667,4.41666667 -8.0,4.41666667 -8.0,4.5 -8.08333333,4.5 -8.16666667,4.5 -8.25,4.5 -8.25,4.58333333 -8.33333333,4.58333333 -8.41666667,4.58333333 -8.41666667,4.66666667 -8.5,4.66666667 -8.58333333,4.66666667 -8.58333333,4.75 -8.66666667,4.75 -8.75,4.75 -8.75,4.83333333 -8.83333333,4.83333333 -8.91666667,4.83333333 -8.91666667,4.91666667 -9.0,4.91666667 -9.08333333,4.91666667 -9.08333333,5.0 -9.16666667,5.0 -9.16666667,5.08333333 -9.25,5.08333333 -9.33333333,5.08333333 -9.33333333,5.16666667 -9.41666667,5.16666667 -9.41666667,5.25 -9.5,5.25 -9.5,5.33333333 -9.58333333,5.33333333 -9.58333333,5.41666667 -9.66666667,5.41666667 -9.66666667,5.5 -9.75,5.5 -9.75,5.58333333 -9.83333333,5.58333333 -9.83333333,5.66666667 -9.91666667,5.66666667 -10.0,5.66666667 -10.0,5.75 -10.08333333,5.75 -10.08333333,5.83333333 -10.08333333,5.91666667 -10.16666667,5.91666667 -10.25,5.91666667 -10.25,6.0 -10.33333333,6.0 -10.33333333,6.08333333 -10.41666667,6.08333333 -10.5,6.08333333 -10.5,6.16666667 -10.58333333,6.16666667 -10.66666667,6.16666667 -10.75,6.16666667 -10.75,6.25 -10.83333333,6.25 -10.83333333,6.33333333 -10.83333333,6.41666667 -10.91666667,6.41666667 -10.91666667,6.5 -11.0,6.5 -11.08333333,6.5 -11.08333333,6.58333333 -11.16666667,6.58333333 -11.25,6.58333333 -11.25,6.66666667 -11.33333333,6.66666667 -11.41666667,6.66666667 -11.41666667,6.75 -11.41666667,6.83333333 -11.5,6.83333333 -11.5,6.91666667 -11.58333333,6.91666667 -11.66666667,6.91666667 -11.66666667,7.0 -11.75,7.0 -11.75,7.08333333 -11.83333333,7.08333333 -11.91666667,7.08333333 -11.91666667,7.16666667 -12.0,7.16666667 -12.08333333,7.16666667 -12.08333333,7.25 -12.16666667,7.25 -12.25,7.25 -12.33333333,7.25 -12.33333333,7.33333333 -12.41666667,7.33333333 -12.5,7.33333333 -12.58333333,7.33333333 -12.58333333,7.41666667 -12.66666667,7.41666667 -12.66666667,7.5 -12.75,7.5 -12.83333333,7.5 -12.91666667,7.5 -13.0,7.5 -13.0,7.58333333 -13.08333333,7.58333333 -13.08333333,7.66666667 -13.08333333,7.75 -13.0,7.75 -13.0,7.66666667 -12.91666667,7.66666667 -12.83333333,7.66666667 -12.83333333,7.75 -12.91666667,7.75 -12.91666667,7.83333333 -13.0,7.83333333 -13.0,7.91666667 -13,8 -12.91666667,8.0 -12.91666667,8.08333333 -13.0,8.08333333 -13.0,8.16666667 -13.08333333,8.16666667 -13.16666667,8.16666667 -13.16666667,8.25 -13.25,8.25 -13.25,8.33333333 -13.33333333,8.33333333 -13.33333333,8.41666667 -13.33333333,8.5 -13.25,8.5 -13.25,8.58333333 -13.25,8.66666667 -13.25,8.75 -13.25,8.83333333 -13.25,8.91666667 -13.33333333,8.91666667 -13.33333333,9.0 -13.33333333,9.08333333 -13.33333333,9.16666667 -13.33333333,9.25 -13.41666667,9.25 -13.5,9.25 -13.5,9.33333333 -13.5,9.41666667 -13.58333333,9.41666667 -13.58333333,9.5 -13.66666667,9.5 -13.66666667,9.41666667 -13.75,9.41666667 -13.83333333,9.41666667 -13.91666667,9.41666667 -13.91666667,9.5 -13.83333333,9.5 -13.83333333,9.58333333 -13.75,9.58333333 -13.66666667,9.58333333 -13.66666667,9.66666667 -13.75,9.66666667 -13.75,9.75 -13.83333333,9.75 -13.83333333,9.83333333 -13.91666667,9.83333333 -13.91666667,9.91666667 -14.0,9.91666667 -14.08333333,9.91666667 -14.08333333,10.0 -14.16666667,10.0 -14.25,10.0 -14.25,10.08333333 -14.33333333,10.08333333 -14.33333333,10.16666667 -14.41666667,10.16666667 -14.5,10.16666667 -14.5,10.25 -14.5,10.33333333 -14.58333333,10.33333333 -14.58333333,10.41666667 -14.66666667,10.41666667 -14.66666667,10.5 -14.66666667,10.58333333 -14.75,10.58333333 -14.75,10.66666667 -14.83333333,10.66666667 -14.83333333,10.75 -14.91666667,10.75 -15.0,10.75 -15.08333333,10.75 -15.08333333,10.83333333 -15.08333333,10.91666667 -15.16666667,10.91666667 -15.25,10.91666667 -15.25,11.0 -15.33333333,11.0 -15.33333333,11.08333333 -15.41666667,11.08333333 -15.41666667,11.16666667 -15.41666667,11.25 -15.5,11.25 -15.5,11.33333333 -15.58333333,11.33333333 -15.58333333,11.25 -15.58333333,11.16666667 -15.66666667,11.16666667 -15.75,11.16666667 -15.83333333,11.16666667 -15.83333333,11.08333333 -15.83333333,11.0 -15.91666667,11.0 -16,11 -16.08333333,11.0 -16.16666667,11.0 -16.25,11.0 -16.25,11.08333333 -16.25,11.16666667 -16.33333333,11.16666667 -16.33333333,11.25 -16.41666667,11.25 -16.5,11.25 -16.5,11.33333333 -16.41666667,11.33333333 -16.33333333,11.33333333 -16.25,11.33333333 -16.25,11.41666667 -16.33333333,11.41666667 -16.33333333,11.5 -16.41666667,11.5 -16.41666667,11.58333333 -16.33333333,11.58333333 -16.33333333,11.66666667 -16.25,11.66666667 -16.25,11.58333333 -16.16666667,11.58333333 -16.16666667,11.5 -16.08333333,11.5 -16.08333333,11.58333333 -16.0,11.58333333 -16.0,11.66666667 -16.0,11.75 -16.08333333,11.75 -16.16666667,11.75 -16.16666667,11.83333333 -16.25,11.83333333 -16.33333333,11.83333333 -16.33333333,11.91666667 -16.33333333,12.0 -16.33333333,12.08333333 -16.41666667,12.08333333 -16.41666667,12.16666667 -16.5,12.16666667 -16.58333333,12.16666667 -16.58333333,12.25 -16.66666667,12.25 -16.66666667,12.33333333 -16.75,12.33333333 -16.83333333,12.33333333 -16.83333333,12.41666667 -16.83333333,12.5 -16.83333333,12.58333333 -16.83333333,12.66666667 -16.83333333,12.75 -16.83333333,12.83333333 -16.83333333,12.91666667 -16.75,12.91666667 -16.75,13.0 -16.83333333,13.0 -16.83333333,13.08333333 -16.83333333,13.16666667 -16.75,13.16666667 -16.66666667,13.16666667 -16.58333333,13.16666667 -16.5,13.16666667 -16.41666667,13.16666667 -16.33333333,13.16666667 -16.25,13.16666667 -16.16666667,13.16666667 -16.08333333,13.16666667 -16.08333333,13.08333333 -16.0,13.08333333 -16,13 -15.91666667,13.0 -15.91666667,12.91666667 -15.83333333,12.91666667 -15.83333333,12.83333333 -15.75,12.83333333 -15.66666667,12.83333333 -15.66666667,12.75 -15.58333333,12.75 -15.5,12.75 -15.41666667,12.75 -15.33333333,12.75 -15.25,12.75 -15.16666667,12.75 -15.08333333,12.75 -15.0,12.75 -14.91666667,12.75 -14.83333333,12.75 -14.75,12.75 -14.66666667,12.75 -14.58333333,12.75 -14.58333333,12.83333333 -14.5,12.83333333 -14.41666667,12.83333333 -14.33333333,12.83333333 -14.25,12.83333333 -14.16666667,12.83333333 -14.08333333,12.83333333 -14.08333333,12.75 -14.0,12.75 -13.91666667,12.75 -13.83333333,12.75 -13.75,12.75 -13.66666667,12.75 -13.58333333,12.75 -13.5,12.75 -13.5,12.66666667 -13.41666667,12.66666667 -13.33333333,12.66666667 -13.25,12.66666667 -13.16666667,12.66666667 -13.08333333,12.66666667 -13.0,12.66666667 -12.91666667,12.66666667 -12.83333333,12.66666667 -12.75,12.66666667 -12.66666667,12.66666667 -12.58333333,12.66666667 -12.58333333,12.58333333 -12.5,12.58333333 -12.41666667,12.58333333 -12.33333333,12.58333333 -12.25,12.58333333 -12.16666667,12.58333333 -12.08333333,12.58333333 -12.0,12.58333333 -12.0,12.5 -11.91666667,12.5 -11.83333333,12.5 -11.75,12.5 -11.66666667,12.5 -11.58333333,12.5 -11.5,12.5 -11.41666667,12.5 -11.33333333,12.5 -11.25,12.5 -11.16666667,12.5 -11.16666667,12.58333333 -11.08333333,12.58333333 -11.08333333,12.5 -11.0,12.5 -10.91666667,12.5 -10.83333333,12.5 -10.75,12.5 -10.66666667,12.5 -10.66666667,12.41666667 -10.58333333,12.41666667 -10.5,12.41666667 -10.5,12.33333333 -10.5,12.25 -10.41666667,12.25 -10.41666667,12.16666667 -10.33333333,12.16666667 -10.25,12.16666667 -10.16666667,12.16666667 -10.08333333,12.16666667 -10.0,12.16666667 -9.91666667,12.16666667 -9.83333333,12.16666667 -9.75,12.16666667 -9.75,12.08333333 -9.66666667,12.08333333 -9.58333333,12.08333333 -9.5,12.08333333 -9.5,12.0 -9.5,11.91666667 -9.41666667,11.91666667 -9.33333333,11.91666667 -9.33333333,11.83333333 -9.25,11.83333333 -9.16666667,11.83333333 -9.08333333,11.83333333 -9.0,11.83333333 -9.0,11.75 -8.91666667,11.75 -8.83333333,11.75 -8.83333333,11.66666667 -8.75,11.66666667 -8.75,11.58333333 -8.66666667,11.58333333 -8.58333333,11.58333333 -8.58333333,11.5 -8.5,11.5 -8.5,11.41666667 -8.41666667,11.41666667 -8.41666667,11.33333333 -8.33333333,11.33333333 -8.25,11.33333333 -8.25,11.25 -8.16666667,11.25 -8.08333333,11.25 -8.0,11.25 -7.91666667,11.25 -7.83333333,11.25 -7.75,11.25 -7.75,11.16666667 -7.66666667,11.16666667 -7.58333333,11.16666667 -7.5,11.16666667 -7.41666667,11.16666667 -7.41666667,11.08333333 -7.33333333,11.08333333 -7.33333333,11.0 -7.25,11.0 -7.16666667,11.0 -7.16666667,10.91666667 -7.08333333,10.91666667 -7.08333333,10.83333333 -7.0,10.83333333 -6.91666667,10.83333333 -6.83333333,10.83333333 -6.83333333,10.75 -6.75,10.75 -6.66666667,10.75 -6.66666667,10.66666667 -6.66666667,10.58333333 -6.58333333,10.58333333 -6.58333333,10.66666667 -6.5,10.66666667 -6.41666667,10.66666667 -6.41666667,10.75 -6.33333333,10.75 -6.25,10.75 -6.25,10.83333333 -6.16666667,10.83333333 -6.08333333,10.83333333 -6.08333333,10.91666667 -6.16666667,10.91666667 -6.16666667,11.0 -6.08333333,11.0 -6.08333333,11.08333333 -6.0,11.08333333 -6.0,11.16666667 -5.91666667,11.16666667 -5.91666667,11.25 -5.83333333,11.25 -5.83333333,11.16666667 -5.75,11.16666667 -5.66666667,11.16666667 -5.58333333,11.16666667 -5.5,11.16666667 -5.41666667,11.16666667 -5.41666667,11.08333333 -5.33333333,11.08333333 -5.25,11.08333333 -5.16666667,11.08333333 -5.16666667,11.0 -5.16666667,10.91666667 -5.08333333,10.91666667 -5.08333333,10.83333333 -5.0,10.83333333 -4.91666667,10.83333333 -4.83333333,10.83333333 -4.75,10.83333333 -4.75,10.91666667 -4.75,11.0 -4.66666667,11.0 -4.66666667,11.08333333 -4.66666667,11.16666667 -4.58333333,11.16666667 -4.5,11.16666667 -4.5,11.08333333 -4.41666667,11.08333333 -4.33333333,11.08333333 -4.33333333,11.0 -4.33333333,10.91666667 -4.25,10.91666667 -4.25,10.83333333 -4.16666667,10.83333333 -4.16666667,10.75 -4.08333333,10.75 -4.0,10.75 -4.0,10.66666667 -3.91666667,10.66666667 -3.91666667,10.58333333 -3.83333333,10.58333333 -3.75,10.58333333 -3.66666667,10.58333333 -3.66666667,10.5 -3.58333333,10.5 -3.58333333,10.41666667 -3.58333333,10.33333333 -3.5,10.33333333 -3.5,10.25 -3.58333333,10.25 -3.58333333,10.16666667 -3.58333333,10.08333333 -3.5,10.08333333 -3.5,10.0 -3.5,9.91666667 -3.5,9.83333333 -3.58333333,9.83333333 -3.58333333,9.75 -3.66666667,9.75 -3.75,9.75 -3.75,9.66666667 -3.83333333,9.66666667 -3.91666667,9.66666667 -3.91666667,9.58333333 -3.91666667,9.5 -4.0,9.5 -4.0,9.41666667 -4.0,9.33333333 -4.08333333,9.33333333 -4.08333333,9.41666667 -4.16666667,9.41666667 -4.25,9.41666667 -4.33333333,9.41666667 -4.41666667,9.41666667 -4.5,9.41666667 -4.5,9.33333333 -4.58333333,9.33333333 -4.58333333,9.25 -4.66666667,9.25 -4.66666667,9.16666667 -4.75,9.16666667 -4.83333333,9.16666667 -4.91666667,9.16666667 -4.91666667,9.08333333 -5.0,9.08333333 -5.08333333,9.08333333 -5.16666667,9.08333333 -5.16666667,9.0 -5.16666667,8.91666667 -5.25,8.91666667 -5.25,8.83333333 -5.25,8.75 -5.33333333,8.75 -5.41666667,8.75 -5.41666667,8.83333333 -5.5,8.83333333 -5.5,8.75 -5.58333333,8.75 -5.58333333,8.66666667 -5.66666667,8.66666667 -5.66666667,8.58333333 -5.66666667,8.5 -5.66666667,8.41666667 -5.75,8.41666667 -5.83333333,8.41666667 -5.83333333,8.33333333 -5.91666667,8.33333333 -6.0,8.33333333 -6.0,8.25 -6.08333333,8.25 -6.08333333,8.16666667 -6.16666667,8.16666667 -6.16666667,8.08333333 -6.16666667,8.0 -6.25,8.0 -6.25,7.91666667 -6.16666667,7.91666667 -6.08333333,7.91666667 -6.08333333,7.83333333 -6.08333333,7.75 -6.16666667,7.75 -6.16666667,7.66666667 -6.08333333,7.66666667 -6.08333333,7.58333333 -6.08333333,7.5 -6.0,7.5 -5.91666667,7.5 -5.83333333,7.5 -5.83333333,7.41666667 -5.83333333,7.33333333 -5.83333333,7.25 -5.75,7.25 -5.75,7.16666667 -5.75,7.08333333 -5.66666667,7.08333333 -5.58333333,7.08333333 -5.58333333,7.16666667 -5.5,7.16666667 -5.5,7.08333333 -5.41666667,7.08333333 -5.33333333,7.08333333 -5.33333333,7.0 -5.25,7.0 -5.25,6.91666667 -5.16666667,6.91666667 -5.16666667,6.83333333 -5.16666667,6.75 -5.25,6.75 -5.25,6.66666667 -5.33333333,6.66666667 -5.33333333,6.58333333 -5.25,6.58333333 -5.25,6.5 -5.16666667,6.5 -5.16666667,6.41666667 -5.25,6.41666667 -5.25,6.33333333 -5.16666667,6.33333333 -5.08333333,6.33333333 -5.0,6.33333333 -4.91666667,6.33333333 -4.91666667,6.25 -4.83333333,6.25 -4.75,6.25 -4.66666667,6.25 -4.66666667,6.33333333 -4.58333333,6.33333333 -4.5,6.33333333 -4.5,6.41666667 -4.41666667,6.41666667 -4.33333333,6.41666667 -4.33333333,6.5 -4.25,6.5 -4.16666667,6.5 -4.08333333,6.5 -4.08333333,6.58333333 -4.0,6.58333333 -4.0,6.66666667 -4.0,6.75 -3.91666667,6.75 -3.91666667,6.83333333 -3.83333333,6.83333333 -3.83333333,6.91666667 -3.75,6.91666667 -3.75,7.0 -3.66666667,7.0 -3.58333333,7.0 -3.58333333,7.08333333 -3.5,7.08333333 -3.5,7.16666667 -3.5,7.25 -3.41666667,7.25 -3.33333333,7.25 -3.25,7.25 -3.25,7.33333333 -3.16666667,7.33333333 -3.16666667,7.41666667 -3.08333333,7.41666667 -3.0,7.41666667 -2.91666667,7.41666667 -2.83333333,7.41666667 -2.75,7.41666667 -2.75,7.5 -2.66666667,7.5 -2.58333333,7.5 -2.58333333,7.41666667 -2.5,7.41666667 -2.41666667,7.41666667 -2.41666667,7.33333333 -2.33333333,7.33333333 -2.33333333,7.41666667 -2.25,7.41666667 -2.25,7.5 -2.16666667,7.5 -2.16666667,7.58333333 -2.16666667,7.66666667 -2.16666667,7.75 -2.08333333,7.75 -2.08333333,7.83333333 -2.0,7.83333333 -2.0,7.91666667 -1.91666667,7.91666667 -1.83333333,7.91666667 -1.83333333,8.0 -1.75,8.0 -1.75,8.08333333 -1.66666667,8.08333333 -1.66666667,8.16666667 -1.58333333,8.16666667 -1.5,8.16666667 -1.41666667,8.16666667 -1.33333333,8.16666667 -1.33333333,8.08333333 -1.25,8.08333333 -1.16666667,8.08333333 -1.16666667,8.16666667 -1.08333333,8.16666667 -1.08333333,8.25 -1.16666667,8.25 -1.25,8.25 -1.25,8.33333333 -1.16666667,8.33333333 -1.16666667,8.41666667 -1.08333333,8.41666667 -1.08333333,8.5 -1.0,8.5 -1.0,8.58333333 -0.91666667,8.58333333 -0.91666667,8.66666667 -0.91666667,8.75 -0.91666667,8.83333333 -0.91666667,8.91666667 -0.91666667,9.0 -0.91666667,9.08333333 -0.91666667,9.16666667 -0.83333333,9.16666667 -0.83333333,9.25 -0.83333333,9.33333333 -0.91666667,9.33333333 -1.0,9.33333333 -1.0,9.41666667 -0.91666667,9.41666667 -0.83333333,9.41666667 -0.75,9.41666667 -0.66666667,9.41666667 -0.66666667,9.5 -0.75,9.5 -0.75,9.58333333 -0.66666667,9.58333333 -0.66666667,9.66666667 -0.58333333,9.66666667 -0.58333333,9.75 -0.5,9.75 -0.5,9.83333333 -0.5,9.91666667 -0.5,10.0 -0.41666667,10.0 -0.33333333,10.0 -0.25,10.0 -0.25,10.08333333 -0.16666667,10.08333333 -0.16666667,10.16666667 -0.08333333,10.16666667 -0.08333333,10.25 0.0,10.25 0.08333333,10.25 0.08333333,10.33333333 0.16666667,10.33333333 0.16666667,10.41666667 0.25,10.41666667 0.25,10.5 0.16666667,10.5 0.08333333,10.5 0.0,10.5 -0.08333333,10.5 -0.16666667,10.5 -0.25,10.5 -0.33333333,10.5 -0.41666667,10.5 -0.41666667,10.58333333 -0.33333333,10.58333333 -0.25,10.58333333 -0.25,10.66666667 -0.16666667,10.66666667 -0.08333333,10.66666667 0.0,10.66666667 0.08333333,10.66666667 0.16666667,10.66666667 0.16666667,10.75 0.25,10.75 0.25,10.83333333 0.33333333,10.83333333 0.41666667,10.83333333 0.5,10.83333333 0.58333333,10.83333333 0.66666667,10.83333333 0.75,10.83333333 0.75,10.75 0.83333333,10.75 0.83333333,10.66666667 0.83333333,10.58333333 0.91666667,10.58333333 1.0,10.58333333 1.0,10.66666667 1.08333333,10.66666667 1.08333333,10.58333333 1.08333333,10.5 1.16666667,10.5 1.16666667,10.58333333 1.25,10.58333333 1.25,10.66666667 1.33333333,10.66666667 1.33333333,10.75 1.41666667,10.75 1.41666667,10.83333333 1.5,10.83333333 1.5,10.91666667 1.58333333,10.91666667 1.58333333,11.0 1.66666667,11.0 1.66666667,10.91666667 1.75,10.91666667 1.75,11.0 1.83333333,11.0 1.83333333,11.08333333 1.91666667,11.08333333 1.91666667,11.0 2,11 2.0,10.91666667 2.08333333,10.91666667 2.16666667,10.91666667 2.25,10.91666667 2.25,10.83333333 2.33333333,10.83333333 2.33333333,10.75 2.33333333,10.66666667 2.33333333,10.58333333 2.41666667,10.58333333 2.5,10.58333333 2.5,10.5 2.5,10.41666667 2.58333333,10.41666667 2.58333333,10.5 2.66666667,10.5 2.66666667,10.58333333 2.75,10.58333333 2.83333333,10.58333333 2.83333333,10.5 2.83333333,10.41666667 2.91666667,10.41666667 3.0,10.41666667 3.0,10.5 3.08333333,10.5 3.08333333,10.58333333 3.08333333,10.66666667 3.16666667,10.66666667 3.16666667,10.58333333 3.25,10.58333333 3.25,10.66666667 3.33333333,10.66666667 3.33333333,10.75 3.33333333,10.83333333 3.33333333,10.91666667 3.41666667,10.91666667 3.41666667,11.0 3.5,11.0 3.5,10.91666667 3.58333333,10.91666667 3.66666667,10.91666667 3.66666667,10.83333333 3.75,10.83333333 3.75,10.75 3.83333333,10.75 3.91666667,10.75 4.0,10.75 4.0,10.66666667 4.0,10.58333333 3.91666667,10.58333333 3.91666667,10.5 4.0,10.5 4.0,10.41666667 4.08333333,10.41666667 4.08333333,10.33333333 4.08333333,10.25 4.0,10.25 4.0,10.16666667 4.0,10.08333333 4.08333333,10.08333333 4.16666667,10.08333333 4.16666667,10.0 4.08333333,10.0 4,10 3.91666667,10.0 3.83333333,10.0 3.75,10.0 3.75,9.91666667 3.66666667,9.91666667 3.58333333,9.91666667 3.58333333,9.83333333 3.5,9.83333333 3.41666667,9.83333333 3.41666667,9.75 3.5,9.75 3.5,9.66666667 3.41666667,9.66666667 3.41666667,9.58333333 3.41666667,9.5 3.5,9.5 3.58333333,9.5 3.66666667,9.5 3.66666667,9.41666667 3.58333333,9.41666667 3.58333333,9.33333333 3.66666667,9.33333333 3.75,9.33333333 3.75,9.41666667 3.75,9.5 3.75,9.58333333 3.83333333,9.58333333 3.83333333,9.66666667 3.91666667,9.66666667 3.91666667,9.58333333 4.0,9.58333333 4.08333333,9.58333333 4.08333333,9.5 4.16666667,9.5 4.16666667,9.58333333 4.16666667,9.66666667 4.25,9.66666667 4.25,9.58333333 4.25,9.5 4.33333333,9.5 4.33333333,9.41666667 4.25,9.41666667 4.25,9.33333333 4.33333333,9.33333333 4.33333333,9.25 4.33333333,9.16666667 4.41666667,9.16666667 4.5,9.16666667 4.58333333,9.16666667 4.66666667,9.16666667 4.66666667,9.08333333 4.75,9.08333333 4.83333333,9.08333333 4.83333333,9.0 4.91666667,9.0 4.91666667,9.08333333 5.0,9.08333333 5.08333333,9.08333333 5.08333333,9.0 5.16666667,9.0 5.25,9.0 5.25,8.91666667 5.33333333,8.91666667 5.41666667,8.91666667 5.41666667,8.83333333 5.5,8.83333333 5.58333333,8.83333333 5.66666667,8.83333333 5.66666667,8.91666667 5.58333333,8.91666667 5.5,8.91666667 5.5,9.0 5.41666667,9.0 5.41666667,9.08333333 5.33333333,9.08333333 5.25,9.08333333 5.25,9.16666667 5.16666667,9.16666667 5.08333333,9.16666667 5.08333333,9.25 5.0,9.25 4.91666667,9.25 4.83333333,9.25 4.83333333,9.33333333 4.83333333,9.41666667 4.75,9.41666667 4.66666667,9.41666667 4.66666667,9.5 4.66666667,9.58333333 4.66666667,9.66666667 4.66666667,9.75 4.66666667,9.83333333 4.66666667,9.91666667 4.66666667,10.0 4.66666667,10.08333333 4.66666667,10.16666667 4.75,10.16666667 4.75,10.25 4.83333333,10.25 4.83333333,10.33333333 4.83333333,10.41666667 4.91666667,10.41666667 4.91666667,10.5 5.0,10.5 5.0,10.58333333 5.08333333,10.58333333 5.08333333,10.66666667 5.16666667,10.66666667 5.25,10.66666667 5.33333333,10.66666667 5.33333333,10.75 5.41666667,10.75 5.5,10.75 5.5,10.83333333 5.58333333,10.83333333 5.66666667,10.83333333 5.66666667,10.75 5.75,10.75 5.75,10.83333333 5.83333333,10.83333333 5.91666667,10.83333333 6.0,10.83333333 6.0,10.91666667 6.08333333,10.91666667 6.16666667,10.91666667 6.25,10.91666667 6.33333333,10.91666667 6.41666667,10.91666667 6.5,10.91666667 6.5,11.0 6.58333333,11.0 6.66666667,11.0 6.66666667,10.91666667 6.75,10.91666667 6.83333333,10.91666667 6.91666667,10.91666667 7.0,10.91666667 7.0,10.83333333 7.08333333,10.83333333 7.08333333,10.75 7.16666667,10.75 7.25,10.75 7.25,10.66666667 7.33333333,10.66666667 7.33333333,10.75 7.41666667,10.75 7.5,10.75 7.58333333,10.75 7.66666667,10.75 7.75,10.75 7.75,10.66666667 7.83333333,10.66666667 7.91666667,10.66666667 8.0,10.66666667 8.08333333,10.66666667 8.16666667,10.66666667 8.25,10.66666667 8.33333333,10.66666667 8.41666667,10.66666667 8.5,10.66666667 8.5,10.58333333 8.58333333,10.58333333 8.66666667,10.58333333 8.75,10.58333333 8.83333333,10.58333333 8.83333333,10.5 8.91666667,10.5 9.0,10.5 9.08333333,10.5 9.08333333,10.41666667 9.08333333,10.33333333 9.08333333,10.25 9.16666667,10.25 9.25,10.25 9.25,10.16666667 9.25,10.08333333 9.33333333,10.08333333 9.33333333,10.0 9.33333333,9.91666667 9.41666667,9.91666667 9.41666667,9.83333333 9.5,9.83333333 9.5,9.75 9.5,9.66666667 9.58333333,9.66666667 9.58333333,9.58333333 9.66666667,9.58333333 9.75,9.58333333 9.83333333,9.58333333 9.91666667,9.58333333 10.0,9.58333333 10.0,9.66666667 10.08333333,9.66666667 10.08333333,9.58333333 10.16666667,9.58333333 10.25,9.58333333 10.33333333,9.58333333 10.41666667,9.58333333 10.41666667,9.5 10.5,9.5 10.58333333,9.5 10.58333333,9.41666667 10.66666667,9.41666667 10.66666667,9.5 10.75,9.5 10.83333333,9.5 10.91666667,9.5 11.0,9.5 11.08333333,9.5 11.16666667,9.5 11.16666667,9.41666667 11.08333333,9.41666667 11.0,9.41666667 10.91666667,9.41666667 10.91666667,9.33333333 10.91666667,9.25 10.91666667,9.16666667 10.91666667,9.08333333 10.91666667,9.0 10.91666667,8.91666667 11.0,8.91666667 11.08333333,8.91666667 11.16666667,8.91666667 11.16666667,9.0 11.25,9.0 11.25,9.08333333 11.33333333,9.08333333 11.41666667,9.08333333 11.5,9.08333333 11.58333333,9.08333333 11.66666667,9.08333333 11.75,9.08333333 11.83333333,9.08333333 11.83333333,9.0 11.83333333,8.91666667 11.91666667,8.91666667 12.0,8.91666667 12.08333333,8.91666667 12.16666667,8.91666667 12.16666667,8.83333333 12.25,8.83333333 12.33333333,8.83333333 12.33333333,8.75 12.41666667,8.75 12.41666667,8.83333333 12.41666667,8.91666667 12.41666667,9.0 12.41666667,9.08333333 12.5,9.08333333 12.58333333,9.08333333 12.58333333,9.0 12.58333333,8.91666667 12.58333333,8.83333333 12.66666667,8.83333333 12.75,8.83333333 12.75,8.91666667 12.83333333,8.91666667 12.83333333,8.83333333 12.83333333,8.75 12.83333333,8.66666667 12.75,8.66666667 12.75,8.58333333 12.83333333,8.58333333 12.83333333,8.5 12.91666667,8.5 13.0,8.5 13.0,8.58333333 13.08333333,8.58333333 13.16666667,8.58333333 13.25,8.58333333 13.33333333,8.58333333 13.41666667,8.58333333 13.41666667,8.5 13.41666667,8.41666667 13.5,8.41666667 13.58333333,8.41666667 13.66666667,8.41666667 13.66666667,8.33333333 13.75,8.33333333 13.83333333,8.33333333 13.83333333,8.25 13.91666667,8.25 14.0,8.25 14.0,8.16666667 14.08333333,8.16666667 14.08333333,8.25 14.16666667,8.25 14.25,8.25 14.25,8.33333333 14.33333333,8.33333333 14.33333333,8.41666667 14.41666667,8.41666667 14.41666667,8.5 14.5,8.5 14.58333333,8.5 14.66666667,8.5 14.66666667,8.58333333 14.66666667,8.66666667 14.58333333,8.66666667 14.58333333,8.75 14.66666667,8.75 14.75,8.75 14.75,8.83333333 14.83333333,8.83333333 14.91666667,8.83333333 14.91666667,8.91666667 15.0,8.91666667 15.08333333,8.91666667 15.08333333,9.0 15.16666667,9.0 15.16666667,9.08333333 15.25,9.08333333 15.33333333,9.08333333 15.41666667,9.08333333 15.5,9.08333333 15.58333333,9.08333333 15.58333333,9.0 15.58333333,8.91666667 15.5,8.91666667 15.41666667,8.91666667 15.41666667,8.83333333 15.41666667,8.75 15.33333333,8.75 15.25,8.75 15.25,8.66666667 15.25,8.58333333 15.33333333,8.58333333 15.33333333,8.5 15.41666667,8.5 15.5,8.5 15.5,8.41666667 15.58333333,8.41666667 15.66666667,8.41666667 15.75,8.41666667 15.83333333,8.41666667 15.83333333,8.33333333 15.91666667,8.33333333 16.0,8.33333333 16.08333333,8.33333333 16.16666667,8.33333333 16.16666667,8.41666667 16.25,8.41666667 16.33333333,8.41666667 16.33333333,8.5 16.41666667,8.5 16.41666667,8.58333333 16.5,8.58333333 16.5,8.5 16.5,8.41666667 16.5,8.33333333 16.58333333,8.33333333 16.58333333,8.25 16.58333333,8.16666667 16.58333333,8.08333333 16.66666667,8.08333333 16.75,8.08333333 16.75,8.0 16.83333333,8.0 16.83333333,7.91666667 16.91666667,7.91666667 16.91666667,7.83333333 17.0,7.83333333 17.08333333,7.83333333 17.08333333,7.75 17.16666667,7.75 17.25,7.75 17.33333333,7.75 17.33333333,7.66666667 17.41666667,7.66666667 17.5,7.66666667 17.58333333,7.66666667 17.58333333,7.75 17.66666667,7.75 17.66666667,7.66666667 17.75,7.66666667 17.83333333,7.66666667 17.83333333,7.75 17.91666667,7.75 18.0,7.75 18.0,7.83333333 18.08333333,7.83333333 18.16666667,7.83333333 18.25,7.83333333 18.33333333,7.83333333 18.41666667,7.83333333 18.41666667,7.75 18.5,7.75 18.5,7.83333333 18.58333333,7.83333333 18.66666667,7.83333333 18.66666667,7.75 18.75,7.75 18.83333333,7.75 18.83333333,7.83333333 18.91666667,7.83333333 18.91666667,7.75 19.0,7.75 19.0,7.83333333 19.08333333,7.83333333 19.16666667,7.83333333 19.25,7.83333333 19.25,7.75 19.33333333,7.75 19.41666667,7.75 19.5,7.75 19.5,7.66666667 19.58333333,7.66666667 19.58333333,7.75 19.66666667,7.75 19.75,7.75 19.75,7.66666667 19.83333333,7.66666667 19.91666667,7.66666667 20.0,7.66666667 20.0,7.58333333 20.08333333,7.58333333 20.16666667,7.58333333 20.25,7.58333333 20.25,7.5 20.33333333,7.5 20.41666667,7.5 20.5,7.5 20.58333333,7.5 20.66666667,7.5 20.75,7.5 20.83333333,7.5 20.83333333,7.58333333 20.83333333,7.66666667 20.75,7.66666667 20.66666667,7.66666667 20.66666667,7.75 20.58333333,7.75 20.5,7.75 20.41666667,7.75 20.41666667,7.83333333 20.41666667,7.91666667 20.33333333,7.91666667 20.25,7.91666667 20.25,8.0 20.25,8.08333333 20.25,8.16666667 20.16666667,8.16666667 20.08333333,8.16666667 20.0,8.16666667 20.0,8.25 20.0,8.33333333 20.08333333,8.33333333 20.08333333,8.25 20.16666667,8.25 20.25,8.25 20.33333333,8.25 20.41666667,8.25 20.5,8.25 20.58333333,8.25 20.58333333,8.33333333 20.58333333,8.41666667 20.66666667,8.41666667 20.66666667,8.5 20.58333333,8.5 20.5,8.5 20.5,8.58333333 20.58333333,8.58333333 20.58333333,8.66666667 20.66666667,8.66666667 20.66666667,8.58333333 20.75,8.58333333 20.75,8.5 20.75,8.41666667 20.83333333,8.41666667 20.91666667,8.41666667 20.91666667,8.33333333 21.0,8.33333333 21.0,8.41666667 21.08333333,8.41666667 21.08333333,8.5 21.16666667,8.5 21.25,8.5 21.33333333,8.5 21.41666667,8.5 21.41666667,8.41666667 21.33333333,8.41666667 21.25,8.41666667 21.16666667,8.41666667 21.16666667,8.33333333 21.08333333,8.33333333 21.08333333,8.25 21.08333333,8.16666667 21.16666667,8.16666667 21.16666667,8.25 21.25,8.25 21.33333333,8.25 21.33333333,8.16666667 21.33333333,8.08333333 21.33333333,8.0 21.33333333,7.91666667 21.33333333,7.83333333 21.41666667,7.83333333 21.41666667,7.75 21.5,7.75 21.58333333,7.75 21.58333333,7.83333333 21.66666667,7.83333333 21.75,7.83333333 21.75,7.75 21.83333333,7.75 21.91666667,7.75 21.91666667,7.83333333 21.91666667,7.91666667 22.0,7.91666667 22.0,7.83333333 22.0,7.75 22.08333333,7.75 22.16666667,7.75 22.16666667,7.83333333 22.16666667,7.91666667 22.16666667,8.0 22.25,8.0 22.25,8.08333333 22.33333333,8.08333333 22.33333333,8.0 22.41666667,8.0 22.41666667,7.91666667 22.5,7.91666667 22.5,8.0 22.5,8.08333333 22.58333333,8.08333333 22.58333333,8.0 22.58333333,7.91666667 22.66666667,7.91666667 22.75,7.91666667 22.75,8.0 22.75,8.08333333 22.83333333,8.08333333 22.91666667,8.08333333 22.91666667,8.0 23,8 23.08333333,8.0 23.08333333,7.91666667 23.16666667,7.91666667 23.16666667,7.83333333 23.25,7.83333333 23.25,7.75 23.33333333,7.75 23.33333333,7.83333333 23.41666667,7.83333333 23.5,7.83333333 23.5,7.91666667 23.58333333,7.91666667 23.66666667,7.91666667 23.66666667,8.0 23.75,8.0 23.83333333,8.0 23.91666667,8.0 23.91666667,8.08333333 23.91666667,8.16666667 24.0,8.16666667 24.08333333,8.16666667 24.08333333,8.08333333 24.16666667,8.08333333 24.25,8.08333333 24.25,8.0 24.33333333,8.0 24.41666667,8.0 24.5,8.0 24.5,8.08333333 24.5,8.16666667 24.5,8.25 24.58333333,8.25 24.66666667,8.25 24.75,8.25 24.75,8.16666667 24.83333333,8.16666667 24.91666667,8.16666667 25.0,8.16666667 25.0,8.25 25.0,8.33333333 25.0,8.41666667 25.08333333,8.41666667 25.16666667,8.41666667 25.16666667,8.5 25.25,8.5 25.33333333,8.5 25.33333333,8.41666667 25.33333333,8.33333333 25.41666667,8.33333333 25.5,8.33333333 25.5,8.25 25.5,8.16666667 25.58333333,8.16666667 25.58333333,8.25 25.66666667,8.25 25.66666667,8.33333333 25.66666667,8.41666667 25.75,8.41666667 25.83333333,8.41666667 25.83333333,8.5 25.91666667,8.5 26.0,8.5 26.0,8.41666667 26.08333333,8.41666667 26.16666667,8.41666667 26.25,8.41666667 26.33333333,8.41666667 26.33333333,8.33333333 26.41666667,8.33333333 26.41666667,8.25 26.5,8.25 26.5,8.16666667 26.58333333,8.16666667 26.66666667,8.16666667 26.66666667,8.08333333 26.75,8.08333333 26.83333333,8.08333333 26.83333333,8.0 26.91666667,8.0 26.91666667,7.91666667 26.91666667,7.83333333 26.91666667,7.75 26.91666667,7.66666667 26.91666667,7.58333333 27.0,7.58333333 27.0,7.5 27.08333333,7.5 27.08333333,7.41666667 27.16666667,7.41666667 27.16666667,7.33333333 27.16666667,7.25 27.16666667,7.16666667 27.25,7.16666667 27.25,7.08333333 27.25,7.0 27.33333333,7.0 27.41666667,7.0 27.41666667,6.91666667 27.41666667,6.83333333 27.5,6.83333333 27.58333333,6.83333333 27.66666667,6.83333333 27.66666667,6.75 27.75,6.75 27.83333333,6.75 27.83333333,6.66666667 27.83333333,6.58333333 27.91666667,6.58333333 27.91666667,6.5 28.0,6.5 28.08333333,6.5 28.08333333,6.58333333 28.16666667,6.58333333 28.25,6.58333333 28.25,6.5 28.25,6.41666667 28.33333333,6.41666667 28.41666667,6.41666667 28.41666667,6.33333333 28.5,6.33333333 28.58333333,6.33333333 28.58333333,6.41666667 28.66666667,6.41666667 28.66666667,6.33333333 28.75,6.33333333 28.83333333,6.33333333 28.83333333,6.25 28.83333333,6.16666667 28.91666667,6.16666667 28.91666667,6.08333333 29.0,6.08333333 29.08333333,6.08333333 29.08333333,6.0 29.16666667,6.0 29.16666667,5.91666667 29.25,5.91666667 29.25,5.83333333 29.33333333,5.83333333 29.41666667,5.83333333 29.5,5.83333333 29.5,5.75 29.58333333,5.75 29.58333333,5.66666667 29.66666667,5.66666667 29.75,5.66666667 29.75,5.58333333 29.83333333,5.58333333 29.83333333,5.5 29.91666667,5.5 30.0,5.5 30.0,5.41666667 30.0,5.33333333 30.08333333,5.33333333 30.08333333,5.25 30.16666667,5.25 30.16666667,5.16666667 30.25,5.16666667 30.25,5.08333333 30.33333333,5.08333333 30.33333333,5.0 30.41666667,5.0 30.41666667,4.91666667 30.41666667,4.83333333 30.5,4.83333333 30.5,4.75 30.58333333,4.75 30.58333333,4.66666667 30.66666667,4.66666667 30.75,4.66666667 30.83333333,4.66666667 30.91666667,4.66666667 30.91666667,4.58333333 31.0,4.58333333 31.0,4.5 31.08333333,4.5 31.08333333,4.41666667 31.16666667,4.41666667 31.16666667,4.33333333 31.16666667,4.25 31.08333333,4.25 31.08333333,4.16666667 31.16666667,4.16666667 31.16666667,4.08333333 31.25,4.08333333 31.25,4.0 31.33333333,4.0 31.33333333,3.91666667 31.33333333,3.83333333 31.41666667,3.83333333 31.41666667,3.75 31.5,3.75 31.5,3.83333333 31.5,3.91666667 31.41666667,3.91666667 31.41666667,4.0 31.5,4.0 31.5,4.08333333 31.58333333,4.08333333 31.58333333,4.0 31.66666667,4.0 31.66666667,3.91666667 31.75,3.91666667 31.75,3.83333333 31.75,3.75 31.83333333,3.75 31.91666667,3.75 31.91666667,3.66666667 31.83333333,3.66666667 31.75,3.66666667 31.75,3.58333333 31.66666667,3.58333333 31.66666667,3.66666667 31.58333333,3.66666667 31.5,3.66666667 31.41666667,3.66666667 31.41666667,3.58333333 31.41666667,3.5 31.41666667,3.41666667 31.41666667,3.33333333 31.33333333,3.33333333 31.33333333,3.25 31.25,3.25 31.25,3.16666667 31.25,3.08333333 31.16666667,3.08333333 31.16666667,3.0 31.16666667,2.91666667 31.08333333,2.91666667 31.08333333,2.83333333 31.08333333,2.75 31.08333333,2.66666667 31.0,2.66666667 31.0,2.58333333 31.0,2.5 31.08333333,2.5 31.08333333,2.41666667 31.16666667,2.41666667 31.16666667,2.33333333 31.16666667,2.25 31.08333333,2.25 31.08333333,2.16666667 31.08333333,2.08333333 31.0,2.08333333 31,2 30.91666667,2.0 30.91666667,1.91666667 30.83333333,1.91666667 30.83333333,1.83333333 30.75,1.83333333 30.75,1.75 30.66666667,1.75 30.66666667,1.66666667 30.58333333,1.66666667 30.58333333,1.58333333 30.5,1.58333333 30.41666667,1.58333333 30.41666667,1.5 30.33333333,1.5 30.33333333,1.41666667 30.33333333,1.33333333 30.33333333,1.25 30.25,1.25 30.25,1.16666667 30.16666667,1.16666667 30.16666667,1.08333333 30.08333333,1.08333333 30.08333333,1.0 30,1 30.0,0.91666667 30.0,0.83333333 29.91666667,0.83333333 29.91666667,0.75 30.0,0.75 30.08333333,0.75 30.08333333,0.83333333 30.16666667,0.83333333 30.16666667,0.91666667 30.25,0.91666667 30.25,0.83333333 30.33333333,0.83333333 30.41666667,0.83333333 30.41666667,0.91666667 30.5,0.91666667 30.58333333,0.91666667 30.58333333,1.0 30.66666667,1.0 30.66666667,1.08333333 30.75,1.08333333 30.75,1.16666667 30.75,1.25 30.83333333,1.25 30.83333333,1.33333333 30.91666667,1.33333333 30.91666667,1.41666667 31.0,1.41666667 31.0,1.5 31.08333333,1.5 31.16666667,1.5 31.16666667,1.58333333 31.25,1.58333333 31.25,1.66666667 31.33333333,1.66666667 31.33333333,1.75 31.41666667,1.75 31.5,1.75 31.5,1.83333333 31.58333333,1.83333333 31.66666667,1.83333333 31.66666667,1.91666667 31.75,1.91666667 31.83333333,1.91666667 31.83333333,2.0 31.83333333,2.08333333 31.83333333,2.16666667 31.83333333,2.25 31.83333333,2.33333333 31.91666667,2.33333333 31.91666667,2.41666667 31.83333333,2.41666667 31.83333333,2.5 31.75,2.5 31.75,2.58333333 31.75,2.66666667 31.66666667,2.66666667 31.66666667,2.75 31.66666667,2.83333333 31.58333333,2.83333333 31.58333333,2.91666667 31.5,2.91666667 31.5,3.0 31.5,3.08333333 31.58333333,3.08333333 31.58333333,3.16666667 31.58333333,3.25 31.66666667,3.25 31.75,3.25 31.75,3.33333333 31.83333333,3.33333333 31.83333333,3.25 31.91666667,3.25 32.0,3.25 32.0,3.16666667 32.08333333,3.16666667 32.16666667,3.16666667 32.16666667,3.25 32.25,3.25 32.33333333,3.25 32.41666667,3.25 32.41666667,3.16666667 32.5,3.16666667 32.58333333,3.16666667 32.58333333,3.25 32.5,3.25 32.5,3.33333333 32.41666667,3.33333333 32.41666667,3.41666667 32.5,3.41666667 32.5,3.5 32.58333333,3.5 32.58333333,3.58333333 32.5,3.58333333 32.5,3.66666667 32.41666667,3.66666667 32.41666667,3.75 32.5,3.75 32.5,3.83333333 32.41666667,3.83333333 32.41666667,3.91666667 32.33333333,3.91666667 32.33333333,4.0 32.25,4.0 32.25,4.08333333 32.25,4.16666667 32.25,4.25 32.33333333,4.25 32.41666667,4.25 32.5,4.25 32.5,4.16666667 32.58333333,4.16666667 32.66666667,4.16666667 32.66666667,4.25 32.75,4.25 32.75,4.16666667 32.83333333,4.16666667 32.91666667,4.16666667 32.91666667,4.08333333 33.0,4.08333333 33,4 33.08333333,4.0 33.08333333,3.91666667 33.08333333,3.83333333 33.0,3.83333333 33.0,3.75 32.91666667,3.75 32.83333333,3.75 32.83333333,3.66666667 32.83333333,3.58333333 32.83333333,3.5 32.83333333,3.41666667 32.83333333,3.33333333 32.83333333,3.25 32.91666667,3.25 33.0,3.25 33.0,3.16666667 33.08333333,3.16666667 33.08333333,3.08333333 33.16666667,3.08333333 33.16666667,3.0 33.16666667,2.91666667 33.25,2.91666667 33.25,2.83333333 33.25,2.75 33.33333333,2.75 33.33333333,2.66666667 33.33333333,2.58333333 33.41666667,2.58333333 33.41666667,2.5 33.5,2.5 33.5,2.41666667 33.58333333,2.41666667 33.58333333,2.33333333 33.66666667,2.33333333 33.66666667,2.25 33.75,2.25 33.75,2.16666667 33.83333333,2.16666667 33.83333333,2.08333333 33.83333333,2.0 33.83333333,1.91666667 33.83333333,1.83333333 33.75,1.83333333 33.75,1.75 33.75,1.66666667 33.83333333,1.66666667 33.91666667,1.66666667 33.91666667,1.58333333 34.0,1.58333333 34.08333333,1.58333333 34.08333333,1.5 34.16666667,1.5 34.16666667,1.41666667 34.16666667,1.33333333 34.25,1.33333333 34.25,1.41666667 34.33333333,1.41666667 34.33333333,1.5 34.41666667,1.5 34.5,1.5 34.58333333,1.5 34.66666667,1.5 34.66666667,1.41666667 34.75,1.41666667 34.83333333,1.41666667 34.83333333,1.33333333 34.83333333,1.25 34.83333333,1.16666667 34.83333333,1.08333333 34.91666667,1.08333333 34.91666667,1.0 35,1 35.08333333,1.0 35.08333333,0.91666667 35.08333333,0.83333333 35.16666667,0.83333333 35.16666667,0.75 35.16666667,0.66666667 35.16666667,0.58333333 35.25,0.58333333 35.33333333,0.58333333 35.33333333,0.5 35.41666667,0.5 35.41666667,0.58333333 35.41666667,0.66666667 35.5,0.66666667 35.5,0.58333333 35.5,0.5 35.58333333,0.5 35.58333333,0.41666667 35.58333333,0.33333333 35.66666667,0.33333333 35.66666667,0.25 35.75,0.25 35.75,0.16666667 35.75,0.08333333 35.75,-0.0 35.75,-0.08333333 35.75,-0.16666667 35.75,-0.25 35.83333333,-0.25 35.83333333,-0.33333333 35.91666667,-0.33333333 35.91666667,-0.41666667 35.91666667,-0.5 35.91666667,-0.58333333 35.91666667,-0.66666667 35.91666667,-0.75 35.83333333,-0.75 35.83333333,-0.83333333 35.75,-0.83333333 35.66666667,-0.83333333 35.58333333,-0.83333333 35.5,-0.83333333 35.41666667,-0.83333333 35.41666667,-0.91666667 35.33333333,-0.91666667 35.25,-0.91666667 35.25,-1.0 35.16666667,-1.0 35.16666667,-1.08333333 35.16666667,-1.16666667 35.16666667,-1.25 35.08333333,-1.25 35.0,-1.25 35.0,-1.33333333 34.91666667,-1.33333333 34.91666667,-1.41666667 34.83333333,-1.41666667 34.83333333,-1.5 34.75,-1.5 34.66666667,-1.5 34.58333333,-1.5 34.5,-1.5 34.5,-1.41666667 34.41666667,-1.41666667 34.33333333,-1.41666667 34.25,-1.41666667 34.25,-1.33333333 34.25,-1.25 34.16666667,-1.25 34.16666667,-1.16666667 34.25,-1.16666667 34.25,-1.08333333 34.25,-1.0 34.33333333,-1.0 34.33333333,-0.91666667 34.25,-0.91666667 34.25,-0.83333333 34.25,-0.75 34.16666667,-0.75 34.16666667,-0.66666667 34.08333333,-0.66666667 34.08333333,-0.58333333 34.16666667,-0.58333333 34.16666667,-0.5 34.25,-0.5 34.25,-0.58333333 34.33333333,-0.58333333 34.33333333,-0.5 34.41666667,-0.5 34.5,-0.5 34.58333333,-0.5 34.58333333,-0.41666667 34.66666667,-0.41666667 34.66666667,-0.33333333 34.75,-0.33333333 34.83333333,-0.33333333 34.83333333,-0.25 34.75,-0.25 34.66666667,-0.25 34.58333333,-0.25 34.5,-0.25 34.5,-0.16666667 34.41666667,-0.16666667 34.33333333,-0.16666667 34.25,-0.16666667 34.25,-0.08333333 34.25,-0.0 34.16666667,-0.0 34.16666667,0.08333333 34.16666667,0.16666667 34.08333333,0.16666667 34.0,0.16666667 34.0,0.25 33.91666667,0.25 33.91666667,0.16666667 33.83333333,0.16666667 33.75,0.16666667 33.75,0.08333333 33.66666667,0.08333333 33.66666667,-0.0 33.66666667,-0.08333333 33.66666667,-0.16666667 33.66666667,-0.25 33.66666667,-0.33333333 33.66666667,-0.41666667 33.66666667,-0.5 33.66666667,-0.58333333 33.66666667,-0.66666667 33.66666667,-0.75 33.66666667,-0.83333333 33.58333333,-0.83333333 33.58333333,-0.91666667 33.58333333,-1.0 33.58333333,-1.08333333 33.58333333,-1.16666667 33.5,-1.16666667 33.5,-1.25 33.5,-1.33333333 33.41666667,-1.33333333 33.41666667,-1.41666667 33.41666667,-1.5 33.41666667,-1.58333333 33.33333333,-1.58333333 33.33333333,-1.66666667 33.33333333,-1.75 33.25,-1.75 33.25,-1.83333333 33.25,-1.91666667 33.16666667,-1.91666667 33.16666667,-2.0 33.16666667,-2.08333333 33.08333333,-2.08333333 33.08333333,-2.16666667 33.0,-2.16666667 32.91666667,-2.16666667 32.83333333,-2.16666667 32.83333333,-2.25 32.75,-2.25 32.66666667,-2.25 32.58333333,-2.25 32.5,-2.25 32.41666667,-2.25 32.33333333,-2.25 32.25,-2.25 32.25,-2.33333333 32.25,-2.41666667 32.16666667,-2.41666667 32.16666667,-2.33333333 32.08333333,-2.33333333 32.0,-2.33333333 31.91666667,-2.33333333 31.91666667,-2.25 31.83333333,-2.25 31.83333333,-2.16666667 31.75,-2.16666667 31.75,-2.08333333 31.66666667,-2.08333333 31.66666667,-2.0 31.58333333,-2.0 31.58333333,-1.91666667 31.5,-1.91666667 31.41666667,-1.91666667 31.33333333,-1.91666667 31.33333333,-1.83333333 31.25,-1.83333333 31.25,-1.75 31.25,-1.66666667 31.25,-1.58333333 31.33333333,-1.58333333 31.33333333,-1.5 31.33333333,-1.41666667 31.33333333,-1.33333333 31.33333333,-1.25 31.41666667,-1.25 31.41666667,-1.16666667 31.41666667,-1.08333333 31.5,-1.08333333 31.5,-1.0 31.5,-0.91666667 31.58333333,-0.91666667 31.58333333,-0.83333333 31.58333333,-0.75 31.58333333,-0.66666667 31.58333333,-0.58333333 31.66666667,-0.58333333 31.66666667,-0.5 31.66666667,-0.41666667 31.75,-0.41666667 31.75,-0.33333333 31.75,-0.25 31.75,-0.16666667 31.83333333,-0.16666667 31.83333333,-0.08333333 31.91666667,-0.08333333 32.0,-0.08333333 32,0 32.0,0.08333333 32.0,0.16666667 32.08333333,0.16666667 32.08333333,0.25 32.08333333,0.33333333 32.08333333,0.41666667 32.16666667,0.41666667 32.25,0.41666667 32.33333333,0.41666667 32.41666667,0.41666667 32.41666667,0.5 32.5,0.5 32.58333333,0.5 32.66666667,0.5 32.66666667,0.58333333 32.58333333,0.58333333 32.58333333,0.66666667 32.5,0.66666667 32.41666667,0.66666667 32.33333333,0.66666667 32.33333333,0.75 32.33333333,0.83333333 32.41666667,0.83333333 32.41666667,0.91666667 32.41666667,1.0 32.5,1.0 32.5,1.08333333 32.5,1.16666667 32.58333333,1.16666667 32.66666667,1.16666667 32.66666667,1.25 32.75,1.25 32.75,1.33333333 32.83333333,1.33333333 32.83333333,1.41666667 32.83333333,1.5 32.75,1.5 32.75,1.58333333 32.66666667,1.58333333 32.66666667,1.66666667 32.58333333,1.66666667 32.5,1.66666667 32.5,1.75 32.41666667,1.75 32.41666667,1.83333333 32.33333333,1.83333333 32.33333333,1.91666667 32.25,1.91666667 32.16666667,1.91666667 32.08333333,1.91666667 32.08333333,1.83333333 32.0,1.83333333 31.91666667,1.83333333 31.91666667,1.75 31.91666667,1.66666667 31.83333333,1.66666667 31.83333333,1.58333333 31.83333333,1.5 31.91666667,1.5 31.91666667,1.41666667 31.83333333,1.41666667 31.83333333,1.33333333 31.83333333,1.25 31.75,1.25 31.66666667,1.25 31.58333333,1.25 31.58333333,1.16666667 31.5,1.16666667 31.5,1.08333333 31.5,1.0 31.5,0.91666667 31.58333333,0.91666667 31.58333333,0.83333333 31.58333333,0.75 31.5,0.75 31.5,0.66666667 31.41666667,0.66666667 31.41666667,0.58333333 31.33333333,0.58333333 31.25,0.58333333 31.16666667,0.58333333 31.08333333,0.58333333 31.0,0.58333333 31.0,0.5 30.91666667,0.5 30.83333333,0.5 30.83333333,0.41666667 30.75,0.41666667 30.66666667,0.41666667 30.58333333,0.41666667 30.5,0.41666667 30.41666667,0.41666667 30.33333333,0.41666667 30.25,0.41666667 30.16666667,0.41666667 30.16666667,0.33333333 30.08333333,0.33333333 30.08333333,0.25 30.08333333,0.16666667 30.0,0.16666667 30.0,0.08333333 29.91666667,0.08333333 29.83333333,0.08333333 29.83333333,-0.0 29.75,-0.0 29.75,0.08333333 29.66666667,0.08333333 29.66666667,0.16666667 29.66666667,0.25 29.58333333,0.25 29.58333333,0.16666667 29.58333333,0.08333333 29.58333333,-0.0 29.58333333,-0.08333333 29.5,-0.08333333 29.5,-0.16666667 29.5,-0.25 29.41666667,-0.25 29.41666667,-0.33333333 29.41666667,-0.41666667 29.33333333,-0.41666667 29.33333333,-0.5 29.25,-0.5 29.25,-0.58333333 29.25,-0.66666667 29.25,-0.75 29.25,-0.83333333 29.25,-0.91666667 29.33333333,-0.91666667 29.33333333,-1.0 29.33333333,-1.08333333 29.33333333,-1.16666667 29.33333333,-1.25 29.41666667,-1.25 29.41666667,-1.16666667 29.5,-1.16666667 29.5,-1.08333333 29.58333333,-1.08333333 29.58333333,-1.0 29.58333333,-0.91666667 29.66666667,-0.91666667 29.75,-0.91666667 29.75,-0.83333333 29.83333333,-0.83333333 29.83333333,-0.75 29.91666667,-0.75 29.91666667,-0.66666667 29.91666667,-0.58333333 29.91666667,-0.5 30.0,-0.5 30.0,-0.41666667 30.0,-0.33333333 30.08333333,-0.33333333 30.08333333,-0.25 30.16666667,-0.25 30.25,-0.25 30.25,-0.16666667 30.33333333,-0.16666667 30.33333333,-0.08333333 30.33333333,-0.0 30.33333333,0.08333333 30.41666667,0.08333333 30.41666667,-0.0 30.5,-0.0 30.5,-0.08333333 30.5,-0.16666667 30.5,-0.25 30.5,-0.33333333 30.5,-0.41666667 30.41666667,-0.41666667 30.41666667,-0.5 30.33333333,-0.5 30.33333333,-0.58333333 30.25,-0.58333333 30.25,-0.66666667 30.16666667,-0.66666667 30.16666667,-0.75 30.08333333,-0.75 30.0,-0.75 30.0,-0.83333333 29.91666667,-0.83333333 29.91666667,-0.91666667 29.91666667,-1.0 30,-1 30.0,-1.08333333 30.0,-1.16666667 30.0,-1.25 30.0,-1.33333333 30.0,-1.41666667 30.0,-1.5 30.08333333,-1.5 30.08333333,-1.58333333 30.08333333,-1.66666667 30.08333333,-1.75 30.08333333,-1.83333333 30.0,-1.83333333 30.0,-1.91666667 29.91666667,-1.91666667 29.91666667,-2.0 29.91666667,-2.08333333 29.83333333,-2.08333333 29.83333333,-2.16666667 29.83333333,-2.25 29.83333333,-2.33333333 29.91666667,-2.33333333 29.91666667,-2.41666667 29.83333333,-2.41666667 29.83333333,-2.5 29.83333333,-2.58333333 29.91666667,-2.58333333 29.91666667,-2.66666667 29.83333333,-2.66666667 29.83333333,-2.75 29.83333333,-2.83333333 29.91666667,-2.83333333 29.91666667,-2.75 30.0,-2.75 30.0,-2.66666667 30.08333333,-2.66666667 30.16666667,-2.66666667 30.16666667,-2.75 30.16666667,-2.83333333 30.16666667,-2.91666667 30.25,-2.91666667 30.25,-3.0 30.16666667,-3.0 30.08333333,-3.0 30.08333333,-3.08333333 30.0,-3.08333333 30,-3 29.91666667,-3.0 29.91666667,-2.91666667 29.83333333,-2.91666667 29.83333333,-3.0 29.83333333,-3.08333333 29.83333333,-3.16666667 29.83333333,-3.25 29.75,-3.25 29.75,-3.33333333 29.83333333,-3.33333333 29.83333333,-3.41666667 29.91666667,-3.41666667 30.0,-3.41666667 30.08333333,-3.41666667 30.16666667,-3.41666667 30.16666667,-3.33333333 30.25,-3.33333333 30.25,-3.25 30.16666667,-3.25 30.16666667,-3.16666667 30.25,-3.16666667 30.33333333,-3.16666667 30.41666667,-3.16666667 30.41666667,-3.25 30.41666667,-3.33333333 30.41666667,-3.41666667 30.33333333,-3.41666667 30.33333333,-3.5 30.25,-3.5 30.25,-3.58333333 30.16666667,-3.58333333 30.16666667,-3.66666667 30.25,-3.66666667 30.25,-3.75 30.25,-3.83333333 30.16666667,-3.83333333 30.16666667,-3.91666667 30.08333333,-3.91666667 30.0,-3.91666667 30,-4 30.0,-4.08333333 30.0,-4.16666667 30.08333333,-4.16666667 30.08333333,-4.25 30.16666667,-4.25 30.25,-4.25 30.25,-4.33333333 30.33333333,-4.33333333 30.33333333,-4.41666667 30.33333333,-4.5 30.25,-4.5 30.16666667,-4.5 30.16666667,-4.58333333 30.16666667,-4.66666667 30.08333333,-4.66666667 30.08333333,-4.75 30.0,-4.75 29.91666667,-4.75 29.91666667,-4.66666667 29.91666667,-4.58333333 29.83333333,-4.58333333 29.83333333,-4.66666667 29.83333333,-4.75 29.75,-4.75 29.75,-4.66666667 29.66666667,-4.66666667 29.66666667,-4.58333333 29.66666667,-4.5 29.66666667,-4.41666667 29.66666667,-4.33333333 29.66666667,-4.25 29.66666667,-4.16666667 29.58333333,-4.16666667 29.5,-4.16666667 29.5,-4.08333333 29.5,-4.0 29.5,-3.91666667 29.41666667,-3.91666667 29.41666667,-3.83333333 29.33333333,-3.83333333 29.33333333,-3.75 29.33333333,-3.66666667 29.33333333,-3.58333333 29.33333333,-3.5 29.41666667,-3.5 29.41666667,-3.41666667 29.41666667,-3.33333333 29.41666667,-3.25 29.41666667,-3.16666667 29.41666667,-3.08333333 29.41666667,-3.0 29.33333333,-3.0 29.25,-3.0 29.25,-2.91666667 29.25,-2.83333333 29.16666667,-2.83333333 29.16666667,-2.75 29.08333333,-2.75 29.08333333,-2.66666667 29.0,-2.66666667 29.0,-2.75 29.0,-2.83333333 29.0,-2.91666667 29,-3 29.08333333,-3.0 29.08333333,-3.08333333 29.08333333,-3.16666667 29.08333333,-3.25 29.16666667,-3.25 29.16666667,-3.33333333 29.08333333,-3.33333333 29.08333333,-3.41666667 29.08333333,-3.5 29.16666667,-3.5 29.16666667,-3.58333333 29.16666667,-3.66666667 29.08333333,-3.66666667 29.08333333,-3.75 29.08333333,-3.83333333 29.08333333,-3.91666667 29.08333333,-4.0 29.08333333,-4.08333333 29.0,-4.08333333 28.91666667,-4.08333333 28.91666667,-4.16666667 28.91666667,-4.25 29.0,-4.25 29.0,-4.33333333 29.0,-4.41666667 29.08333333,-4.41666667 29.08333333,-4.5 29.08333333,-4.58333333 29.08333333,-4.66666667 29.16666667,-4.66666667 29.16666667,-4.75 29.08333333,-4.75 29.08333333,-4.83333333 29.16666667,-4.83333333 29.16666667,-4.91666667 29.16666667,-5.0 29.16666667,-5.08333333 29.16666667,-5.16666667 29.16666667,-5.25 29.16666667,-5.33333333 29.25,-5.33333333 29.25,-5.41666667 29.25,-5.5 29.33333333,-5.5 29.33333333,-5.58333333 29.33333333,-5.66666667 29.25,-5.66666667 29.16666667,-5.66666667 29.08333333,-5.66666667 29.08333333,-5.75 29.08333333,-5.83333333 29.0,-5.83333333 29.0,-5.75 28.91666667,-5.75 28.91666667,-5.66666667 28.91666667,-5.58333333 28.83333333,-5.58333333 28.83333333,-5.5 28.83333333,-5.41666667 28.83333333,-5.33333333 28.83333333,-5.25 28.83333333,-5.16666667 28.83333333,-5.08333333 28.83333333,-5.0 28.83333333,-4.91666667 28.75,-4.91666667 28.75,-4.83333333 28.75,-4.75 28.66666667,-4.75 28.58333333,-4.75 28.58333333,-4.66666667 28.5,-4.66666667 28.5,-4.58333333 28.5,-4.5 28.5,-4.41666667 28.41666667,-4.41666667 28.33333333,-4.41666667 28.25,-4.41666667 28.25,-4.5 28.25,-4.58333333 28.25,-4.66666667 28.25,-4.75 28.25,-4.83333333 28.33333333,-4.83333333 28.33333333,-4.91666667 28.41666667,-4.91666667 28.41666667,-5.0 28.41666667,-5.08333333 28.5,-5.08333333 28.5,-5.16666667 28.5,-5.25 28.5,-5.33333333 28.58333333,-5.33333333 28.58333333,-5.41666667 28.5,-5.41666667 28.41666667,-5.41666667 28.41666667,-5.33333333 28.33333333,-5.33333333 28.33333333,-5.25 28.25,-5.25 28.25,-5.33333333 28.16666667,-5.33333333 28.16666667,-5.41666667 28.08333333,-5.41666667 28.08333333,-5.5 28.0,-5.5 28.0,-5.58333333 28.0,-5.66666667 28.0,-5.75 27.91666667,-5.75 27.83333333,-5.75 27.83333333,-5.66666667 27.75,-5.66666667 27.75,-5.75 27.75,-5.83333333 27.66666667,-5.83333333 27.58333333,-5.83333333 27.58333333,-5.91666667 27.5,-5.91666667 27.5,-6.0 27.41666667,-6.0 27.41666667,-6.08333333 27.5,-6.08333333 27.5,-6.16666667 27.41666667,-6.16666667 27.33333333,-6.16666667 27.33333333,-6.25 27.33333333,-6.33333333 27.25,-6.33333333 27.25,-6.25 27.25,-6.16666667 27.16666667,-6.16666667 27.08333333,-6.16666667 27.0,-6.16666667 26.91666667,-6.16666667 26.83333333,-6.16666667 26.83333333,-6.25 26.75,-6.25 26.66666667,-6.25 26.66666667,-6.33333333 26.58333333,-6.33333333 26.58333333,-6.41666667 26.5,-6.41666667 26.5,-6.5 26.41666667,-6.5 26.33333333,-6.5 26.33333333,-6.41666667 26.25,-6.41666667 26.16666667,-6.41666667 26.08333333,-6.41666667 26.08333333,-6.5 26.08333333,-6.58333333 26.08333333,-6.66666667 26.08333333,-6.75 26.08333333,-6.83333333 26.08333333,-6.91666667 26.08333333,-7.0 26.08333333,-7.08333333 26.16666667,-7.08333333 26.16666667,-7.16666667 26.16666667,-7.25 26.08333333,-7.25 26.08333333,-7.33333333 26.0,-7.33333333 25.91666667,-7.33333333 25.91666667,-7.25 25.83333333,-7.25 25.83333333,-7.33333333 25.83333333,-7.41666667 25.83333333,-7.5 25.75,-7.5 25.66666667,-7.5 25.66666667,-7.58333333 25.66666667,-7.66666667 25.66666667,-7.75 25.58333333,-7.75 25.58333333,-7.66666667 25.5,-7.66666667 25.5,-7.75 25.5,-7.83333333 25.41666667,-7.83333333 25.41666667,-7.91666667 25.33333333,-7.91666667 25.33333333,-8.0 25.41666667,-8.0 25.41666667,-8.08333333 25.41666667,-8.16666667 25.5,-8.16666667 25.58333333,-8.16666667 25.66666667,-8.16666667 25.66666667,-8.25 25.66666667,-8.33333333 25.58333333,-8.33333333 25.5,-8.33333333 25.41666667,-8.33333333 25.41666667,-8.41666667 25.41666667,-8.5 25.33333333,-8.5 25.25,-8.5 25.25,-8.58333333 25.25,-8.66666667 25.25,-8.75 25.16666667,-8.75 25.16666667,-8.83333333 25.16666667,-8.91666667 25.25,-8.91666667 25.25,-9.0 25.25,-9.08333333 25.25,-9.16666667 25.25,-9.25 25.16666667,-9.25 25.08333333,-9.25 25.08333333,-9.33333333 25.0,-9.33333333 25.0,-9.41666667 25.0,-9.5 25.0,-9.58333333 24.91666667,-9.58333333 24.91666667,-9.66666667 25.0,-9.66666667 25.0,-9.75 25.08333333,-9.75 25.08333333,-9.66666667 25.08333333,-9.58333333 25.16666667,-9.58333333 25.16666667,-9.66666667 25.25,-9.66666667 25.25,-9.75 25.25,-9.83333333 25.16666667,-9.83333333 25.08333333,-9.83333333 25.08333333,-9.91666667 25.16666667,-9.91666667 25.16666667,-10.0 25.25,-10.0 25.25,-10.08333333 25.25,-10.16666667 25.33333333,-10.16666667 25.33333333,-10.25 25.33333333,-10.33333333 25.41666667,-10.33333333 25.41666667,-10.25 25.41666667,-10.16666667 25.41666667,-10.08333333 25.5,-10.08333333 25.5,-10.0 25.58333333,-10.0 25.66666667,-10.0 25.66666667,-9.91666667 25.75,-9.91666667 25.83333333,-9.91666667 25.91666667,-9.91666667 25.91666667,-9.83333333 26.0,-9.83333333 26.08333333,-9.83333333 26.08333333,-9.75 26.08333333,-9.66666667 26.08333333,-9.58333333 26.16666667,-9.58333333 26.16666667,-9.5 26.25,-9.5 26.25,-9.41666667 26.25,-9.33333333 26.33333333,-9.33333333 26.33333333,-9.25 26.41666667,-9.25 26.5,-9.25 26.5,-9.16666667 26.58333333,-9.16666667 26.58333333,-9.25 26.66666667,-9.25 26.66666667,-9.33333333 26.75,-9.33333333 26.75,-9.41666667 26.75,-9.5 26.75,-9.58333333 26.66666667,-9.58333333 26.58333333,-9.58333333 26.58333333,-9.66666667 26.5,-9.66666667 26.5,-9.75 26.41666667,-9.75 26.41666667,-9.83333333 26.33333333,-9.83333333 26.33333333,-9.91666667 26.25,-9.91666667 26.25,-10.0 26.25,-10.08333333 26.25,-10.16666667 26.33333333,-10.16666667 26.41666667,-10.16666667 26.41666667,-10.25 26.33333333,-10.25 26.33333333,-10.33333333 26.33333333,-10.41666667 26.25,-10.41666667 26.25,-10.5 26.25,-10.58333333 26.25,-10.66666667 26.33333333,-10.66666667 26.41666667,-10.66666667 26.41666667,-10.75 26.5,-10.75 26.5,-10.66666667 26.58333333,-10.66666667 26.58333333,-10.75 26.66666667,-10.75 26.75,-10.75 26.75,-10.83333333 26.83333333,-10.83333333 26.91666667,-10.83333333 26.91666667,-10.75 27.0,-10.75 27.08333333,-10.75 27.08333333,-10.83333333 27.16666667,-10.83333333 27.16666667,-10.91666667 27.16666667,-11.0 27.08333333,-11.0 27.08333333,-11.08333333 27.16666667,-11.08333333 27.25,-11.08333333 27.33333333,-11.08333333 27.41666667,-11.08333333 27.41666667,-11.0 27.41666667,-10.91666667 27.41666667,-10.83333333 27.5,-10.83333333 27.58333333,-10.83333333 27.58333333,-10.91666667 27.58333333,-11.0 27.5,-11.0 27.5,-11.08333333 27.58333333,-11.08333333 27.66666667,-11.08333333 27.75,-11.08333333 27.75,-11.16666667 27.66666667,-11.16666667 27.66666667,-11.25 27.58333333,-11.25 27.5,-11.25 27.5,-11.33333333 27.5,-11.41666667 27.5,-11.5 27.5,-11.58333333 27.41666667,-11.58333333 27.41666667,-11.66666667 27.5,-11.66666667 27.5,-11.75 27.5,-11.83333333 27.58333333,-11.83333333 27.58333333,-11.91666667 27.66666667,-11.91666667 27.75,-11.91666667 27.83333333,-11.91666667 27.91666667,-11.91666667 27.91666667,-11.83333333 28.0,-11.83333333 28.08333333,-11.83333333 28.08333333,-11.75 28.16666667,-11.75 28.16666667,-11.66666667 28.25,-11.66666667 28.33333333,-11.66666667 28.33333333,-11.75 28.41666667,-11.75 28.41666667,-11.66666667 28.41666667,-11.58333333 28.41666667,-11.5 28.41666667,-11.41666667 28.5,-11.41666667 28.5,-11.33333333 28.5,-11.25 28.58333333,-11.25 28.58333333,-11.16666667 28.58333333,-11.08333333 28.58333333,-11.0 28.58333333,-10.91666667 28.58333333,-10.83333333 28.5,-10.83333333 28.41666667,-10.83333333 28.41666667,-10.91666667 28.33333333,-10.91666667 28.25,-10.91666667 28.16666667,-10.91666667 28.16666667,-11.0 28.08333333,-11.0 28.08333333,-11.08333333 28.0,-11.08333333 28,-11 28.0,-10.91666667 27.91666667,-10.91666667 27.91666667,-10.83333333 27.83333333,-10.83333333 27.83333333,-10.75 27.75,-10.75 27.75,-10.66666667 27.66666667,-10.66666667 27.66666667,-10.58333333 27.58333333,-10.58333333 27.58333333,-10.5 27.58333333,-10.41666667 27.5,-10.41666667 27.5,-10.33333333 27.5,-10.25 27.58333333,-10.25 27.58333333,-10.16666667 27.5,-10.16666667 27.5,-10.08333333 27.5,-10.0 27.58333333,-10.0 27.66666667,-10.0 27.66666667,-9.91666667 27.58333333,-9.91666667 27.58333333,-9.83333333 27.5,-9.83333333 27.41666667,-9.83333333 27.41666667,-9.75 27.5,-9.75 27.5,-9.66666667 27.41666667,-9.66666667 27.41666667,-9.58333333 27.41666667,-9.5 27.41666667,-9.41666667 27.5,-9.41666667 27.5,-9.33333333 27.5,-9.25 27.5,-9.16666667 27.58333333,-9.16666667 27.58333333,-9.08333333 27.66666667,-9.08333333 27.66666667,-9.0 27.75,-9.0 27.83333333,-9.0 27.91666667,-9.0 27.91666667,-8.91666667 28.0,-8.91666667 28.0,-8.83333333 28.08333333,-8.83333333 28.08333333,-8.91666667 28.08333333,-9.0 28.08333333,-9.08333333 28.08333333,-9.16666667 28.08333333,-9.25 28.08333333,-9.33333333 28.08333333,-9.41666667 28.08333333,-9.5 28.16666667,-9.5 28.16666667,-9.58333333 28.08333333,-9.58333333 28.0,-9.58333333 28.0,-9.66666667 28.0,-9.75 28.0,-9.83333333 28.0,-9.91666667 28,-10 28.0,-10.08333333 28.0,-10.16666667 28.08333333,-10.16666667 28.08333333,-10.25 28.08333333,-10.33333333 28.08333333,-10.41666667 28.08333333,-10.5 28.08333333,-10.58333333 28.16666667,-10.58333333 28.16666667,-10.66666667 28.25,-10.66666667 28.25,-10.58333333 28.33333333,-10.58333333 28.33333333,-10.5 28.33333333,-10.41666667 28.41666667,-10.41666667 28.41666667,-10.5 28.41666667,-10.58333333 28.5,-10.58333333 28.5,-10.5 28.5,-10.41666667 28.58333333,-10.41666667 28.66666667,-10.41666667 28.66666667,-10.33333333 28.66666667,-10.25 28.66666667,-10.16666667 28.66666667,-10.08333333 28.66666667,-10.0 28.75,-10.0 28.75,-9.91666667 28.75,-9.83333333 28.75,-9.75 28.83333333,-9.75 28.83333333,-9.66666667 28.83333333,-9.58333333 28.83333333,-9.5 28.91666667,-9.5 28.91666667,-9.41666667 28.91666667,-9.33333333 29.0,-9.33333333 29.0,-9.25 29.08333333,-9.25 29.08333333,-9.33333333 29.16666667,-9.33333333 29.16666667,-9.25 29.25,-9.25 29.33333333,-9.25 29.33333333,-9.16666667 29.33333333,-9.08333333 29.41666667,-9.08333333 29.5,-9.08333333 29.5,-9.0 29.58333333,-9.0 29.66666667,-9.0 29.75,-9.0 29.83333333,-9.0 29.91666667,-9.0 30,-9 30.0,-8.91666667 30.08333333,-8.91666667 30.16666667,-8.91666667 30.25,-8.91666667 30.25,-9.0 30.33333333,-9.0 30.33333333,-8.91666667 30.33333333,-8.83333333 30.41666667,-8.83333333 30.5,-8.83333333 30.58333333,-8.83333333 30.66666667,-8.83333333 30.66666667,-8.75 30.75,-8.75 30.83333333,-8.75 30.83333333,-8.83333333 30.91666667,-8.83333333 30.91666667,-8.91666667 31.0,-8.91666667 31.0,-8.83333333 31.08333333,-8.83333333 31.08333333,-8.91666667 31.16666667,-8.91666667 31.25,-8.91666667 31.25,-8.83333333 31.33333333,-8.83333333 31.41666667,-8.83333333 31.41666667,-8.91666667 31.5,-8.91666667 31.5,-9.0 31.5,-9.08333333 31.58333333,-9.08333333 31.58333333,-9.16666667 31.58333333,-9.25 31.58333333,-9.33333333 31.66666667,-9.33333333 31.66666667,-9.41666667 31.66666667,-9.5 31.66666667,-9.58333333 31.66666667,-9.66666667 31.66666667,-9.75 31.75,-9.75 31.75,-9.83333333 31.75,-9.91666667 31.83333333,-9.91666667 31.83333333,-10.0 31.91666667,-10.0 31.91666667,-10.08333333 31.91666667,-10.16666667 31.83333333,-10.16666667 31.83333333,-10.25 31.83333333,-10.33333333 31.83333333,-10.41666667 31.75,-10.41666667 31.75,-10.5 31.83333333,-10.5 31.83333333,-10.58333333 31.91666667,-10.58333333 32.0,-10.58333333 32.0,-10.66666667 32.08333333,-10.66666667 32.08333333,-10.75 32.08333333,-10.83333333 32.08333333,-10.91666667 32.08333333,-11.0 32.08333333,-11.08333333 32.0,-11.08333333 32.0,-11.16666667 32.0,-11.25 32.0,-11.33333333 31.91666667,-11.33333333 31.91666667,-11.41666667 31.91666667,-11.5 31.83333333,-11.5 31.83333333,-11.58333333 31.75,-11.58333333 31.75,-11.66666667 31.66666667,-11.66666667 31.58333333,-11.66666667 31.5,-11.66666667 31.5,-11.58333333 31.5,-11.5 31.41666667,-11.5 31.33333333,-11.5 31.33333333,-11.58333333 31.25,-11.58333333 31.16666667,-11.58333333 31.16666667,-11.66666667 31.08333333,-11.66666667 31.08333333,-11.75 31.0,-11.75 31.0,-11.83333333 30.91666667,-11.83333333 30.91666667,-11.91666667 30.83333333,-11.91666667 30.83333333,-12.0 30.75,-12.0 30.75,-12.08333333 30.66666667,-12.08333333 30.58333333,-12.08333333 30.58333333,-12.16666667 30.5,-12.16666667 30.5,-12.25 30.41666667,-12.25 30.33333333,-12.25 30.33333333,-12.33333333 30.25,-12.33333333 30.25,-12.41666667 30.25,-12.5 30.33333333,-12.5 30.33333333,-12.58333333 30.33333333,-12.66666667 30.25,-12.66666667 30.16666667,-12.66666667 30.16666667,-12.75 30.08333333,-12.75 30.0,-12.75 30.0,-12.83333333 30.0,-12.91666667 29.91666667,-12.91666667 29.83333333,-12.91666667 29.83333333,-13.0 29.83333333,-13.08333333 29.75,-13.08333333 29.75,-13.16666667 29.75,-13.25 29.66666667,-13.25 29.58333333,-13.25 29.5,-13.25 29.5,-13.33333333 29.41666667,-13.33333333 29.33333333,-13.33333333 29.25,-13.33333333 29.25,-13.41666667 29.25,-13.5 29.16666667,-13.5 29.08333333,-13.5 29.0,-13.5 29.0,-13.58333333 28.91666667,-13.58333333 28.83333333,-13.58333333 28.75,-13.58333333 28.75,-13.5 28.66666667,-13.5 28.58333333,-13.5 28.5,-13.5 28.41666667,-13.5 28.41666667,-13.58333333 28.33333333,-13.58333333 28.33333333,-13.5 28.25,-13.5 28.16666667,-13.5 28.08333333,-13.5 28.08333333,-13.41666667 28.0,-13.41666667 28.0,-13.33333333 27.91666667,-13.33333333 27.83333333,-13.33333333 27.75,-13.33333333 27.75,-13.25 27.66666667,-13.25 27.66666667,-13.33333333 27.58333333,-13.33333333 27.58333333,-13.25 27.5,-13.25 27.5,-13.16666667 27.41666667,-13.16666667 27.33333333,-13.16666667 27.25,-13.16666667 27.16666667,-13.16666667 27.08333333,-13.16666667 27.0,-13.16666667 27.0,-13.08333333 26.91666667,-13.08333333 26.91666667,-13.0 26.83333333,-13.0 26.75,-13.0 26.75,-13.08333333 26.66666667,-13.08333333 26.66666667,-13.0 26.66666667,-12.91666667 26.58333333,-12.91666667 26.5,-12.91666667 26.5,-12.83333333 26.41666667,-12.83333333 26.41666667,-12.91666667 26.33333333,-12.91666667 26.25,-12.91666667 26.25,-13.0 26.25,-13.08333333 26.16666667,-13.08333333 26.08333333,-13.08333333 26.0,-13.08333333 26,-13 25.91666667,-13.0 25.91666667,-12.91666667 25.91666667,-12.83333333 25.83333333,-12.83333333 25.83333333,-12.75 25.75,-12.75 25.75,-12.66666667 25.66666667,-12.66666667 25.58333333,-12.66666667 25.58333333,-12.58333333 25.5,-12.58333333 25.41666667,-12.58333333 25.41666667,-12.5 25.33333333,-12.5 25.25,-12.5 25.25,-12.58333333 25.16666667,-12.58333333 25.08333333,-12.58333333 25.0,-12.58333333 24.91666667,-12.58333333 24.91666667,-12.5 24.91666667,-12.41666667 24.83333333,-12.41666667 24.83333333,-12.5 24.75,-12.5 24.75,-12.58333333 24.66666667,-12.58333333 24.58333333,-12.58333333 24.5,-12.58333333 24.5,-12.66666667 24.41666667,-12.66666667 24.33333333,-12.66666667 24.25,-12.66666667 24.16666667,-12.66666667 24.16666667,-12.75 24.08333333,-12.75 24.0,-12.75 24.0,-12.83333333 23.91666667,-12.83333333 23.83333333,-12.83333333 23.75,-12.83333333 23.66666667,-12.83333333 23.66666667,-12.75 23.58333333,-12.75 23.58333333,-12.83333333 23.5,-12.83333333 23.5,-12.75 23.41666667,-12.75 23.41666667,-12.83333333 23.33333333,-12.83333333 23.25,-12.83333333 23.16666667,-12.83333333 23.08333333,-12.83333333 23.0,-12.83333333 22.91666667,-12.83333333 22.83333333,-12.83333333 22.83333333,-12.75 22.75,-12.75 22.75,-12.66666667 22.66666667,-12.66666667 22.58333333,-12.66666667 22.58333333,-12.75 22.5,-12.75 22.41666667,-12.75 22.33333333,-12.75 22.25,-12.75 22.16666667,-12.75 22.16666667,-12.66666667 22.08333333,-12.66666667 22.0,-12.66666667 22.0,-12.58333333 21.91666667,-12.58333333 21.83333333,-12.58333333 21.75,-12.58333333 21.66666667,-12.58333333 21.58333333,-12.58333333 21.5,-12.58333333 21.41666667,-12.58333333 21.41666667,-12.5 21.41666667,-12.41666667 21.33333333,-12.41666667 21.25,-12.41666667 21.16666667,-12.41666667 21.16666667,-12.33333333 21.08333333,-12.33333333 21.0,-12.33333333 21.0,-12.25 21.0,-12.16666667 21.0,-12.08333333 20.91666667,-12.08333333 20.83333333,-12.08333333 20.75,-12.08333333 20.66666667,-12.08333333 20.66666667,-12.16666667 20.66666667,-12.25 20.66666667,-12.33333333 20.58333333,-12.33333333 20.5,-12.33333333 20.5,-12.41666667 20.58333333,-12.41666667 20.58333333,-12.5 20.66666667,-12.5 20.66666667,-12.58333333 20.75,-12.58333333 20.75,-12.66666667 20.66666667,-12.66666667 20.58333333,-12.66666667 20.5,-12.66666667 20.5,-12.58333333 20.41666667,-12.58333333 20.33333333,-12.58333333 20.33333333,-12.5 20.25,-12.5 20.16666667,-12.5 20.16666667,-12.41666667 20.08333333,-12.41666667 20.0,-12.41666667 20.0,-12.33333333 19.91666667,-12.33333333 19.91666667,-12.41666667 19.83333333,-12.41666667 19.83333333,-12.33333333 19.75,-12.33333333 19.66666667,-12.33333333 19.58333333,-12.33333333 19.58333333,-12.25 19.5,-12.25 19.5,-12.33333333 19.5,-12.41666667 19.58333333,-12.41666667 19.66666667,-12.41666667 19.75,-12.41666667 19.75,-12.5 19.83333333,-12.5 19.91666667,-12.5 20.0,-12.5 20.08333333,-12.5 20.08333333,-12.58333333 20.08333333,-12.66666667 20.0,-12.66666667 19.91666667,-12.66666667 19.91666667,-12.75 19.83333333,-12.75 19.75,-12.75 19.66666667,-12.75 19.58333333,-12.75 19.58333333,-12.83333333 19.58333333,-12.91666667 19.5,-12.91666667 19.41666667,-12.91666667 19.33333333,-12.91666667 19.33333333,-13.0 19.25,-13.0 19.16666667,-13.0 19.16666667,-13.08333333 19.08333333,-13.08333333 19.08333333,-13.16666667 19.08333333,-13.25 19.0,-13.25 19.0,-13.16666667 18.91666667,-13.16666667 18.91666667,-13.25 18.91666667,-13.33333333 18.83333333,-13.33333333 18.83333333,-13.25 18.75,-13.25 18.66666667,-13.25 18.66666667,-13.16666667 18.66666667,-13.08333333 18.58333333,-13.08333333 18.5,-13.08333333 18.5,-13.0 18.5,-12.91666667 18.41666667,-12.91666667 18.33333333,-12.91666667 18.33333333,-13.0 18.41666667,-13.0 18.41666667,-13.08333333 18.33333333,-13.08333333 18.25,-13.08333333 18.16666667,-13.08333333 18.16666667,-13.16666667 18.08333333,-13.16666667 18.08333333,-13.25 18.16666667,-13.25 18.25,-13.25 18.25,-13.33333333 18.16666667,-13.33333333 18.08333333,-13.33333333 18.08333333,-13.41666667 18.0,-13.41666667 18.0,-13.5 17.91666667,-13.5 17.91666667,-13.41666667 17.91666667,-13.33333333 18.0,-13.33333333 18.0,-13.25 18.0,-13.16666667 18.0,-13.08333333 17.91666667,-13.08333333 17.91666667,-13.0 17.91666667,-12.91666667 17.83333333,-12.91666667 17.75,-12.91666667 17.66666667,-12.91666667 17.66666667,-13.0 17.66666667,-13.08333333 17.66666667,-13.16666667 17.58333333,-13.16666667 17.58333333,-13.08333333 17.58333333,-13.0 17.5,-13.0 17.5,-13.08333333 17.41666667,-13.08333333 17.41666667,-13.16666667 17.33333333,-13.16666667 17.33333333,-13.25 17.25,-13.25 17.25,-13.16666667 17.25,-13.08333333 17.16666667,-13.08333333 17.16666667,-13.16666667 17.08333333,-13.16666667 17.08333333,-13.25 17.08333333,-13.33333333 17.08333333,-13.41666667 17.0,-13.41666667 17.0,-13.5 17.08333333,-13.5 17.08333333,-13.58333333 17.08333333,-13.66666667 17.0,-13.66666667 16.91666667,-13.66666667 16.91666667,-13.58333333 16.83333333,-13.58333333 16.83333333,-13.66666667 16.75,-13.66666667 16.75,-13.75 16.66666667,-13.75 16.58333333,-13.75 16.5,-13.75 16.5,-13.66666667 16.41666667,-13.66666667 16.33333333,-13.66666667 16.33333333,-13.75 16.33333333,-13.83333333 16.25,-13.83333333 16.25,-13.91666667 16.16666667,-13.91666667 16.16666667,-13.83333333 16.08333333,-13.83333333 16.08333333,-13.91666667 16.08333333,-14.0 16,-14 16.0,-13.91666667 15.91666667,-13.91666667 15.83333333,-13.91666667 15.83333333,-14.0 15.75,-14.0 15.75,-13.91666667 15.66666667,-13.91666667 15.58333333,-13.91666667 15.58333333,-14.0 15.5,-14.0 15.5,-13.91666667 15.41666667,-13.91666667 15.33333333,-13.91666667 15.33333333,-14.0 15.33333333,-14.08333333 15.25,-14.08333333 15.16666667,-14.08333333 15.08333333,-14.08333333 15.0,-14.08333333 14.91666667,-14.08333333 14.91666667,-14.16666667 14.83333333,-14.16666667 14.75,-14.16666667 14.66666667,-14.16666667 14.66666667,-14.25 14.58333333,-14.25 14.58333333,-14.33333333 14.5,-14.33333333 14.5,-14.25 14.41666667,-14.25 14.33333333,-14.25 14.33333333,-14.33333333 14.25,-14.33333333 14.25,-14.25 14.25,-14.16666667 14.25,-14.08333333 14.16666667,-14.08333333 14.16666667,-14.0 14.25,-14.0 14.25,-13.91666667 14.16666667,-13.91666667 14.16666667,-13.83333333 14.08333333,-13.83333333 14.08333333,-13.75 14.08333333,-13.66666667 14.16666667,-13.66666667 14.25,-13.66666667 14.25,-13.58333333 14.33333333,-13.58333333 14.41666667,-13.58333333 14.41666667,-13.5 14.5,-13.5 14.5,-13.41666667 14.58333333,-13.41666667 14.58333333,-13.33333333 14.66666667,-13.33333333 14.66666667,-13.25 14.66666667,-13.16666667 14.58333333,-13.16666667 14.58333333,-13.08333333 14.58333333,-13.0 14.5,-13.0 14.5,-12.91666667 14.5,-12.83333333 14.5,-12.75 14.5,-12.66666667 14.5,-12.58333333 14.41666667,-12.58333333 14.33333333,-12.58333333 14.25,-12.58333333 14.16666667,-12.58333333 14.16666667,-12.5 14.25,-12.5 14.25,-12.41666667 14.16666667,-12.41666667 14.08333333,-12.41666667 14.08333333,-12.33333333 14.16666667,-12.33333333 14.25,-12.33333333 14.25,-12.25 14.25,-12.16666667 14.33333333,-12.16666667 14.33333333,-12.08333333 14.33333333,-12.0 14.25,-12.0 14.25,-11.91666667 14.25,-11.83333333 14.33333333,-11.83333333 14.41666667,-11.83333333 14.41666667,-11.91666667 14.41666667,-12.0 14.5,-12.0 14.58333333,-12.0 14.66666667,-12.0 14.66666667,-11.91666667 14.58333333,-11.91666667 14.58333333,-11.83333333 14.58333333,-11.75 14.58333333,-11.66666667 14.58333333,-11.58333333 14.66666667,-11.58333333 14.66666667,-11.5 14.66666667,-11.41666667 14.58333333,-11.41666667 14.58333333,-11.33333333 14.58333333,-11.25 14.5,-11.25 14.5,-11.16666667 14.58333333,-11.16666667 14.66666667,-11.16666667 14.66666667,-11.08333333 14.58333333,-11.08333333 14.5,-11.08333333 14.5,-11.0 14.5,-10.91666667 14.5,-10.83333333 14.58333333,-10.83333333 14.58333333,-10.75 14.66666667,-10.75 14.66666667,-10.83333333 14.66666667,-10.91666667 14.75,-10.91666667 14.83333333,-10.91666667 14.83333333,-10.83333333 14.75,-10.83333333 14.75,-10.75 14.83333333,-10.75 14.83333333,-10.66666667 14.75,-10.66666667 14.66666667,-10.66666667 14.66666667,-10.58333333 14.66666667,-10.5 14.75,-10.5 14.75,-10.41666667 14.75,-10.33333333 14.83333333,-10.33333333 14.83333333,-10.25 14.91666667,-10.25 15.0,-10.25 15.0,-10.16666667 14.91666667,-10.16666667 14.91666667,-10.08333333 15.0,-10.08333333 15,-10 15.0,-9.91666667 15.0,-9.83333333 15.0,-9.75 15.08333333,-9.75 15.16666667,-9.75 15.16666667,-9.83333333 15.16666667,-9.91666667 15.25,-9.91666667 15.25,-10.0 15.33333333,-10.0 15.33333333,-10.08333333 15.33333333,-10.16666667 15.33333333,-10.25 15.41666667,-10.25 15.5,-10.25 15.5,-10.16666667 15.5,-10.08333333 15.41666667,-10.08333333 15.41666667,-10.0 15.41666667,-9.91666667 15.41666667,-9.83333333 15.5,-9.83333333 15.58333333,-9.83333333 15.66666667,-9.83333333 15.66666667,-9.91666667 15.75,-9.91666667 15.83333333,-9.91666667 15.83333333,-10.0 15.91666667,-10.0 16,-10 16.0,-9.91666667 16.0,-9.83333333 15.91666667,-9.83333333 15.91666667,-9.75 16.0,-9.75 16.08333333,-9.75 16.16666667,-9.75 16.25,-9.75 16.25,-9.66666667 16.16666667,-9.66666667 16.08333333,-9.66666667 16.0,-9.66666667 15.91666667,-9.66666667 15.83333333,-9.66666667 15.75,-9.66666667 15.75,-9.75 15.66666667,-9.75 15.58333333,-9.75 15.58333333,-9.66666667 15.5,-9.66666667 15.41666667,-9.66666667 15.41666667,-9.58333333 15.33333333,-9.58333333 15.33333333,-9.5 15.41666667,-9.5 15.5,-9.5 15.5,-9.41666667 15.58333333,-9.41666667 15.58333333,-9.33333333 15.5,-9.33333333 15.5,-9.25 15.41666667,-9.25 15.41666667,-9.16666667 15.33333333,-9.16666667 15.25,-9.16666667 15.16666667,-9.16666667 15.16666667,-9.25 15.08333333,-9.25 15.08333333,-9.33333333 15.0,-9.33333333 14.91666667,-9.33333333 14.83333333,-9.33333333 14.83333333,-9.25 14.83333333,-9.16666667 14.83333333,-9.08333333 14.91666667,-9.08333333 15.0,-9.08333333 15.08333333,-9.08333333 15.16666667,-9.08333333 15.16666667,-9.0 15.25,-9.0 15.25,-8.91666667 15.16666667,-8.91666667 15.08333333,-8.91666667 15.08333333,-9.0 15,-9 14.91666667,-9.0 14.91666667,-8.91666667 14.91666667,-8.83333333 15.0,-8.83333333 15.0,-8.75 15.0,-8.66666667 14.91666667,-8.66666667 14.91666667,-8.75 14.83333333,-8.75 14.75,-8.75 14.75,-8.66666667 14.66666667,-8.66666667 14.66666667,-8.58333333 14.75,-8.58333333 14.83333333,-8.58333333 14.91666667,-8.58333333 14.91666667,-8.5 15.0,-8.5 15.0,-8.58333333 15.08333333,-8.58333333 15.16666667,-8.58333333 15.16666667,-8.5 15.08333333,-8.5 15.08333333,-8.41666667 15.08333333,-8.33333333 15.16666667,-8.33333333 15.16666667,-8.25 15.08333333,-8.25 15.0,-8.25 15.0,-8.16666667 14.91666667,-8.16666667 14.91666667,-8.08333333 14.83333333,-8.08333333 14.83333333,-8.0 14.83333333,-7.91666667 14.83333333,-7.83333333 14.91666667,-7.83333333 14.91666667,-7.75 14.83333333,-7.75 14.83333333,-7.66666667 14.83333333,-7.58333333 14.75,-7.58333333 14.75,-7.5 14.75,-7.41666667 14.75,-7.33333333 14.75,-7.25 14.83333333,-7.25 14.83333333,-7.16666667 14.83333333,-7.08333333 14.75,-7.08333333 14.75,-7.0 14.75,-6.91666667 14.75,-6.83333333 14.75,-6.75 14.66666667,-6.75 14.66666667,-6.66666667 14.58333333,-6.66666667 14.58333333,-6.58333333 14.5,-6.58333333 14.5,-6.66666667 14.41666667,-6.66666667 14.41666667,-6.58333333 14.33333333,-6.58333333 14.33333333,-6.5 14.25,-6.5 14.25,-6.41666667 14.25,-6.33333333 14.33333333,-6.33333333 14.33333333,-6.25 14.25,-6.25 14.25,-6.16666667 14.25,-6.08333333 14.25,-6.0 14.25,-5.91666667 14.25,-5.83333333 14.25,-5.75 14.25,-5.66666667 14.33333333,-5.66666667 14.33333333,-5.58333333 14.25,-5.58333333 14.25,-5.5 14.33333333,-5.5 14.33333333,-5.41666667 14.33333333,-5.33333333 14.41666667,-5.33333333 14.41666667,-5.25 14.41666667,-5.16666667 14.33333333,-5.16666667 14.33333333,-5.08333333 14.33333333,-5.0 14.33333333,-4.91666667 14.33333333,-4.83333333 14.25,-4.83333333 14.25,-4.91666667 14.16666667,-4.91666667 14.16666667,-4.83333333 14.08333333,-4.83333333 14.0,-4.83333333 14.0,-4.91666667 13.91666667,-4.91666667 13.91666667,-4.83333333 13.83333333,-4.83333333 13.83333333,-4.75 13.75,-4.75 13.75,-4.83333333 13.66666667,-4.83333333 13.66666667,-4.91666667 13.75,-4.91666667 13.83333333,-4.91666667 13.83333333,-5.0 13.83333333,-5.08333333 13.83333333,-5.16666667 13.75,-5.16666667 13.66666667,-5.16666667 13.58333333,-5.16666667 13.5,-5.16666667 13.5,-5.25 13.41666667,-5.25 13.33333333,-5.25 13.33333333,-5.16666667 13.25,-5.16666667</coordinates></LinearRing></outerBoundaryIs><innerBoundaryIs><LinearRing><coordinates>9.5,3.83333333 9.58333333,3.83333333 9.58333333,3.91666667 9.5,3.91666667 9.5,3.83333333</coordinates></LinearRing></innerBoundaryIs><innerBoundaryIs><LinearRing><coordinates>3.58333333,8.33333333 3.66666667,8.33333333 3.66666667,8.25 3.66666667,8.16666667 3.66666667,8.08333333 3.66666667,8.0 3.75,8.0 3.75,8.08333333 3.75,8.16666667 3.83333333,8.16666667 3.83333333,8.25 3.83333333,8.33333333 3.83333333,8.41666667 3.83333333,8.5 3.83333333,8.58333333 3.75,8.58333333 3.75,8.66666667 3.66666667,8.66666667 3.58333333,8.66666667 3.58333333,8.58333333 3.66666667,8.58333333 3.66666667,8.5 3.58333333,8.5 3.58333333,8.41666667 3.58333333,8.33333333</coordinates></LinearRing></innerBoundaryIs><innerBoundaryIs><LinearRing><coordinates>3.25,9.0 3.33333333,9.0 3.33333333,9.08333333 3.25,9.08333333 3.25,9.0</coordinates></LinearRing></innerBoundaryIs><innerBoundaryIs><LinearRing><coordinates>3.33333333,9.08333333 3.41666667,9.08333333 3.41666667,9.16666667 3.33333333,9.16666667 3.33333333,9.08333333</coordinates></LinearRing></innerBoundaryIs><innerBoundaryIs><LinearRing><coordinates>3.41666667,9.16666667 3.5,9.16666667 3.58333333,9.16666667 3.66666667,9.16666667 3.66666667,9.08333333 3.75,9.08333333 3.83333333,9.08333333 3.91666667,9.08333333 3.91666667,9.16666667 4.0,9.16666667 4.0,9.25 3.91666667,9.25 3.83333333,9.25 3.83333333,9.16666667 3.75,9.16666667 3.75,9.25 3.66666667,9.25 3.58333333,9.25 3.5,9.25 3.41666667,9.25 3.41666667,9.16666667</coordinates></LinearRing></innerBoundaryIs><innerBoundaryIs><LinearRing><coordinates>3.66666667,9.08333333 3.58333333,9.08333333 3.58333333,9.0 3.66666667,9.0 3.66666667,9.08333333</coordinates></LinearRing></innerBoundaryIs><innerBoundaryIs><LinearRing><coordinates>4.0,9.25 4.08333333,9.25 4.16666667,9.25 4.16666667,9.33333333 4.08333333,9.33333333 4.0,9.33333333 4.0,9.25</coordinates></LinearRing></innerBoundaryIs><innerBoundaryIs><LinearRing><coordinates>3.0,9.16666667 3.08333333,9.16666667 3.08333333,9.25 3.0,9.25 3.0,9.16666667</coordinates></LinearRing></innerBoundaryIs><innerBoundaryIs><LinearRing><coordinates>-15.58333333,11.33333333 -15.58333333,11.41666667 -15.66666667,11.41666667 -15.75,11.41666667 -15.75,11.33333333 -15.66666667,11.33333333 -15.58333333,11.33333333</coordinates></LinearRing></innerBoundaryIs><innerBoundaryIs><LinearRing><coordinates>-15.58333333,11.41666667 -15.5,11.41666667 -15.5,11.5 -15.58333333,11.5 -15.58333333,11.41666667</coordinates></LinearRing></innerBoundaryIs><innerBoundaryIs><LinearRing><coordinates>-15.75,11.41666667 -15.75,11.5 -15.66666667,11.5 -15.66666667,11.58333333 -15.58333333,11.58333333 -15.58333333,11.66666667 -15.66666667,11.66666667 -15.66666667,11.75 -15.75,11.75 -15.75,11.66666667 -15.83333333,11.66666667 -15.83333333,11.58333333 -15.83333333,11.5 -15.83333333,11.41666667 -15.75,11.41666667</coordinates></LinearRing></innerBoundaryIs><innerBoundaryIs><LinearRing><coordinates>-15.83333333,11.66666667 -15.83333333,11.75 -15.91666667,11.75 -15.91666667,11.66666667 -15.83333333,11.66666667</coordinates></LinearRing></innerBoundaryIs><innerBoundaryIs><LinearRing><coordinates>-4.75,10.83333333 -4.75,10.75 -4.83333333,10.75 -4.83333333,10.66666667 -4.91666667,10.66666667 -5.0,10.66666667 -5.08333333,10.66666667 -5.08333333,10.75 -5.16666667,10.75 -5.16666667,10.66666667 -5.25,10.66666667 -5.25,10.58333333 -5.33333333,10.58333333 -5.41666667,10.58333333 -5.5,10.58333333 -5.5,10.5 -5.58333333,10.5 -5.58333333,10.41666667 -5.5,10.41666667 -5.41666667,10.41666667 -5.41666667,10.5 -5.33333333,10.5 -5.25,10.5 -5.16666667,10.5 -5.16666667,10.41666667 -5.08333333,10.41666667 -5.0,10.41666667 -4.91666667,10.41666667 -4.83333333,10.41666667 -4.75,10.41666667 -4.75,10.33333333 -4.66666667,10.33333333 -4.66666667,10.25 -4.58333333,10.25 -4.58333333,10.33333333 -4.5,10.33333333 -4.5,10.41666667 -4.5,10.5 -4.41666667,10.5 -4.41666667,10.58333333 -4.41666667,10.66666667 -4.5,10.66666667 -4.58333333,10.66666667 -4.66666667,10.66666667 -4.66666667,10.75 -4.66666667,10.83333333 -4.75,10.83333333</coordinates></LinearRing></innerBoundaryIs><innerBoundaryIs><LinearRing><coordinates>-5.58333333,10.5 -5.58333333,10.58333333 -5.58333333,10.66666667 -5.58333333,10.75 -5.58333333,10.83333333 -5.66666667,10.83333333 -5.66666667,10.75 -5.75,10.75 -5.83333333,10.75 -5.83333333,10.83333333 -5.91666667,10.83333333 -5.91666667,10.75 -5.91666667,10.66666667 -5.91666667,10.58333333 -5.83333333,10.58333333 -5.83333333,10.5 -5.75,10.5 -5.75,10.58333333 -5.66666667,10.58333333 -5.66666667,10.5 -5.58333333,10.5</coordinates></LinearRing></innerBoundaryIs><innerBoundaryIs><LinearRing><coordinates>3.0,10.41666667 3.0,10.33333333 3.0,10.25 2.91666667,10.25 2.91666667,10.16666667 2.83333333,10.16666667 2.75,10.16666667 2.75,10.25 2.66666667,10.25 2.66666667,10.16666667 2.66666667,10.08333333 2.66666667,10.0 2.66666667,9.91666667 2.75,9.91666667 2.75,10.0 2.75,10.08333333 2.83333333,10.08333333 2.83333333,10.0 2.91666667,10.0 3,10 3.08333333,10.0 3.08333333,10.08333333 3.0,10.08333333 3.0,10.16666667 3.08333333,10.16666667 3.08333333,10.25 3.16666667,10.25 3.16666667,10.33333333 3.08333333,10.33333333 3.08333333,10.41666667 3.0,10.41666667</coordinates></LinearRing></innerBoundaryIs><innerBoundaryIs><LinearRing><coordinates>4.66666667,9.08333333 4.58333333,9.08333333 4.58333333,9.0 4.66666667,9.0 4.66666667,9.08333333</coordinates></LinearRing></innerBoundaryIs><innerBoundaryIs><LinearRing><coordinates>4.58333333,9.0 4.5,9.0 4.5,8.91666667 4.58333333,8.91666667 4.58333333,9.0</coordinates></LinearRing></innerBoundaryIs><innerBoundaryIs><LinearRing><coordinates>5.25,8.91666667 5.16666667,8.91666667 5.16666667,8.83333333 5.25,8.83333333 5.25,8.91666667</coordinates></LinearRing></innerBoundaryIs><innerBoundaryIs><LinearRing><coordinates>10.91666667,8.91666667 10.83333333,8.91666667 10.83333333,8.83333333 10.91666667,8.83333333 10.91666667,8.91666667</coordinates></LinearRing></innerBoundaryIs><innerBoundaryIs><LinearRing><coordinates>25.33333333,8.33333333 25.25,8.33333333 25.25,8.25 25.16666667,8.25 25.16666667,8.16666667 25.25,8.16666667 25.33333333,8.16666667 25.33333333,8.25 25.33333333,8.33333333</coordinates></LinearRing></innerBoundaryIs><innerBoundaryIs><LinearRing><coordinates>30.75,1.08333333 30.75,1.0 30.83333333,1.0 30.83333333,1.08333333 30.75,1.08333333</coordinates></LinearRing></innerBoundaryIs><innerBoundaryIs><LinearRing><coordinates>26.33333333,-6.41666667 26.41666667,-6.41666667 26.41666667,-6.33333333 26.33333333,-6.33333333 26.33333333,-6.41666667</coordinates></LinearRing></innerBoundaryIs><innerBoundaryIs><LinearRing><coordinates>19.5,-12.41666667 19.41666667,-12.41666667 19.41666667,-12.5 19.5,-12.5 19.5,-12.41666667</coordinates></LinearRing></innerBoundaryIs><innerBoundaryIs><LinearRing><coordinates>19.41666667,-12.5 19.33333333,-12.5 19.33333333,-12.58333333 19.25,-12.58333333 19.16666667,-12.58333333 19.08333333,-12.58333333 19.08333333,-12.66666667 19.0,-12.66666667 18.91666667,-12.66666667 18.91666667,-12.75 19.0,-12.75 19.0,-12.83333333 18.91666667,-12.83333333 18.91666667,-12.91666667 18.91666667,-13.0 19,-13 19.0,-12.91666667 19.08333333,-12.91666667 19.08333333,-12.83333333 19.08333333,-12.75 19.16666667,-12.75 19.25,-12.75 19.25,-12.66666667 19.33333333,-12.66666667 19.41666667,-12.66666667 19.41666667,-12.58333333 19.41666667,-12.5</coordinates></LinearRing></innerBoundaryIs><innerBoundaryIs><LinearRing><coordinates>18.91666667,-12.66666667 18.91666667,-12.58333333 18.83333333,-12.58333333 18.75,-12.58333333 18.75,-12.66666667 18.83333333,-12.66666667 18.91666667,-12.66666667</coordinates></LinearRing></innerBoundaryIs><innerBoundaryIs><LinearRing><coordinates>18.91666667,-13.16666667 18.91666667,-13.08333333 18.83333333,-13.08333333 18.83333333,-13.16666667 18.91666667,-13.16666667</coordinates></LinearRing></innerBoundaryIs><innerBoundaryIs><LinearRing><coordinates>18.0,-13.08333333 18.08333333,-13.08333333 18.08333333,-13.0 18,-13 18.0,-13.08333333</coordinates></LinearRing></innerBoundaryIs><innerBoundaryIs><LinearRing><coordinates>15.5,-9.5 15.5,-9.58333333 15.58333333,-9.58333333 15.58333333,-9.5 15.5,-9.5</coordinates></LinearRing></innerBoundaryIs><innerBoundaryIs><LinearRing><coordinates>14.83333333,-7.25 14.83333333,-7.33333333 14.91666667,-7.33333333 14.91666667,-7.25 14.83333333,-7.25</coordinates></LinearRing></innerBoundaryIs><innerBoundaryIs><LinearRing><coordinates>17.25,-9.5 17.33333333,-9.5 17.33333333,-9.41666667 17.33333333,-9.33333333 17.25,-9.33333333 17.16666667,-9.33333333 17.16666667,-9.41666667 17.25,-9.41666667 17.25,-9.5</coordinates></LinearRing></innerBoundaryIs><innerBoundaryIs><LinearRing><coordinates>17.33333333,-9.5 17.33333333,-9.58333333 17.33333333,-9.66666667 17.41666667,-9.66666667 17.41666667,-9.75 17.5,-9.75 17.5,-9.66666667 17.5,-9.58333333 17.41666667,-9.58333333 17.41666667,-9.5 17.33333333,-9.5</coordinates></LinearRing></innerBoundaryIs><innerBoundaryIs><LinearRing><coordinates>13.33333333,-4.58333333 13.41666667,-4.58333333 13.41666667,-4.66666667 13.5,-4.66666667 13.58333333,-4.66666667 13.66666667,-4.66666667 13.66666667,-4.58333333 13.58333333,-4.58333333 13.5,-4.58333333 13.5,-4.5 13.41666667,-4.5 13.33333333,-4.5 13.33333333,-4.58333333</coordinates></LinearRing></innerBoundaryIs><innerBoundaryIs><LinearRing><coordinates>13.33333333,-4.5 13.33333333,-4.41666667 13.41666667,-4.41666667 13.41666667,-4.33333333 13.33333333,-4.33333333 13.33333333,-4.25 13.41666667,-4.25 13.41666667,-4.16666667 13.33333333,-4.16666667 13.33333333,-4.08333333 13.25,-4.08333333 13.16666667,-4.08333333 13.08333333,-4.08333333 13.08333333,-4.0 13,-4 13.0,-3.91666667 12.91666667,-3.91666667 12.83333333,-3.91666667 12.83333333,-4.0 12.83333333,-4.08333333 12.91666667,-4.08333333 12.91666667,-4.16666667 12.91666667,-4.25 13.0,-4.25 13.0,-4.33333333 13.08333333,-4.33333333 13.08333333,-4.41666667 13.16666667,-4.41666667 13.16666667,-4.5 13.25,-4.5 13.33333333,-4.5</coordinates></LinearRing></innerBoundaryIs><innerBoundaryIs><LinearRing><coordinates>18.75,-12.83333333 18.75,-12.91666667 18.83333333,-12.91666667 18.83333333,-12.83333333 18.83333333,-12.75 18.75,-12.75 18.75,-12.83333333</coordinates></LinearRing></innerBoundaryIs><innerBoundaryIs><LinearRing><coordinates>28.25,-10.83333333 28.33333333,-10.83333333 28.33333333,-10.75 28.25,-10.75 28.25,-10.83333333</coordinates></LinearRing></innerBoundaryIs><innerBoundaryIs><LinearRing><coordinates>16.33333333,-10.25 16.33333333,-10.33333333 16.41666667,-10.33333333 16.41666667,-10.25 16.33333333,-10.25</coordinates></LinearRing></innerBoundaryIs><innerBoundaryIs><LinearRing><coordinates>30.83333333,-9.08333333 30.75,-9.08333333 30.75,-9.16666667 30.83333333,-9.16666667 30.83333333,-9.08333333</coordinates></LinearRing></innerBoundaryIs><innerBoundaryIs><LinearRing><coordinates>29.58333333,-9.16666667 29.66666667,-9.16666667 29.66666667,-9.08333333 29.58333333,-9.08333333 29.58333333,-9.16666667</coordinates></LinearRing></innerBoundaryIs><innerBoundaryIs><LinearRing><coordinates>15.66666667,-9.08333333 15.66666667,-9.16666667 15.58333333,-9.16666667 15.58333333,-9.25 15.66666667,-9.25 15.75,-9.25 15.83333333,-9.25 15.91666667,-9.25 15.91666667,-9.16666667 16.0,-9.16666667 16.08333333,-9.16666667 16.16666667,-9.16666667 16.25,-9.16666667 16.25,-9.08333333 16.25,-9.0 16.16666667,-9.0 16.16666667,-8.91666667 16.16666667,-8.83333333 16.08333333,-8.83333333 16.0,-8.83333333 15.91666667,-8.83333333 15.91666667,-8.91666667 15.91666667,-9.0 15.91666667,-9.08333333 15.83333333,-9.08333333 15.75,-9.08333333 15.66666667,-9.08333333</coordinates></LinearRing></innerBoundaryIs><innerBoundaryIs><LinearRing><coordinates>16.83333333,-8.41666667 16.83333333,-8.5 16.91666667,-8.5 17.0,-8.5 17.0,-8.41666667 17.0,-8.33333333 16.91666667,-8.33333333 16.91666667,-8.41666667 16.83333333,-8.41666667</coordinates></LinearRing></innerBoundaryIs><innerBoundaryIs><LinearRing><coordinates>25.58333333,-6.16666667 25.66666667,-6.16666667 25.66666667,-6.25 25.66666667,-6.33333333 25.66666667,-6.41666667 25.75,-6.41666667 25.75,-6.5 25.75,-6.58333333 25.83333333,-6.58333333 25.91666667,-6.58333333 25.91666667,-6.5 26.0,-6.5 26.0,-6.41666667 26.0,-6.33333333 26.0,-6.25 25.91666667,-6.25 25.91666667,-6.16666667 25.91666667,-6.08333333 26.0,-6.08333333 26,-6 26.0,-5.91666667 25.91666667,-5.91666667 25.91666667,-6.0 25.83333333,-6.0 25.75,-6.0 25.75,-6.08333333 25.66666667,-6.08333333 25.58333333,-6.08333333 25.58333333,-6.16666667</coordinates></LinearRing></innerBoundaryIs><innerBoundaryIs><LinearRing><coordinates>25.25,-6.75 25.25,-6.83333333 25.25,-6.91666667 25.33333333,-6.91666667 25.33333333,-6.83333333 25.41666667,-6.83333333 25.5,-6.83333333 25.5,-6.91666667 25.5,-7.0 25.58333333,-7.0 25.58333333,-7.08333333 25.66666667,-7.08333333 25.75,-7.08333333 25.75,-7.0 25.75,-6.91666667 25.66666667,-6.91666667 25.66666667,-6.83333333 25.66666667,-6.75 25.66666667,-6.66666667 25.58333333,-6.66666667 25.5,-6.66666667 25.5,-6.58333333 25.41666667,-6.58333333 25.41666667,-6.5 25.33333333,-6.5 25.33333333,-6.58333333 25.25,-6.58333333 25.25,-6.66666667 25.25,-6.75</coordinates></LinearRing></innerBoundaryIs><innerBoundaryIs><LinearRing><coordinates>14.41666667,-4.91666667 14.5,-4.91666667 14.5,-4.83333333 14.41666667,-4.83333333 14.41666667,-4.91666667</coordinates></LinearRing></innerBoundaryIs><innerBoundaryIs><LinearRing><coordinates>29.66666667,0.66666667 29.66666667,0.58333333 29.66666667,0.5 29.75,0.5 29.75,0.58333333 29.83333333,0.58333333 29.83333333,0.66666667 29.75,0.66666667 29.66666667,0.66666667</coordinates></LinearRing></innerBoundaryIs><innerBoundaryIs><LinearRing><coordinates>33.91666667,1.0 33.91666667,0.91666667 33.91666667,0.83333333 34.0,0.83333333 34.08333333,0.83333333 34.16666667,0.83333333 34.16666667,0.91666667 34.16666667,1.0 34.16666667,1.08333333 34.16666667,1.16666667 34.16666667,1.25 34.08333333,1.25 34.08333333,1.16666667 34.08333333,1.08333333 34.0,1.08333333 34,1 33.91666667,1.0</coordinates></LinearRing></innerBoundaryIs><innerBoundaryIs><LinearRing><coordinates>32.91666667,1.5 32.91666667,1.41666667 33.0,1.41666667 33.0,1.5 32.91666667,1.5</coordinates></LinearRing></innerBoundaryIs><innerBoundaryIs><LinearRing><coordinates>9.75,9.25 9.83333333,9.25 9.83333333,9.33333333 9.83333333,9.41666667 9.75,9.41666667 9.66666667,9.41666667 9.66666667,9.33333333 9.75,9.33333333 9.75,9.25</coordinates></LinearRing></innerBoundaryIs><innerBoundaryIs><LinearRing><coordinates>10.58333333,9.25 10.58333333,9.16666667 10.66666667,9.16666667 10.75,9.16666667 10.75,9.25 10.75,9.33333333 10.66666667,9.33333333 10.66666667,9.25 10.58333333,9.25</coordinates></LinearRing></innerBoundaryIs><innerBoundaryIs><LinearRing><coordinates>14.33333333,8.25 14.33333333,8.16666667 14.41666667,8.16666667 14.41666667,8.25 14.33333333,8.25</coordinates></LinearRing></innerBoundaryIs><innerBoundaryIs><LinearRing><coordinates>25.75,8.25 25.83333333,8.25 25.83333333,8.33333333 25.75,8.33333333 25.75,8.25</coordinates></LinearRing></innerBoundaryIs><innerBoundaryIs><LinearRing><coordinates>21.0,7.83333333 21.08333333,7.83333333 21.08333333,7.91666667 21.08333333,8.0 21,8 21.0,7.91666667 21.0,7.83333333</coordinates></LinearRing></innerBoundaryIs><innerBoundaryIs><LinearRing><coordinates>20.5,7.91666667 20.5,7.83333333 20.58333333,7.83333333 20.58333333,7.91666667 20.5,7.91666667</coordinates></LinearRing></innerBoundaryIs><innerBoundaryIs><LinearRing><coordinates>14.66666667,8.25 14.75,8.25 14.75,8.33333333 14.66666667,8.33333333 14.66666667,8.25</coordinates></LinearRing></innerBoundaryIs><innerBoundaryIs><LinearRing><coordinates>14.91666667,8.25 15.0,8.25 15.0,8.33333333 14.91666667,8.33333333 14.91666667,8.25</coordinates></LinearRing></innerBoundaryIs><innerBoundaryIs><LinearRing><coordinates>3.83333333,9.41666667 3.91666667,9.41666667 3.91666667,9.5 3.83333333,9.5 3.83333333,9.41666667</coordinates></LinearRing></innerBoundaryIs><innerBoundaryIs><LinearRing><coordinates>3.41666667,10.0 3.41666667,9.91666667 3.5,9.91666667 3.5,10.0 3.5,10.08333333 3.41666667,10.08333333 3.41666667,10.0</coordinates></LinearRing></innerBoundaryIs></Polygon><Polygon><outerBoundaryIs><LinearRing><coordinates>8.75,3.25 8.75,3.16666667 8.66666667,3.16666667 8.58333333,3.16666667 8.5,3.16666667 8.5,3.25 8.41666667,3.25 8.41666667,3.33333333 8.41666667,3.41666667 8.41666667,3.5 8.5,3.5 8.5,3.58333333 8.58333333,3.58333333 8.58333333,3.66666667 8.58333333,3.75 8.66666667,3.75 8.66666667,3.83333333 8.75,3.83333333 8.83333333,3.83333333 8.91666667,3.83333333 8.91666667,3.75 9.0,3.75 9.0,3.66666667 9.0,3.58333333 8.91666667,3.58333333 8.91666667,3.5 8.91666667,3.41666667 8.83333333,3.41666667 8.83333333,3.33333333 8.83333333,3.25 8.75,3.25</coordinates></LinearRing></outerBoundaryIs></Polygon></MultiGeometry>
  </Placemark>
</Folder>
</Document></kml>
