# Supplementary material for: Species conservation profiles of a random sample of world spiders III: Oecobiidae to Salticidae
Source: Biodivers Data J. 2018 Aug 2;(6):e27004. doi: 10.3897/BDJ.6.e27004 (PMC6086925; doi:10.3897/BDJ.6.e27004)
Supplement: Supplementary material 23 — Distribution of Dolomedesmendigoetmopasi Barrion, 1995 [file bdj-06-e27004-s023.kml]

<?xml version="1.0" encoding="UTF-8"?>
<kml xmlns="http://earth.google.com/kml/2.2">
<Document>
<name></name>
<description><![CDATA[]]></description>

<Style id="1">
<LineStyle>
<width>1</width>
<color>ff0000ff</color>
</LineStyle>
<PolyStyle>
<fill>0</fill>
</PolyStyle>
</Style>

<Placemark>
<name>R Polygon</name>
<description><![CDATA[]]></description>
<styleUrl>#1</styleUrl>
<visibility>1</visibility>
<MultiGeometry>
<Polygon>
<outerBoundaryIs>
<LinearRing>
<coordinates>
121.07,14.75
121.076342391966,14.7497986676472
121.082659245357,14.7491954812831
121.088925124436,14.7481928697263
121.095114798718,14.7467948701396
121.10120334457,14.7450071117741
121.107166245566,14.7428367933016
121.112979491209,14.7402926538287
121.11861967361,14.737384937707
121.124064081746,14.7341253532831
121.129290792905,14.7305270257531
121.134278760969,14.7266044443119
121.139007901148,14.7223734038105
121.143459170866,14.7178509411557
121.147614646429,14.7130552667085
121.151457595205,14.7080056909571
121.154972542995,14.7027225467611
121.158145336345,14.6972271074773
121.160963199535,14.6915415013002
121.163414786027,14.6856886221592
121.165490224144,14.6796920375328
121.167181156832,14.6735758935509
121.168480775301,14.6673648177667
121.169383846446,14.6610838199901
121.169886733918,14.6547581915824
121.169987412767,14.6484134036165
121.169685477595,14.6420750043143
121.168982144188,14.6357685161727
121.167880244621,14.6295193331935
121.166384215856,14.623352618631
121.164500081871,14.6172932036683
121.16223542941,14.6113654874307
121.159599377429,14.6055933387394
121.156602540378,14.6
121.153256985463,14.5946079936134
121.149576184053,14.5894390312862
121.145574957435,14.5845139266055
121.141269417138,14.5798525112294
121.136676900052,14.5754735550324
121.131815898622,14.5713946905257
121.126705986386,14.567632341857
121.121367739157,14.5642016586765
121.115822652173,14.5611164551345
121.110093053541,14.5583891542568
121.104202014333,14.5560307379214
121.098173255684,14.5540507026386
121.092031053279,14.5524570213115
121.085800139597,14.5512561111324
121.07950560433,14.5504528077427
121.07317279335,14.5500503457617
121.06682720665,14.5500503457617
121.06049439567,14.5504528077427
121.054199860403,14.5512561111324
121.047968946721,14.5524570213115
121.041826744316,14.5540507026386
121.035797985667,14.5560307379214
121.029906946459,14.5583891542568
121.024177347827,14.5611164551345
121.018632260843,14.5642016586765
121.013294013614,14.567632341857
121.008184101378,14.5713946905257
121.003323099948,14.5754735550324
120.998730582862,14.5798525112294
120.994425042565,14.5845139266055
120.990423815947,14.5894390312862
120.986743014537,14.5946079936134
120.983397459622,14.6
120.980400622571,14.6055933387394
120.97776457059,14.6113654874307
120.975499918129,14.6172932036683
120.973615784144,14.623352618631
120.972119755379,14.6295193331935
120.971017855812,14.6357685161727
120.970314522405,14.6420750043143
120.970012587233,14.6484134036165
120.970113266082,14.6547581915824
120.970616153554,14.6610838199901
120.971519224699,14.6673648177667
120.972818843168,14.6735758935509
120.974509775856,14.6796920375328
120.976585213973,14.6856886221592
120.979036800465,14.6915415013002
120.981854663655,14.6972271074773
120.985027457005,14.7027225467611
120.988542404795,14.7080056909571
120.992385353571,14.7130552667085
120.996540829134,14.7178509411557
121.000992098852,14.7223734038105
121.005721239031,14.7266044443119
121.010709207095,14.7305270257531
121.015935918254,14.7341253532831
121.02138032639,14.737384937707
121.027020508791,14.7402926538287
121.032833754434,14.7428367933016
121.03879665543,14.7450071117741
121.044885201282,14.7467948701396
121.051074875564,14.7481928697263
121.057340754643,14.7491954812831
121.063657608034,14.7497986676472
121.07,14.75
</coordinates>
</LinearRing>
</outerBoundaryIs>
</Polygon>
<Polygon>
<outerBoundaryIs>
<LinearRing>
<coordinates>
121.07,14.75
121.076342391966,14.7497986676472
121.082659245357,14.7491954812831
121.088925124436,14.7481928697263
121.095114798718,14.7467948701396
121.10120334457,14.7450071117741
121.107166245566,14.7428367933016
121.112979491209,14.7402926538287
121.11861967361,14.737384937707
121.124064081746,14.7341253532831
121.129290792905,14.7305270257531
121.134278760969,14.7266044443119
121.139007901148,14.7223734038105
121.143459170866,14.7178509411557
121.147614646429,14.7130552667085
121.151457595205,14.7080056909571
121.154972542995,14.7027225467611
121.158145336345,14.6972271074773
121.160963199535,14.6915415013002
121.163414786027,14.6856886221592
121.165490224144,14.6796920375328
121.167181156832,14.6735758935509
121.168480775301,14.6673648177667
121.169383846446,14.6610838199901
121.169886733918,14.6547581915824
121.169987412767,14.6484134036165
121.169685477595,14.6420750043143
121.168982144188,14.6357685161727
121.167880244621,14.6295193331935
121.166384215856,14.623352618631
121.164500081871,14.6172932036683
121.16223542941,14.6113654874307
121.159599377429,14.6055933387394
121.156602540378,14.6
121.153256985463,14.5946079936134
121.149576184053,14.5894390312862
121.145574957435,14.5845139266055
121.141269417138,14.5798525112294
121.136676900052,14.5754735550324
121.131815898622,14.5713946905257
121.126705986386,14.567632341857
121.121367739157,14.5642016586765
121.115822652173,14.5611164551345
121.110093053541,14.5583891542568
121.104202014333,14.5560307379214
121.098173255684,14.5540507026386
121.092031053279,14.5524570213115
121.085800139597,14.5512561111324
121.07950560433,14.5504528077427
121.07317279335,14.5500503457617
121.06682720665,14.5500503457617
121.06049439567,14.5504528077427
121.054199860403,14.5512561111324
121.047968946721,14.5524570213115
121.041826744316,14.5540507026386
121.035797985667,14.5560307379214
121.029906946459,14.5583891542568
121.024177347827,14.5611164551345
121.018632260843,14.5642016586765
121.013294013614,14.567632341857
121.008184101378,14.5713946905257
121.003323099948,14.5754735550324
120.998730582862,14.5798525112294
120.994425042565,14.5845139266055
120.990423815947,14.5894390312862
120.986743014537,14.5946079936134
120.983397459622,14.6
120.980400622571,14.6055933387394
120.97776457059,14.6113654874307
120.975499918129,14.6172932036683
120.973615784144,14.623352618631
120.972119755379,14.6295193331935
120.971017855812,14.6357685161727
120.970314522405,14.6420750043143
120.970012587233,14.6484134036165
120.970113266082,14.6547581915824
120.970616153554,14.6610838199901
120.971519224699,14.6673648177667
120.972818843168,14.6735758935509
120.974509775856,14.6796920375328
120.976585213973,14.6856886221592
120.979036800465,14.6915415013002
120.981854663655,14.6972271074773
120.985027457005,14.7027225467611
120.988542404795,14.7080056909571
120.992385353571,14.7130552667085
120.996540829134,14.7178509411557
121.000992098852,14.7223734038105
121.005721239031,14.7266044443119
121.010709207095,14.7305270257531
121.015935918254,14.7341253532831
121.02138032639,14.737384937707
121.027020508791,14.7402926538287
121.032833754434,14.7428367933016
121.03879665543,14.7450071117741
121.044885201282,14.7467948701396
121.051074875564,14.7481928697263
121.057340754643,14.7491954812831
121.063657608034,14.7497986676472
121.07,14.75
</coordinates>
</LinearRing>
</outerBoundaryIs>
</Polygon>
<Polygon>
<outerBoundaryIs>
<LinearRing>
<coordinates>
121.07,14.75
121.076342391966,14.7497986676472
121.082659245357,14.7491954812831
121.088925124436,14.7481928697263
121.095114798718,14.7467948701396
121.10120334457,14.7450071117741
121.107166245566,14.7428367933016
121.112979491209,14.7402926538287
121.11861967361,14.737384937707
121.124064081746,14.7341253532831
121.129290792905,14.7305270257531
121.134278760969,14.7266044443119
121.139007901148,14.7223734038105
121.143459170866,14.7178509411557
121.147614646429,14.7130552667085
121.151457595205,14.7080056909571
121.154972542995,14.7027225467611
121.158145336345,14.6972271074773
121.160963199535,14.6915415013002
121.163414786027,14.6856886221592
121.165490224144,14.6796920375328
121.167181156832,14.6735758935509
121.168480775301,14.6673648177667
121.169383846446,14.6610838199901
121.169886733918,14.6547581915824
121.169987412767,14.6484134036165
121.169685477595,14.6420750043143
121.168982144188,14.6357685161727
121.167880244621,14.6295193331935
121.166384215856,14.623352618631
121.164500081871,14.6172932036683
121.16223542941,14.6113654874307
121.159599377429,14.6055933387394
121.156602540378,14.6
121.153256985463,14.5946079936134
121.149576184053,14.5894390312862
121.145574957435,14.5845139266055
121.141269417138,14.5798525112294
121.136676900052,14.5754735550324
121.131815898622,14.5713946905257
121.126705986386,14.567632341857
121.121367739157,14.5642016586765
121.115822652173,14.5611164551345
121.110093053541,14.5583891542568
121.104202014333,14.5560307379214
121.098173255684,14.5540507026386
121.092031053279,14.5524570213115
121.085800139597,14.5512561111324
121.07950560433,14.5504528077427
121.07317279335,14.5500503457617
121.06682720665,14.5500503457617
121.06049439567,14.5504528077427
121.054199860403,14.5512561111324
121.047968946721,14.5524570213115
121.041826744316,14.5540507026386
121.035797985667,14.5560307379214
121.029906946459,14.5583891542568
121.024177347827,14.5611164551345
121.018632260843,14.5642016586765
121.013294013614,14.567632341857
121.008184101378,14.5713946905257
121.003323099948,14.5754735550324
120.998730582862,14.5798525112294
120.994425042565,14.5845139266055
120.990423815947,14.5894390312862
120.986743014537,14.5946079936134
120.983397459622,14.6
120.980400622571,14.6055933387394
120.97776457059,14.6113654874307
120.975499918129,14.6172932036683
120.973615784144,14.623352618631
120.972119755379,14.6295193331935
120.971017855812,14.6357685161727
120.970314522405,14.6420750043143
120.970012587233,14.6484134036165
120.970113266082,14.6547581915824
120.970616153554,14.6610838199901
120.971519224699,14.6673648177667
120.972818843168,14.6735758935509
120.974509775856,14.6796920375328
120.976585213973,14.6856886221592
120.979036800465,14.6915415013002
120.981854663655,14.6972271074773
120.985027457005,14.7027225467611
120.988542404795,14.7080056909571
120.992385353571,14.7130552667085
120.996540829134,14.7178509411557
121.000992098852,14.7223734038105
121.005721239031,14.7266044443119
121.010709207095,14.7305270257531
121.015935918254,14.7341253532831
121.02138032639,14.737384937707
121.027020508791,14.7402926538287
121.032833754434,14.7428367933016
121.03879665543,14.7450071117741
121.044885201282,14.7467948701396
121.051074875564,14.7481928697263
121.057340754643,14.7491954812831
121.063657608034,14.7497986676472
121.07,14.75
</coordinates>
</LinearRing>
</outerBoundaryIs>
</Polygon>
<Polygon>
<outerBoundaryIs>
<LinearRing>
<coordinates>
121.07,14.75
121.076342391966,14.7497986676472
121.082659245357,14.7491954812831
121.088925124436,14.7481928697263
121.095114798718,14.7467948701396
121.10120334457,14.7450071117741
121.107166245566,14.7428367933016
121.112979491209,14.7402926538287
121.11861967361,14.737384937707
121.124064081746,14.7341253532831
121.129290792905,14.7305270257531
121.134278760969,14.7266044443119
121.139007901148,14.7223734038105
121.143459170866,14.7178509411557
121.147614646429,14.7130552667085
121.151457595205,14.7080056909571
121.154972542995,14.7027225467611
121.158145336345,14.6972271074773
121.160963199535,14.6915415013002
121.163414786027,14.6856886221592
121.165490224144,14.6796920375328
121.167181156832,14.6735758935509
121.168480775301,14.6673648177667
121.169383846446,14.6610838199901
121.169886733918,14.6547581915824
121.169987412767,14.6484134036165
121.169685477595,14.6420750043143
121.168982144188,14.6357685161727
121.167880244621,14.6295193331935
121.166384215856,14.623352618631
121.164500081871,14.6172932036683
121.16223542941,14.6113654874307
121.159599377429,14.6055933387394
121.156602540378,14.6
121.153256985463,14.5946079936134
121.149576184053,14.5894390312862
121.145574957435,14.5845139266055
121.141269417138,14.5798525112294
121.136676900052,14.5754735550324
121.131815898622,14.5713946905257
121.126705986386,14.567632341857
121.121367739157,14.5642016586765
121.115822652173,14.5611164551345
121.110093053541,14.5583891542568
121.104202014333,14.5560307379214
121.098173255684,14.5540507026386
121.092031053279,14.5524570213115
121.085800139597,14.5512561111324
121.07950560433,14.5504528077427
121.07317279335,14.5500503457617
121.06682720665,14.5500503457617
121.06049439567,14.5504528077427
121.054199860403,14.5512561111324
121.047968946721,14.5524570213115
121.041826744316,14.5540507026386
121.035797985667,14.5560307379214
121.029906946459,14.5583891542568
121.024177347827,14.5611164551345
121.018632260843,14.5642016586765
121.013294013614,14.567632341857
121.008184101378,14.5713946905257
121.003323099948,14.5754735550324
120.998730582862,14.5798525112294
120.994425042565,14.5845139266055
120.990423815947,14.5894390312862
120.986743014537,14.5946079936134
120.983397459622,14.6
120.980400622571,14.6055933387394
120.97776457059,14.6113654874307
120.975499918129,14.6172932036683
120.973615784144,14.623352618631
120.972119755379,14.6295193331935
120.971017855812,14.6357685161727
120.970314522405,14.6420750043143
120.970012587233,14.6484134036165
120.970113266082,14.6547581915824
120.970616153554,14.6610838199901
120.971519224699,14.6673648177667
120.972818843168,14.6735758935509
120.974509775856,14.6796920375328
120.976585213973,14.6856886221592
120.979036800465,14.6915415013002
120.981854663655,14.6972271074773
120.985027457005,14.7027225467611
120.988542404795,14.7080056909571
120.992385353571,14.7130552667085
120.996540829134,14.7178509411557
121.000992098852,14.7223734038105
121.005721239031,14.7266044443119
121.010709207095,14.7305270257531
121.015935918254,14.7341253532831
121.02138032639,14.737384937707
121.027020508791,14.7402926538287
121.032833754434,14.7428367933016
121.03879665543,14.7450071117741
121.044885201282,14.7467948701396
121.051074875564,14.7481928697263
121.057340754643,14.7491954812831
121.063657608034,14.7497986676472
121.07,14.75
</coordinates>
</LinearRing>
</outerBoundaryIs>
</Polygon>
</MultiGeometry>
</Placemark>
</Document>
</kml>
