# Supplementary material for: Species conservation profiles of a random sample of world spiders III: Oecobiidae to Salticidae
Source: Biodivers Data J. 2018 Aug 2;(6):e27004. doi: 10.3897/BDJ.6.e27004 (PMC6086925; doi:10.3897/BDJ.6.e27004)
Supplement: Supplementary material 25 — Distribution of Hygropodalongitarsis (Thorell, 1877) [file bdj-06-e27004-s025.kml]

<?xml version="1.0" encoding="UTF-8"?>
<kml xmlns="http://earth.google.com/kml/2.2">
<Document>
<name></name>
<description><![CDATA[]]></description>

<Style id="1">
<LineStyle>
<width>1</width>
<color>ff0000ff</color>
</LineStyle>
<PolyStyle>
<fill>0</fill>
</PolyStyle>
</Style>

<Placemark>
<name>R Polygon</name>
<description><![CDATA[]]></description>
<styleUrl>#1</styleUrl>
<visibility>1</visibility>
<MultiGeometry>
<Polygon>
<outerBoundaryIs>
<LinearRing>
<coordinates>
120.5,-1.9
120.506342391966,-1.90020133235281
120.512659245357,-1.90080451871692
120.518925124436,-1.90180713027373
120.525114798718,-1.90320512986036
120.53120334457,-1.90499288822591
120.537166245566,-1.90716320669839
120.542979491209,-1.90970734617134
120.54861967361,-1.91261506229302
120.554064081746,-1.91587464671688
120.559290792905,-1.91947297424689
120.564278760969,-1.9233955556881
120.569007901148,-1.92762659618949
120.573459170866,-1.93214905884429
120.577614646429,-1.93694473329155
120.581457595205,-1.94199430904288
120.584972542995,-1.94727745323895
120.588145336345,-1.95277289252273
120.590963199535,-1.95845849869981
120.593414786027,-1.96431137784081
120.595490224144,-1.97030796246717
120.597181156832,-1.97642410644906
120.598480775301,-1.98263518223331
120.599383846446,-1.9889161800099
120.599886733918,-1.99524180841763
120.599987412767,-2.00158659638348
120.599685477595,-2.00792499568568
120.598982144188,-2.01423148382733
120.597880244621,-2.02048066680652
120.596384215856,-2.026647381369
120.594500081871,-2.03270679633174
120.59223542941,-2.03863451256931
120.589599377429,-2.04440666126058
120.586602540378,-2.05
120.583256985463,-2.05539200638661
120.579576184053,-2.06056096871377
120.575574957435,-2.06548607339453
120.571269417138,-2.07014748877063
120.566676900052,-2.07452644496758
120.561815898622,-2.07860530947428
120.556705986386,-2.08236765814298
120.551367739157,-2.0857983413235
120.545822652173,-2.08888354486549
120.540093053541,-2.09161084574321
120.534202014333,-2.09396926207859
120.528173255684,-2.09594929736145
120.522031053279,-2.09754297868854
120.515800139597,-2.09874388886764
120.50950560433,-2.09954719225731
120.50317279335,-2.09994965423832
120.49682720665,-2.09994965423832
120.49049439567,-2.09954719225731
120.484199860403,-2.09874388886764
120.477968946721,-2.09754297868854
120.471826744316,-2.09594929736145
120.465797985667,-2.09396926207859
120.459906946459,-2.09161084574321
120.454177347827,-2.08888354486549
120.448632260843,-2.0857983413235
120.443294013614,-2.08236765814298
120.438184101378,-2.07860530947428
120.433323099948,-2.07452644496758
120.428730582862,-2.07014748877063
120.424425042565,-2.06548607339453
120.420423815947,-2.06056096871377
120.416743014537,-2.05539200638661
120.413397459622,-2.05
120.410400622571,-2.04440666126058
120.40776457059,-2.03863451256931
120.405499918129,-2.03270679633174
120.403615784144,-2.026647381369
120.402119755379,-2.02048066680652
120.401017855812,-2.01423148382733
120.400314522405,-2.00792499568568
120.400012587233,-2.00158659638348
120.400113266082,-1.99524180841763
120.400616153554,-1.9889161800099
120.401519224699,-1.98263518223331
120.402818843168,-1.97642410644906
120.404509775856,-1.97030796246717
120.406585213973,-1.96431137784081
120.409036800465,-1.95845849869981
120.411854663655,-1.95277289252273
120.415027457005,-1.94727745323895
120.418542404795,-1.94199430904288
120.422385353571,-1.93694473329155
120.426540829134,-1.93214905884429
120.430992098852,-1.92762659618949
120.435721239031,-1.9233955556881
120.440709207095,-1.91947297424689
120.445935918254,-1.91587464671688
120.45138032639,-1.91261506229302
120.457020508791,-1.90970734617134
120.462833754434,-1.90716320669839
120.46879665543,-1.90499288822591
120.474885201282,-1.90320512986036
120.481074875564,-1.90180713027373
120.487340754643,-1.90080451871692
120.493657608034,-1.90020133235281
120.5,-1.9
</coordinates>
</LinearRing>
</outerBoundaryIs>
</Polygon>
<Polygon>
<outerBoundaryIs>
<LinearRing>
<coordinates>
108.18,12.5
108.186342391966,12.4997986676472
108.192659245357,12.4991954812831
108.198925124436,12.4981928697263
108.205114798718,12.4967948701396
108.21120334457,12.4950071117741
108.217166245566,12.4928367933016
108.222979491209,12.4902926538287
108.22861967361,12.487384937707
108.234064081746,12.4841253532831
108.239290792905,12.4805270257531
108.244278760969,12.4766044443119
108.249007901148,12.4723734038105
108.253459170866,12.4678509411557
108.257614646429,12.4630552667085
108.261457595205,12.4580056909571
108.264972542995,12.4527225467611
108.268145336345,12.4472271074773
108.270963199535,12.4415415013002
108.273414786027,12.4356886221592
108.275490224144,12.4296920375328
108.277181156832,12.4235758935509
108.278480775301,12.4173648177667
108.279383846446,12.4110838199901
108.279886733918,12.4047581915824
108.279987412767,12.3984134036165
108.279685477595,12.3920750043143
108.278982144188,12.3857685161727
108.277880244621,12.3795193331935
108.276384215856,12.373352618631
108.274500081871,12.3672932036683
108.27223542941,12.3613654874307
108.269599377429,12.3555933387394
108.266602540378,12.35
108.263256985463,12.3446079936134
108.259576184053,12.3394390312862
108.255574957435,12.3345139266055
108.251269417138,12.3298525112294
108.246676900052,12.3254735550324
108.241815898622,12.3213946905257
108.236705986386,12.317632341857
108.231367739157,12.3142016586765
108.225822652173,12.3111164551345
108.220093053541,12.3083891542568
108.214202014333,12.3060307379214
108.208173255684,12.3040507026386
108.202031053279,12.3024570213115
108.195800139597,12.3012561111324
108.18950560433,12.3004528077427
108.18317279335,12.3000503457617
108.17682720665,12.3000503457617
108.17049439567,12.3004528077427
108.164199860403,12.3012561111324
108.157968946721,12.3024570213115
108.151826744316,12.3040507026386
108.145797985667,12.3060307379214
108.139906946459,12.3083891542568
108.134177347827,12.3111164551345
108.128632260843,12.3142016586765
108.123294013614,12.317632341857
108.118184101378,12.3213946905257
108.113323099948,12.3254735550324
108.108730582862,12.3298525112294
108.104425042565,12.3345139266055
108.100423815947,12.3394390312862
108.096743014537,12.3446079936134
108.093397459622,12.35
108.090400622571,12.3555933387394
108.08776457059,12.3613654874307
108.085499918129,12.3672932036683
108.083615784144,12.373352618631
108.082119755379,12.3795193331935
108.081017855812,12.3857685161727
108.080314522405,12.3920750043143
108.080012587233,12.3984134036165
108.080113266082,12.4047581915824
108.080616153554,12.4110838199901
108.081519224699,12.4173648177667
108.082818843168,12.4235758935509
108.084509775856,12.4296920375328
108.086585213973,12.4356886221592
108.089036800465,12.4415415013002
108.091854663655,12.4472271074773
108.095027457005,12.4527225467611
108.098542404795,12.4580056909571
108.102385353571,12.4630552667085
108.106540829134,12.4678509411557
108.110992098852,12.4723734038105
108.115721239031,12.4766044443119
108.120709207095,12.4805270257531
108.125935918254,12.4841253532831
108.13138032639,12.487384937707
108.137020508791,12.4902926538287
108.142833754434,12.4928367933016
108.14879665543,12.4950071117741
108.154885201282,12.4967948701396
108.161074875564,12.4981928697263
108.167340754643,12.4991954812831
108.173657608034,12.4997986676472
108.18,12.5
</coordinates>
</LinearRing>
</outerBoundaryIs>
</Polygon>
</MultiGeometry>
</Placemark>
</Document>
</kml>
