# Supplementary material for: Species conservation profiles of a random sample of world spiders III: Oecobiidae to Salticidae
Source: Biodivers Data J. 2018 Aug 2;(6):e27004. doi: 10.3897/BDJ.6.e27004 (PMC6086925; doi:10.3897/BDJ.6.e27004)
Supplement: Supplementary material 26 — Distribution of Prodidomuswoodleigh Platnick & Baehr, 2006 [file bdj-06-e27004-s026.kml]

<?xml version="1.0" encoding="utf-8" ?>
<kml xmlns="http://www.opengis.net/kml/2.2">
<Document id="root_doc">
<Schema name="Prodidomus_woodleigh.kml" id="Prodidomus_woodleigh.kml">
	<SimpleField name="layer" type="float"></SimpleField>
</Schema>
<Folder><name>Prodidomus_woodleigh.kml</name>
  <Placemark>
	<Style><LineStyle><color>ff0000ff</color></LineStyle><PolyStyle><fill>0</fill></PolyStyle></Style>
	<ExtendedData><SchemaData schemaUrl="#Prodidomus_woodleigh.kml">
		<SimpleData name="layer">1</SimpleData>
	</SchemaData></ExtendedData>
      <MultiGeometry><Polygon><outerBoundaryIs><LinearRing><coordinates>115.75,-23.16666667 115.83333333,-23.16666667 115.83333333,-23.25 115.75,-23.25 115.75,-23.16666667</coordinates></LinearRing></outerBoundaryIs></Polygon><Polygon><outerBoundaryIs><LinearRing><coordinates>115.83333333,-20.91666667 115.91666667,-20.91666667 115.91666667,-21.0 115.83333333,-21.0 115.83333333,-20.91666667</coordinates></LinearRing></outerBoundaryIs></Polygon><Polygon><outerBoundaryIs><LinearRing><coordinates>115.91666667,-21.16666667 115.91666667,-21.25 115.83333333,-21.25 115.75,-21.25 115.75,-21.16666667 115.83333333,-21.16666667 115.83333333,-21.08333333 115.91666667,-21.08333333 115.91666667,-21.16666667</coordinates></LinearRing></outerBoundaryIs></Polygon><Polygon><outerBoundaryIs><LinearRing><coordinates>115.58333333,-20.58333333 115.58333333,-20.66666667 115.5,-20.66666667 115.5,-20.58333333 115.5,-20.5 115.5,-20.41666667 115.5,-20.33333333 115.58333333,-20.33333333 115.58333333,-20.41666667 115.58333333,-20.5 115.58333333,-20.58333333</coordinates></LinearRing></outerBoundaryIs></Polygon><Polygon><outerBoundaryIs><LinearRing><coordinates>115.33333333,-20.91666667 115.33333333,-21.0 115.25,-21.0 115.25,-20.91666667 115.25,-20.83333333 115.25,-20.75 115.33333333,-20.75 115.33333333,-20.66666667 115.41666667,-20.66666667 115.5,-20.66666667 115.5,-20.75 115.5,-20.83333333 115.5,-20.91666667 115.41666667,-20.91666667 115.33333333,-20.91666667</coordinates></LinearRing></outerBoundaryIs></Polygon><Polygon><outerBoundaryIs><LinearRing><coordinates>114.91666667,-21.41666667 115.0,-21.41666667 115.08333333,-21.41666667 115.08333333,-21.5 115.0,-21.5 114.91666667,-21.5 114.91666667,-21.41666667</coordinates></LinearRing></outerBoundaryIs></Polygon><Polygon><outerBoundaryIs><LinearRing><coordinates>114.66666667,-21.58333333 114.75,-21.58333333 114.75,-21.66666667 114.66666667,-21.66666667 114.66666667,-21.58333333</coordinates></LinearRing></outerBoundaryIs></Polygon><Polygon><outerBoundaryIs><LinearRing><coordinates>114.75,-21.5 114.83333333,-21.5 114.83333333,-21.58333333 114.75,-21.58333333 114.75,-21.5</coordinates></LinearRing></outerBoundaryIs></Polygon><Polygon><outerBoundaryIs><LinearRing><coordinates>114.25,-21.66666667 114.33333333,-21.66666667 114.33333333,-21.58333333 114.41666667,-21.58333333 114.41666667,-21.66666667 114.41666667,-21.75 114.33333333,-21.75 114.25,-21.75 114.25,-21.66666667</coordinates></LinearRing></outerBoundaryIs></Polygon><Polygon><outerBoundaryIs><LinearRing><coordinates>117.41666667,-21.91666667 117.5,-21.91666667 117.5,-22.0 117.41666667,-22.0 117.41666667,-21.91666667</coordinates></LinearRing></outerBoundaryIs></Polygon><Polygon><outerBoundaryIs><LinearRing><coordinates>117.16666667,-21.83333333 117.25,-21.83333333 117.33333333,-21.83333333 117.41666667,-21.83333333 117.41666667,-21.91666667 117.33333333,-21.91666667 117.25,-21.91666667 117.16666667,-21.91666667 117.16666667,-21.83333333</coordinates></LinearRing></outerBoundaryIs></Polygon><Polygon><outerBoundaryIs><LinearRing><coordinates>115.66666667,-22.91666667 115.58333333,-22.91666667 115.5,-22.91666667 115.5,-22.83333333 115.41666667,-22.83333333 115.33333333,-22.83333333 115.33333333,-22.75 115.33333333,-22.66666667 115.33333333,-22.58333333 115.25,-22.58333333 115.16666667,-22.58333333 115.08333333,-22.58333333 115.08333333,-22.5 115.08333333,-22.41666667 115.08333333,-22.33333333 115.16666667,-22.33333333 115.25,-22.33333333 115.25,-22.41666667 115.25,-22.5 115.33333333,-22.5 115.33333333,-22.41666667 115.41666667,-22.41666667 115.5,-22.41666667 115.5,-22.5 115.58333333,-22.5 115.58333333,-22.58333333 115.66666667,-22.58333333 115.66666667,-22.66666667 115.75,-22.66666667 115.83333333,-22.66666667 115.83333333,-22.75 115.91666667,-22.75 116.0,-22.75 116.08333333,-22.75 116.08333333,-22.83333333 116.08333333,-22.91666667 116.16666667,-22.91666667 116.16666667,-23.0 116.25,-23.0 116.25,-23.08333333 116.25,-23.16666667 116.16666667,-23.16666667 116.16666667,-23.25 116.08333333,-23.25 116.08333333,-23.16666667 116.0,-23.16666667 116.0,-23.08333333 115.91666667,-23.08333333 115.91666667,-23.16666667 115.83333333,-23.16666667 115.83333333,-23.08333333 115.83333333,-23.0 115.75,-23.0 115.75,-22.91666667 115.66666667,-22.91666667</coordinates></LinearRing></outerBoundaryIs></Polygon><Polygon><outerBoundaryIs><LinearRing><coordinates>114.16666667,-27.66666667 114.16666667,-27.75 114.08333333,-27.75 114.08333333,-27.66666667 114.08333333,-27.58333333 114.08333333,-27.5 114.0,-27.5 114.0,-27.41666667 114.0,-27.33333333 113.91666667,-27.33333333 113.91666667,-27.25 113.91666667,-27.16666667 113.83333333,-27.16666667 113.83333333,-27.08333333 113.75,-27.08333333 113.75,-27.0 113.75,-26.91666667 113.66666667,-26.91666667 113.66666667,-26.83333333 113.58333333,-26.83333333 113.58333333,-26.75 113.58333333,-26.66666667 113.5,-26.66666667 113.5,-26.58333333 113.41666667,-26.58333333 113.33333333,-26.58333333 113.33333333,-26.5 113.25,-26.5 113.25,-26.41666667 113.25,-26.33333333 113.25,-26.25 113.16666667,-26.25 113.16666667,-26.16666667 113.08333333,-26.16666667 113.08333333,-26.08333333 113.08333333,-26.0 113,-26 113.0,-25.91666667 113.0,-25.83333333 112.91666667,-25.83333333 112.91666667,-25.75 112.91666667,-25.66666667 112.91666667,-25.58333333 112.91666667,-25.5 112.91666667,-25.41666667 113.0,-25.41666667 113.0,-25.5 113.0,-25.58333333 113.08333333,-25.58333333 113.08333333,-25.66666667 113.08333333,-25.75 113.16666667,-25.75 113.16666667,-25.83333333 113.16666667,-25.91666667 113.25,-25.91666667 113.25,-26.0 113.33333333,-26.0 113.41666667,-26.0 113.41666667,-26.08333333 113.41666667,-26.16666667 113.5,-26.16666667 113.5,-26.08333333 113.5,-26.0 113.5,-25.91666667 113.5,-25.83333333 113.41666667,-25.83333333 113.41666667,-25.75 113.41666667,-25.66666667 113.41666667,-25.58333333 113.41666667,-25.5 113.5,-25.5 113.5,-25.58333333 113.58333333,-25.58333333 113.58333333,-25.66666667 113.66666667,-25.66666667 113.66666667,-25.75 113.75,-25.75 113.75,-25.83333333 113.75,-25.91666667 113.75,-26.0 113.75,-26.08333333 113.83333333,-26.08333333 113.83333333,-26.0 113.83333333,-25.91666667 113.83333333,-25.83333333 113.83333333,-25.75 113.91666667,-25.75 113.91666667,-25.83333333 113.91666667,-25.91666667 113.91666667,-26.0 113.91666667,-26.08333333 114.0,-26.08333333 114.0,-26.16666667 114.0,-26.25 114.0,-26.33333333 114.08333333,-26.33333333 114.16666667,-26.33333333 114.16666667,-26.25 114.16666667,-26.16666667 114.16666667,-26.08333333 114.16666667,-26.0 114.16666667,-25.91666667 114.16666667,-25.83333333 114.08333333,-25.83333333 114.08333333,-25.75 114.08333333,-25.66666667 114.0,-25.66666667 114.0,-25.58333333 113.91666667,-25.58333333 113.91666667,-25.5 113.83333333,-25.5 113.83333333,-25.41666667 113.83333333,-25.33333333 113.83333333,-25.25 113.75,-25.25 113.75,-25.16666667 113.66666667,-25.16666667 113.66666667,-25.08333333 113.66666667,-25.0 113.58333333,-25.0 113.58333333,-24.91666667 113.58333333,-24.83333333 113.58333333,-24.75 113.5,-24.75 113.5,-24.66666667 113.5,-24.58333333 113.41666667,-24.58333333 113.41666667,-24.5 113.33333333,-24.5 113.33333333,-24.41666667 113.33333333,-24.33333333 113.33333333,-24.25 113.33333333,-24.16666667 113.41666667,-24.16666667 113.41666667,-24.08333333 113.41666667,-24.0 113.41666667,-23.91666667 113.41666667,-23.83333333 113.5,-23.83333333 113.5,-23.75 113.5,-23.66666667 113.58333333,-23.66666667 113.58333333,-23.58333333 113.66666667,-23.58333333 113.66666667,-23.5 113.75,-23.5 113.75,-23.41666667 113.75,-23.33333333 113.75,-23.25 113.75,-23.16666667 113.75,-23.08333333 113.75,-23.0 113.75,-22.91666667 113.75,-22.83333333 113.75,-22.75 113.66666667,-22.75 113.66666667,-22.66666667 113.66666667,-22.58333333 113.58333333,-22.58333333 113.58333333,-22.5 113.66666667,-22.5 113.66666667,-22.41666667 113.75,-22.41666667 113.75,-22.33333333 113.75,-22.25 113.83333333,-22.25 113.83333333,-22.16666667 113.83333333,-22.08333333 113.83333333,-22.0 113.91666667,-22.0 113.91666667,-21.91666667 113.91666667,-21.83333333 114.0,-21.83333333 114.0,-21.75 114.08333333,-21.75 114.16666667,-21.75 114.25,-21.75 114.25,-21.83333333 114.16666667,-21.83333333 114.16666667,-21.91666667 114.16666667,-22.0 114.16666667,-22.08333333 114.16666667,-22.16666667 114.16666667,-22.25 114.25,-22.25 114.25,-22.33333333 114.25,-22.41666667 114.33333333,-22.41666667 114.33333333,-22.33333333 114.33333333,-22.25 114.41666667,-22.25 114.41666667,-22.16666667 114.41666667,-22.08333333 114.5,-22.08333333 114.5,-22.0 114.5,-21.91666667 114.58333333,-21.91666667 114.58333333,-21.83333333 114.66666667,-21.83333333 114.66666667,-21.75 114.75,-21.75 114.83333333,-21.75 114.83333333,-21.66666667 114.91666667,-21.66666667 115.0,-21.66666667 115.0,-21.58333333 115.08333333,-21.58333333 115.16666667,-21.58333333 115.16666667,-21.5 115.25,-21.5 115.33333333,-21.5 115.33333333,-21.41666667 115.41666667,-21.41666667 115.5,-21.41666667 115.5,-21.33333333 115.58333333,-21.33333333 115.58333333,-21.25 115.66666667,-21.25 115.75,-21.25 115.75,-21.33333333 115.83333333,-21.33333333 115.91666667,-21.33333333 116.0,-21.33333333 116.0,-21.41666667 116.08333333,-21.41666667 116.08333333,-21.5 116.16666667,-21.5 116.16666667,-21.58333333 116.25,-21.58333333 116.25,-21.66666667 116.33333333,-21.66666667 116.33333333,-21.58333333 116.41666667,-21.58333333 116.5,-21.58333333 116.58333333,-21.58333333 116.66666667,-21.58333333 116.75,-21.58333333 116.75,-21.66666667 116.83333333,-21.66666667 116.91666667,-21.66666667 117.0,-21.66666667 117.0,-21.75 117.08333333,-21.75 117.16666667,-21.75 117.16666667,-21.83333333 117.08333333,-21.83333333 117.08333333,-21.91666667 117.0,-21.91666667 116.91666667,-21.91666667 116.91666667,-22.0 116.83333333,-22.0 116.75,-22.0 116.66666667,-22.0 116.58333333,-22.0 116.58333333,-22.08333333 116.5,-22.08333333 116.5,-22.16666667 116.5,-22.25 116.5,-22.33333333 116.5,-22.41666667 116.58333333,-22.41666667 116.58333333,-22.33333333 116.66666667,-22.33333333 116.75,-22.33333333 116.75,-22.41666667 116.66666667,-22.41666667 116.66666667,-22.5 116.66666667,-22.58333333 116.66666667,-22.66666667 116.66666667,-22.75 116.66666667,-22.83333333 116.58333333,-22.83333333 116.58333333,-22.75 116.5,-22.75 116.5,-22.66666667 116.41666667,-22.66666667 116.33333333,-22.66666667 116.25,-22.66666667 116.16666667,-22.66666667 116.16666667,-22.58333333 116.16666667,-22.5 116.16666667,-22.41666667 116.16666667,-22.33333333 116.08333333,-22.33333333 116.08333333,-22.25 116.0,-22.25 116.0,-22.16666667 115.91666667,-22.16666667 115.91666667,-22.25 115.91666667,-22.33333333 115.83333333,-22.33333333 115.83333333,-22.25 115.83333333,-22.16666667 115.83333333,-22.08333333 115.83333333,-22.0 115.91666667,-22.0 115.91666667,-21.91666667 115.91666667,-21.83333333 115.83333333,-21.83333333 115.75,-21.83333333 115.75,-21.91666667 115.66666667,-21.91666667 115.66666667,-22.0 115.58333333,-22.0 115.58333333,-22.08333333 115.66666667,-22.08333333 115.66666667,-22.16666667 115.58333333,-22.16666667 115.58333333,-22.25 115.5,-22.25 115.41666667,-22.25 115.41666667,-22.16666667 115.33333333,-22.16666667 115.33333333,-22.25 115.25,-22.25 115.16666667,-22.25 115.08333333,-22.25 115.0,-22.25 115.0,-22.33333333 114.91666667,-22.33333333 114.91666667,-22.41666667 114.83333333,-22.41666667 114.83333333,-22.5 114.83333333,-22.58333333 114.75,-22.58333333 114.75,-22.66666667 114.75,-22.75 114.66666667,-22.75 114.66666667,-22.83333333 114.66666667,-22.91666667 114.75,-22.91666667 114.83333333,-22.91666667 114.91666667,-22.91666667 114.91666667,-23.0 115,-23 115.08333333,-23.0 115.16666667,-23.0 115.16666667,-22.91666667 115.25,-22.91666667 115.33333333,-22.91666667 115.33333333,-23.0 115.41666667,-23.0 115.41666667,-23.08333333 115.5,-23.08333333 115.5,-23.0 115.58333333,-23.0 115.58333333,-23.08333333 115.58333333,-23.16666667 115.66666667,-23.16666667 115.66666667,-23.25 115.58333333,-23.25 115.58333333,-23.33333333 115.5,-23.33333333 115.5,-23.41666667 115.41666667,-23.41666667 115.41666667,-23.5 115.41666667,-23.58333333 115.41666667,-23.66666667 115.33333333,-23.66666667 115.33333333,-23.75 115.33333333,-23.83333333 115.33333333,-23.91666667 115.33333333,-24.0 115.33333333,-24.08333333 115.33333333,-24.16666667 115.33333333,-24.25 115.41666667,-24.25 115.41666667,-24.33333333 115.41666667,-24.41666667 115.41666667,-24.5 115.33333333,-24.5 115.33333333,-24.58333333 115.25,-24.58333333 115.16666667,-24.58333333 115.16666667,-24.5 115.08333333,-24.5 115.08333333,-24.58333333 115.0,-24.58333333 115.0,-24.66666667 115.0,-24.75 115.0,-24.83333333 115.0,-24.91666667 115.08333333,-24.91666667 115.16666667,-24.91666667 115.25,-24.91666667 115.33333333,-24.91666667 115.33333333,-25.0 115.41666667,-25.0 115.41666667,-25.08333333 115.41666667,-25.16666667 115.41666667,-25.25 115.41666667,-25.33333333 115.33333333,-25.33333333 115.33333333,-25.41666667 115.25,-25.41666667 115.25,-25.5 115.16666667,-25.5 115.08333333,-25.5 115.08333333,-25.58333333 115.0,-25.58333333 115.0,-25.66666667 114.91666667,-25.66666667 114.91666667,-25.75 114.91666667,-25.83333333 114.91666667,-25.91666667 114.91666667,-26.0 115,-26 115.0,-26.08333333 115.0,-26.16666667 115.08333333,-26.16666667 115.08333333,-26.25 115.08333333,-26.33333333 115.08333333,-26.41666667 115.08333333,-26.5 115.16666667,-26.5 115.16666667,-26.58333333 115.16666667,-26.66666667 115.16666667,-26.75 115.16666667,-26.83333333 115.16666667,-26.91666667 115.16666667,-27.0 115.08333333,-27.0 115.08333333,-27.08333333 115.08333333,-27.16666667 115.16666667,-27.16666667 115.16666667,-27.25 115.16666667,-27.33333333 115.16666667,-27.41666667 115.16666667,-27.5 115.25,-27.5 115.25,-27.58333333 115.16666667,-27.58333333 115.16666667,-27.66666667 115.08333333,-27.66666667 115.08333333,-27.75 115.08333333,-27.83333333 115.0,-27.83333333 115.0,-27.91666667 115,-28 115.08333333,-28.0 115.08333333,-28.08333333 115.0,-28.08333333 114.91666667,-28.08333333 114.91666667,-28.0 114.83333333,-28.0 114.83333333,-27.91666667 114.75,-27.91666667 114.66666667,-27.91666667 114.58333333,-27.91666667 114.5,-27.91666667 114.5,-27.83333333 114.41666667,-27.83333333 114.41666667,-27.75 114.41666667,-27.66666667 114.33333333,-27.66666667 114.25,-27.66666667 114.16666667,-27.66666667</coordinates></LinearRing></outerBoundaryIs><innerBoundaryIs><LinearRing><coordinates>113.5,-26.16666667 113.5,-26.25 113.58333333,-26.25 113.58333333,-26.33333333 113.58333333,-26.41666667 113.66666667,-26.41666667 113.66666667,-26.5 113.66666667,-26.58333333 113.75,-26.58333333 113.75,-26.5 113.83333333,-26.5 113.83333333,-26.41666667 113.83333333,-26.33333333 113.75,-26.33333333 113.75,-26.25 113.66666667,-26.25 113.66666667,-26.16666667 113.58333333,-26.16666667 113.5,-26.16666667</coordinates></LinearRing></innerBoundaryIs><innerBoundaryIs><LinearRing><coordinates>115.75,-21.33333333 115.66666667,-21.33333333 115.66666667,-21.41666667 115.58333333,-21.41666667 115.58333333,-21.5 115.5,-21.5 115.5,-21.58333333 115.58333333,-21.58333333 115.66666667,-21.58333333 115.75,-21.58333333 115.75,-21.5 115.75,-21.41666667 115.75,-21.33333333</coordinates></LinearRing></innerBoundaryIs><innerBoundaryIs><LinearRing><coordinates>114.16666667,-27.5 114.16666667,-27.58333333 114.25,-27.58333333 114.25,-27.5 114.16666667,-27.5</coordinates></LinearRing></innerBoundaryIs></Polygon></MultiGeometry>
  </Placemark>
</Folder>
</Document></kml>
