# Supplementary material for: Species conservation profiles of a random sample of world spiders III: Oecobiidae to Salticidae
Source: Biodivers Data J. 2018 Aug 2;(6):e27004. doi: 10.3897/BDJ.6.e27004 (PMC6086925; doi:10.3897/BDJ.6.e27004)
Supplement: Supplementary material 27 — Distribution of Theumaaprica Simon, 1893 [file bdj-06-e27004-s027.kml]

<?xml version="1.0" encoding="UTF-8"?>
<kml xmlns="http://earth.google.com/kml/2.2">
<Document>
<name></name>
<description><![CDATA[]]></description>

<Style id="1">
<LineStyle>
<width>1</width>
<color>ff0000ff</color>
</LineStyle>
<PolyStyle>
<fill>0</fill>
</PolyStyle>
</Style>

<Placemark>
<name>R Polygon</name>
<description><![CDATA[]]></description>
<styleUrl>#1</styleUrl>
<visibility>1</visibility>
<MultiGeometry>
<Polygon>
<outerBoundaryIs>
<LinearRing>
<coordinates>
24.44,-30.34
24.4463423919657,-30.3402013323528
24.4526592453574,-30.3408045187169
24.458925124436,-30.3418071302737
24.4651147987181,-30.3432051298604
24.4712033445699,-30.3449928882259
24.477166245566,-30.3471632066984
24.4829794912089,-30.3497073461713
24.48861967361,-30.352615062293
24.4940640817456,-30.3558746467169
24.4992907929055,-30.3594729742469
24.5042787609687,-30.3633955556881
24.5090079011482,-30.3676265961895
24.5134591708658,-30.3721490588443
24.5176146464292,-30.3769447332915
24.521457595205,-30.3819943090429
24.524972542995,-30.387277453239
24.5281453363448,-30.3927728925227
24.5309631995355,-30.3984584986998
24.5334147860265,-30.4043113778408
24.5354902241444,-30.4103079624672
24.5371811568324,-30.4164241064491
24.5384807753012,-30.4226351822333
24.5393838464461,-30.4289161800099
24.5398867339183,-30.4352418084176
24.5399874127674,-30.4415865963835
24.5396854775952,-30.4479249956857
24.5389821441881,-30.4542314838273
24.5378802446215,-30.4604806668065
24.536384215856,-30.466647381369
24.5345000818715,-30.4727067963317
24.5322354294105,-30.4786345125693
24.5295993774291,-30.4844066612606
24.5266025403784,-30.49
24.5232569854635,-30.4953920063866
24.5195761840531,-30.5005609687138
24.5155749574354,-30.5054860733945
24.5112694171379,-30.5101474887706
24.5066769000516,-30.5145264449676
24.5018158986221,-30.5186053094743
24.4967059863863,-30.522367658143
24.4913677391573,-30.5257983413235
24.4858226521727,-30.5288835448655
24.4800930535407,-30.5316108457432
24.4742020143326,-30.5339692620786
24.4681732556841,-30.5359492973615
24.4620310532787,-30.5375429786885
24.4558001395973,-30.5387438888676
24.4495056043304,-30.5395471922573
24.4431727933498,-30.5399496542383
24.4368272066502,-30.5399496542383
24.4304943956696,-30.5395471922573
24.4241998604027,-30.5387438888676
24.4179689467213,-30.5375429786885
24.4118267443159,-30.5359492973615
24.4057979856674,-30.5339692620786
24.3999069464593,-30.5316108457432
24.3941773478273,-30.5288835448655
24.3886322608427,-30.5257983413235
24.3832940136137,-30.522367658143
24.3781841013779,-30.5186053094743
24.3733230999484,-30.5145264449676
24.3687305828621,-30.5101474887706
24.3644250425646,-30.5054860733945
24.3604238159469,-30.5005609687138
24.3567430145365,-30.4953920063866
24.3533974596216,-30.49
24.3504006225709,-30.4844066612606
24.3477645705895,-30.4786345125693
24.3454999181285,-30.4727067963317
24.343615784144,-30.466647381369
24.3421197553785,-30.4604806668065
24.3410178558119,-30.4542314838273
24.3403145224048,-30.4479249956857
24.3400125872326,-30.4415865963835
24.3401132660817,-30.4352418084176
24.3406161535539,-30.4289161800099
24.3415192246988,-30.4226351822333
24.3428188431676,-30.4164241064491
24.3445097758556,-30.4103079624672
24.3465852139735,-30.4043113778408
24.3490368004645,-30.3984584986998
24.3518546636552,-30.3927728925227
24.3550274570051,-30.387277453239
24.358542404795,-30.3819943090429
24.3623853535708,-30.3769447332915
24.3665408291342,-30.3721490588443
24.3709920988518,-30.3676265961895
24.3757212390313,-30.3633955556881
24.3807092070945,-30.3594729742469
24.3859359182544,-30.3558746467169
24.39138032639,-30.352615062293
24.3970205087911,-30.3497073461713
24.402833754434,-30.3471632066984
24.4087966554302,-30.3449928882259
24.4148852012819,-30.3432051298604
24.421074875564,-30.3418071302737
24.4273407546426,-30.3408045187169
24.4336576080343,-30.3402013323528
24.44,-30.34
</coordinates>
</LinearRing>
</outerBoundaryIs>
</Polygon>
</MultiGeometry>
</Placemark>
</Document>
</kml>
