# Supplementary material for: Species conservation profiles of a random sample of world spiders III: Oecobiidae to Salticidae
Source: Biodivers Data J. 2018 Aug 2;(6):e27004. doi: 10.3897/BDJ.6.e27004 (PMC6086925; doi:10.3897/BDJ.6.e27004)
Supplement: Supplementary material 28 — Distribution of Afraflacilladatuntata (Logunov & Zamanpoore, 2005) [file bdj-06-e27004-s028.kml]

<?xml version="1.0" encoding="UTF-8"?>
<kml xmlns="http://earth.google.com/kml/2.2">
<Document>
<name></name>
<description><![CDATA[]]></description>

<Style id="1">
<LineStyle>
<width>1</width>
<color>ff0000ff</color>
</LineStyle>
<PolyStyle>
<fill>0</fill>
</PolyStyle>
</Style>

<Placemark>
<name>R Polygon</name>
<description><![CDATA[]]></description>
<styleUrl>#1</styleUrl>
<visibility>1</visibility>
<MultiGeometry>
<Polygon>
<outerBoundaryIs>
<LinearRing>
<coordinates>
64.99,33.98
64.9963423919657,33.9797986676472
65.0026592453574,33.9791954812831
65.008925124436,33.9781928697263
65.0151147987181,33.9767948701396
65.0212033445698,33.9750071117741
65.027166245566,33.9728367933016
65.0329794912089,33.9702926538287
65.03861967361,33.967384937707
65.0440640817456,33.9641253532831
65.0492907929055,33.9605270257531
65.0542787609686,33.9566044443119
65.0590079011482,33.9523734038105
65.0634591708658,33.9478509411557
65.0676146464292,33.9430552667085
65.071457595205,33.9380056909571
65.0749725429949,33.9327225467611
65.0781453363447,33.9272271074773
65.0809631995354,33.9215415013002
65.0834147860265,33.9156886221592
65.0854902241444,33.9096920375328
65.0871811568323,33.9035758935509
65.0884807753012,33.8973648177667
65.0893838464461,33.8910838199901
65.0898867339183,33.8847581915824
65.0899874127674,33.8784134036165
65.0896854775952,33.8720750043143
65.0889821441881,33.8657685161727
65.0878802446215,33.8595193331935
65.086384215856,33.853352618631
65.0845000818715,33.8472932036683
65.0822354294105,33.8413654874307
65.0795993774291,33.8355933387394
65.0766025403784,33.83
65.0732569854635,33.8246079936134
65.0695761840531,33.8194390312862
65.0655749574354,33.8145139266055
65.0612694171379,33.8098525112294
65.0566769000516,33.8054735550324
65.0518158986221,33.8013946905257
65.0467059863863,33.797632341857
65.0413677391573,33.7942016586765
65.0358226521727,33.7911164551345
65.0300930535407,33.7883891542568
65.0242020143326,33.7860307379214
65.0181732556841,33.7840507026386
65.0120310532786,33.7824570213115
65.0058001395973,33.7812561111324
64.9995056043304,33.7804528077427
64.9931727933498,33.7800503457617
64.9868272066502,33.7800503457617
64.9804943956696,33.7804528077427
64.9741998604027,33.7812561111324
64.9679689467213,33.7824570213115
64.9618267443159,33.7840507026386
64.9557979856674,33.7860307379214
64.9499069464593,33.7883891542568
64.9441773478272,33.7911164551345
64.9386322608427,33.7942016586765
64.9332940136137,33.797632341857
64.9281841013779,33.8013946905257
64.9233230999484,33.8054735550324
64.9187305828621,33.8098525112294
64.9144250425646,33.8145139266055
64.9104238159469,33.8194390312862
64.9067430145365,33.8246079936134
64.9033974596215,33.83
64.9004006225709,33.8355933387394
64.8977645705895,33.8413654874307
64.8954999181285,33.8472932036683
64.893615784144,33.853352618631
64.8921197553785,33.8595193331935
64.8910178558119,33.8657685161727
64.8903145224048,33.8720750043143
64.8900125872326,33.8784134036165
64.8901132660817,33.8847581915824
64.8906161535539,33.8910838199901
64.8915192246988,33.8973648177667
64.8928188431676,33.9035758935509
64.8945097758556,33.9096920375328
64.8965852139735,33.9156886221592
64.8990368004645,33.9215415013002
64.9018546636552,33.9272271074773
64.905027457005,33.9327225467611
64.908542404795,33.9380056909571
64.9123853535708,33.9430552667085
64.9165408291342,33.9478509411557
64.9209920988518,33.9523734038105
64.9257212390313,33.9566044443119
64.9307092070945,33.9605270257531
64.9359359182544,33.9641253532831
64.9413803263899,33.967384937707
64.9470205087911,33.9702926538287
64.952833754434,33.9728367933016
64.9587966554301,33.9750071117741
64.9648852012819,33.9767948701396
64.971074875564,33.9781928697263
64.9773407546426,33.9791954812831
64.9836576080343,33.9797986676472
64.99,33.98
</coordinates>
</LinearRing>
</outerBoundaryIs>
</Polygon>
</MultiGeometry>
</Placemark>
</Document>
</kml>
