# Supplementary material for: Species conservation profiles of a random sample of world spiders III: Oecobiidae to Salticidae
Source: Biodivers Data J. 2018 Aug 2;(6):e27004. doi: 10.3897/BDJ.6.e27004 (PMC6086925; doi:10.3897/BDJ.6.e27004)
Supplement: Supplementary material 29 — Distribution of Attuluszaisanicus (Logunov, 1998) [file bdj-06-e27004-s029.kml]

<?xml version="1.0" encoding="UTF-8"?>
<kml xmlns="http://earth.google.com/kml/2.2">
<Document>
<name></name>
<description><![CDATA[]]></description>

<Style id="1">
<LineStyle>
<width>1</width>
<color>ff0000ff</color>
</LineStyle>
<PolyStyle>
<fill>0</fill>
</PolyStyle>
</Style>

<Placemark>
<name>R Polygon</name>
<description><![CDATA[]]></description>
<styleUrl>#1</styleUrl>
<visibility>1</visibility>
<MultiGeometry>
<Polygon>
<outerBoundaryIs>
<LinearRing>
<coordinates>
84.98,47.51
84.9863423919657,47.5097986676472
84.9926592453574,47.5091954812831
84.998925124436,47.5081928697263
85.0051147987181,47.5067948701396
85.0112033445699,47.5050071117741
85.017166245566,47.5028367933016
85.0229794912089,47.5002926538287
85.0286196736101,47.497384937707
85.0340640817456,47.4941253532831
85.0392907929055,47.4905270257531
85.0442787609687,47.4866044443119
85.0490079011482,47.4823734038105
85.0534591708658,47.4778509411557
85.0576146464292,47.4730552667084
85.061457595205,47.4680056909571
85.064972542995,47.4627225467611
85.0681453363448,47.4572271074773
85.0709631995355,47.4515415013002
85.0734147860265,47.4456886221592
85.0754902241444,47.4396920375328
85.0771811568324,47.4335758935509
85.0784807753012,47.4273648177667
85.0793838464461,47.4210838199901
85.0798867339183,47.4147581915824
85.0799874127674,47.4084134036165
85.0796854775952,47.4020750043143
85.0789821441881,47.3957685161727
85.0778802446215,47.3895193331935
85.076384215856,47.383352618631
85.0745000818715,47.3772932036683
85.0722354294105,47.3713654874307
85.0695993774291,47.3655933387394
85.0666025403785,47.36
85.0632569854635,47.3546079936134
85.0595761840531,47.3494390312862
85.0555749574354,47.3445139266055
85.0512694171379,47.3398525112294
85.0466769000516,47.3354735550324
85.0418158986221,47.3313946905257
85.0367059863863,47.327632341857
85.0313677391573,47.3242016586765
85.0258226521727,47.3211164551345
85.0200930535407,47.3183891542568
85.0142020143326,47.3160307379214
85.0081732556841,47.3140507026385
85.0020310532787,47.3124570213115
84.9958001395973,47.3112561111324
84.9895056043304,47.3104528077427
84.9831727933498,47.3100503457617
84.9768272066502,47.3100503457617
84.9704943956696,47.3104528077427
84.9641998604027,47.3112561111324
84.9579689467214,47.3124570213115
84.9518267443159,47.3140507026385
84.9457979856674,47.3160307379214
84.9399069464593,47.3183891542568
84.9341773478273,47.3211164551345
84.9286322608427,47.3242016586765
84.9232940136137,47.327632341857
84.9181841013779,47.3313946905257
84.9133230999484,47.3354735550324
84.9087305828621,47.3398525112294
84.9044250425646,47.3445139266055
84.9004238159469,47.3494390312862
84.8967430145365,47.3546079936134
84.8933974596216,47.36
84.8904006225709,47.3655933387394
84.8877645705895,47.3713654874307
84.8854999181285,47.3772932036683
84.883615784144,47.383352618631
84.8821197553785,47.3895193331935
84.8810178558119,47.3957685161727
84.8803145224048,47.4020750043143
84.8800125872326,47.4084134036165
84.8801132660817,47.4147581915824
84.8806161535539,47.4210838199901
84.8815192246988,47.4273648177667
84.8828188431677,47.4335758935509
84.8845097758556,47.4396920375328
84.8865852139735,47.4456886221592
84.8890368004646,47.4515415013002
84.8918546636553,47.4572271074773
84.8950274570051,47.4627225467611
84.898542404795,47.4680056909571
84.9023853535708,47.4730552667084
84.9065408291342,47.4778509411557
84.9109920988518,47.4823734038105
84.9157212390314,47.4866044443119
84.9207092070945,47.4905270257531
84.9259359182544,47.4941253532831
84.93138032639,47.497384937707
84.9370205087911,47.5002926538287
84.942833754434,47.5028367933016
84.9487966554302,47.5050071117741
84.9548852012819,47.5067948701396
84.961074875564,47.5081928697263
84.9673407546426,47.5091954812831
84.9736576080343,47.5097986676472
84.98,47.51
</coordinates>
</LinearRing>
</outerBoundaryIs>
</Polygon>
</MultiGeometry>
</Placemark>
</Document>
</kml>
