# Supplementary material for: Species conservation profiles of a random sample of world spiders III: Oecobiidae to Salticidae
Source: Biodivers Data J. 2018 Aug 2;(6):e27004. doi: 10.3897/BDJ.6.e27004 (PMC6086925; doi:10.3897/BDJ.6.e27004)
Supplement: Supplementary material 30 — Distribution of Bathippuslatericius (Thorell, 1881) [file bdj-06-e27004-s030.kml]

<?xml version="1.0" encoding="UTF-8"?>
<kml xmlns="http://earth.google.com/kml/2.2">
<Document>
<name></name>
<description><![CDATA[]]></description>

<Style id="1">
<LineStyle>
<width>1</width>
<color>ff0000ff</color>
</LineStyle>
<PolyStyle>
<fill>0</fill>
</PolyStyle>
</Style>

<Placemark>
<name>R Polygon</name>
<description><![CDATA[]]></description>
<styleUrl>#1</styleUrl>
<visibility>1</visibility>
<MultiGeometry>
<Polygon>
<outerBoundaryIs>
<LinearRing>
<coordinates>
133.973556,-0.882083
133.979898391966,-0.882284332352812
133.986215245357,-0.882887518716921
133.992481124436,-0.883890130273729
133.998670798718,-0.885288129860364
134.00475934457,-0.887075888225906
134.010722245566,-0.889246206698393
134.016535491209,-0.891790346171338
134.02217567361,-0.894698062293022
134.027620081746,-0.897957646716882
134.032846792905,-0.901555974246894
134.037834760969,-0.905478555688102
134.042563901148,-0.909709596189493
134.047015170866,-0.914232058844287
134.051170646429,-0.919027733291548
134.055013595205,-0.92407730904288
134.058528542995,-0.92936045323895
134.061701336345,-0.934855892522732
134.064519199535,-0.940541498699811
134.066970786027,-0.946394377840813
134.069046224144,-0.952390962467173
134.070737156832,-0.958507106449057
134.072036775301,-0.964718182233307
134.072939846446,-0.970999180009899
134.073442733918,-0.977324808417626
134.073543412767,-0.983669596383481
134.073241477595,-0.990007995685679
134.072538144188,-0.996314483827329
134.071436244621,-1.00256366680652
134.069940215856,-1.008730381369
134.068056081871,-1.01478979633174
134.06579142941,-1.02071751256931
134.063155377429,-1.02648966126058
134.060158540378,-1.032083
134.056812985463,-1.03747500638661
134.053132184053,-1.04264396871377
134.049130957435,-1.04756907339453
134.044825417138,-1.05223048877063
134.040232900052,-1.05660944496758
134.035371898622,-1.06068830947428
134.030261986386,-1.06445065814298
134.024923739157,-1.0678813413235
134.019378652173,-1.07096654486549
134.013649053541,-1.07369384574321
134.007758014333,-1.07605226207859
134.001729255684,-1.07803229736145
133.995587053279,-1.07962597868854
133.989356139597,-1.08082688886764
133.98306160433,-1.08163019225731
133.97672879335,-1.08203265423832
133.97038320665,-1.08203265423832
133.96405039567,-1.08163019225731
133.957755860403,-1.08082688886764
133.951524946721,-1.07962597868854
133.945382744316,-1.07803229736145
133.939353985667,-1.07605226207859
133.933462946459,-1.07369384574321
133.927733347827,-1.07096654486549
133.922188260843,-1.0678813413235
133.916850013614,-1.06445065814298
133.911740101378,-1.06068830947428
133.906879099948,-1.05660944496758
133.902286582862,-1.05223048877063
133.897981042565,-1.04756907339453
133.893979815947,-1.04264396871377
133.890299014537,-1.03747500638661
133.886953459622,-1.032083
133.883956622571,-1.02648966126058
133.88132057059,-1.02071751256931
133.879055918129,-1.01478979633174
133.877171784144,-1.008730381369
133.875675755379,-1.00256366680652
133.874573855812,-0.996314483827329
133.873870522405,-0.990007995685679
133.873568587233,-0.983669596383481
133.873669266082,-0.977324808417626
133.874172153554,-0.970999180009899
133.875075224699,-0.964718182233307
133.876374843168,-0.958507106449057
133.878065775856,-0.952390962467173
133.880141213974,-0.946394377840813
133.882592800465,-0.940541498699811
133.885410663655,-0.934855892522732
133.888583457005,-0.92936045323895
133.892098404795,-0.92407730904288
133.895941353571,-0.919027733291548
133.900096829134,-0.914232058844287
133.904548098852,-0.909709596189493
133.909277239031,-0.905478555688102
133.914265207095,-0.901555974246894
133.919491918254,-0.897957646716882
133.92493632639,-0.894698062293022
133.930576508791,-0.891790346171338
133.936389754434,-0.889246206698393
133.94235265543,-0.887075888225906
133.948441201282,-0.885288129860364
133.954630875564,-0.883890130273729
133.960896754643,-0.882887518716921
133.967213608034,-0.882284332352812
133.973556,-0.882083
</coordinates>
</LinearRing>
</outerBoundaryIs>
</Polygon>
</MultiGeometry>
</Placemark>
</Document>
</kml>
