# Supplementary material for: Species conservation profiles of a random sample of world spiders III: Oecobiidae to Salticidae
Source: Biodivers Data J. 2018 Aug 2;(6):e27004. doi: 10.3897/BDJ.6.e27004 (PMC6086925; doi:10.3897/BDJ.6.e27004)
Supplement: Supplementary material 31 — Distribution of Bathippusrechingeri Kulczyn'ski, 1910 [file bdj-06-e27004-s031.kml]

<?xml version="1.0" encoding="UTF-8"?>
<kml xmlns="http://earth.google.com/kml/2.2">
<Document>
<name></name>
<description><![CDATA[]]></description>

<Style id="1">
<LineStyle>
<width>1</width>
<color>ff0000ff</color>
</LineStyle>
<PolyStyle>
<fill>0</fill>
</PolyStyle>
</Style>

<Placemark>
<name>R Polygon</name>
<description><![CDATA[]]></description>
<styleUrl>#1</styleUrl>
<visibility>1</visibility>
<MultiGeometry>
<Polygon>
<outerBoundaryIs>
<LinearRing>
<coordinates>
155.38,-6.28
155.386342391966,-6.28020133235281
155.392659245357,-6.28080451871692
155.398925124436,-6.28180713027373
155.405114798718,-6.28320512986036
155.41120334457,-6.28499288822591
155.417166245566,-6.28716320669839
155.422979491209,-6.28970734617134
155.42861967361,-6.29261506229302
155.434064081746,-6.29587464671688
155.439290792905,-6.29947297424689
155.444278760969,-6.3033955556881
155.449007901148,-6.30762659618949
155.453459170866,-6.31214905884429
155.457614646429,-6.31694473329155
155.461457595205,-6.32199430904288
155.464972542995,-6.32727745323895
155.468145336345,-6.33277289252273
155.470963199535,-6.33845849869981
155.473414786026,-6.34431137784081
155.475490224144,-6.35030796246717
155.477181156832,-6.35642410644906
155.478480775301,-6.36263518223331
155.479383846446,-6.3689161800099
155.479886733918,-6.37524180841763
155.479987412767,-6.38158659638348
155.479685477595,-6.38792499568568
155.478982144188,-6.39423148382733
155.477880244621,-6.40048066680652
155.476384215856,-6.406647381369
155.474500081871,-6.41270679633174
155.47223542941,-6.41863451256931
155.469599377429,-6.42440666126058
155.466602540378,-6.43
155.463256985463,-6.43539200638661
155.459576184053,-6.44056096871377
155.455574957435,-6.44548607339453
155.451269417138,-6.45014748877063
155.446676900052,-6.45452644496758
155.441815898622,-6.45860530947428
155.436705986386,-6.46236765814298
155.431367739157,-6.4657983413235
155.425822652173,-6.46888354486549
155.420093053541,-6.47161084574321
155.414202014333,-6.47396926207859
155.408173255684,-6.47594929736145
155.402031053279,-6.47754297868854
155.395800139597,-6.47874388886764
155.38950560433,-6.47954719225731
155.38317279335,-6.47994965423832
155.37682720665,-6.47994965423832
155.37049439567,-6.47954719225731
155.364199860403,-6.47874388886764
155.357968946721,-6.47754297868854
155.351826744316,-6.47594929736145
155.345797985667,-6.47396926207859
155.339906946459,-6.47161084574321
155.334177347827,-6.46888354486549
155.328632260843,-6.4657983413235
155.323294013614,-6.46236765814298
155.318184101378,-6.45860530947428
155.313323099948,-6.45452644496758
155.308730582862,-6.45014748877063
155.304425042565,-6.44548607339453
155.300423815947,-6.44056096871377
155.296743014537,-6.43539200638661
155.293397459622,-6.43
155.290400622571,-6.42440666126058
155.28776457059,-6.41863451256931
155.285499918129,-6.41270679633174
155.283615784144,-6.406647381369
155.282119755379,-6.40048066680652
155.281017855812,-6.39423148382733
155.280314522405,-6.38792499568568
155.280012587233,-6.38158659638348
155.280113266082,-6.37524180841763
155.280616153554,-6.3689161800099
155.281519224699,-6.36263518223331
155.282818843168,-6.35642410644906
155.284509775856,-6.35030796246717
155.286585213973,-6.34431137784081
155.289036800465,-6.33845849869981
155.291854663655,-6.33277289252273
155.295027457005,-6.32727745323895
155.298542404795,-6.32199430904288
155.302385353571,-6.31694473329155
155.306540829134,-6.31214905884429
155.310992098852,-6.30762659618949
155.315721239031,-6.3033955556881
155.320709207095,-6.29947297424689
155.325935918254,-6.29587464671688
155.33138032639,-6.29261506229302
155.337020508791,-6.28970734617134
155.342833754434,-6.28716320669839
155.34879665543,-6.28499288822591
155.354885201282,-6.28320512986036
155.361074875564,-6.28180713027373
155.367340754643,-6.28080451871692
155.373657608034,-6.28020133235281
155.38,-6.28
</coordinates>
</LinearRing>
</outerBoundaryIs>
</Polygon>
</MultiGeometry>
</Placemark>
</Document>
</kml>
