# Supplementary material for: Species conservation profiles of a random sample of world spiders III: Oecobiidae to Salticidae
Source: Biodivers Data J. 2018 Aug 2;(6):e27004. doi: 10.3897/BDJ.6.e27004 (PMC6086925; doi:10.3897/BDJ.6.e27004)
Supplement: Supplementary material 32 — Distribution of Brettuscelebensis (Merian, 1911) [file bdj-06-e27004-s032.kml]

<?xml version="1.0" encoding="UTF-8"?>
<kml xmlns="http://earth.google.com/kml/2.2">
<Document>
<name></name>
<description><![CDATA[]]></description>

<Style id="1">
<LineStyle>
<width>1</width>
<color>ff0000ff</color>
</LineStyle>
<PolyStyle>
<fill>0</fill>
</PolyStyle>
</Style>

<Placemark>
<name>R Polygon</name>
<description><![CDATA[]]></description>
<styleUrl>#1</styleUrl>
<visibility>1</visibility>
<MultiGeometry>
<Polygon>
<outerBoundaryIs>
<LinearRing>
<coordinates>
120.48,-1.81
120.486342391966,-1.81020133235281
120.492659245357,-1.81080451871692
120.498925124436,-1.81180713027373
120.505114798718,-1.81320512986036
120.51120334457,-1.81499288822591
120.517166245566,-1.81716320669839
120.522979491209,-1.81970734617134
120.52861967361,-1.82261506229302
120.534064081746,-1.82587464671688
120.539290792905,-1.82947297424689
120.544278760969,-1.8333955556881
120.549007901148,-1.83762659618949
120.553459170866,-1.84214905884429
120.557614646429,-1.84694473329155
120.561457595205,-1.85199430904288
120.564972542995,-1.85727745323895
120.568145336345,-1.86277289252273
120.570963199535,-1.86845849869981
120.573414786027,-1.87431137784081
120.575490224144,-1.88030796246717
120.577181156832,-1.88642410644906
120.578480775301,-1.89263518223331
120.579383846446,-1.8989161800099
120.579886733918,-1.90524180841763
120.579987412767,-1.91158659638348
120.579685477595,-1.91792499568568
120.578982144188,-1.92423148382733
120.577880244621,-1.93048066680652
120.576384215856,-1.936647381369
120.574500081871,-1.94270679633174
120.57223542941,-1.94863451256931
120.569599377429,-1.95440666126058
120.566602540378,-1.96
120.563256985463,-1.96539200638661
120.559576184053,-1.97056096871377
120.555574957435,-1.97548607339453
120.551269417138,-1.98014748877063
120.546676900052,-1.98452644496758
120.541815898622,-1.98860530947428
120.536705986386,-1.99236765814298
120.531367739157,-1.9957983413235
120.525822652173,-1.99888354486549
120.520093053541,-2.00161084574321
120.514202014333,-2.00396926207859
120.508173255684,-2.00594929736145
120.502031053279,-2.00754297868854
120.495800139597,-2.00874388886764
120.48950560433,-2.00954719225731
120.48317279335,-2.00994965423832
120.47682720665,-2.00994965423832
120.47049439567,-2.00954719225731
120.464199860403,-2.00874388886764
120.457968946721,-2.00754297868854
120.451826744316,-2.00594929736145
120.445797985667,-2.00396926207859
120.439906946459,-2.00161084574321
120.434177347827,-1.99888354486549
120.428632260843,-1.9957983413235
120.423294013614,-1.99236765814298
120.418184101378,-1.98860530947428
120.413323099948,-1.98452644496758
120.408730582862,-1.98014748877063
120.404425042565,-1.97548607339453
120.400423815947,-1.97056096871377
120.396743014537,-1.96539200638661
120.393397459622,-1.96
120.390400622571,-1.95440666126058
120.38776457059,-1.94863451256931
120.385499918129,-1.94270679633174
120.383615784144,-1.936647381369
120.382119755379,-1.93048066680652
120.381017855812,-1.92423148382733
120.380314522405,-1.91792499568568
120.380012587233,-1.91158659638348
120.380113266082,-1.90524180841763
120.380616153554,-1.8989161800099
120.381519224699,-1.89263518223331
120.382818843168,-1.88642410644906
120.384509775856,-1.88030796246717
120.386585213973,-1.87431137784081
120.389036800465,-1.86845849869981
120.391854663655,-1.86277289252273
120.395027457005,-1.85727745323895
120.398542404795,-1.85199430904288
120.402385353571,-1.84694473329155
120.406540829134,-1.84214905884429
120.410992098852,-1.83762659618949
120.415721239031,-1.8333955556881
120.420709207095,-1.82947297424689
120.425935918254,-1.82587464671688
120.43138032639,-1.82261506229302
120.437020508791,-1.81970734617134
120.442833754434,-1.81716320669839
120.44879665543,-1.81499288822591
120.454885201282,-1.81320512986036
120.461074875564,-1.81180713027373
120.467340754643,-1.81080451871692
120.473657608034,-1.81020133235281
120.48,-1.81
</coordinates>
</LinearRing>
</outerBoundaryIs>
</Polygon>
</MultiGeometry>
</Placemark>
</Document>
</kml>
