# Supplementary material for: Species conservation profiles of a random sample of world spiders III: Oecobiidae to Salticidae
Source: Biodivers Data J. 2018 Aug 2;(6):e27004. doi: 10.3897/BDJ.6.e27004 (PMC6086925; doi:10.3897/BDJ.6.e27004)
Supplement: Supplementary material 34 — Distribution of Corythaliatropica (Mello-Leitão, 1939) [file bdj-06-e27004-s034.kml]

<?xml version="1.0" encoding="UTF-8"?>
<kml xmlns="http://earth.google.com/kml/2.2">
<Document>
<name></name>
<description><![CDATA[]]></description>

<Style id="1">
<LineStyle>
<width>1</width>
<color>ff0000ff</color>
</LineStyle>
<PolyStyle>
<fill>0</fill>
</PolyStyle>
</Style>

<Placemark>
<name>R Polygon</name>
<description><![CDATA[]]></description>
<styleUrl>#1</styleUrl>
<visibility>1</visibility>
<MultiGeometry>
<Polygon>
<outerBoundaryIs>
<LinearRing>
<coordinates>
-71.9842815,11.3403877
-71.9779391080343,11.3401863676472
-71.9716222546426,11.3395831812831
-71.965356375564,11.3385805697263
-71.9591667012819,11.3371825701396
-71.9530781554301,11.3353948117741
-71.947115254434,11.3332244933016
-71.9413020087911,11.3306803538287
-71.9356618263899,11.327772637707
-71.9302174182544,11.3245130532831
-71.9249907070945,11.3209147257531
-71.9200027390313,11.3169921443119
-71.9152735988518,11.3127611038105
-71.9108223291342,11.3082386411557
-71.9066668535708,11.3034429667085
-71.902823904795,11.2983933909571
-71.899308957005,11.293110246761
-71.8961361636552,11.2876148074773
-71.8933183004645,11.2819292013002
-71.8908667139735,11.2760763221592
-71.8887912758556,11.2700797375328
-71.8871003431676,11.2639635935509
-71.8858007246988,11.2577525177667
-71.8848976535539,11.2514715199901
-71.8843947660817,11.2451458915824
-71.8842940872326,11.2388011036165
-71.8845960224048,11.2324627043143
-71.8852993558119,11.2261562161727
-71.8864012553785,11.2199070331935
-71.887897284144,11.213740318631
-71.8897814181285,11.2076809036683
-71.8920460705895,11.2017531874307
-71.8946821225709,11.1959810387394
-71.8976789596215,11.1903877
-71.9010245145365,11.1849956936134
-71.9047053159469,11.1798267312862
-71.9087065425646,11.1749016266055
-71.9130120828621,11.1702402112294
-71.9176045999484,11.1658612550324
-71.9224656013779,11.1617823905257
-71.9275755136137,11.158020041857
-71.9329137608427,11.1545893586765
-71.9384588478272,11.1515041551345
-71.9441884464593,11.1487768542568
-71.9500794856674,11.1464184379214
-71.9561082443159,11.1444384026385
-71.9622504467213,11.1428447213115
-71.9684813604027,11.1416438111324
-71.9747758956696,11.1408405077427
-71.9811087066502,11.1404380457617
-71.9874542933498,11.1404380457617
-71.9937871043304,11.1408405077427
-72.0000816395973,11.1416438111324
-72.0063125532786,11.1428447213115
-72.0124547556841,11.1444384026385
-72.0184835143326,11.1464184379214
-72.0243745535407,11.1487768542568
-72.0301041521727,11.1515041551345
-72.0356492391573,11.1545893586765
-72.0409874863863,11.158020041857
-72.0460973986221,11.1617823905257
-72.0509584000516,11.1658612550324
-72.0555509171379,11.1702402112294
-72.0598564574354,11.1749016266055
-72.0638576840531,11.1798267312862
-72.0675384854635,11.1849956936134
-72.0708840403784,11.1903877
-72.0738808774291,11.1959810387394
-72.0765169294105,11.2017531874307
-72.0787815818715,11.2076809036683
-72.080665715856,11.213740318631
-72.0821617446215,11.2199070331935
-72.0832636441881,11.2261562161727
-72.0839669775952,11.2324627043143
-72.0842689127674,11.2388011036165
-72.0841682339183,11.2451458915824
-72.0836653464461,11.2514715199901
-72.0827622753012,11.2577525177667
-72.0814626568323,11.2639635935509
-72.0797717241444,11.2700797375328
-72.0776962860265,11.2760763221592
-72.0752446995354,11.2819292013002
-72.0724268363447,11.2876148074773
-72.0692540429949,11.293110246761
-72.065739095205,11.2983933909571
-72.0618961464292,11.3034429667085
-72.0577406708658,11.3082386411557
-72.0532894011482,11.3127611038105
-72.0485602609686,11.3169921443119
-72.0435722929055,11.3209147257531
-72.0383455817456,11.3245130532831
-72.03290117361,11.327772637707
-72.0272609912089,11.3306803538287
-72.021447745566,11.3332244933016
-72.0154848445698,11.3353948117741
-72.0093962987181,11.3371825701396
-72.003206624436,11.3385805697263
-71.9969407453574,11.3395831812831
-71.9906238919657,11.3401863676472
-71.9842815,11.3403877
</coordinates>
</LinearRing>
</outerBoundaryIs>
</Polygon>
<Polygon>
<outerBoundaryIs>
<LinearRing>
<coordinates>
-67.683333,10.45
-67.6769906080343,10.4497986676472
-67.6706737546426,10.4491954812831
-67.664407875564,10.4481928697263
-67.6582182012819,10.4467948701396
-67.6521296554302,10.4450071117741
-67.646166754434,10.4428367933016
-67.6403535087911,10.4402926538287
-67.63471332639,10.437384937707
-67.6292689182544,10.4341253532831
-67.6240422070945,10.4305270257531
-67.6190542390314,10.4266044443119
-67.6143250988518,10.4223734038105
-67.6098738291342,10.4178509411557
-67.6057183535708,10.4130552667085
-67.601875404795,10.4080056909571
-67.5983604570051,10.402722546761
-67.5951876636553,10.3972271074773
-67.5923698004646,10.3915415013002
-67.5899182139735,10.3856886221592
-67.5878427758556,10.3796920375328
-67.5861518431677,10.3735758935509
-67.5848522246988,10.3673648177667
-67.5839491535539,10.3610838199901
-67.5834462660817,10.3547581915824
-67.5833455872326,10.3484134036165
-67.5836475224048,10.3420750043143
-67.5843508558119,10.3357685161727
-67.5854527553785,10.3295193331935
-67.586948784144,10.323352618631
-67.5888329181285,10.3172932036683
-67.5910975705895,10.3113654874307
-67.5937336225709,10.3055933387394
-67.5967304596216,10.3
-67.6000760145365,10.2946079936134
-67.6037568159469,10.2894390312862
-67.6077580425646,10.2845139266055
-67.6120635828621,10.2798525112294
-67.6166560999484,10.2754735550324
-67.6215171013779,10.2713946905257
-67.6266270136137,10.267632341857
-67.6319652608427,10.2642016586765
-67.6375103478273,10.2611164551345
-67.6432399464593,10.2583891542568
-67.6491309856674,10.2560307379214
-67.6551597443159,10.2540507026385
-67.6613019467214,10.2524570213115
-67.6675328604027,10.2512561111324
-67.6738273956696,10.2504528077427
-67.6801602066502,10.2500503457617
-67.6865057933498,10.2500503457617
-67.6928386043304,10.2504528077427
-67.6991331395973,10.2512561111324
-67.7053640532787,10.2524570213115
-67.7115062556841,10.2540507026385
-67.7175350143326,10.2560307379214
-67.7234260535407,10.2583891542568
-67.7291556521728,10.2611164551345
-67.7347007391573,10.2642016586765
-67.7400389863863,10.267632341857
-67.7451488986221,10.2713946905257
-67.7500099000516,10.2754735550324
-67.7546024171379,10.2798525112294
-67.7589079574354,10.2845139266055
-67.7629091840531,10.2894390312862
-67.7665899854635,10.2946079936134
-67.7699355403785,10.3
-67.7729323774291,10.3055933387394
-67.7755684294105,10.3113654874307
-67.7778330818715,10.3172932036683
-67.779717215856,10.323352618631
-67.7812132446215,10.3295193331935
-67.7823151441881,10.3357685161727
-67.7830184775952,10.3420750043143
-67.7833204127674,10.3484134036165
-67.7832197339183,10.3547581915824
-67.7827168464461,10.3610838199901
-67.7818137753012,10.3673648177667
-67.7805141568324,10.3735758935509
-67.7788232241444,10.3796920375328
-67.7767477860265,10.3856886221592
-67.7742961995355,10.3915415013002
-67.7714783363448,10.3972271074773
-67.768305542995,10.402722546761
-67.764790595205,10.4080056909571
-67.7609476464292,10.4130552667085
-67.7567921708658,10.4178509411557
-67.7523409011482,10.4223734038105
-67.7476117609687,10.4266044443119
-67.7426237929055,10.4305270257531
-67.7373970817456,10.4341253532831
-67.7319526736101,10.437384937707
-67.7263124912089,10.4402926538287
-67.720499245566,10.4428367933016
-67.7145363445699,10.4450071117741
-67.7084477987181,10.4467948701396
-67.702258124436,10.4481928697263
-67.6959922453574,10.4491954812831
-67.6896753919657,10.4497986676472
-67.683333,10.45
</coordinates>
</LinearRing>
</outerBoundaryIs>
</Polygon>
<Polygon>
<outerBoundaryIs>
<LinearRing>
<coordinates>
-54.0874529,5.5030625
-54.0811105080343,5.50286116764719
-54.0747936546426,5.50225798128308
-54.068527775564,5.50125536972627
-54.0623381012819,5.49985737013964
-54.0562495554302,5.49806961177409
-54.050286654434,5.49589929330161
-54.0444734087911,5.49335515382866
-54.03883322639,5.49044743770698
-54.0333888182544,5.48718785328312
-54.0281621070945,5.48358952575311
-54.0231741390313,5.4796669443119
-54.0184449988518,5.47543590381051
-54.0139937291342,5.47091344115571
-54.0098382535708,5.46611776670845
-54.005995304795,5.46106819095712
-54.002480357005,5.45578504676105
-53.9993075636552,5.45028960747727
-53.9964897004646,5.44460400130019
-53.9940381139735,5.43875112215919
-53.9919626758556,5.43275453753283
-53.9902717431676,5.42663839355094
-53.9889721246988,5.42042731776669
-53.9880690535539,5.4141463199901
-53.9875661660817,5.40782069158237
-53.9874654872326,5.40147590361652
-53.9877674224048,5.39513750431432
-53.9884707558119,5.38883101617267
-53.9895726553785,5.38258183319348
-53.991068684144,5.376415118631
-53.9929528181285,5.37035570366826
-53.9952174705895,5.36442798743069
-53.9978535225709,5.35865583873942
-54.0008503596216,5.3530625
-54.0041959145365,5.34767049361339
-54.0078767159469,5.34250153128623
-54.0118779425646,5.33757642660547
-54.0161834828621,5.33291501122937
-54.0207759999484,5.32853605503242
-54.0256370013779,5.32445719052572
-54.0307469136137,5.32069484185702
-54.0360851608427,5.3172641586765
-54.0416302478273,5.31417895513451
-54.0473598464593,5.31145165425679
-54.0532508856674,5.30909323792141
-54.0592796443159,5.30711320263855
-54.0654218467213,5.30551952131146
-54.0716527604027,5.30431861113236
-54.0779472956696,5.30351530774269
-54.0842801066502,5.30311284576168
-54.0906256933498,5.30311284576168
-54.0969585043304,5.30351530774269
-54.1032530395973,5.30431861113236
-54.1094839532787,5.30551952131146
-54.1156261556841,5.30711320263855
-54.1216549143326,5.30909323792141
-54.1275459535407,5.31145165425679
-54.1332755521727,5.31417895513451
-54.1388206391573,5.3172641586765
-54.1441588863863,5.32069484185702
-54.1492687986221,5.32445719052572
-54.1541298000516,5.32853605503242
-54.1587223171379,5.33291501122937
-54.1630278574354,5.33757642660547
-54.1670290840531,5.34250153128623
-54.1707098854635,5.34767049361339
-54.1740554403784,5.3530625
-54.1770522774291,5.35865583873942
-54.1796883294105,5.36442798743069
-54.1819529818715,5.37035570366826
-54.183837115856,5.376415118631
-54.1853331446215,5.38258183319348
-54.1864350441881,5.38883101617267
-54.1871383775952,5.39513750431432
-54.1874403127674,5.40147590361652
-54.1873396339183,5.40782069158237
-54.1868367464461,5.4141463199901
-54.1859336753012,5.42042731776669
-54.1846340568324,5.42663839355094
-54.1829431241444,5.43275453753283
-54.1808676860265,5.43875112215919
-54.1784160995355,5.44460400130019
-54.1755982363448,5.45028960747727
-54.172425442995,5.45578504676105
-54.168910495205,5.46106819095712
-54.1650675464292,5.46611776670845
-54.1609120708658,5.47091344115571
-54.1564608011482,5.47543590381051
-54.1517316609687,5.4796669443119
-54.1467436929055,5.48358952575311
-54.1415169817456,5.48718785328312
-54.1360725736101,5.49044743770698
-54.1304323912089,5.49335515382866
-54.124619145566,5.49589929330161
-54.1186562445698,5.49806961177409
-54.1125676987181,5.49985737013964
-54.106378024436,5.50125536972627
-54.1001121453574,5.50225798128308
-54.0937952919657,5.50286116764719
-54.0874529,5.5030625
</coordinates>
</LinearRing>
</outerBoundaryIs>
</Polygon>
</MultiGeometry>
</Placemark>
</Document>
</kml>
