# Supplementary material for: Species conservation profiles of a random sample of world spiders III: Oecobiidae to Salticidae
Source: Biodivers Data J. 2018 Aug 2;(6):e27004. doi: 10.3897/BDJ.6.e27004 (PMC6086925; doi:10.3897/BDJ.6.e27004)
Supplement: Supplementary material 35 — Distribution of Grayenullaaustralensis Zabka, 1992 [file bdj-06-e27004-s035.kml]

<?xml version="1.0" encoding="utf-8" ?>
<kml xmlns="http://www.opengis.net/kml/2.2">
<Document id="root_doc">
<Schema name="Grayenulla_australensis.kml" id="Grayenulla_australensis.kml">
	<SimpleField name="layer" type="float"></SimpleField>
</Schema>
<Folder><name>Grayenulla_australensis.kml</name>
  <Placemark>
	<Style><LineStyle><color>ff0000ff</color></LineStyle><PolyStyle><fill>0</fill></PolyStyle></Style>
	<ExtendedData><SchemaData schemaUrl="#Grayenulla_australensis.kml">
		<SimpleData name="layer">1</SimpleData>
	</SchemaData></ExtendedData>
      <MultiGeometry><Polygon><outerBoundaryIs><LinearRing><coordinates>119.58333333,-33.25 119.58333333,-33.33333333 119.5,-33.33333333 119.41666667,-33.33333333 119.41666667,-33.25 119.41666667,-33.16666667 119.41666667,-33.08333333 119.5,-33.08333333 119.58333333,-33.08333333 119.58333333,-33.16666667 119.66666667,-33.16666667 119.66666667,-33.25 119.58333333,-33.25</coordinates></LinearRing></outerBoundaryIs></Polygon><Polygon><outerBoundaryIs><LinearRing><coordinates>128.83333333,-31.75 128.83333333,-31.83333333 128.75,-31.83333333 128.66666667000001,-31.83333333 128.66666667000001,-31.75 128.66666667000001,-31.66666667 128.75,-31.66666667 128.83333333,-31.66666667 128.91666667000001,-31.66666667 128.91666667000001,-31.75 128.83333333,-31.75</coordinates></LinearRing></outerBoundaryIs></Polygon><Polygon><outerBoundaryIs><LinearRing><coordinates>128.33333333,-31.91666667 128.41666667000001,-31.91666667 128.41666667000001,-31.83333333 128.33333333,-31.83333333 128.33333333,-31.75 128.41666667000001,-31.75 128.5,-31.75 128.58333333,-31.75 128.58333333,-31.83333333 128.66666667000001,-31.83333333 128.66666667000001,-31.91666667 128.58333333,-31.91666667 128.5,-31.91666667 128.5,-32.0 128.41666667000001,-32.0 128.33333333,-32.0 128.33333333,-31.91666667</coordinates></LinearRing></outerBoundaryIs></Polygon><Polygon><outerBoundaryIs><LinearRing><coordinates>115.75,-32.16666667 115.75,-32.25 115.66666667,-32.25 115.58333333,-32.25 115.58333333,-32.16666667 115.58333333,-32.08333333 115.66666667,-32.08333333 115.75,-32.08333333 115.75,-32.16666667</coordinates></LinearRing></outerBoundaryIs></Polygon><Polygon><outerBoundaryIs><LinearRing><coordinates>115.58333333,-32.0 115.58333333,-32.08333333 115.5,-32.08333333 115.41666667,-32.08333333 115.41666667,-32.0 115.41666667,-31.91666667 115.5,-31.91666667 115.58333333,-31.91666667 115.58333333,-32.0</coordinates></LinearRing></outerBoundaryIs></Polygon><Polygon><outerBoundaryIs><LinearRing><coordinates>114.25,-21.66666667 114.33333333,-21.66666667 114.33333333,-21.58333333 114.41666667,-21.58333333 114.41666667,-21.66666667 114.41666667,-21.75 114.33333333,-21.75 114.25,-21.75 114.25,-21.66666667</coordinates></LinearRing></outerBoundaryIs></Polygon><Polygon><outerBoundaryIs><LinearRing><coordinates>123.5,-32.5 123.41666667,-32.5 123.33333333,-32.5 123.25,-32.5 123.16666667,-32.5 123.16666667,-32.41666667 123.25,-32.41666667 123.25,-32.33333333 123.16666667,-32.33333333 123.08333333,-32.33333333 123.08333333,-32.41666667 123.0,-32.41666667 123.0,-32.5 122.91666667,-32.5 122.83333333,-32.5 122.83333333,-32.41666667 122.75,-32.41666667 122.75,-32.33333333 122.66666667,-32.33333333 122.66666667,-32.41666667 122.58333333,-32.41666667 122.5,-32.41666667 122.41666667,-32.41666667 122.33333333,-32.41666667 122.33333333,-32.5 122.25,-32.5 122.16666667,-32.5 122.08333333,-32.5 122.0,-32.5 122.0,-32.58333333 121.91666667,-32.58333333 121.91666667,-32.66666667 122.0,-32.66666667 122.0,-32.75 121.91666667,-32.75 121.83333333,-32.75 121.75,-32.75 121.75,-32.66666667 121.66666667,-32.66666667 121.66666667,-32.75 121.58333333,-32.75 121.5,-32.75 121.5,-32.83333333 121.41666667,-32.83333333 121.33333333,-32.83333333 121.33333333,-32.75 121.25,-32.75 121.25,-32.83333333 121.16666667,-32.83333333 121.16666667,-32.91666667 121.08333333,-32.91666667 121.0,-32.91666667 121,-33 121.0,-33.08333333 121.08333333,-33.08333333 121.08333333,-33.16666667 121.0,-33.16666667 120.91666667,-33.16666667 120.91666667,-33.25 120.83333333,-33.25 120.83333333,-33.33333333 120.75,-33.33333333 120.66666667,-33.33333333 120.66666667,-33.41666667 120.58333333,-33.41666667 120.58333333,-33.5 120.5,-33.5 120.5,-33.41666667 120.41666667,-33.41666667 120.41666667,-33.5 120.33333333,-33.5 120.25,-33.5 120.25,-33.58333333 120.16666667,-33.58333333 120.16666667,-33.66666667 120.08333333,-33.66666667 120.08333333,-33.58333333 120.08333333,-33.5 120.08333333,-33.41666667 120.08333333,-33.33333333 120.16666667,-33.33333333 120.16666667,-33.25 120.16666667,-33.16666667 120.08333333,-33.16666667 120.08333333,-33.08333333 120.0,-33.08333333 120,-33 119.91666667,-33.0 119.91666667,-32.91666667 119.91666667,-32.83333333 120.0,-32.83333333 120.08333333,-32.83333333 120.08333333,-32.75 120.08333333,-32.66666667 120.08333333,-32.58333333 120.0,-32.58333333 119.91666667,-32.58333333 119.91666667,-32.5 119.83333333,-32.5 119.75,-32.5 119.66666667,-32.5 119.66666667,-32.58333333 119.66666667,-32.66666667 119.58333333,-32.66666667 119.58333333,-32.75 119.58333333,-32.83333333 119.58333333,-32.91666667 119.5,-32.91666667 119.41666667,-32.91666667 119.33333333,-32.91666667 119.33333333,-32.83333333 119.25,-32.83333333 119.25,-32.91666667 119.16666667,-32.91666667 119.16666667,-33.0 119.08333333,-33.0 119.08333333,-33.08333333 119.0,-33.08333333 118.91666667,-33.08333333 118.91666667,-33.0 118.83333333,-33.0 118.75,-33.0 118.66666667,-33.0 118.66666667,-33.08333333 118.66666667,-33.16666667 118.58333333,-33.16666667 118.58333333,-33.08333333 118.5,-33.08333333 118.5,-33.16666667 118.5,-33.25 118.41666667,-33.25 118.33333333,-33.25 118.25,-33.25 118.25,-33.16666667 118.25,-33.08333333 118.16666667,-33.08333333 118.16666667,-33.0 118.08333333,-33.0 118.08333333,-33.08333333 118.08333333,-33.16666667 118.0,-33.16666667 118.0,-33.25 117.91666667,-33.25 117.91666667,-33.33333333 117.83333333,-33.33333333 117.83333333,-33.25 117.75,-33.25 117.75,-33.16666667 117.75,-33.08333333 117.75,-33.0 117.66666667,-33.0 117.58333333,-33.0 117.58333333,-33.08333333 117.5,-33.08333333 117.41666667,-33.08333333 117.33333333,-33.08333333 117.25,-33.08333333 117.25,-33.0 117.33333333,-33.0 117.33333333,-32.91666667 117.33333333,-32.83333333 117.25,-32.83333333 117.16666667,-32.83333333 117.16666667,-32.75 117.08333333,-32.75 117.0,-32.75 116.91666667,-32.75 116.83333333,-32.75 116.75,-32.75 116.75,-32.66666667 116.75,-32.58333333 116.75,-32.5 116.75,-32.41666667 116.66666667,-32.41666667 116.58333333,-32.41666667 116.58333333,-32.33333333 116.58333333,-32.25 116.58333333,-32.16666667 116.5,-32.16666667 116.5,-32.08333333 116.5,-32.0 116.5,-31.91666667 116.5,-31.83333333 116.5,-31.75 116.5,-31.66666667 116.41666667,-31.66666667 116.41666667,-31.58333333 116.33333333,-31.58333333 116.33333333,-31.5 116.41666667,-31.5 116.41666667,-31.41666667 116.41666667,-31.33333333 116.33333333,-31.33333333 116.33333333,-31.25 116.25,-31.25 116.25,-31.33333333 116.16666667,-31.33333333 116.08333333,-31.33333333 116.08333333,-31.25 116.0,-31.25 115.91666667,-31.25 115.91666667,-31.16666667 115.83333333,-31.16666667 115.83333333,-31.25 115.83333333,-31.33333333 115.75,-31.33333333 115.66666667,-31.33333333 115.66666667,-31.25 115.58333333,-31.25 115.58333333,-31.33333333 115.5,-31.33333333 115.5,-31.41666667 115.41666667,-31.41666667 115.41666667,-31.33333333 115.41666667,-31.25 115.33333333,-31.25 115.33333333,-31.16666667 115.33333333,-31.08333333 115.25,-31.08333333 115.25,-31.0 115.25,-30.91666667 115.16666667,-30.91666667 115.16666667,-30.83333333 115.16666667,-30.75 115.08333333,-30.75 115.08333333,-30.66666667 115.08333333,-30.58333333 115.0,-30.58333333 115.0,-30.5 115.0,-30.41666667 115.0,-30.33333333 115.0,-30.25 114.91666667,-30.25 114.91666667,-30.16666667 114.91666667,-30.08333333 114.91666667,-30.0 114.91666667,-29.91666667 114.91666667,-29.83333333 114.91666667,-29.75 114.91666667,-29.66666667 114.91666667,-29.58333333 114.91666667,-29.5 114.91666667,-29.41666667 114.91666667,-29.33333333 114.91666667,-29.25 114.83333333,-29.25 114.83333333,-29.16666667 114.83333333,-29.08333333 114.75,-29.08333333 114.75,-29.0 114.66666667,-29.0 114.66666667,-28.91666667 114.58333333,-28.91666667 114.58333333,-28.83333333 114.5,-28.83333333 114.5,-28.75 114.58333333,-28.75 114.58333333,-28.66666667 114.58333333,-28.58333333 114.5,-28.58333333 114.5,-28.5 114.41666667,-28.5 114.41666667,-28.41666667 114.33333333,-28.41666667 114.33333333,-28.33333333 114.33333333,-28.25 114.25,-28.25 114.16666667,-28.25 114.16666667,-28.16666667 114.16666667,-28.08333333 114.08333333,-28.08333333 114.08333333,-28.0 114.08333333,-27.91666667 114.08333333,-27.83333333 114.08333333,-27.75 114.08333333,-27.66666667 114.08333333,-27.58333333 114.08333333,-27.5 114.0,-27.5 114.0,-27.41666667 114.0,-27.33333333 113.91666667,-27.33333333 113.91666667,-27.25 113.91666667,-27.16666667 113.83333333,-27.16666667 113.83333333,-27.08333333 113.75,-27.08333333 113.75,-27.0 113.75,-26.91666667 113.66666667,-26.91666667 113.66666667,-26.83333333 113.58333333,-26.83333333 113.58333333,-26.75 113.58333333,-26.66666667 113.5,-26.66666667 113.5,-26.58333333 113.41666667,-26.58333333 113.33333333,-26.58333333 113.33333333,-26.5 113.25,-26.5 113.25,-26.41666667 113.25,-26.33333333 113.25,-26.25 113.16666667,-26.25 113.16666667,-26.16666667 113.08333333,-26.16666667 113.08333333,-26.08333333 113.08333333,-26.0 113,-26 113.0,-25.91666667 113.0,-25.83333333 112.91666667,-25.83333333 112.91666667,-25.75 112.91666667,-25.66666667 112.91666667,-25.58333333 112.91666667,-25.5 112.91666667,-25.41666667 113.0,-25.41666667 113.0,-25.5 113.0,-25.58333333 113.08333333,-25.58333333 113.08333333,-25.66666667 113.08333333,-25.75 113.16666667,-25.75 113.16666667,-25.83333333 113.16666667,-25.91666667 113.25,-25.91666667 113.25,-26.0 113.33333333,-26.0 113.41666667,-26.0 113.41666667,-26.08333333 113.41666667,-26.16666667 113.5,-26.16666667 113.5,-26.08333333 113.5,-26.0 113.5,-25.91666667 113.5,-25.83333333 113.41666667,-25.83333333 113.41666667,-25.75 113.41666667,-25.66666667 113.41666667,-25.58333333 113.41666667,-25.5 113.5,-25.5 113.5,-25.58333333 113.58333333,-25.58333333 113.58333333,-25.66666667 113.66666667,-25.66666667 113.66666667,-25.75 113.75,-25.75 113.75,-25.83333333 113.75,-25.91666667 113.75,-26.0 113.75,-26.08333333 113.83333333,-26.08333333 113.83333333,-26.0 113.83333333,-25.91666667 113.83333333,-25.83333333 113.83333333,-25.75 113.91666667,-25.75 113.91666667,-25.83333333 113.91666667,-25.91666667 113.91666667,-26.0 113.91666667,-26.08333333 114.0,-26.08333333 114.0,-26.16666667 114.0,-26.25 114.0,-26.33333333 114.08333333,-26.33333333 114.16666667,-26.33333333 114.16666667,-26.25 114.16666667,-26.16666667 114.16666667,-26.08333333 114.16666667,-26.0 114.16666667,-25.91666667 114.16666667,-25.83333333 114.08333333,-25.83333333 114.08333333,-25.75 114.08333333,-25.66666667 114.0,-25.66666667 114.0,-25.58333333 113.91666667,-25.58333333 113.91666667,-25.5 113.83333333,-25.5 113.83333333,-25.41666667 113.83333333,-25.33333333 113.83333333,-25.25 113.75,-25.25 113.75,-25.16666667 113.66666667,-25.16666667 113.66666667,-25.08333333 113.66666667,-25.0 113.58333333,-25.0 113.58333333,-24.91666667 113.58333333,-24.83333333 113.58333333,-24.75 113.5,-24.75 113.5,-24.66666667 113.5,-24.58333333 113.41666667,-24.58333333 113.41666667,-24.5 113.33333333,-24.5 113.33333333,-24.41666667 113.33333333,-24.33333333 113.33333333,-24.25 113.33333333,-24.16666667 113.41666667,-24.16666667 113.41666667,-24.08333333 113.41666667,-24.0 113.41666667,-23.91666667 113.41666667,-23.83333333 113.5,-23.83333333 113.5,-23.75 113.5,-23.66666667 113.58333333,-23.66666667 113.58333333,-23.58333333 113.66666667,-23.58333333 113.66666667,-23.5 113.75,-23.5 113.75,-23.41666667 113.75,-23.33333333 113.75,-23.25 113.75,-23.16666667 113.75,-23.08333333 113.75,-23.0 113.75,-22.91666667 113.75,-22.83333333 113.75,-22.75 113.66666667,-22.75 113.66666667,-22.66666667 113.66666667,-22.58333333 113.58333333,-22.58333333 113.58333333,-22.5 113.66666667,-22.5 113.66666667,-22.41666667 113.75,-22.41666667 113.75,-22.33333333 113.75,-22.25 113.83333333,-22.25 113.83333333,-22.16666667 113.83333333,-22.08333333 113.83333333,-22.0 113.91666667,-22.0 113.91666667,-21.91666667 113.91666667,-21.83333333 114.0,-21.83333333 114.0,-21.75 114.08333333,-21.75 114.16666667,-21.75 114.25,-21.75 114.25,-21.83333333 114.16666667,-21.83333333 114.16666667,-21.91666667 114.16666667,-22.0 114.16666667,-22.08333333 114.16666667,-22.16666667 114.16666667,-22.25 114.25,-22.25 114.25,-22.33333333 114.25,-22.41666667 114.33333333,-22.41666667 114.33333333,-22.33333333 114.33333333,-22.25 114.41666667,-22.25 114.41666667,-22.16666667 114.41666667,-22.08333333 114.5,-22.08333333 114.5,-22.0 114.5,-21.91666667 114.58333333,-21.91666667 114.58333333,-21.83333333 114.66666667,-21.83333333 114.66666667,-21.75 114.75,-21.75 114.83333333,-21.75 114.83333333,-21.83333333 114.83333333,-21.91666667 114.83333333,-22.0 114.83333333,-22.08333333 114.83333333,-22.16666667 114.83333333,-22.25 114.83333333,-22.33333333 114.91666667,-22.33333333 114.91666667,-22.41666667 114.91666667,-22.5 115.0,-22.5 115.0,-22.58333333 115.0,-22.66666667 115.08333333,-22.66666667 115.08333333,-22.75 115.08333333,-22.83333333 115.08333333,-22.91666667 115.16666667,-22.91666667 115.16666667,-23.0 115.16666667,-23.08333333 115.25,-23.08333333 115.25,-23.16666667 115.25,-23.25 115.33333333,-23.25 115.33333333,-23.33333333 115.41666667,-23.33333333 115.41666667,-23.41666667 115.33333333,-23.41666667 115.25,-23.41666667 115.25,-23.5 115.33333333,-23.5 115.33333333,-23.58333333 115.33333333,-23.66666667 115.41666667,-23.66666667 115.41666667,-23.75 115.41666667,-23.83333333 115.41666667,-23.91666667 115.41666667,-24.0 115.5,-24.0 115.5,-24.08333333 115.5,-24.16666667 115.58333333,-24.16666667 115.58333333,-24.25 115.58333333,-24.33333333 115.58333333,-24.41666667 115.5,-24.41666667 115.5,-24.5 115.5,-24.58333333 115.41666667,-24.58333333 115.41666667,-24.66666667 115.33333333,-24.66666667 115.25,-24.66666667 115.25,-24.75 115.16666667,-24.75 115.16666667,-24.66666667 115.16666667,-24.58333333 115.08333333,-24.58333333 115.08333333,-24.66666667 115.08333333,-24.75 115.0,-24.75 115.0,-24.83333333 115.0,-24.91666667 115.08333333,-24.91666667 115.16666667,-24.91666667 115.25,-24.91666667 115.25,-25.0 115.33333333,-25.0 115.33333333,-25.08333333 115.41666667,-25.08333333 115.41666667,-25.16666667 115.41666667,-25.25 115.33333333,-25.25 115.33333333,-25.33333333 115.33333333,-25.41666667 115.25,-25.41666667 115.25,-25.5 115.16666667,-25.5 115.08333333,-25.5 115.08333333,-25.58333333 115.0,-25.58333333 115.0,-25.66666667 114.91666667,-25.66666667 114.91666667,-25.75 114.91666667,-25.83333333 114.91666667,-25.91666667 115.0,-25.91666667 115,-26 115.0,-26.08333333 115.08333333,-26.08333333 115.08333333,-26.16666667 115.16666667,-26.16666667 115.16666667,-26.25 115.16666667,-26.33333333 115.25,-26.33333333 115.25,-26.41666667 115.25,-26.5 115.33333333,-26.5 115.33333333,-26.58333333 115.33333333,-26.66666667 115.33333333,-26.75 115.41666667,-26.75 115.41666667,-26.66666667 115.5,-26.66666667 115.5,-26.75 115.5,-26.83333333 115.5,-26.91666667 115.58333333,-26.91666667 115.58333333,-27.0 115.58333333,-27.08333333 115.58333333,-27.16666667 115.58333333,-27.25 115.66666667,-27.25 115.66666667,-27.33333333 115.66666667,-27.41666667 115.75,-27.41666667 115.75,-27.5 115.83333333,-27.5 115.83333333,-27.58333333 115.91666667,-27.58333333 115.91666667,-27.66666667 115.91666667,-27.75 116.0,-27.75 116.0,-27.83333333 116.08333333,-27.83333333 116.16666667,-27.83333333 116.16666667,-27.91666667 116.25,-27.91666667 116.25,-28.0 116.33333333,-28.0 116.33333333,-28.08333333 116.33333333,-28.16666667 116.41666667,-28.16666667 116.5,-28.16666667 116.5,-28.25 116.58333333,-28.25 116.66666667,-28.25 116.66666667,-28.33333333 116.75,-28.33333333 116.75,-28.41666667 116.83333333,-28.41666667 116.91666667,-28.41666667 116.91666667,-28.5 117.0,-28.5 117.0,-28.58333333 117.08333333,-28.58333333 117.08333333,-28.66666667 117.08333333,-28.75 117.16666667,-28.75 117.25,-28.75 117.25,-28.83333333 117.33333333,-28.83333333 117.41666667,-28.83333333 117.41666667,-28.91666667 117.5,-28.91666667 117.5,-29.0 117.58333333,-29.0 117.58333333,-29.08333333 117.66666667,-29.08333333 117.66666667,-29.16666667 117.66666667,-29.25 117.75,-29.25 117.75,-29.33333333 117.83333333,-29.33333333 117.83333333,-29.41666667 117.83333333,-29.5 117.83333333,-29.58333333 117.83333333,-29.66666667 117.91666667,-29.66666667 117.91666667,-29.75 117.91666667,-29.83333333 118.0,-29.83333333 118.0,-29.91666667 118.08333333,-29.91666667 118.08333333,-30.0 118.16666667,-30.0 118.16666667,-30.08333333 118.16666667,-30.16666667 118.25,-30.16666667 118.25,-30.25 118.33333333,-30.25 118.33333333,-30.33333333 118.33333333,-30.41666667 118.41666667,-30.41666667 118.5,-30.41666667 118.5,-30.5 118.5,-30.58333333 118.58333333,-30.58333333 118.58333333,-30.66666667 118.58333333,-30.75 118.66666667,-30.75 118.75,-30.75 118.83333333,-30.75 118.83333333,-30.66666667 118.91666667,-30.66666667 119.0,-30.66666667 119.08333333,-30.66666667 119.16666667,-30.66666667 119.25,-30.66666667 119.25,-30.58333333 119.33333333,-30.58333333 119.41666667,-30.58333333 119.5,-30.58333333 119.5,-30.66666667 119.5,-30.75 119.58333333,-30.75 119.66666667,-30.75 119.66666667,-30.83333333 119.75,-30.83333333 119.83333333,-30.83333333 119.91666667,-30.83333333 119.91666667,-30.91666667 119.91666667,-31.0 119.91666667,-31.08333333 119.91666667,-31.16666667 119.91666667,-31.25 120.0,-31.25 120.08333333,-31.25 120.16666667,-31.25 120.16666667,-31.16666667 120.16666667,-31.08333333 120.25,-31.08333333 120.33333333,-31.08333333 120.33333333,-31.16666667 120.33333333,-31.25 120.41666667,-31.25 120.41666667,-31.33333333 120.33333333,-31.33333333 120.33333333,-31.41666667 120.33333333,-31.5 120.41666667,-31.5 120.5,-31.5 120.58333333,-31.5 120.58333333,-31.58333333 120.66666667,-31.58333333 120.66666667,-31.5 120.75,-31.5 120.75,-31.58333333 120.75,-31.66666667 120.83333333,-31.66666667 120.91666667,-31.66666667 121.0,-31.66666667 121.08333333,-31.66666667 121.16666667,-31.66666667 121.25,-31.66666667 121.33333333,-31.66666667 121.41666667,-31.66666667 121.5,-31.66666667 121.5,-31.58333333 121.41666667,-31.58333333 121.33333333,-31.58333333 121.33333333,-31.5 121.41666667,-31.5 121.5,-31.5 121.5,-31.41666667 121.5,-31.33333333 121.58333333,-31.33333333 121.58333333,-31.25 121.66666667,-31.25 121.66666667,-31.16666667 121.75,-31.16666667 121.83333333,-31.16666667 121.83333333,-31.25 121.83333333,-31.33333333 121.75,-31.33333333 121.75,-31.41666667 121.75,-31.5 121.66666667,-31.5 121.66666667,-31.58333333 121.75,-31.58333333 121.75,-31.66666667 121.83333333,-31.66666667 121.91666667,-31.66666667 121.91666667,-31.58333333 122.0,-31.58333333 122.08333333,-31.58333333 122.08333333,-31.5 122.16666667,-31.5 122.25,-31.5 122.33333333,-31.5 122.41666667,-31.5 122.5,-31.5 122.58333333,-31.5 122.58333333,-31.58333333 122.66666667,-31.58333333 122.66666667,-31.66666667 122.75,-31.66666667 122.75,-31.58333333 122.83333333,-31.58333333 122.91666667,-31.58333333 122.91666667,-31.66666667 123.0,-31.66666667 123.0,-31.75 123.08333333,-31.75 123.16666667,-31.75 123.25,-31.75 123.25,-31.66666667 123.33333333,-31.66666667 123.41666667,-31.66666667 123.5,-31.66666667 123.58333333,-31.66666667 123.66666667,-31.66666667 123.75,-31.66666667 123.83333333,-31.66666667 123.83333333,-31.75 123.91666667,-31.75 124.0,-31.75 124.08333333,-31.75 124.08333333,-31.83333333 124.16666667,-31.83333333 124.25,-31.83333333 124.25,-31.91666667 124.33333333,-31.91666667 124.41666667,-31.91666667 124.41666667,-32.0 124.5,-32.0 124.58333333,-32.0 124.66666667,-32.0 124.75,-32.0 124.83333333,-32.0 124.91666667,-32.0 125,-32 125.08333333,-32.0 125.16666667,-32.0 125.25,-32.0 125.33333333,-32.0 125.33333333,-31.91666667 125.41666667,-31.91666667 125.5,-31.91666667 125.5,-31.83333333 125.58333333,-31.83333333 125.66666667,-31.83333333 125.75,-31.83333333 125.75,-31.75 125.83333333,-31.75 125.91666667,-31.75 126.0,-31.75 126.08333333,-31.75 126.16666667,-31.75 126.25,-31.75 126.33333333,-31.75 126.41666667,-31.75 126.5,-31.75 126.58333333,-31.75 126.66666667,-31.75 126.75,-31.75 126.83333333,-31.75 126.91666667,-31.75 127.0,-31.75 127.08333333,-31.75 127.16666667,-31.75 127.25,-31.75 127.33333333,-31.75 127.41666667,-31.75 127.41666667,-31.83333333 127.5,-31.83333333 127.58333333,-31.83333333 127.66666667,-31.83333333 127.75,-31.83333333 127.83333333,-31.83333333 127.83333333,-31.91666667 127.91666667,-31.91666667 127.91666667,-31.83333333 128.0,-31.83333333 128.08333333,-31.83333333 128.16666667000001,-31.83333333 128.16666667000001,-31.75 128.25,-31.75 128.25,-31.83333333 128.33333333,-31.83333333 128.33333333,-31.91666667 128.25,-31.91666667 128.25,-32.0 128.25,-32.08333333 128.16666667000001,-32.08333333 128.08333333,-32.08333333 128.0,-32.08333333 128.0,-32.16666667 127.91666667,-32.16666667 127.83333333,-32.16666667 127.75,-32.16666667 127.66666667,-32.16666667 127.66666667,-32.25 127.58333333,-32.25 127.5,-32.25 127.41666667,-32.25 127.33333333,-32.25 127.33333333,-32.33333333 127.25,-32.33333333 127.16666667,-32.33333333 127.08333333,-32.33333333 127.0,-32.33333333 126.91666667,-32.33333333 126.83333333,-32.33333333 126.75,-32.33333333 126.66666667,-32.33333333 126.58333333,-32.33333333 126.5,-32.33333333 126.41666667,-32.33333333 126.33333333,-32.33333333 126.25,-32.33333333 126.25,-32.25 126.16666667,-32.25 126.16666667,-32.33333333 126.08333333,-32.33333333 126.0,-32.33333333 125.91666667,-32.33333333 125.91666667,-32.41666667 125.83333333,-32.41666667 125.75,-32.41666667 125.75,-32.5 125.66666667,-32.5 125.66666667,-32.58333333 125.58333333,-32.58333333 125.5,-32.58333333 125.5,-32.66666667 125.41666667,-32.66666667 125.33333333,-32.66666667 125.25,-32.66666667 125.25,-32.75 125.16666667,-32.75 125.08333333,-32.75 125.08333333,-32.83333333 125.0,-32.83333333 124.91666667,-32.83333333 124.91666667,-32.91666667 124.83333333,-32.91666667 124.75,-32.91666667 124.66666667,-32.91666667 124.66666667,-33.0 124.58333333,-33.0 124.5,-33.0 124.41666667,-33.0 124.33333333,-33.0 124.33333333,-33.08333333 124.25,-33.08333333 124.16666667,-33.08333333 124.16666667,-33.16666667 124.16666667,-33.25 124.08333333,-33.25 124.0,-33.25 124.0,-33.16666667 124.0,-33.08333333 124.08333333,-33.08333333 124.08333333,-33.0 124.08333333,-32.91666667 124.0,-32.91666667 123.91666667,-32.91666667 123.91666667,-32.83333333 123.83333333,-32.83333333 123.83333333,-32.75 123.91666667,-32.75 123.91666667,-32.66666667 123.91666667,-32.58333333 124.0,-32.58333333 124.08333333,-32.58333333 124.08333333,-32.5 124.08333333,-32.41666667 124.0,-32.41666667 123.91666667,-32.41666667 123.91666667,-32.5 123.83333333,-32.5 123.75,-32.5 123.66666667,-32.5 123.58333333,-32.5 123.5,-32.5</coordinates></LinearRing></outerBoundaryIs><innerBoundaryIs><LinearRing><coordinates>119.25,-32.83333333 119.25,-32.75 119.16666667,-32.75 119.16666667,-32.83333333 119.25,-32.83333333</coordinates></LinearRing></innerBoundaryIs><innerBoundaryIs><LinearRing><coordinates>119.08333333,-33.0 119.08333333,-32.91666667 119.08333333,-32.83333333 119.0,-32.83333333 119.0,-32.91666667 119,-33 119.08333333,-33.0</coordinates></LinearRing></innerBoundaryIs><innerBoundaryIs><LinearRing><coordinates>113.5,-26.16666667 113.5,-26.25 113.58333333,-26.25 113.58333333,-26.33333333 113.58333333,-26.41666667 113.66666667,-26.41666667 113.66666667,-26.5 113.66666667,-26.58333333 113.75,-26.58333333 113.75,-26.5 113.83333333,-26.5 113.83333333,-26.41666667 113.83333333,-26.33333333 113.75,-26.33333333 113.75,-26.25 113.66666667,-26.25 113.66666667,-26.16666667 113.58333333,-26.16666667 113.5,-26.16666667</coordinates></LinearRing></innerBoundaryIs><innerBoundaryIs><LinearRing><coordinates>119.91666667,-31.25 119.83333333,-31.25 119.83333333,-31.33333333 119.91666667,-31.33333333 119.91666667,-31.25</coordinates></LinearRing></innerBoundaryIs><innerBoundaryIs><LinearRing><coordinates>124.5,-32.41666667 124.5,-32.5 124.58333333,-32.5 124.66666667,-32.5 124.66666667,-32.41666667 124.58333333,-32.41666667 124.5,-32.41666667</coordinates></LinearRing></innerBoundaryIs><innerBoundaryIs><LinearRing><coordinates>124.5,-32.5 124.41666667,-32.5 124.33333333,-32.5 124.25,-32.5 124.25,-32.58333333 124.33333333,-32.58333333 124.41666667,-32.58333333 124.5,-32.58333333 124.5,-32.5</coordinates></LinearRing></innerBoundaryIs><innerBoundaryIs><LinearRing><coordinates>120.08333333,-32.91666667 120.08333333,-33.0 120.16666667,-33.0 120.25,-33.0 120.25,-32.91666667 120.16666667,-32.91666667 120.08333333,-32.91666667</coordinates></LinearRing></innerBoundaryIs><innerBoundaryIs><LinearRing><coordinates>120.25,-33.0 120.25,-33.08333333 120.33333333,-33.08333333 120.41666667,-33.08333333 120.5,-33.08333333 120.58333333,-33.08333333 120.66666667,-33.08333333 120.75,-33.08333333 120.75,-33.0 120.66666667,-33.0 120.58333333,-33.0 120.5,-33.0 120.41666667,-33.0 120.33333333,-33.0 120.25,-33.0</coordinates></LinearRing></innerBoundaryIs><innerBoundaryIs><LinearRing><coordinates>115.58333333,-30.58333333 115.58333333,-30.66666667 115.66666667,-30.66666667 115.66666667,-30.58333333 115.58333333,-30.58333333</coordinates></LinearRing></innerBoundaryIs><innerBoundaryIs><LinearRing><coordinates>113.91666667,-22.08333333 113.91666667,-22.16666667 114.0,-22.16666667 114.0,-22.08333333 113.91666667,-22.08333333</coordinates></LinearRing></innerBoundaryIs></Polygon></MultiGeometry>
  </Placemark>
</Folder>
</Document></kml>
