# Supplementary material for: Species conservation profiles of a random sample of world spiders III: Oecobiidae to Salticidae
Source: Biodivers Data J. 2018 Aug 2;(6):e27004. doi: 10.3897/BDJ.6.e27004 (PMC6086925; doi:10.3897/BDJ.6.e27004)
Supplement: Supplementary material 36 — Distribution of Heliophanuscapicola Simon, 1901 [file bdj-06-e27004-s036.kml]

<?xml version="1.0" encoding="utf-8" ?>
<kml xmlns="http://www.opengis.net/kml/2.2">
<Document id="root_doc">
<Schema name="Heliophanus_capicola.kml" id="Heliophanus_capicola.kml">
	<SimpleField name="layer" type="float"></SimpleField>
</Schema>
<Folder><name>Heliophanus_capicola.kml</name>
  <Placemark>
	<Style><LineStyle><color>ff0000ff</color></LineStyle><PolyStyle><fill>0</fill></PolyStyle></Style>
	<ExtendedData><SchemaData schemaUrl="#Heliophanus_capicola.kml">
		<SimpleData name="layer">1</SimpleData>
	</SchemaData></ExtendedData>
      <MultiGeometry><Polygon><outerBoundaryIs><LinearRing><coordinates>19.63333333,-34.78333333 19.64166667,-34.78333333 19.64166667,-34.79166667 19.63333333,-34.79166667 19.63333333,-34.78333333</coordinates></LinearRing></outerBoundaryIs></Polygon><Polygon><outerBoundaryIs><LinearRing><coordinates>19.09166667,-34.35833333 19.1,-34.35833333 19.1,-34.36666667 19.09166667,-34.36666667 19.09166667,-34.35833333</coordinates></LinearRing></outerBoundaryIs></Polygon><Polygon><outerBoundaryIs><LinearRing><coordinates>24.83333333,-34.20833333 24.84166667,-34.20833333 24.84166667,-34.21666667 24.83333333,-34.21666667 24.83333333,-34.20833333</coordinates></LinearRing></outerBoundaryIs></Polygon><Polygon><outerBoundaryIs><LinearRing><coordinates>23.05,-34.075 23.05833333,-34.075 23.05833333,-34.08333333 23.05,-34.08333333 23.05,-34.075</coordinates></LinearRing></outerBoundaryIs></Polygon><Polygon><outerBoundaryIs><LinearRing><coordinates>18.025,-33.14166667 18.025,-33.15 18.01666667,-33.15 18.00833333,-33.15 18.00833333,-33.14166667 18.0,-33.14166667 17.99166667,-33.14166667 17.98333333,-33.14166667 17.975,-33.14166667 17.975,-33.13333333 17.975,-33.125 17.975,-33.11666667 17.96666667,-33.11666667 17.96666667,-33.10833333 17.95833333,-33.10833333 17.95833333,-33.1 17.96666667,-33.1 17.96666667,-33.09166667 17.975,-33.09166667 17.98333333,-33.09166667 17.98333333,-33.08333333 17.98333333,-33.075 17.98333333,-33.06666667 17.99166667,-33.06666667 17.99166667,-33.075 18.0,-33.075 18.00833333,-33.075 18.00833333,-33.08333333 18.00833333,-33.09166667 18.01666667,-33.09166667 18.01666667,-33.1 18.00833333,-33.1 18.00833333,-33.10833333 18.01666667,-33.10833333 18.01666667,-33.11666667 18.01666667,-33.125 18.025,-33.125 18.03333333,-33.125 18.03333333,-33.13333333 18.025,-33.13333333 18.025,-33.14166667</coordinates></LinearRing></outerBoundaryIs></Polygon><Polygon><outerBoundaryIs><LinearRing><coordinates>31.04166667,-29.88333333 31.05,-29.88333333 31.05,-29.89166667 31.04166667,-29.89166667 31.04166667,-29.88333333</coordinates></LinearRing></outerBoundaryIs></Polygon><Polygon><outerBoundaryIs><LinearRing><coordinates>17.24166667,-29.48333333 17.25,-29.48333333 17.25,-29.49166667 17.24166667,-29.49166667 17.24166667,-29.48333333</coordinates></LinearRing></outerBoundaryIs></Polygon><Polygon><outerBoundaryIs><LinearRing><coordinates>17.25,-29.475 17.25833333,-29.475 17.25833333,-29.48333333 17.25,-29.48333333 17.25,-29.475</coordinates></LinearRing></outerBoundaryIs></Polygon><Polygon><outerBoundaryIs><LinearRing><coordinates>17.4,-29.41666667 17.40833333,-29.41666667 17.41666667,-29.41666667 17.41666667,-29.40833333 17.425,-29.40833333 17.425,-29.41666667 17.425,-29.425 17.41666667,-29.425 17.40833333,-29.425 17.4,-29.425 17.4,-29.41666667</coordinates></LinearRing></outerBoundaryIs></Polygon><Polygon><outerBoundaryIs><LinearRing><coordinates>17.275,-29.4 17.28333333,-29.4 17.28333333,-29.40833333 17.275,-29.40833333 17.275,-29.4</coordinates></LinearRing></outerBoundaryIs></Polygon><Polygon><outerBoundaryIs><LinearRing><coordinates>17.55,-29.225 17.55,-29.23333333 17.54166667,-29.23333333 17.54166667,-29.225 17.54166667,-29.21666667 17.55,-29.21666667 17.55833333,-29.21666667 17.55833333,-29.20833333 17.56666667,-29.20833333 17.56666667,-29.21666667 17.56666667,-29.225 17.55833333,-29.225 17.55,-29.225</coordinates></LinearRing></outerBoundaryIs></Polygon><Polygon><outerBoundaryIs><LinearRing><coordinates>17.40833333,-29.025 17.41666667,-29.025 17.41666667,-29.03333333 17.40833333,-29.03333333 17.40833333,-29.025</coordinates></LinearRing></outerBoundaryIs></Polygon><Polygon><outerBoundaryIs><LinearRing><coordinates>17.41666667,-29.01666667 17.425,-29.01666667 17.425,-29.025 17.41666667,-29.025 17.41666667,-29.01666667</coordinates></LinearRing></outerBoundaryIs></Polygon><Polygon><outerBoundaryIs><LinearRing><coordinates>17.43333333,-29.00833333 17.43333333,-29.01666667 17.425,-29.01666667 17.425,-29.00833333 17.425,-29.0 17.43333333,-29.0 17.43333333,-29.00833333</coordinates></LinearRing></outerBoundaryIs></Polygon><Polygon><outerBoundaryIs><LinearRing><coordinates>17.43333333,-29.05 17.44166667,-29.05 17.44166667,-29.05833333 17.43333333,-29.05833333 17.43333333,-29.05</coordinates></LinearRing></outerBoundaryIs></Polygon><Polygon><outerBoundaryIs><LinearRing><coordinates>17.50833333,-29.11666667 17.51666667,-29.11666667 17.51666667,-29.125 17.50833333,-29.125 17.50833333,-29.11666667</coordinates></LinearRing></outerBoundaryIs></Polygon><Polygon><outerBoundaryIs><LinearRing><coordinates>17.25833333,-29.38333333 17.25833333,-29.39166667 17.25,-29.39166667 17.24166667,-29.39166667 17.23333333,-29.39166667 17.225,-29.39166667 17.21666667,-29.39166667 17.21666667,-29.38333333 17.225,-29.38333333 17.225,-29.375 17.21666667,-29.375 17.21666667,-29.36666667 17.225,-29.36666667 17.23333333,-29.36666667 17.23333333,-29.375 17.24166667,-29.375 17.25,-29.375 17.25833333,-29.375 17.25833333,-29.36666667 17.26666667,-29.36666667 17.26666667,-29.35833333 17.275,-29.35833333 17.275,-29.36666667 17.275,-29.375 17.26666667,-29.375 17.26666667,-29.38333333 17.25833333,-29.38333333</coordinates></LinearRing></outerBoundaryIs></Polygon><Polygon><outerBoundaryIs><LinearRing><coordinates>17.48333333,-28.94166667 17.49166667,-28.94166667 17.49166667,-28.95 17.48333333,-28.95 17.48333333,-28.94166667</coordinates></LinearRing></outerBoundaryIs></Polygon><Polygon><outerBoundaryIs><LinearRing><coordinates>20.79166667,-28.80833333 20.8,-28.80833333 20.8,-28.81666667 20.79166667,-28.81666667 20.79166667,-28.80833333</coordinates></LinearRing></outerBoundaryIs></Polygon><Polygon><outerBoundaryIs><LinearRing><coordinates>20.69166667,-28.83333333 20.7,-28.83333333 20.7,-28.84166667 20.69166667,-28.84166667 20.69166667,-28.83333333</coordinates></LinearRing></outerBoundaryIs></Polygon><Polygon><outerBoundaryIs><LinearRing><coordinates>21.025,-28.75 21.03333333,-28.75 21.03333333,-28.75833333 21.025,-28.75833333 21.025,-28.75</coordinates></LinearRing></outerBoundaryIs></Polygon><Polygon><outerBoundaryIs><LinearRing><coordinates>21.575,-28.44166667 21.575,-28.45 21.56666667,-28.45 21.56666667,-28.44166667 21.56666667,-28.43333333 21.56666667,-28.425 21.575,-28.425 21.575,-28.43333333 21.575,-28.44166667</coordinates></LinearRing></outerBoundaryIs></Polygon><Polygon><outerBoundaryIs><LinearRing><coordinates>32.10833333,-27.41666667 32.11666667,-27.41666667 32.11666667,-27.425 32.10833333,-27.425 32.1,-27.425 32.1,-27.41666667 32.1,-27.40833333 32.10833333,-27.40833333 32.10833333,-27.41666667</coordinates></LinearRing></outerBoundaryIs></Polygon><Polygon><outerBoundaryIs><LinearRing><coordinates>31.93333333,-27.11666667 31.94166667,-27.11666667 31.94166667,-27.125 31.93333333,-27.125 31.93333333,-27.11666667</coordinates></LinearRing></outerBoundaryIs></Polygon><Polygon><outerBoundaryIs><LinearRing><coordinates>24.875,-27.05 24.88333333,-27.05 24.88333333,-27.05833333 24.875,-27.05833333 24.875,-27.05</coordinates></LinearRing></outerBoundaryIs></Polygon><Polygon><outerBoundaryIs><LinearRing><coordinates>24.725,-27.025 24.73333333,-27.025 24.73333333,-27.03333333 24.725,-27.03333333 24.725,-27.025</coordinates></LinearRing></outerBoundaryIs></Polygon><Polygon><outerBoundaryIs><LinearRing><coordinates>32.43333333,-26.96666667 32.43333333,-26.975 32.425,-26.975 32.425,-26.96666667 32.425,-26.95833333 32.43333333,-26.95833333 32.43333333,-26.96666667</coordinates></LinearRing></outerBoundaryIs></Polygon><Polygon><outerBoundaryIs><LinearRing><coordinates>31.85833333,-27.06666667 31.86666667,-27.06666667 31.86666667,-27.075 31.85833333,-27.075 31.85833333,-27.06666667</coordinates></LinearRing></outerBoundaryIs></Polygon><Polygon><outerBoundaryIs><LinearRing><coordinates>31.74166667,-26.61666667 31.75,-26.61666667 31.75,-26.625 31.74166667,-26.625 31.74166667,-26.61666667</coordinates></LinearRing></outerBoundaryIs></Polygon><Polygon><outerBoundaryIs><LinearRing><coordinates>32.625,-26.65 32.63333333,-26.65 32.63333333,-26.65833333 32.625,-26.65833333 32.625,-26.65</coordinates></LinearRing></outerBoundaryIs></Polygon><Polygon><outerBoundaryIs><LinearRing><coordinates>31.78333333,-26.4 31.78333333,-26.40833333 31.775,-26.40833333 31.775,-26.4 31.775,-26.39166667 31.78333333,-26.39166667 31.78333333,-26.38333333 31.78333333,-26.375 31.78333333,-26.36666667 31.78333333,-26.35833333 31.775,-26.35833333 31.775,-26.35 31.78333333,-26.35 31.79166667,-26.35 31.79166667,-26.35833333 31.79166667,-26.36666667 31.8,-26.36666667 31.80833333,-26.36666667 31.80833333,-26.375 31.80833333,-26.38333333 31.8,-26.38333333 31.8,-26.39166667 31.8,-26.4 31.79166667,-26.4 31.78333333,-26.4</coordinates></LinearRing></outerBoundaryIs></Polygon><Polygon><outerBoundaryIs><LinearRing><coordinates>26.78333333,-26.175 26.79166667,-26.175 26.79166667,-26.18333333 26.78333333,-26.18333333 26.78333333,-26.175</coordinates></LinearRing></outerBoundaryIs></Polygon><Polygon><outerBoundaryIs><LinearRing><coordinates>26.7,-26.175 26.70833333,-26.175 26.70833333,-26.18333333 26.7,-26.18333333 26.7,-26.175</coordinates></LinearRing></outerBoundaryIs></Polygon><Polygon><outerBoundaryIs><LinearRing><coordinates>26.775,-25.95 26.78333333,-25.95 26.78333333,-25.95833333 26.775,-25.95833333 26.775,-25.95</coordinates></LinearRing></outerBoundaryIs></Polygon><Polygon><outerBoundaryIs><LinearRing><coordinates>26.91666667,-25.83333333 26.925,-25.83333333 26.925,-25.84166667 26.91666667,-25.84166667 26.91666667,-25.83333333</coordinates></LinearRing></outerBoundaryIs></Polygon><Polygon><outerBoundaryIs><LinearRing><coordinates>28.01666667,-25.83333333 28.01666667,-25.84166667 28.00833333,-25.84166667 28.00833333,-25.83333333 28.00833333,-25.825 28.00833333,-25.81666667 28.01666667,-25.81666667 28.01666667,-25.825 28.01666667,-25.83333333</coordinates></LinearRing></outerBoundaryIs></Polygon><Polygon><outerBoundaryIs><LinearRing><coordinates>28.45833333,-25.81666667 28.46666667,-25.81666667 28.46666667,-25.825 28.45833333,-25.825 28.45833333,-25.81666667</coordinates></LinearRing></outerBoundaryIs></Polygon><Polygon><outerBoundaryIs><LinearRing><coordinates>28.70833333,-25.85 28.71666667,-25.85 28.71666667,-25.85833333 28.70833333,-25.85833333 28.70833333,-25.85</coordinates></LinearRing></outerBoundaryIs></Polygon><Polygon><outerBoundaryIs><LinearRing><coordinates>27.75833333,-25.74166667 27.76666667,-25.74166667 27.76666667,-25.75 27.75833333,-25.75 27.75,-25.75 27.75,-25.74166667 27.75833333,-25.74166667</coordinates></LinearRing></outerBoundaryIs></Polygon><Polygon><outerBoundaryIs><LinearRing><coordinates>28.20833333,-25.775 28.21666667,-25.775 28.21666667,-25.78333333 28.20833333,-25.78333333 28.20833333,-25.775</coordinates></LinearRing></outerBoundaryIs></Polygon><Polygon><outerBoundaryIs><LinearRing><coordinates>29.45833333,-25.775 29.46666667,-25.775 29.46666667,-25.78333333 29.45833333,-25.78333333 29.45833333,-25.775</coordinates></LinearRing></outerBoundaryIs></Polygon><Polygon><outerBoundaryIs><LinearRing><coordinates>28.0,-25.80833333 28.00833333,-25.80833333 28.00833333,-25.81666667 28.0,-25.81666667 27.99166667,-25.81666667 27.99166667,-25.80833333 28.0,-25.80833333</coordinates></LinearRing></outerBoundaryIs></Polygon><Polygon><outerBoundaryIs><LinearRing><coordinates>31.44166667,-26.025 31.45,-26.025 31.45,-26.03333333 31.44166667,-26.03333333 31.44166667,-26.025</coordinates></LinearRing></outerBoundaryIs></Polygon><Polygon><outerBoundaryIs><LinearRing><coordinates>29.58333333,-25.6 29.59166667,-25.6 29.59166667,-25.60833333 29.58333333,-25.60833333 29.58333333,-25.6</coordinates></LinearRing></outerBoundaryIs></Polygon><Polygon><outerBoundaryIs><LinearRing><coordinates>29.89166667,-25.475 29.9,-25.475 29.9,-25.48333333 29.89166667,-25.48333333 29.89166667,-25.475</coordinates></LinearRing></outerBoundaryIs></Polygon><Polygon><outerBoundaryIs><LinearRing><coordinates>30.44166667,-25.39166667 30.45,-25.39166667 30.45,-25.4 30.44166667,-25.4 30.44166667,-25.39166667</coordinates></LinearRing></outerBoundaryIs></Polygon><Polygon><outerBoundaryIs><LinearRing><coordinates>29.89166667,-25.43333333 29.9,-25.43333333 29.9,-25.44166667 29.89166667,-25.44166667 29.89166667,-25.43333333</coordinates></LinearRing></outerBoundaryIs></Polygon><Polygon><outerBoundaryIs><LinearRing><coordinates>18.11666667,-33.175 18.11666667,-33.18333333 18.10833333,-33.18333333 18.1,-33.18333333 18.1,-33.175 18.09166667,-33.175 18.09166667,-33.16666667 18.09166667,-33.15833333 18.09166667,-33.15 18.09166667,-33.14166667 18.08333333,-33.14166667 18.08333333,-33.13333333 18.075,-33.13333333 18.075,-33.125 18.06666667,-33.125 18.05833333,-33.125 18.05833333,-33.11666667 18.05,-33.11666667 18.05,-33.10833333 18.04166667,-33.10833333 18.04166667,-33.1 18.03333333,-33.1 18.03333333,-33.09166667 18.03333333,-33.08333333 18.03333333,-33.075 18.04166667,-33.075 18.04166667,-33.06666667 18.04166667,-33.05833333 18.04166667,-33.05 18.04166667,-33.04166667 18.04166667,-33.03333333 18.03333333,-33.03333333 18.03333333,-33.025 18.025,-33.025 18.025,-33.01666667 18.025,-33.00833333 18.01666667,-33.00833333 18.00833333,-33.00833333 18.00833333,-33.0 18,-33 17.99166667,-33.0 17.98333333,-33.0 17.98333333,-32.99166667 17.975,-32.99166667 17.975,-33.0 17.96666667,-33.0 17.95833333,-33.0 17.95,-33.0 17.95,-33.00833333 17.95,-33.01666667 17.95,-33.025 17.94166667,-33.025 17.93333333,-33.025 17.93333333,-33.03333333 17.93333333,-33.04166667 17.925,-33.04166667 17.91666667,-33.04166667 17.90833333,-33.04166667 17.9,-33.04166667 17.9,-33.03333333 17.9,-33.025 17.90833333,-33.025 17.90833333,-33.01666667 17.90833333,-33.00833333 17.9,-33.00833333 17.9,-33.0 17.89166667,-33.0 17.88333333,-33.0 17.875,-33.0 17.875,-32.99166667 17.88333333,-32.99166667 17.88333333,-32.98333333 17.88333333,-32.975 17.88333333,-32.96666667 17.88333333,-32.95833333 17.88333333,-32.95 17.89166667,-32.95 17.89166667,-32.94166667 17.89166667,-32.93333333 17.89166667,-32.925 17.88333333,-32.925 17.88333333,-32.91666667 17.875,-32.91666667 17.86666667,-32.91666667 17.86666667,-32.90833333 17.86666667,-32.9 17.86666667,-32.89166667 17.875,-32.89166667 17.875,-32.88333333 17.88333333,-32.88333333 17.89166667,-32.88333333 17.89166667,-32.875 17.89166667,-32.86666667 17.88333333,-32.86666667 17.88333333,-32.85833333 17.88333333,-32.85 17.875,-32.85 17.875,-32.84166667 17.86666667,-32.84166667 17.86666667,-32.83333333 17.85833333,-32.83333333 17.85,-32.83333333 17.85,-32.825 17.85,-32.81666667 17.85833333,-32.81666667 17.86666667,-32.81666667 17.875,-32.81666667 17.88333333,-32.81666667 17.88333333,-32.80833333 17.89166667,-32.80833333 17.9,-32.80833333 17.90833333,-32.80833333 17.90833333,-32.8 17.90833333,-32.79166667 17.90833333,-32.78333333 17.90833333,-32.775 17.90833333,-32.76666667 17.90833333,-32.75833333 17.9,-32.75833333 17.9,-32.75 17.9,-32.74166667 17.90833333,-32.74166667 17.91666667,-32.74166667 17.91666667,-32.73333333 17.925,-32.73333333 17.925,-32.725 17.93333333,-32.725 17.94166667,-32.725 17.95,-32.725 17.95833333,-32.725 17.95833333,-32.71666667 17.96666667,-32.71666667 17.96666667,-32.70833333 17.975,-32.70833333 17.975,-32.71666667 17.975,-32.725 17.98333333,-32.725 17.98333333,-32.73333333 17.99166667,-32.73333333 18.0,-32.73333333 18.0,-32.74166667 18.00833333,-32.74166667 18.00833333,-32.75 18.01666667,-32.75 18.01666667,-32.75833333 18.025,-32.75833333 18.03333333,-32.75833333 18.03333333,-32.76666667 18.04166667,-32.76666667 18.04166667,-32.775 18.05,-32.775 18.05,-32.78333333 18.05833333,-32.78333333 18.06666667,-32.78333333 18.075,-32.78333333 18.08333333,-32.78333333 18.09166667,-32.78333333 18.1,-32.78333333 18.10833333,-32.78333333 18.11666667,-32.78333333 18.125,-32.78333333 18.13333333,-32.78333333 18.13333333,-32.775 18.14166667,-32.775 18.15,-32.775 18.15,-32.76666667 18.15833333,-32.76666667 18.15833333,-32.75833333 18.16666667,-32.75833333 18.16666667,-32.75 18.175,-32.75 18.175,-32.74166667 18.18333333,-32.74166667 18.18333333,-32.73333333 18.19166667,-32.73333333 18.19166667,-32.725 18.2,-32.725 18.2,-32.71666667 18.20833333,-32.71666667 18.20833333,-32.70833333 18.21666667,-32.70833333 18.21666667,-32.7 18.225,-32.7 18.225,-32.69166667 18.23333333,-32.69166667 18.24166667,-32.69166667 18.24166667,-32.68333333 18.25,-32.68333333 18.25,-32.675 18.25833333,-32.675 18.25833333,-32.66666667 18.25833333,-32.65833333 18.26666667,-32.65833333 18.26666667,-32.65 18.275,-32.65 18.275,-32.64166667 18.275,-32.63333333 18.28333333,-32.63333333 18.28333333,-32.625 18.29166667,-32.625 18.29166667,-32.61666667 18.29166667,-32.60833333 18.3,-32.60833333 18.3,-32.6 18.3,-32.59166667 18.30833333,-32.59166667 18.30833333,-32.58333333 18.30833333,-32.575 18.31666667,-32.575 18.31666667,-32.56666667 18.31666667,-32.55833333 18.31666667,-32.55 18.325,-32.55 18.325,-32.54166667 18.325,-32.53333333 18.325,-32.525 18.325,-32.51666667 18.33333333,-32.51666667 18.33333333,-32.50833333 18.33333333,-32.5 18.33333333,-32.49166667 18.33333333,-32.48333333 18.33333333,-32.475 18.33333333,-32.46666667 18.33333333,-32.45833333 18.33333333,-32.45 18.33333333,-32.44166667 18.33333333,-32.43333333 18.33333333,-32.425 18.33333333,-32.41666667 18.33333333,-32.40833333 18.33333333,-32.4 18.33333333,-32.39166667 18.325,-32.39166667 18.325,-32.38333333 18.325,-32.375 18.325,-32.36666667 18.325,-32.35833333 18.325,-32.35 18.31666667,-32.35 18.31666667,-32.34166667 18.31666667,-32.33333333 18.31666667,-32.325 18.31666667,-32.31666667 18.325,-32.31666667 18.33333333,-32.31666667 18.34166667,-32.31666667 18.34166667,-32.30833333 18.34166667,-32.3 18.34166667,-32.29166667 18.34166667,-32.28333333 18.34166667,-32.275 18.34166667,-32.26666667 18.34166667,-32.25833333 18.34166667,-32.25 18.33333333,-32.25 18.33333333,-32.24166667 18.33333333,-32.23333333 18.33333333,-32.225 18.325,-32.225 18.325,-32.21666667 18.325,-32.20833333 18.325,-32.2 18.325,-32.19166667 18.31666667,-32.19166667 18.31666667,-32.18333333 18.31666667,-32.175 18.30833333,-32.175 18.30833333,-32.16666667 18.30833333,-32.15833333 18.30833333,-32.15 18.30833333,-32.14166667 18.30833333,-32.13333333 18.3,-32.13333333 18.3,-32.125 18.3,-32.11666667 18.3,-32.10833333 18.3,-32.1 18.3,-32.09166667 18.30833333,-32.09166667 18.30833333,-32.08333333 18.31666667,-32.08333333 18.31666667,-32.075 18.31666667,-32.06666667 18.30833333,-32.06666667 18.30833333,-32.05833333 18.30833333,-32.05 18.30833333,-32.04166667 18.3,-32.04166667 18.3,-32.03333333 18.3,-32.025 18.29166667,-32.025 18.29166667,-32.01666667 18.29166667,-32.00833333 18.29166667,-32.0 18.29166667,-31.99166667 18.29166667,-31.98333333 18.29166667,-31.975 18.28333333,-31.975 18.28333333,-31.96666667 18.28333333,-31.95833333 18.275,-31.95833333 18.275,-31.95 18.275,-31.94166667 18.275,-31.93333333 18.275,-31.925 18.275,-31.91666667 18.28333333,-31.91666667 18.28333333,-31.90833333 18.28333333,-31.9 18.28333333,-31.89166667 18.28333333,-31.88333333 18.275,-31.88333333 18.275,-31.875 18.275,-31.86666667 18.26666667,-31.86666667 18.26666667,-31.85833333 18.26666667,-31.85 18.25833333,-31.85 18.25833333,-31.84166667 18.25,-31.84166667 18.25,-31.83333333 18.24166667,-31.83333333 18.24166667,-31.825 18.24166667,-31.81666667 18.23333333,-31.81666667 18.23333333,-31.80833333 18.23333333,-31.8 18.23333333,-31.79166667 18.23333333,-31.78333333 18.23333333,-31.775 18.225,-31.775 18.225,-31.76666667 18.225,-31.75833333 18.225,-31.75 18.225,-31.74166667 18.21666667,-31.74166667 18.21666667,-31.73333333 18.20833333,-31.73333333 18.20833333,-31.725 18.20833333,-31.71666667 18.2,-31.71666667 18.2,-31.70833333 18.19166667,-31.70833333 18.19166667,-31.7 18.2,-31.7 18.2,-31.69166667 18.20833333,-31.69166667 18.20833333,-31.68333333 18.20833333,-31.675 18.2,-31.675 18.2,-31.68333333 18.19166667,-31.68333333 18.19166667,-31.69166667 18.18333333,-31.69166667 18.18333333,-31.68333333 18.175,-31.68333333 18.175,-31.675 18.175,-31.66666667 18.16666667,-31.66666667 18.16666667,-31.65833333 18.15833333,-31.65833333 18.15833333,-31.65 18.15,-31.65 18.15,-31.64166667 18.15,-31.63333333 18.14166667,-31.63333333 18.14166667,-31.625 18.13333333,-31.625 18.13333333,-31.61666667 18.13333333,-31.60833333 18.125,-31.60833333 18.125,-31.6 18.11666667,-31.6 18.11666667,-31.59166667 18.11666667,-31.58333333 18.11666667,-31.575 18.10833333,-31.575 18.10833333,-31.56666667 18.1,-31.56666667 18.1,-31.55833333 18.09166667,-31.55833333 18.09166667,-31.55 18.08333333,-31.55 18.08333333,-31.54166667 18.075,-31.54166667 18.075,-31.53333333 18.06666667,-31.53333333 18.06666667,-31.525 18.05833333,-31.525 18.05833333,-31.51666667 18.05,-31.51666667 18.05,-31.50833333 18.04166667,-31.50833333 18.04166667,-31.5 18.03333333,-31.5 18.03333333,-31.49166667 18.025,-31.49166667 18.025,-31.48333333 18.01666667,-31.48333333 18.01666667,-31.475 18.00833333,-31.475 18.00833333,-31.46666667 18.0,-31.46666667 18.0,-31.45833333 18.0,-31.45 17.99166667,-31.45 17.99166667,-31.44166667 17.98333333,-31.44166667 17.98333333,-31.43333333 17.975,-31.43333333 17.975,-31.425 17.96666667,-31.425 17.96666667,-31.41666667 17.95833333,-31.41666667 17.95833333,-31.40833333 17.95,-31.40833333 17.95,-31.4 17.94166667,-31.4 17.94166667,-31.39166667 17.93333333,-31.39166667 17.93333333,-31.38333333 17.93333333,-31.375 17.925,-31.375 17.925,-31.36666667 17.91666667,-31.36666667 17.91666667,-31.35833333 17.90833333,-31.35833333 17.90833333,-31.35 17.9,-31.35 17.9,-31.34166667 17.89166667,-31.34166667 17.89166667,-31.33333333 17.89166667,-31.325 17.88333333,-31.325 17.88333333,-31.31666667 17.88333333,-31.30833333 17.88333333,-31.3 17.88333333,-31.29166667 17.88333333,-31.28333333 17.875,-31.28333333 17.875,-31.275 17.875,-31.26666667 17.86666667,-31.26666667 17.86666667,-31.25833333 17.85833333,-31.25833333 17.85833333,-31.25 17.85,-31.25 17.85,-31.24166667 17.84166667,-31.24166667 17.84166667,-31.23333333 17.83333333,-31.23333333 17.83333333,-31.225 17.825,-31.225 17.81666667,-31.225 17.81666667,-31.21666667 17.80833333,-31.21666667 17.80833333,-31.20833333 17.8,-31.20833333 17.8,-31.2 17.79166667,-31.2 17.79166667,-31.19166667 17.79166667,-31.18333333 17.78333333,-31.18333333 17.78333333,-31.175 17.775,-31.175 17.775,-31.16666667 17.76666667,-31.16666667 17.76666667,-31.15833333 17.76666667,-31.15 17.75833333,-31.15 17.75833333,-31.14166667 17.75,-31.14166667 17.75,-31.13333333 17.74166667,-31.13333333 17.74166667,-31.125 17.74166667,-31.11666667 17.74166667,-31.10833333 17.73333333,-31.10833333 17.73333333,-31.1 17.725,-31.1 17.725,-31.09166667 17.71666667,-31.09166667 17.71666667,-31.08333333 17.71666667,-31.075 17.70833333,-31.075 17.70833333,-31.06666667 17.70833333,-31.05833333 17.7,-31.05833333 17.7,-31.05 17.7,-31.04166667 17.69166667,-31.04166667 17.69166667,-31.03333333 17.69166667,-31.025 17.68333333,-31.025 17.68333333,-31.01666667 17.68333333,-31.00833333 17.68333333,-31.0 17.675,-31.0 17.675,-30.99166667 17.66666667,-30.99166667 17.66666667,-30.98333333 17.66666667,-30.975 17.65833333,-30.975 17.65833333,-30.96666667 17.65,-30.96666667 17.65,-30.95833333 17.64166667,-30.95833333 17.64166667,-30.95 17.64166667,-30.94166667 17.63333333,-30.94166667 17.63333333,-30.93333333 17.625,-30.93333333 17.625,-30.925 17.61666667,-30.925 17.61666667,-30.91666667 17.60833333,-30.91666667 17.60833333,-30.90833333 17.6,-30.90833333 17.6,-30.9 17.6,-30.89166667 17.59166667,-30.89166667 17.59166667,-30.88333333 17.59166667,-30.875 17.58333333,-30.875 17.58333333,-30.86666667 17.58333333,-30.85833333 17.575,-30.85833333 17.575,-30.85 17.575,-30.84166667 17.56666667,-30.84166667 17.56666667,-30.83333333 17.56666667,-30.825 17.55833333,-30.825 17.55833333,-30.81666667 17.55833333,-30.80833333 17.55,-30.80833333 17.55,-30.8 17.55,-30.79166667 17.54166667,-30.79166667 17.54166667,-30.78333333 17.54166667,-30.775 17.53333333,-30.775 17.53333333,-30.76666667 17.53333333,-30.75833333 17.53333333,-30.75 17.53333333,-30.74166667 17.525,-30.74166667 17.525,-30.73333333 17.525,-30.725 17.51666667,-30.725 17.51666667,-30.71666667 17.50833333,-30.71666667 17.50833333,-30.70833333 17.5,-30.70833333 17.5,-30.7 17.49166667,-30.7 17.49166667,-30.69166667 17.48333333,-30.69166667 17.48333333,-30.68333333 17.475,-30.68333333 17.475,-30.675 17.475,-30.66666667 17.46666667,-30.66666667 17.46666667,-30.65833333 17.46666667,-30.65 17.45833333,-30.65 17.45833333,-30.64166667 17.45,-30.64166667 17.45,-30.63333333 17.45,-30.625 17.44166667,-30.625 17.44166667,-30.61666667 17.44166667,-30.60833333 17.44166667,-30.6 17.44166667,-30.59166667 17.44166667,-30.58333333 17.43333333,-30.58333333 17.43333333,-30.575 17.425,-30.575 17.425,-30.56666667 17.41666667,-30.56666667 17.41666667,-30.55833333 17.41666667,-30.55 17.40833333,-30.55 17.40833333,-30.54166667 17.40833333,-30.53333333 17.4,-30.53333333 17.4,-30.525 17.39166667,-30.525 17.39166667,-30.51666667 17.38333333,-30.51666667 17.38333333,-30.50833333 17.38333333,-30.5 17.375,-30.5 17.375,-30.49166667 17.36666667,-30.49166667 17.36666667,-30.48333333 17.35833333,-30.48333333 17.35833333,-30.475 17.35833333,-30.46666667 17.35833333,-30.45833333 17.35,-30.45833333 17.35,-30.45 17.34166667,-30.45 17.34166667,-30.44166667 17.34166667,-30.43333333 17.33333333,-30.43333333 17.33333333,-30.425 17.33333333,-30.41666667 17.325,-30.41666667 17.325,-30.40833333 17.325,-30.4 17.325,-30.39166667 17.31666667,-30.39166667 17.31666667,-30.38333333 17.30833333,-30.38333333 17.30833333,-30.375 17.30833333,-30.36666667 17.3,-30.36666667 17.3,-30.35833333 17.3,-30.35 17.29166667,-30.35 17.29166667,-30.34166667 17.28333333,-30.34166667 17.28333333,-30.33333333 17.275,-30.33333333 17.275,-30.325 17.275,-30.31666667 17.275,-30.30833333 17.275,-30.3 17.275,-30.29166667 17.275,-30.28333333 17.275,-30.275 17.26666667,-30.275 17.26666667,-30.26666667 17.26666667,-30.25833333 17.26666667,-30.25 17.25833333,-30.25 17.25833333,-30.24166667 17.25833333,-30.23333333 17.25,-30.23333333 17.25,-30.225 17.24166667,-30.225 17.24166667,-30.21666667 17.24166667,-30.20833333 17.24166667,-30.2 17.23333333,-30.2 17.23333333,-30.19166667 17.23333333,-30.18333333 17.23333333,-30.175 17.23333333,-30.16666667 17.225,-30.16666667 17.225,-30.15833333 17.21666667,-30.15833333 17.21666667,-30.15 17.21666667,-30.14166667 17.20833333,-30.14166667 17.20833333,-30.13333333 17.2,-30.13333333 17.2,-30.125 17.2,-30.11666667 17.2,-30.10833333 17.19166667,-30.10833333 17.19166667,-30.1 17.19166667,-30.09166667 17.18333333,-30.09166667 17.18333333,-30.08333333 17.18333333,-30.075 17.18333333,-30.06666667 17.18333333,-30.05833333 17.18333333,-30.05 17.175,-30.05 17.175,-30.04166667 17.175,-30.03333333 17.16666667,-30.03333333 17.16666667,-30.025 17.16666667,-30.01666667 17.16666667,-30.00833333 17.16666667,-30.0 17.15833333,-30.0 17.15833333,-29.99166667 17.15833333,-29.98333333 17.15833333,-29.975 17.15,-29.975 17.15,-29.96666667 17.14166667,-29.96666667 17.14166667,-29.95833333 17.14166667,-29.95 17.13333333,-29.95 17.13333333,-29.94166667 17.125,-29.94166667 17.125,-29.93333333 17.125,-29.925 17.11666667,-29.925 17.11666667,-29.91666667 17.11666667,-29.90833333 17.10833333,-29.90833333 17.10833333,-29.9 17.10833333,-29.89166667 17.10833333,-29.88333333 17.10833333,-29.875 17.10833333,-29.86666667 17.1,-29.86666667 17.1,-29.85833333 17.09166667,-29.85833333 17.09166667,-29.85 17.09166667,-29.84166667 17.08333333,-29.84166667 17.08333333,-29.83333333 17.08333333,-29.825 17.075,-29.825 17.075,-29.81666667 17.075,-29.80833333 17.08333333,-29.80833333 17.08333333,-29.8 17.075,-29.8 17.075,-29.79166667 17.075,-29.78333333 17.06666667,-29.78333333 17.06666667,-29.775 17.06666667,-29.76666667 17.05833333,-29.76666667 17.05833333,-29.75833333 17.05833333,-29.75 17.05833333,-29.74166667 17.05833333,-29.73333333 17.05833333,-29.725 17.05833333,-29.71666667 17.05833333,-29.70833333 17.05833333,-29.7 17.05833333,-29.69166667 17.05833333,-29.68333333 17.05,-29.68333333 17.05,-29.675 17.05,-29.66666667 17.04166667,-29.66666667 17.04166667,-29.65833333 17.04166667,-29.65 17.04166667,-29.64166667 17.04166667,-29.63333333 17.03333333,-29.63333333 17.03333333,-29.625 17.03333333,-29.61666667 17.03333333,-29.60833333 17.025,-29.60833333 17.025,-29.6 17.01666667,-29.6 17.01666667,-29.59166667 17.01666667,-29.58333333 17.00833333,-29.58333333 17.00833333,-29.575 17.0,-29.575 17.0,-29.56666667 17.0,-29.55833333 17.00833333,-29.55833333 17.00833333,-29.55 17.00833333,-29.54166667 17.0,-29.54166667 17.0,-29.53333333 17.0,-29.525 17.0,-29.51666667 16.99166667,-29.51666667 16.99166667,-29.50833333 16.99166667,-29.5 16.99166667,-29.49166667 17.0,-29.49166667 17.00833333,-29.49166667 17.00833333,-29.5 17.01666667,-29.5 17.01666667,-29.50833333 17.025,-29.50833333 17.03333333,-29.50833333 17.04166667,-29.50833333 17.04166667,-29.51666667 17.05,-29.51666667 17.05,-29.525 17.05833333,-29.525 17.05833333,-29.51666667 17.06666667,-29.51666667 17.06666667,-29.50833333 17.075,-29.50833333 17.075,-29.5 17.075,-29.49166667 17.06666667,-29.49166667 17.06666667,-29.48333333 17.075,-29.48333333 17.08333333,-29.48333333 17.08333333,-29.475 17.075,-29.475 17.075,-29.46666667 17.08333333,-29.46666667 17.08333333,-29.45833333 17.09166667,-29.45833333 17.1,-29.45833333 17.1,-29.45 17.10833333,-29.45 17.10833333,-29.44166667 17.10833333,-29.43333333 17.10833333,-29.425 17.11666667,-29.425 17.11666667,-29.41666667 17.125,-29.41666667 17.13333333,-29.41666667 17.13333333,-29.425 17.14166667,-29.425 17.15,-29.425 17.15,-29.41666667 17.15833333,-29.41666667 17.16666667,-29.41666667 17.16666667,-29.425 17.175,-29.425 17.175,-29.43333333 17.175,-29.44166667 17.18333333,-29.44166667 17.18333333,-29.45 17.175,-29.45 17.175,-29.45833333 17.18333333,-29.45833333 17.18333333,-29.46666667 17.19166667,-29.46666667 17.19166667,-29.475 17.2,-29.475 17.2,-29.48333333 17.2,-29.49166667 17.2,-29.5 17.20833333,-29.5 17.21666667,-29.5 17.225,-29.5 17.23333333,-29.5 17.24166667,-29.5 17.24166667,-29.50833333 17.25,-29.50833333 17.25,-29.51666667 17.25,-29.525 17.25,-29.53333333 17.25833333,-29.53333333 17.25833333,-29.525 17.26666667,-29.525 17.26666667,-29.51666667 17.26666667,-29.50833333 17.25833333,-29.50833333 17.25833333,-29.5 17.26666667,-29.5 17.26666667,-29.49166667 17.26666667,-29.48333333 17.26666667,-29.475 17.25833333,-29.475 17.25833333,-29.46666667 17.25,-29.46666667 17.25,-29.45833333 17.25833333,-29.45833333 17.25833333,-29.45 17.25833333,-29.44166667 17.25,-29.44166667 17.24166667,-29.44166667 17.23333333,-29.44166667 17.225,-29.44166667 17.225,-29.43333333 17.225,-29.425 17.225,-29.41666667 17.23333333,-29.41666667 17.23333333,-29.40833333 17.24166667,-29.40833333 17.24166667,-29.4 17.25,-29.4 17.25833333,-29.4 17.25833333,-29.39166667 17.26666667,-29.39166667 17.26666667,-29.38333333 17.275,-29.38333333 17.275,-29.39166667 17.275,-29.4 17.26666667,-29.4 17.26666667,-29.40833333 17.275,-29.40833333 17.275,-29.41666667 17.28333333,-29.41666667 17.28333333,-29.425 17.28333333,-29.43333333 17.28333333,-29.44166667 17.28333333,-29.45 17.28333333,-29.45833333 17.28333333,-29.46666667 17.29166667,-29.46666667 17.3,-29.46666667 17.3,-29.475 17.3,-29.48333333 17.29166667,-29.48333333 17.29166667,-29.49166667 17.3,-29.49166667 17.3,-29.5 17.29166667,-29.5 17.28333333,-29.5 17.28333333,-29.50833333 17.29166667,-29.50833333 17.29166667,-29.51666667 17.29166667,-29.525 17.28333333,-29.525 17.28333333,-29.53333333 17.29166667,-29.53333333 17.29166667,-29.54166667 17.29166667,-29.55 17.28333333,-29.55 17.28333333,-29.55833333 17.29166667,-29.55833333 17.3,-29.55833333 17.3,-29.55 17.30833333,-29.55 17.30833333,-29.55833333 17.30833333,-29.56666667 17.3,-29.56666667 17.29166667,-29.56666667 17.29166667,-29.575 17.28333333,-29.575 17.275,-29.575 17.275,-29.58333333 17.26666667,-29.58333333 17.25833333,-29.58333333 17.25,-29.58333333 17.24166667,-29.58333333 17.23333333,-29.58333333 17.225,-29.58333333 17.225,-29.59166667 17.23333333,-29.59166667 17.24166667,-29.59166667 17.25,-29.59166667 17.25833333,-29.59166667 17.26666667,-29.59166667 17.275,-29.59166667 17.28333333,-29.59166667 17.28333333,-29.58333333 17.29166667,-29.58333333 17.3,-29.58333333 17.30833333,-29.58333333 17.31666667,-29.58333333 17.325,-29.58333333 17.325,-29.575 17.33333333,-29.575 17.34166667,-29.575 17.35,-29.575 17.35,-29.56666667 17.35833333,-29.56666667 17.36666667,-29.56666667 17.36666667,-29.55833333 17.375,-29.55833333 17.38333333,-29.55833333 17.38333333,-29.55 17.39166667,-29.55 17.39166667,-29.55833333 17.4,-29.55833333 17.4,-29.56666667 17.40833333,-29.56666667 17.41666667,-29.56666667 17.41666667,-29.55833333 17.425,-29.55833333 17.425,-29.55 17.43333333,-29.55 17.43333333,-29.55833333 17.44166667,-29.55833333 17.45,-29.55833333 17.45,-29.55 17.45,-29.54166667 17.44166667,-29.54166667 17.44166667,-29.53333333 17.43333333,-29.53333333 17.43333333,-29.525 17.43333333,-29.51666667 17.43333333,-29.50833333 17.44166667,-29.50833333 17.44166667,-29.5 17.45,-29.5 17.45,-29.49166667 17.45833333,-29.49166667 17.45833333,-29.48333333 17.46666667,-29.48333333 17.46666667,-29.49166667 17.475,-29.49166667 17.475,-29.48333333 17.475,-29.475 17.46666667,-29.475 17.46666667,-29.46666667 17.45833333,-29.46666667 17.45,-29.46666667 17.44166667,-29.46666667 17.44166667,-29.45833333 17.44166667,-29.45 17.45,-29.45 17.45,-29.44166667 17.44166667,-29.44166667 17.43333333,-29.44166667 17.43333333,-29.43333333 17.425,-29.43333333 17.425,-29.425 17.43333333,-29.425 17.43333333,-29.41666667 17.44166667,-29.41666667 17.44166667,-29.40833333 17.45,-29.40833333 17.45,-29.4 17.44166667,-29.4 17.43333333,-29.4 17.43333333,-29.39166667 17.44166667,-29.39166667 17.44166667,-29.38333333 17.45,-29.38333333 17.45833333,-29.38333333 17.46666667,-29.38333333 17.46666667,-29.39166667 17.45833333,-29.39166667 17.45833333,-29.4 17.46666667,-29.4 17.475,-29.4 17.475,-29.40833333 17.48333333,-29.40833333 17.48333333,-29.4 17.48333333,-29.39166667 17.48333333,-29.38333333 17.49166667,-29.38333333 17.5,-29.38333333 17.50833333,-29.38333333 17.50833333,-29.39166667 17.51666667,-29.39166667 17.51666667,-29.38333333 17.525,-29.38333333 17.53333333,-29.38333333 17.53333333,-29.39166667 17.54166667,-29.39166667 17.54166667,-29.4 17.55,-29.4 17.55,-29.39166667 17.55,-29.38333333 17.54166667,-29.38333333 17.54166667,-29.375 17.53333333,-29.375 17.53333333,-29.36666667 17.525,-29.36666667 17.51666667,-29.36666667 17.50833333,-29.36666667 17.50833333,-29.35833333 17.50833333,-29.35 17.50833333,-29.34166667 17.51666667,-29.34166667 17.525,-29.34166667 17.525,-29.33333333 17.53333333,-29.33333333 17.54166667,-29.33333333 17.55,-29.33333333 17.55,-29.325 17.54166667,-29.325 17.54166667,-29.31666667 17.54166667,-29.30833333 17.53333333,-29.30833333 17.53333333,-29.31666667 17.53333333,-29.325 17.525,-29.325 17.51666667,-29.325 17.50833333,-29.325 17.5,-29.325 17.5,-29.31666667 17.5,-29.30833333 17.49166667,-29.30833333 17.48333333,-29.30833333 17.48333333,-29.31666667 17.48333333,-29.325 17.49166667,-29.325 17.49166667,-29.33333333 17.49166667,-29.34166667 17.48333333,-29.34166667 17.48333333,-29.33333333 17.475,-29.33333333 17.46666667,-29.33333333 17.46666667,-29.34166667 17.45833333,-29.34166667 17.45833333,-29.35 17.45,-29.35 17.44166667,-29.35 17.44166667,-29.34166667 17.44166667,-29.33333333 17.45,-29.33333333 17.45,-29.325 17.45,-29.31666667 17.44166667,-29.31666667 17.44166667,-29.30833333 17.45,-29.30833333 17.45833333,-29.30833333 17.45833333,-29.3 17.45,-29.3 17.44166667,-29.3 17.44166667,-29.29166667 17.44166667,-29.28333333 17.45,-29.28333333 17.45833333,-29.28333333 17.45833333,-29.275 17.46666667,-29.275 17.475,-29.275 17.475,-29.28333333 17.48333333,-29.28333333 17.49166667,-29.28333333 17.5,-29.28333333 17.5,-29.275 17.5,-29.26666667 17.49166667,-29.26666667 17.49166667,-29.25833333 17.48333333,-29.25833333 17.475,-29.25833333 17.475,-29.25 17.48333333,-29.25 17.49166667,-29.25 17.5,-29.25 17.5,-29.25833333 17.50833333,-29.25833333 17.50833333,-29.26666667 17.51666667,-29.26666667 17.51666667,-29.25833333 17.525,-29.25833333 17.53333333,-29.25833333 17.53333333,-29.26666667 17.54166667,-29.26666667 17.54166667,-29.25833333 17.55,-29.25833333 17.55833333,-29.25833333 17.55833333,-29.25 17.56666667,-29.25 17.56666667,-29.24166667 17.575,-29.24166667 17.575,-29.23333333 17.58333333,-29.23333333 17.58333333,-29.225 17.58333333,-29.21666667 17.58333333,-29.20833333 17.59166667,-29.20833333 17.59166667,-29.2 17.6,-29.2 17.6,-29.19166667 17.59166667,-29.19166667 17.58333333,-29.19166667 17.58333333,-29.2 17.575,-29.2 17.575,-29.20833333 17.56666667,-29.20833333 17.56666667,-29.2 17.56666667,-29.19166667 17.56666667,-29.18333333 17.56666667,-29.175 17.56666667,-29.16666667 17.55833333,-29.16666667 17.55,-29.16666667 17.55,-29.175 17.54166667,-29.175 17.54166667,-29.18333333 17.53333333,-29.18333333 17.53333333,-29.19166667 17.525,-29.19166667 17.525,-29.2 17.51666667,-29.2 17.50833333,-29.2 17.50833333,-29.19166667 17.50833333,-29.18333333 17.51666667,-29.18333333 17.51666667,-29.175 17.51666667,-29.16666667 17.525,-29.16666667 17.525,-29.15833333 17.53333333,-29.15833333 17.53333333,-29.15 17.525,-29.15 17.525,-29.14166667 17.525,-29.13333333 17.53333333,-29.13333333 17.53333333,-29.125 17.53333333,-29.11666667 17.525,-29.11666667 17.51666667,-29.11666667 17.51666667,-29.10833333 17.525,-29.10833333 17.525,-29.1 17.525,-29.09166667 17.51666667,-29.09166667 17.51666667,-29.1 17.50833333,-29.1 17.50833333,-29.09166667 17.50833333,-29.08333333 17.50833333,-29.075 17.5,-29.075 17.5,-29.08333333 17.49166667,-29.08333333 17.49166667,-29.09166667 17.49166667,-29.1 17.48333333,-29.1 17.475,-29.1 17.475,-29.09166667 17.46666667,-29.09166667 17.45833333,-29.09166667 17.45,-29.09166667 17.44166667,-29.09166667 17.43333333,-29.09166667 17.43333333,-29.08333333 17.44166667,-29.08333333 17.45,-29.08333333 17.45833333,-29.08333333 17.45833333,-29.075 17.45,-29.075 17.45,-29.06666667 17.44166667,-29.06666667 17.44166667,-29.05833333 17.45,-29.05833333 17.45833333,-29.05833333 17.45833333,-29.05 17.46666667,-29.05 17.475,-29.05 17.475,-29.04166667 17.46666667,-29.04166667 17.45833333,-29.04166667 17.45833333,-29.03333333 17.45,-29.03333333 17.44166667,-29.03333333 17.44166667,-29.025 17.45,-29.025 17.45,-29.01666667 17.45,-29.00833333 17.44166667,-29.00833333 17.44166667,-29.0 17.43333333,-29.0 17.43333333,-28.99166667 17.425,-28.99166667 17.41666667,-28.99166667 17.40833333,-28.99166667 17.40833333,-28.98333333 17.4,-28.98333333 17.4,-28.975 17.4,-28.96666667 17.4,-28.95833333 17.40833333,-28.95833333 17.41666667,-28.95833333 17.41666667,-28.95 17.425,-28.95 17.425,-28.95833333 17.43333333,-28.95833333 17.44166667,-28.95833333 17.44166667,-28.96666667 17.45,-28.96666667 17.45,-28.95833333 17.45,-28.95 17.45833333,-28.95 17.45833333,-28.94166667 17.45833333,-28.93333333 17.45,-28.93333333 17.45,-28.925 17.45833333,-28.925 17.45833333,-28.91666667 17.46666667,-28.91666667 17.46666667,-28.925 17.46666667,-28.93333333 17.475,-28.93333333 17.475,-28.94166667 17.475,-28.95 17.48333333,-28.95 17.48333333,-28.95833333 17.49166667,-28.95833333 17.49166667,-28.96666667 17.5,-28.96666667 17.50833333,-28.96666667 17.51666667,-28.96666667 17.525,-28.96666667 17.525,-28.95833333 17.53333333,-28.95833333 17.53333333,-28.96666667 17.54166667,-28.96666667 17.55,-28.96666667 17.55,-28.975 17.55833333,-28.975 17.55833333,-28.96666667 17.56666667,-28.96666667 17.56666667,-28.975 17.575,-28.975 17.575,-28.98333333 17.575,-28.99166667 17.575,-29.0 17.56666667,-29.0 17.56666667,-29.00833333 17.55833333,-29.00833333 17.55833333,-29.01666667 17.55833333,-29.025 17.55,-29.025 17.55,-29.03333333 17.55833333,-29.03333333 17.56666667,-29.03333333 17.575,-29.03333333 17.575,-29.04166667 17.58333333,-29.04166667 17.58333333,-29.05 17.59166667,-29.05 17.6,-29.05 17.6,-29.04166667 17.59166667,-29.04166667 17.59166667,-29.03333333 17.59166667,-29.025 17.59166667,-29.01666667 17.59166667,-29.00833333 17.6,-29.00833333 17.6,-29.0 17.6,-28.99166667 17.60833333,-28.99166667 17.60833333,-29.0 17.60833333,-29.00833333 17.60833333,-29.01666667 17.60833333,-29.025 17.6,-29.025 17.6,-29.03333333 17.60833333,-29.03333333 17.61666667,-29.03333333 17.61666667,-29.04166667 17.625,-29.04166667 17.625,-29.05 17.625,-29.05833333 17.61666667,-29.05833333 17.61666667,-29.06666667 17.625,-29.06666667 17.625,-29.075 17.63333333,-29.075 17.63333333,-29.08333333 17.625,-29.08333333 17.625,-29.09166667 17.625,-29.1 17.625,-29.10833333 17.63333333,-29.10833333 17.64166667,-29.10833333 17.64166667,-29.1 17.64166667,-29.09166667 17.65,-29.09166667 17.65833333,-29.09166667 17.66666667,-29.09166667 17.675,-29.09166667 17.68333333,-29.09166667 17.69166667,-29.09166667 17.7,-29.09166667 17.70833333,-29.09166667 17.70833333,-29.08333333 17.71666667,-29.08333333 17.71666667,-29.075 17.725,-29.075 17.725,-29.06666667 17.725,-29.05833333 17.73333333,-29.05833333 17.73333333,-29.05 17.73333333,-29.04166667 17.73333333,-29.03333333 17.73333333,-29.025 17.73333333,-29.01666667 17.74166667,-29.01666667 17.74166667,-29.00833333 17.75,-29.00833333 17.75833333,-29.00833333 17.75833333,-29.0 17.76666667,-29.0 17.775,-29.0 17.78333333,-29.0 17.78333333,-28.99166667 17.79166667,-28.99166667 17.79166667,-29.0 17.8,-29.0 17.8,-28.99166667 17.80833333,-28.99166667 17.81666667,-28.99166667 17.825,-28.99166667 17.83333333,-28.99166667 17.83333333,-29.0 17.84166667,-29.0 17.84166667,-29.00833333 17.84166667,-29.01666667 17.85,-29.01666667 17.85,-29.025 17.85,-29.03333333 17.85833333,-29.03333333 17.86666667,-29.03333333 17.86666667,-29.04166667 17.86666667,-29.05 17.86666667,-29.05833333 17.875,-29.05833333 17.88333333,-29.05833333 17.88333333,-29.05 17.89166667,-29.05 17.89166667,-29.04166667 17.9,-29.04166667 17.9,-29.03333333 17.90833333,-29.03333333 17.90833333,-29.025 17.90833333,-29.01666667 17.91666667,-29.01666667 17.91666667,-29.025 17.925,-29.025 17.93333333,-29.025 17.93333333,-29.03333333 17.94166667,-29.03333333 17.94166667,-29.04166667 17.94166667,-29.05 17.94166667,-29.05833333 17.94166667,-29.06666667 17.93333333,-29.06666667 17.93333333,-29.075 17.94166667,-29.075 17.94166667,-29.08333333 17.95,-29.08333333 17.95,-29.09166667 17.95833333,-29.09166667 17.95833333,-29.1 17.95833333,-29.10833333 17.96666667,-29.10833333 17.96666667,-29.11666667 17.975,-29.11666667 17.98333333,-29.11666667 17.99166667,-29.11666667 17.99166667,-29.125 18.0,-29.125 18.00833333,-29.125 18.01666667,-29.125 18.025,-29.125 18.03333333,-29.125 18.04166667,-29.125 18.05,-29.125 18.05,-29.13333333 18.05833333,-29.13333333 18.06666667,-29.13333333 18.075,-29.13333333 18.08333333,-29.13333333 18.08333333,-29.14166667 18.09166667,-29.14166667 18.09166667,-29.13333333 18.1,-29.13333333 18.1,-29.14166667 18.10833333,-29.14166667 18.10833333,-29.15 18.11666667,-29.15 18.125,-29.15 18.125,-29.15833333 18.13333333,-29.15833333 18.14166667,-29.15833333 18.15,-29.15833333 18.15833333,-29.15833333 18.16666667,-29.15833333 18.175,-29.15833333 18.18333333,-29.15833333 18.19166667,-29.15833333 18.19166667,-29.16666667 18.2,-29.16666667 18.20833333,-29.16666667 18.20833333,-29.175 18.2,-29.175 18.2,-29.18333333 18.20833333,-29.18333333 18.21666667,-29.18333333 18.225,-29.18333333 18.225,-29.19166667 18.23333333,-29.19166667 18.24166667,-29.19166667 18.25,-29.19166667 18.25833333,-29.19166667 18.26666667,-29.19166667 18.26666667,-29.2 18.275,-29.2 18.275,-29.19166667 18.28333333,-29.19166667 18.29166667,-29.19166667 18.3,-29.19166667 18.30833333,-29.19166667 18.31666667,-29.19166667 18.31666667,-29.2 18.325,-29.2 18.33333333,-29.2 18.34166667,-29.2 18.35,-29.2 18.35833333,-29.2 18.35833333,-29.20833333 18.36666667,-29.20833333 18.375,-29.20833333 18.38333333,-29.20833333 18.38333333,-29.21666667 18.39166667,-29.21666667 18.4,-29.21666667 18.40833333,-29.21666667 18.41666667,-29.21666667 18.425,-29.21666667 18.425,-29.20833333 18.43333333,-29.20833333 18.44166667,-29.20833333 18.45,-29.20833333 18.45833333,-29.20833333 18.46666667,-29.20833333 18.46666667,-29.2 18.475,-29.2 18.48333333,-29.2 18.48333333,-29.19166667 18.49166667,-29.19166667 18.49166667,-29.18333333 18.5,-29.18333333 18.5,-29.175 18.50833333,-29.175 18.50833333,-29.16666667 18.51666667,-29.16666667 18.525,-29.16666667 18.525,-29.15833333 18.53333333,-29.15833333 18.54166667,-29.15833333 18.54166667,-29.15 18.55,-29.15 18.55833333,-29.15 18.56666667,-29.15 18.56666667,-29.14166667 18.56666667,-29.13333333 18.575,-29.13333333 18.575,-29.125 18.56666667,-29.125 18.55833333,-29.125 18.55833333,-29.11666667 18.55833333,-29.10833333 18.56666667,-29.10833333 18.56666667,-29.1 18.56666667,-29.09166667 18.56666667,-29.08333333 18.56666667,-29.075 18.55833333,-29.075 18.55,-29.075 18.54166667,-29.075 18.53333333,-29.075 18.53333333,-29.06666667 18.53333333,-29.05833333 18.525,-29.05833333 18.51666667,-29.05833333 18.51666667,-29.06666667 18.50833333,-29.06666667 18.50833333,-29.075 18.5,-29.075 18.5,-29.08333333 18.49166667,-29.08333333 18.49166667,-29.09166667 18.48333333,-29.09166667 18.475,-29.09166667 18.46666667,-29.09166667 18.45833333,-29.09166667 18.45833333,-29.08333333 18.45,-29.08333333 18.45,-29.09166667 18.44166667,-29.09166667 18.44166667,-29.1 18.44166667,-29.10833333 18.44166667,-29.11666667 18.44166667,-29.125 18.43333333,-29.125 18.425,-29.125 18.425,-29.13333333 18.425,-29.14166667 18.425,-29.15 18.425,-29.15833333 18.41666667,-29.15833333 18.40833333,-29.15833333 18.40833333,-29.15 18.4,-29.15 18.4,-29.14166667 18.39166667,-29.14166667 18.39166667,-29.13333333 18.4,-29.13333333 18.40833333,-29.13333333 18.40833333,-29.125 18.41666667,-29.125 18.41666667,-29.11666667 18.40833333,-29.11666667 18.4,-29.11666667 18.4,-29.10833333 18.39166667,-29.10833333 18.38333333,-29.10833333 18.38333333,-29.1 18.38333333,-29.09166667 18.375,-29.09166667 18.375,-29.08333333 18.375,-29.075 18.38333333,-29.075 18.38333333,-29.06666667 18.375,-29.06666667 18.375,-29.05833333 18.38333333,-29.05833333 18.39166667,-29.05833333 18.4,-29.05833333 18.40833333,-29.05833333 18.41666667,-29.05833333 18.425,-29.05833333 18.43333333,-29.05833333 18.44166667,-29.05833333 18.45,-29.05833333 18.45,-29.05 18.45833333,-29.05 18.46666667,-29.05 18.475,-29.05 18.48333333,-29.05 18.49166667,-29.05 18.5,-29.05 18.50833333,-29.05 18.51666667,-29.05 18.525,-29.05 18.53333333,-29.05 18.54166667,-29.05 18.54166667,-29.04166667 18.55,-29.04166667 18.55,-29.03333333 18.55833333,-29.03333333 18.56666667,-29.03333333 18.56666667,-29.025 18.575,-29.025 18.58333333,-29.025 18.59166667,-29.025 18.59166667,-29.01666667 18.59166667,-29.00833333 18.6,-29.00833333 18.60833333,-29.00833333 18.61666667,-29.00833333 18.625,-29.00833333 18.63333333,-29.00833333 18.64166667,-29.00833333 18.65,-29.00833333 18.65833333,-29.00833333 18.66666667,-29.00833333 18.675,-29.00833333 18.68333333,-29.00833333 18.68333333,-29.01666667 18.69166667,-29.01666667 18.69166667,-29.00833333 18.7,-29.00833333 18.70833333,-29.00833333 18.71666667,-29.00833333 18.71666667,-29.0 18.71666667,-28.99166667 18.725,-28.99166667 18.725,-28.98333333 18.73333333,-28.98333333 18.74166667,-28.98333333 18.75,-28.98333333 18.75833333,-28.98333333 18.75833333,-28.99166667 18.75833333,-29.0 18.75833333,-29.00833333 18.75833333,-29.01666667 18.76666667,-29.01666667 18.775,-29.01666667 18.78333333,-29.01666667 18.79166667,-29.01666667 18.8,-29.01666667 18.80833333,-29.01666667 18.80833333,-29.00833333 18.81666667,-29.00833333 18.81666667,-29.01666667 18.825,-29.01666667 18.825,-29.025 18.825,-29.03333333 18.83333333,-29.03333333 18.83333333,-29.025 18.84166667,-29.025 18.85,-29.025 18.85,-29.01666667 18.85,-29.00833333 18.85833333,-29.00833333 18.85833333,-29.0 18.86666667,-29.0 18.86666667,-28.99166667 18.875,-28.99166667 18.875,-28.98333333 18.875,-28.975 18.875,-28.96666667 18.88333333,-28.96666667 18.89166667,-28.96666667 18.89166667,-28.95833333 18.89166667,-28.95 18.9,-28.95 18.9,-28.95833333 18.90833333,-28.95833333 18.91666667,-28.95833333 18.91666667,-28.96666667 18.90833333,-28.96666667 18.9,-28.96666667 18.9,-28.975 18.89166667,-28.975 18.89166667,-28.98333333 18.89166667,-28.99166667 18.9,-28.99166667 18.9,-29.0 18.9,-29.00833333 18.90833333,-29.00833333 18.91666667,-29.00833333 18.925,-29.00833333 18.925,-29.01666667 18.93333333,-29.01666667 18.93333333,-29.025 18.93333333,-29.03333333 18.93333333,-29.04166667 18.94166667,-29.04166667 18.94166667,-29.05 18.95,-29.05 18.95,-29.05833333 18.95833333,-29.05833333 18.96666667,-29.05833333 18.975,-29.05833333 18.98333333,-29.05833333 18.99166667,-29.05833333 19.0,-29.05833333 19.00833333,-29.05833333 19.00833333,-29.06666667 19.01666667,-29.06666667 19.025,-29.06666667 19.03333333,-29.06666667 19.04166667,-29.06666667 19.04166667,-29.075 19.05,-29.075 19.05833333,-29.075 19.06666667,-29.075 19.075,-29.075 19.075,-29.08333333 19.075,-29.09166667 19.08333333,-29.09166667 19.08333333,-29.1 19.09166667,-29.1 19.09166667,-29.10833333 19.1,-29.10833333 19.10833333,-29.10833333 19.10833333,-29.11666667 19.10833333,-29.125 19.11666667,-29.125 19.125,-29.125 19.13333333,-29.125 19.14166667,-29.125 19.15,-29.125 19.15833333,-29.125 19.16666667,-29.125 19.175,-29.125 19.175,-29.11666667 19.16666667,-29.11666667 19.16666667,-29.10833333 19.175,-29.10833333 19.175,-29.1 19.175,-29.09166667 19.18333333,-29.09166667 19.18333333,-29.08333333 19.18333333,-29.075 19.19166667,-29.075 19.19166667,-29.06666667 19.2,-29.06666667 19.20833333,-29.06666667 19.21666667,-29.06666667 19.225,-29.06666667 19.225,-29.05833333 19.23333333,-29.05833333 19.24166667,-29.05833333 19.24166667,-29.05 19.23333333,-29.05 19.225,-29.05 19.225,-29.04166667 19.21666667,-29.04166667 19.20833333,-29.04166667 19.20833333,-29.03333333 19.2,-29.03333333 19.2,-29.025 19.19166667,-29.025 19.19166667,-29.01666667 19.19166667,-29.00833333 19.2,-29.00833333 19.2,-29.01666667 19.20833333,-29.01666667 19.21666667,-29.01666667 19.225,-29.01666667 19.23333333,-29.01666667 19.24166667,-29.01666667 19.25,-29.01666667 19.25833333,-29.01666667 19.26666667,-29.01666667 19.275,-29.01666667 19.275,-29.025 19.28333333,-29.025 19.29166667,-29.025 19.3,-29.025 19.3,-29.01666667 19.29166667,-29.01666667 19.28333333,-29.01666667 19.28333333,-29.00833333 19.275,-29.00833333 19.275,-29.0 19.26666667,-29.0 19.26666667,-28.99166667 19.25833333,-28.99166667 19.25,-28.99166667 19.24166667,-28.99166667 19.24166667,-28.98333333 19.24166667,-28.975 19.24166667,-28.96666667 19.23333333,-28.96666667 19.23333333,-28.95833333 19.225,-28.95833333 19.225,-28.95 19.23333333,-28.95 19.23333333,-28.94166667 19.24166667,-28.94166667 19.24166667,-28.95 19.24166667,-28.95833333 19.25,-28.95833333 19.25,-28.95 19.25833333,-28.95 19.26666667,-28.95 19.26666667,-28.94166667 19.275,-28.94166667 19.275,-28.95 19.275,-28.95833333 19.275,-28.96666667 19.28333333,-28.96666667 19.29166667,-28.96666667 19.29166667,-28.975 19.3,-28.975 19.30833333,-28.975 19.31666667,-28.975 19.31666667,-28.98333333 19.325,-28.98333333 19.33333333,-28.98333333 19.34166667,-28.98333333 19.34166667,-28.99166667 19.35,-28.99166667 19.35833333,-28.99166667 19.35833333,-29.0 19.36666667,-29.0 19.375,-29.0 19.375,-28.99166667 19.38333333,-28.99166667 19.39166667,-28.99166667 19.4,-28.99166667 19.4,-29.0 19.40833333,-29.0 19.40833333,-29.00833333 19.41666667,-29.00833333 19.425,-29.00833333 19.43333333,-29.00833333 19.44166667,-29.00833333 19.45,-29.00833333 19.45833333,-29.00833333 19.45833333,-29.0 19.46666667,-29.0 19.46666667,-28.99166667 19.46666667,-28.98333333 19.475,-28.98333333 19.475,-28.99166667 19.475,-29.0 19.48333333,-29.0 19.48333333,-29.00833333 19.49166667,-29.00833333 19.5,-29.00833333 19.50833333,-29.00833333 19.51666667,-29.00833333 19.525,-29.00833333 19.525,-29.0 19.525,-28.99166667 19.525,-28.98333333 19.525,-28.975 19.51666667,-28.975 19.51666667,-28.96666667 19.51666667,-28.95833333 19.51666667,-28.95 19.51666667,-28.94166667 19.51666667,-28.93333333 19.50833333,-28.93333333 19.50833333,-28.925 19.5,-28.925 19.5,-28.91666667 19.5,-28.90833333 19.5,-28.9 19.5,-28.89166667 19.5,-28.88333333 19.50833333,-28.88333333 19.50833333,-28.875 19.51666667,-28.875 19.51666667,-28.86666667 19.525,-28.86666667 19.525,-28.85833333 19.53333333,-28.85833333 19.53333333,-28.85 19.54166667,-28.85 19.54166667,-28.85833333 19.54166667,-28.86666667 19.55,-28.86666667 19.55833333,-28.86666667 19.56666667,-28.86666667 19.56666667,-28.85833333 19.575,-28.85833333 19.58333333,-28.85833333 19.58333333,-28.85 19.58333333,-28.84166667 19.58333333,-28.83333333 19.58333333,-28.825 19.59166667,-28.825 19.6,-28.825 19.6,-28.81666667 19.6,-28.80833333 19.60833333,-28.80833333 19.61666667,-28.80833333 19.61666667,-28.8 19.60833333,-28.8 19.60833333,-28.79166667 19.61666667,-28.79166667 19.61666667,-28.78333333 19.625,-28.78333333 19.625,-28.79166667 19.625,-28.8 19.63333333,-28.8 19.63333333,-28.80833333 19.63333333,-28.81666667 19.63333333,-28.825 19.64166667,-28.825 19.64166667,-28.81666667 19.65,-28.81666667 19.65,-28.80833333 19.65,-28.8 19.65833333,-28.8 19.65833333,-28.80833333 19.66666667,-28.80833333 19.675,-28.80833333 19.68333333,-28.80833333 19.69166667,-28.80833333 19.69166667,-28.81666667 19.7,-28.81666667 19.70833333,-28.81666667 19.71666667,-28.81666667 19.71666667,-28.80833333 19.71666667,-28.8 19.725,-28.8 19.725,-28.79166667 19.725,-28.78333333 19.71666667,-28.78333333 19.71666667,-28.775 19.71666667,-28.76666667 19.725,-28.76666667 19.73333333,-28.76666667 19.73333333,-28.775 19.73333333,-28.78333333 19.74166667,-28.78333333 19.75,-28.78333333 19.75833333,-28.78333333 19.76666667,-28.78333333 19.775,-28.78333333 19.78333333,-28.78333333 19.79166667,-28.78333333 19.79166667,-28.775 19.8,-28.775 19.80833333,-28.775 19.80833333,-28.76666667 19.81666667,-28.76666667 19.825,-28.76666667 19.83333333,-28.76666667 19.83333333,-28.75833333 19.84166667,-28.75833333 19.85,-28.75833333 19.85833333,-28.75833333 19.86666667,-28.75833333 19.86666667,-28.75 19.875,-28.75 19.875,-28.74166667 19.875,-28.73333333 19.875,-28.725 19.88333333,-28.725 19.88333333,-28.71666667 19.88333333,-28.70833333 19.88333333,-28.7 19.89166667,-28.7 19.89166667,-28.69166667 19.9,-28.69166667 19.9,-28.68333333 19.90833333,-28.68333333 19.90833333,-28.675 19.91666667,-28.675 19.91666667,-28.68333333 19.925,-28.68333333 19.925,-28.675 19.93333333,-28.675 19.94166667,-28.675 19.94166667,-28.66666667 19.95,-28.66666667 19.95,-28.675 19.95833333,-28.675 19.95833333,-28.68333333 19.95833333,-28.69166667 19.96666667,-28.69166667 19.975,-28.69166667 19.975,-28.7 19.98333333,-28.7 19.99166667,-28.7 19.99166667,-28.69166667 20.0,-28.69166667 20.0,-28.68333333 20.00833333,-28.68333333 20.00833333,-28.675 20.01666667,-28.675 20.025,-28.675 20.03333333,-28.675 20.03333333,-28.66666667 20.04166667,-28.66666667 20.05,-28.66666667 20.05833333,-28.66666667 20.05833333,-28.675 20.06666667,-28.675 20.075,-28.675 20.075,-28.68333333 20.08333333,-28.68333333 20.09166667,-28.68333333 20.1,-28.68333333 20.10833333,-28.68333333 20.10833333,-28.69166667 20.11666667,-28.69166667 20.125,-28.69166667 20.125,-28.7 20.13333333,-28.7 20.14166667,-28.7 20.15,-28.7 20.15,-28.70833333 20.15833333,-28.70833333 20.16666667,-28.70833333 20.175,-28.70833333 20.18333333,-28.70833333 20.18333333,-28.71666667 20.19166667,-28.71666667 20.2,-28.71666667 20.2,-28.725 20.20833333,-28.725 20.21666667,-28.725 20.21666667,-28.73333333 20.225,-28.73333333 20.225,-28.74166667 20.23333333,-28.74166667 20.24166667,-28.74166667 20.24166667,-28.75 20.25,-28.75 20.25,-28.75833333 20.25833333,-28.75833333 20.25833333,-28.76666667 20.26666667,-28.76666667 20.26666667,-28.775 20.275,-28.775 20.28333333,-28.775 20.29166667,-28.775 20.3,-28.775 20.3,-28.78333333 20.30833333,-28.78333333 20.30833333,-28.775 20.31666667,-28.775 20.325,-28.775 20.33333333,-28.775 20.34166667,-28.775 20.35,-28.775 20.35833333,-28.775 20.36666667,-28.775 20.375,-28.775 20.38333333,-28.775 20.38333333,-28.78333333 20.39166667,-28.78333333 20.4,-28.78333333 20.4,-28.79166667 20.40833333,-28.79166667 20.40833333,-28.8 20.41666667,-28.8 20.425,-28.8 20.43333333,-28.8 20.44166667,-28.8 20.45,-28.8 20.45,-28.80833333 20.45833333,-28.80833333 20.45833333,-28.81666667 20.46666667,-28.81666667 20.46666667,-28.825 20.475,-28.825 20.475,-28.83333333 20.475,-28.84166667 20.48333333,-28.84166667 20.48333333,-28.85 20.49166667,-28.85 20.49166667,-28.85833333 20.5,-28.85833333 20.50833333,-28.85833333 20.50833333,-28.86666667 20.51666667,-28.86666667 20.51666667,-28.85833333 20.525,-28.85833333 20.53333333,-28.85833333 20.54166667,-28.85833333 20.54166667,-28.86666667 20.55,-28.86666667 20.55,-28.875 20.55833333,-28.875 20.56666667,-28.875 20.575,-28.875 20.58333333,-28.875 20.59166667,-28.875 20.59166667,-28.88333333 20.6,-28.88333333 20.60833333,-28.88333333 20.60833333,-28.89166667 20.61666667,-28.89166667 20.61666667,-28.9 20.61666667,-28.90833333 20.625,-28.90833333 20.625,-28.91666667 20.63333333,-28.91666667 20.64166667,-28.91666667 20.64166667,-28.925 20.64166667,-28.93333333 20.65,-28.93333333 20.65,-28.94166667 20.65833333,-28.94166667 20.65833333,-28.93333333 20.66666667,-28.93333333 20.66666667,-28.94166667 20.675,-28.94166667 20.68333333,-28.94166667 20.68333333,-28.95 20.69166667,-28.95 20.69166667,-28.95833333 20.7,-28.95833333 20.70833333,-28.95833333 20.70833333,-28.95 20.70833333,-28.94166667 20.70833333,-28.93333333 20.7,-28.93333333 20.7,-28.925 20.69166667,-28.925 20.68333333,-28.925 20.68333333,-28.91666667 20.675,-28.91666667 20.675,-28.90833333 20.675,-28.9 20.68333333,-28.9 20.69166667,-28.9 20.7,-28.9 20.7,-28.89166667 20.70833333,-28.89166667 20.71666667,-28.89166667 20.71666667,-28.88333333 20.71666667,-28.875 20.70833333,-28.875 20.70833333,-28.86666667 20.7,-28.86666667 20.7,-28.85833333 20.7,-28.85 20.7,-28.84166667 20.70833333,-28.84166667 20.70833333,-28.85 20.71666667,-28.85 20.725,-28.85 20.73333333,-28.85 20.74166667,-28.85 20.75,-28.85 20.75833333,-28.85 20.75833333,-28.84166667 20.76666667,-28.84166667 20.775,-28.84166667 20.78333333,-28.84166667 20.79166667,-28.84166667 20.8,-28.84166667 20.80833333,-28.84166667 20.80833333,-28.83333333 20.80833333,-28.825 20.8,-28.825 20.8,-28.81666667 20.80833333,-28.81666667 20.81666667,-28.81666667 20.825,-28.81666667 20.83333333,-28.81666667 20.83333333,-28.825 20.84166667,-28.825 20.84166667,-28.81666667 20.84166667,-28.80833333 20.85,-28.80833333 20.85833333,-28.80833333 20.86666667,-28.80833333 20.86666667,-28.8 20.86666667,-28.79166667 20.86666667,-28.78333333 20.86666667,-28.775 20.875,-28.775 20.88333333,-28.775 20.89166667,-28.775 20.9,-28.775 20.9,-28.78333333 20.90833333,-28.78333333 20.91666667,-28.78333333 20.925,-28.78333333 20.93333333,-28.78333333 20.94166667,-28.78333333 20.95,-28.78333333 20.95833333,-28.78333333 20.95833333,-28.775 20.95833333,-28.76666667 20.96666667,-28.76666667 20.975,-28.76666667 20.975,-28.775 20.98333333,-28.775 20.99166667,-28.775 20.99166667,-28.78333333 21.0,-28.78333333 21.0,-28.775 21.00833333,-28.775 21.00833333,-28.78333333 21.01666667,-28.78333333 21.025,-28.78333333 21.03333333,-28.78333333 21.03333333,-28.775 21.03333333,-28.76666667 21.03333333,-28.75833333 21.04166667,-28.75833333 21.04166667,-28.76666667 21.05,-28.76666667 21.05,-28.75833333 21.05833333,-28.75833333 21.06666667,-28.75833333 21.075,-28.75833333 21.08333333,-28.75833333 21.09166667,-28.75833333 21.09166667,-28.75 21.09166667,-28.74166667 21.1,-28.74166667 21.1,-28.73333333 21.1,-28.725 21.1,-28.71666667 21.10833333,-28.71666667 21.11666667,-28.71666667 21.11666667,-28.70833333 21.125,-28.70833333 21.125,-28.71666667 21.13333333,-28.71666667 21.13333333,-28.70833333 21.14166667,-28.70833333 21.14166667,-28.71666667 21.15,-28.71666667 21.15833333,-28.71666667 21.15833333,-28.70833333 21.15833333,-28.7 21.15833333,-28.69166667 21.15833333,-28.68333333 21.15,-28.68333333 21.14166667,-28.68333333 21.14166667,-28.675 21.13333333,-28.675 21.13333333,-28.66666667 21.14166667,-28.66666667 21.15,-28.66666667 21.15833333,-28.66666667 21.15833333,-28.65833333 21.16666667,-28.65833333 21.16666667,-28.66666667 21.175,-28.66666667 21.18333333,-28.66666667 21.19166667,-28.66666667 21.2,-28.66666667 21.2,-28.65833333 21.20833333,-28.65833333 21.20833333,-28.65 21.21666667,-28.65 21.225,-28.65 21.225,-28.64166667 21.23333333,-28.64166667 21.24166667,-28.64166667 21.24166667,-28.63333333 21.24166667,-28.625 21.25,-28.625 21.25,-28.61666667 21.25833333,-28.61666667 21.26666667,-28.61666667 21.275,-28.61666667 21.275,-28.60833333 21.275,-28.6 21.28333333,-28.6 21.29166667,-28.6 21.3,-28.6 21.30833333,-28.6 21.31666667,-28.6 21.325,-28.6 21.33333333,-28.6 21.34166667,-28.6 21.34166667,-28.59166667 21.34166667,-28.58333333 21.35,-28.58333333 21.35833333,-28.58333333 21.35833333,-28.575 21.36666667,-28.575 21.375,-28.575 21.38333333,-28.575 21.38333333,-28.56666667 21.39166667,-28.56666667 21.4,-28.56666667 21.40833333,-28.56666667 21.41666667,-28.56666667 21.41666667,-28.55833333 21.41666667,-28.55 21.425,-28.55 21.43333333,-28.55 21.43333333,-28.54166667 21.44166667,-28.54166667 21.45,-28.54166667 21.45833333,-28.54166667 21.46666667,-28.54166667 21.46666667,-28.55 21.475,-28.55 21.475,-28.54166667 21.48333333,-28.54166667 21.48333333,-28.53333333 21.49166667,-28.53333333 21.49166667,-28.54166667 21.5,-28.54166667 21.5,-28.53333333 21.50833333,-28.53333333 21.50833333,-28.525 21.50833333,-28.51666667 21.51666667,-28.51666667 21.51666667,-28.50833333 21.525,-28.50833333 21.525,-28.5 21.53333333,-28.5 21.54166667,-28.5 21.54166667,-28.50833333 21.55,-28.50833333 21.55,-28.5 21.55833333,-28.5 21.55833333,-28.49166667 21.56666667,-28.49166667 21.56666667,-28.48333333 21.575,-28.48333333 21.58333333,-28.48333333 21.58333333,-28.475 21.58333333,-28.46666667 21.575,-28.46666667 21.575,-28.45833333 21.575,-28.45 21.58333333,-28.45 21.59166667,-28.45 21.59166667,-28.45833333 21.6,-28.45833333 21.60833333,-28.45833333 21.60833333,-28.45 21.61666667,-28.45 21.61666667,-28.45833333 21.625,-28.45833333 21.625,-28.46666667 21.625,-28.475 21.63333333,-28.475 21.63333333,-28.48333333 21.64166667,-28.48333333 21.64166667,-28.49166667 21.65,-28.49166667 21.65833333,-28.49166667 21.65833333,-28.5 21.65833333,-28.50833333 21.65833333,-28.51666667 21.66666667,-28.51666667 21.675,-28.51666667 21.68333333,-28.51666667 21.68333333,-28.50833333 21.69166667,-28.50833333 21.69166667,-28.51666667 21.7,-28.51666667 21.7,-28.525 21.70833333,-28.525 21.70833333,-28.51666667 21.71666667,-28.51666667 21.71666667,-28.525 21.725,-28.525 21.73333333,-28.525 21.74166667,-28.525 21.75,-28.525 21.75,-28.53333333 21.75833333,-28.53333333 21.75833333,-28.525 21.76666667,-28.525 21.775,-28.525 21.775,-28.51666667 21.775,-28.50833333 21.78333333,-28.50833333 21.78333333,-28.5 21.775,-28.5 21.775,-28.49166667 21.76666667,-28.49166667 21.76666667,-28.48333333 21.75833333,-28.48333333 21.75833333,-28.475 21.76666667,-28.475 21.76666667,-28.46666667 21.76666667,-28.45833333 21.76666667,-28.45 21.775,-28.45 21.775,-28.44166667 21.76666667,-28.44166667 21.76666667,-28.43333333 21.775,-28.43333333 21.775,-28.425 21.78333333,-28.425 21.78333333,-28.41666667 21.79166667,-28.41666667 21.79166667,-28.40833333 21.79166667,-28.4 21.79166667,-28.39166667 21.8,-28.39166667 21.8,-28.38333333 21.80833333,-28.38333333 21.80833333,-28.375 21.81666667,-28.375 21.81666667,-28.36666667 21.825,-28.36666667 21.825,-28.35833333 21.83333333,-28.35833333 21.83333333,-28.35 21.825,-28.35 21.81666667,-28.35 21.81666667,-28.34166667 21.825,-28.34166667 21.83333333,-28.34166667 21.83333333,-28.33333333 21.83333333,-28.325 21.83333333,-28.31666667 21.83333333,-28.30833333 21.83333333,-28.3 21.84166667,-28.3 21.85,-28.3 21.85,-28.29166667 21.85833333,-28.29166667 21.86666667,-28.29166667 21.86666667,-28.28333333 21.86666667,-28.275 21.86666667,-28.26666667 21.85833333,-28.26666667 21.85833333,-28.25833333 21.85833333,-28.25 21.85,-28.25 21.85,-28.24166667 21.85,-28.23333333 21.85,-28.225 21.85,-28.21666667 21.85833333,-28.21666667 21.85833333,-28.20833333 21.85833333,-28.2 21.86666667,-28.2 21.86666667,-28.19166667 21.85833333,-28.19166667 21.85833333,-28.18333333 21.85833333,-28.175 21.85833333,-28.16666667 21.86666667,-28.16666667 21.86666667,-28.15833333 21.86666667,-28.15 21.86666667,-28.14166667 21.86666667,-28.13333333 21.875,-28.13333333 21.875,-28.125 21.88333333,-28.125 21.88333333,-28.11666667 21.89166667,-28.11666667 21.89166667,-28.10833333 21.88333333,-28.10833333 21.88333333,-28.1 21.88333333,-28.09166667 21.89166667,-28.09166667 21.9,-28.09166667 21.9,-28.1 21.9,-28.10833333 21.9,-28.11666667 21.90833333,-28.11666667 21.91666667,-28.11666667 21.91666667,-28.125 21.91666667,-28.13333333 21.91666667,-28.14166667 21.91666667,-28.15 21.91666667,-28.15833333 21.91666667,-28.16666667 21.90833333,-28.16666667 21.90833333,-28.175 21.90833333,-28.18333333 21.90833333,-28.19166667 21.90833333,-28.2 21.90833333,-28.20833333 21.90833333,-28.21666667 21.9,-28.21666667 21.9,-28.225 21.9,-28.23333333 21.90833333,-28.23333333 21.90833333,-28.24166667 21.91666667,-28.24166667 21.91666667,-28.25 21.91666667,-28.25833333 21.925,-28.25833333 21.925,-28.26666667 21.93333333,-28.26666667 21.94166667,-28.26666667 21.95,-28.26666667 21.95,-28.25833333 21.95,-28.25 21.95833333,-28.25 21.95833333,-28.24166667 21.95833333,-28.23333333 21.96666667,-28.23333333 21.96666667,-28.225 21.975,-28.225 21.98333333,-28.225 21.98333333,-28.21666667 21.99166667,-28.21666667 21.99166667,-28.225 22.0,-28.225 22.0,-28.21666667 22.00833333,-28.21666667 22.01666667,-28.21666667 22.01666667,-28.20833333 22.00833333,-28.20833333 22.00833333,-28.2 22.0,-28.2 22.0,-28.19166667 21.99166667,-28.19166667 21.99166667,-28.18333333 21.98333333,-28.18333333 21.98333333,-28.175 21.98333333,-28.16666667 21.975,-28.16666667 21.975,-28.15833333 21.975,-28.15 21.975,-28.14166667 21.96666667,-28.14166667 21.96666667,-28.13333333 21.95833333,-28.13333333 21.95833333,-28.125 21.95833333,-28.11666667 21.95833333,-28.10833333 21.96666667,-28.10833333 21.96666667,-28.1 21.96666667,-28.09166667 21.975,-28.09166667 21.975,-28.08333333 21.975,-28.075 21.98333333,-28.075 21.98333333,-28.06666667 21.99166667,-28.06666667 21.99166667,-28.05833333 21.99166667,-28.05 22.0,-28.05 22.0,-28.04166667 21.99166667,-28.04166667 21.99166667,-28.03333333 22.0,-28.03333333 22.00833333,-28.03333333 22.00833333,-28.04166667 22.01666667,-28.04166667 22.01666667,-28.05 22.025,-28.05 22.025,-28.05833333 22.01666667,-28.05833333 22.01666667,-28.06666667 22.025,-28.06666667 22.03333333,-28.06666667 22.03333333,-28.075 22.04166667,-28.075 22.05,-28.075 22.05,-28.08333333 22.05,-28.09166667 22.05833333,-28.09166667 22.05833333,-28.1 22.06666667,-28.1 22.06666667,-28.10833333 22.075,-28.10833333 22.08333333,-28.10833333 22.08333333,-28.11666667 22.08333333,-28.125 22.09166667,-28.125 22.1,-28.125 22.10833333,-28.125 22.10833333,-28.13333333 22.11666667,-28.13333333 22.125,-28.13333333 22.13333333,-28.13333333 22.14166667,-28.13333333 22.14166667,-28.125 22.15,-28.125 22.15,-28.11666667 22.15833333,-28.11666667 22.15833333,-28.10833333 22.15833333,-28.1 22.16666667,-28.1 22.175,-28.1 22.175,-28.09166667 22.18333333,-28.09166667 22.18333333,-28.08333333 22.18333333,-28.075 22.19166667,-28.075 22.19166667,-28.06666667 22.2,-28.06666667 22.2,-28.05833333 22.20833333,-28.05833333 22.20833333,-28.05 22.21666667,-28.05 22.21666667,-28.04166667 22.225,-28.04166667 22.225,-28.03333333 22.23333333,-28.03333333 22.24166667,-28.03333333 22.24166667,-28.025 22.25,-28.025 22.25833333,-28.025 22.26666667,-28.025 22.26666667,-28.01666667 22.275,-28.01666667 22.28333333,-28.01666667 22.28333333,-28.00833333 22.29166667,-28.00833333 22.3,-28.00833333 22.3,-28.0 22.30833333,-28.0 22.31666667,-28.0 22.31666667,-27.99166667 22.325,-27.99166667 22.325,-27.98333333 22.33333333,-27.98333333 22.33333333,-27.975 22.34166667,-27.975 22.34166667,-27.96666667 22.34166667,-27.95833333 22.35,-27.95833333 22.35,-27.95 22.35,-27.94166667 22.35,-27.93333333 22.35,-27.925 22.35,-27.91666667 22.34166667,-27.91666667 22.34166667,-27.90833333 22.34166667,-27.9 22.34166667,-27.89166667 22.34166667,-27.88333333 22.34166667,-27.875 22.34166667,-27.86666667 22.34166667,-27.85833333 22.35,-27.85833333 22.35,-27.85 22.35,-27.84166667 22.35833333,-27.84166667 22.36666667,-27.84166667 22.375,-27.84166667 22.375,-27.83333333 22.38333333,-27.83333333 22.38333333,-27.84166667 22.39166667,-27.84166667 22.39166667,-27.83333333 22.4,-27.83333333 22.4,-27.825 22.4,-27.81666667 22.4,-27.80833333 22.4,-27.8 22.40833333,-27.8 22.40833333,-27.79166667 22.40833333,-27.78333333 22.40833333,-27.775 22.41666667,-27.775 22.425,-27.775 22.425,-27.78333333 22.425,-27.79166667 22.43333333,-27.79166667 22.44166667,-27.79166667 22.44166667,-27.78333333 22.44166667,-27.775 22.45,-27.775 22.45,-27.76666667 22.45,-27.75833333 22.45,-27.75 22.45,-27.74166667 22.44166667,-27.74166667 22.44166667,-27.73333333 22.44166667,-27.725 22.44166667,-27.71666667 22.44166667,-27.70833333 22.44166667,-27.7 22.45,-27.7 22.45833333,-27.7 22.45833333,-27.70833333 22.46666667,-27.70833333 22.46666667,-27.71666667 22.46666667,-27.725 22.475,-27.725 22.475,-27.73333333 22.475,-27.74166667 22.48333333,-27.74166667 22.48333333,-27.75 22.48333333,-27.75833333 22.49166667,-27.75833333 22.5,-27.75833333 22.5,-27.75 22.5,-27.74166667 22.5,-27.73333333 22.5,-27.725 22.49166667,-27.725 22.49166667,-27.71666667 22.49166667,-27.70833333 22.5,-27.70833333 22.5,-27.71666667 22.50833333,-27.71666667 22.51666667,-27.71666667 22.51666667,-27.70833333 22.525,-27.70833333 22.525,-27.7 22.525,-27.69166667 22.53333333,-27.69166667 22.53333333,-27.68333333 22.54166667,-27.68333333 22.54166667,-27.675 22.55,-27.675 22.55,-27.66666667 22.55833333,-27.66666667 22.55833333,-27.65833333 22.56666667,-27.65833333 22.575,-27.65833333 22.58333333,-27.65833333 22.59166667,-27.65833333 22.6,-27.65833333 22.60833333,-27.65833333 22.60833333,-27.65 22.61666667,-27.65 22.61666667,-27.65833333 22.625,-27.65833333 22.63333333,-27.65833333 22.63333333,-27.65 22.64166667,-27.65 22.64166667,-27.65833333 22.65,-27.65833333 22.65833333,-27.65833333 22.66666667,-27.65833333 22.675,-27.65833333 22.68333333,-27.65833333 22.68333333,-27.66666667 22.68333333,-27.675 22.69166667,-27.675 22.7,-27.675 22.7,-27.68333333 22.7,-27.69166667 22.70833333,-27.69166667 22.70833333,-27.7 22.71666667,-27.7 22.71666667,-27.69166667 22.725,-27.69166667 22.725,-27.68333333 22.73333333,-27.68333333 22.73333333,-27.69166667 22.74166667,-27.69166667 22.74166667,-27.68333333 22.75,-27.68333333 22.75,-27.675 22.75833333,-27.675 22.76666667,-27.675 22.775,-27.675 22.775,-27.66666667 22.78333333,-27.66666667 22.79166667,-27.66666667 22.8,-27.66666667 22.80833333,-27.66666667 22.80833333,-27.675 22.81666667,-27.675 22.81666667,-27.66666667 22.825,-27.66666667 22.83333333,-27.66666667 22.84166667,-27.66666667 22.84166667,-27.675 22.85,-27.675 22.85833333,-27.675 22.86666667,-27.675 22.875,-27.675 22.88333333,-27.675 22.88333333,-27.68333333 22.89166667,-27.68333333 22.9,-27.68333333 22.9,-27.675 22.89166667,-27.675 22.89166667,-27.66666667 22.89166667,-27.65833333 22.9,-27.65833333 22.90833333,-27.65833333 22.90833333,-27.65 22.91666667,-27.65 22.91666667,-27.64166667 22.925,-27.64166667 22.925,-27.63333333 22.93333333,-27.63333333 22.94166667,-27.63333333 22.94166667,-27.625 22.95,-27.625 22.95,-27.61666667 22.95833333,-27.61666667 22.96666667,-27.61666667 22.96666667,-27.60833333 22.96666667,-27.6 22.975,-27.6 22.98333333,-27.6 22.98333333,-27.59166667 22.99166667,-27.59166667 22.99166667,-27.58333333 23.0,-27.58333333 23.0,-27.575 23.0,-27.56666667 23.00833333,-27.56666667 23.00833333,-27.575 23.01666667,-27.575 23.01666667,-27.56666667 23.01666667,-27.55833333 23.025,-27.55833333 23.03333333,-27.55833333 23.03333333,-27.55 23.03333333,-27.54166667 23.04166667,-27.54166667 23.05,-27.54166667 23.05833333,-27.54166667 23.06666667,-27.54166667 23.075,-27.54166667 23.075,-27.53333333 23.08333333,-27.53333333 23.08333333,-27.525 23.08333333,-27.51666667 23.09166667,-27.51666667 23.09166667,-27.50833333 23.09166667,-27.5 23.1,-27.5 23.10833333,-27.5 23.11666667,-27.5 23.11666667,-27.49166667 23.125,-27.49166667 23.13333333,-27.49166667 23.13333333,-27.48333333 23.13333333,-27.475 23.14166667,-27.475 23.15,-27.475 23.15,-27.46666667 23.15,-27.45833333 23.15833333,-27.45833333 23.15833333,-27.45 23.16666667,-27.45 23.16666667,-27.44166667 23.175,-27.44166667 23.18333333,-27.44166667 23.18333333,-27.43333333 23.18333333,-27.425 23.19166667,-27.425 23.19166667,-27.41666667 23.2,-27.41666667 23.2,-27.40833333 23.20833333,-27.40833333 23.20833333,-27.4 23.20833333,-27.39166667 23.20833333,-27.38333333 23.21666667,-27.38333333 23.21666667,-27.375 23.21666667,-27.36666667 23.20833333,-27.36666667 23.20833333,-27.35833333 23.20833333,-27.35 23.20833333,-27.34166667 23.20833333,-27.33333333 23.20833333,-27.325 23.20833333,-27.31666667 23.21666667,-27.31666667 23.21666667,-27.30833333 23.225,-27.30833333 23.23333333,-27.30833333 23.24166667,-27.30833333 23.24166667,-27.31666667 23.24166667,-27.325 23.24166667,-27.33333333 23.25,-27.33333333 23.25,-27.34166667 23.25833333,-27.34166667 23.26666667,-27.34166667 23.275,-27.34166667 23.28333333,-27.34166667 23.29166667,-27.34166667 23.29166667,-27.33333333 23.3,-27.33333333 23.30833333,-27.33333333 23.31666667,-27.33333333 23.325,-27.33333333 23.325,-27.325 23.33333333,-27.325 23.33333333,-27.31666667 23.34166667,-27.31666667 23.35,-27.31666667 23.35833333,-27.31666667 23.35833333,-27.30833333 23.36666667,-27.30833333 23.36666667,-27.3 23.375,-27.3 23.38333333,-27.3 23.38333333,-27.29166667 23.39166667,-27.29166667 23.39166667,-27.28333333 23.4,-27.28333333 23.4,-27.275 23.40833333,-27.275 23.41666667,-27.275 23.425,-27.275 23.425,-27.26666667 23.43333333,-27.26666667 23.44166667,-27.26666667 23.45,-27.26666667 23.45833333,-27.26666667 23.45833333,-27.25833333 23.46666667,-27.25833333 23.475,-27.25833333 23.48333333,-27.25833333 23.49166667,-27.25833333 23.49166667,-27.25 23.5,-27.25 23.50833333,-27.25 23.51666667,-27.25 23.51666667,-27.24166667 23.525,-27.24166667 23.53333333,-27.24166667 23.54166667,-27.24166667 23.55,-27.24166667 23.55833333,-27.24166667 23.56666667,-27.24166667 23.56666667,-27.23333333 23.56666667,-27.225 23.575,-27.225 23.575,-27.21666667 23.58333333,-27.21666667 23.58333333,-27.20833333 23.58333333,-27.2 23.59166667,-27.2 23.6,-27.2 23.60833333,-27.2 23.60833333,-27.19166667 23.61666667,-27.19166667 23.61666667,-27.18333333 23.61666667,-27.175 23.625,-27.175 23.63333333,-27.175 23.63333333,-27.16666667 23.64166667,-27.16666667 23.64166667,-27.15833333 23.65,-27.15833333 23.65,-27.15 23.65833333,-27.15 23.65833333,-27.14166667 23.66666667,-27.14166667 23.675,-27.14166667 23.68333333,-27.14166667 23.68333333,-27.13333333 23.69166667,-27.13333333 23.7,-27.13333333 23.7,-27.125 23.70833333,-27.125 23.71666667,-27.125 23.725,-27.125 23.725,-27.11666667 23.73333333,-27.11666667 23.74166667,-27.11666667 23.75,-27.11666667 23.75833333,-27.11666667 23.76666667,-27.11666667 23.775,-27.11666667 23.78333333,-27.11666667 23.79166667,-27.11666667 23.79166667,-27.10833333 23.8,-27.10833333 23.80833333,-27.10833333 23.81666667,-27.10833333 23.825,-27.10833333 23.83333333,-27.10833333 23.84166667,-27.10833333 23.85,-27.10833333 23.85833333,-27.10833333 23.86666667,-27.10833333 23.875,-27.10833333 23.875,-27.1 23.88333333,-27.1 23.88333333,-27.10833333 23.89166667,-27.10833333 23.9,-27.10833333 23.9,-27.1 23.90833333,-27.1 23.90833333,-27.10833333 23.91666667,-27.10833333 23.925,-27.10833333 23.93333333,-27.10833333 23.94166667,-27.10833333 23.94166667,-27.1 23.94166667,-27.09166667 23.95,-27.09166667 23.95833333,-27.09166667 23.96666667,-27.09166667 23.96666667,-27.08333333 23.96666667,-27.075 23.96666667,-27.06666667 23.96666667,-27.05833333 23.975,-27.05833333 23.98333333,-27.05833333 23.98333333,-27.05 23.99166667,-27.05 24.0,-27.05 24.00833333,-27.05 24.01666667,-27.05 24.01666667,-27.04166667 24.025,-27.04166667 24.025,-27.03333333 24.03333333,-27.03333333 24.03333333,-27.025 24.025,-27.025 24.025,-27.01666667 24.03333333,-27.01666667 24.03333333,-27.00833333 24.04166667,-27.00833333 24.05,-27.00833333 24.05833333,-27.00833333 24.05833333,-27.0 24.06666667,-27.0 24.06666667,-26.99166667 24.075,-26.99166667 24.075,-26.98333333 24.08333333,-26.98333333 24.08333333,-26.975 24.09166667,-26.975 24.09166667,-26.96666667 24.1,-26.96666667 24.1,-26.975 24.10833333,-26.975 24.11666667,-26.975 24.125,-26.975 24.125,-26.98333333 24.13333333,-26.98333333 24.14166667,-26.98333333 24.15,-26.98333333 24.15,-26.975 24.15833333,-26.975 24.16666667,-26.975 24.175,-26.975 24.175,-26.98333333 24.18333333,-26.98333333 24.19166667,-26.98333333 24.19166667,-26.975 24.2,-26.975 24.2,-26.98333333 24.20833333,-26.98333333 24.21666667,-26.98333333 24.225,-26.98333333 24.23333333,-26.98333333 24.23333333,-26.975 24.24166667,-26.975 24.25,-26.975 24.25,-26.98333333 24.25833333,-26.98333333 24.26666667,-26.98333333 24.275,-26.98333333 24.28333333,-26.98333333 24.29166667,-26.98333333 24.3,-26.98333333 24.30833333,-26.98333333 24.31666667,-26.98333333 24.325,-26.98333333 24.325,-26.99166667 24.33333333,-26.99166667 24.34166667,-26.99166667 24.35,-26.99166667 24.35833333,-26.99166667 24.36666667,-26.99166667 24.375,-26.99166667 24.375,-26.98333333 24.375,-26.975 24.36666667,-26.975 24.36666667,-26.96666667 24.375,-26.96666667 24.375,-26.95833333 24.38333333,-26.95833333 24.39166667,-26.95833333 24.39166667,-26.95 24.4,-26.95 24.40833333,-26.95 24.40833333,-26.94166667 24.41666667,-26.94166667 24.41666667,-26.95 24.425,-26.95 24.425,-26.95833333 24.425,-26.96666667 24.43333333,-26.96666667 24.43333333,-26.975 24.44166667,-26.975 24.45,-26.975 24.45,-26.98333333 24.45833333,-26.98333333 24.46666667,-26.98333333 24.46666667,-26.975 24.45833333,-26.975 24.45833333,-26.96666667 24.46666667,-26.96666667 24.475,-26.96666667 24.48333333,-26.96666667 24.48333333,-26.975 24.49166667,-26.975 24.5,-26.975 24.5,-26.96666667 24.50833333,-26.96666667 24.51666667,-26.96666667 24.51666667,-26.975 24.525,-26.975 24.53333333,-26.975 24.54166667,-26.975 24.55,-26.975 24.55833333,-26.975 24.56666667,-26.975 24.575,-26.975 24.575,-26.98333333 24.58333333,-26.98333333 24.58333333,-26.975 24.59166667,-26.975 24.59166667,-26.98333333 24.6,-26.98333333 24.6,-26.975 24.60833333,-26.975 24.61666667,-26.975 24.625,-26.975 24.625,-26.98333333 24.63333333,-26.98333333 24.64166667,-26.98333333 24.65,-26.98333333 24.65,-26.99166667 24.65833333,-26.99166667 24.66666667,-26.99166667 24.675,-26.99166667 24.68333333,-26.99166667 24.68333333,-27.0 24.69166667,-27.0 24.7,-27.0 24.70833333,-27.0 24.70833333,-27.00833333 24.70833333,-27.01666667 24.70833333,-27.025 24.71666667,-27.025 24.71666667,-27.03333333 24.725,-27.03333333 24.725,-27.04166667 24.73333333,-27.04166667 24.73333333,-27.03333333 24.74166667,-27.03333333 24.75,-27.03333333 24.75,-27.04166667 24.75833333,-27.04166667 24.75833333,-27.05 24.75833333,-27.05833333 24.75833333,-27.06666667 24.75833333,-27.075 24.76666667,-27.075 24.76666667,-27.08333333 24.76666667,-27.09166667 24.75833333,-27.09166667 24.75,-27.09166667 24.75,-27.1 24.74166667,-27.1 24.74166667,-27.10833333 24.73333333,-27.10833333 24.725,-27.10833333 24.725,-27.11666667 24.73333333,-27.11666667 24.74166667,-27.11666667 24.74166667,-27.125 24.73333333,-27.125 24.73333333,-27.13333333 24.73333333,-27.14166667 24.74166667,-27.14166667 24.74166667,-27.15 24.75,-27.15 24.75,-27.14166667 24.75833333,-27.14166667 24.76666667,-27.14166667 24.76666667,-27.13333333 24.775,-27.13333333 24.775,-27.125 24.775,-27.11666667 24.78333333,-27.11666667 24.78333333,-27.10833333 24.79166667,-27.10833333 24.79166667,-27.1 24.8,-27.1 24.80833333,-27.1 24.81666667,-27.1 24.81666667,-27.09166667 24.825,-27.09166667 24.83333333,-27.09166667 24.84166667,-27.09166667 24.84166667,-27.08333333 24.85,-27.08333333 24.85833333,-27.08333333 24.85833333,-27.075 24.86666667,-27.075 24.875,-27.075 24.875,-27.06666667 24.88333333,-27.06666667 24.88333333,-27.05833333 24.89166667,-27.05833333 24.89166667,-27.05 24.89166667,-27.04166667 24.89166667,-27.03333333 24.88333333,-27.03333333 24.88333333,-27.025 24.89166667,-27.025 24.89166667,-27.01666667 24.9,-27.01666667 24.9,-27.00833333 24.90833333,-27.00833333 24.91666667,-27.00833333 24.925,-27.00833333 24.93333333,-27.00833333 24.93333333,-27.0 24.93333333,-26.99166667 24.93333333,-26.98333333 24.94166667,-26.98333333 24.95,-26.98333333 24.95,-26.99166667 24.95,-27.0 24.95833333,-27.0 24.96666667,-27.0 24.96666667,-26.99166667 24.975,-26.99166667 24.975,-26.98333333 24.975,-26.975 24.975,-26.96666667 24.98333333,-26.96666667 24.98333333,-26.95833333 24.99166667,-26.95833333 24.99166667,-26.95 24.98333333,-26.95 24.975,-26.95 24.975,-26.94166667 24.96666667,-26.94166667 24.96666667,-26.93333333 24.96666667,-26.925 24.975,-26.925 24.975,-26.91666667 24.98333333,-26.91666667 24.99166667,-26.91666667 24.99166667,-26.90833333 25.0,-26.90833333 25.00833333,-26.90833333 25.00833333,-26.9 25.00833333,-26.89166667 25.01666667,-26.89166667 25.025,-26.89166667 25.025,-26.88333333 25.025,-26.875 25.03333333,-26.875 25.04166667,-26.875 25.04166667,-26.86666667 25.05,-26.86666667 25.05833333,-26.86666667 25.05833333,-26.875 25.05833333,-26.88333333 25.05833333,-26.89166667 25.06666667,-26.89166667 25.06666667,-26.88333333 25.075,-26.88333333 25.075,-26.89166667 25.08333333,-26.89166667 25.08333333,-26.9 25.09166667,-26.9 25.1,-26.9 25.1,-26.89166667 25.10833333,-26.89166667 25.10833333,-26.88333333 25.11666667,-26.88333333 25.11666667,-26.875 25.11666667,-26.86666667 25.11666667,-26.85833333 25.125,-26.85833333 25.13333333,-26.85833333 25.13333333,-26.85 25.13333333,-26.84166667 25.13333333,-26.83333333 25.14166667,-26.83333333 25.14166667,-26.825 25.15,-26.825 25.15,-26.81666667 25.15833333,-26.81666667 25.15833333,-26.80833333 25.15833333,-26.8 25.16666667,-26.8 25.16666667,-26.79166667 25.175,-26.79166667 25.175,-26.78333333 25.18333333,-26.78333333 25.19166667,-26.78333333 25.19166667,-26.775 25.19166667,-26.76666667 25.2,-26.76666667 25.20833333,-26.76666667 25.21666667,-26.76666667 25.21666667,-26.75833333 25.21666667,-26.75 25.225,-26.75 25.23333333,-26.75 25.23333333,-26.74166667 25.24166667,-26.74166667 25.24166667,-26.73333333 25.25,-26.73333333 25.25833333,-26.73333333 25.25833333,-26.725 25.26666667,-26.725 25.26666667,-26.71666667 25.275,-26.71666667 25.28333333,-26.71666667 25.29166667,-26.71666667 25.29166667,-26.70833333 25.3,-26.70833333 25.3,-26.71666667 25.30833333,-26.71666667 25.30833333,-26.70833333 25.31666667,-26.70833333 25.325,-26.70833333 25.325,-26.7 25.325,-26.69166667 25.325,-26.68333333 25.33333333,-26.68333333 25.34166667,-26.68333333 25.35,-26.68333333 25.35,-26.675 25.35833333,-26.675 25.35833333,-26.68333333 25.36666667,-26.68333333 25.375,-26.68333333 25.38333333,-26.68333333 25.39166667,-26.68333333 25.39166667,-26.69166667 25.4,-26.69166667 25.4,-26.68333333 25.40833333,-26.68333333 25.41666667,-26.68333333 25.41666667,-26.69166667 25.425,-26.69166667 25.43333333,-26.69166667 25.44166667,-26.69166667 25.44166667,-26.68333333 25.44166667,-26.675 25.45,-26.675 25.45,-26.66666667 25.45833333,-26.66666667 25.45833333,-26.65833333 25.45833333,-26.65 25.46666667,-26.65 25.475,-26.65 25.48333333,-26.65 25.49166667,-26.65 25.5,-26.65 25.5,-26.64166667 25.50833333,-26.64166667 25.50833333,-26.65 25.51666667,-26.65 25.525,-26.65 25.525,-26.65833333 25.525,-26.66666667 25.53333333,-26.66666667 25.54166667,-26.66666667 25.54166667,-26.65833333 25.55,-26.65833333 25.55,-26.65 25.55833333,-26.65 25.55833333,-26.64166667 25.56666667,-26.64166667 25.56666667,-26.63333333 25.575,-26.63333333 25.58333333,-26.63333333 25.58333333,-26.625 25.59166667,-26.625 25.6,-26.625 25.6,-26.61666667 25.6,-26.60833333 25.6,-26.6 25.6,-26.59166667 25.60833333,-26.59166667 25.61666667,-26.59166667 25.61666667,-26.58333333 25.61666667,-26.575 25.625,-26.575 25.63333333,-26.575 25.63333333,-26.56666667 25.64166667,-26.56666667 25.64166667,-26.55833333 25.65,-26.55833333 25.65,-26.55 25.65833333,-26.55 25.65833333,-26.54166667 25.66666667,-26.54166667 25.66666667,-26.53333333 25.675,-26.53333333 25.68333333,-26.53333333 25.68333333,-26.525 25.675,-26.525 25.675,-26.51666667 25.68333333,-26.51666667 25.68333333,-26.50833333 25.69166667,-26.50833333 25.7,-26.50833333 25.70833333,-26.50833333 25.70833333,-26.5 25.71666667,-26.5 25.71666667,-26.49166667 25.71666667,-26.48333333 25.725,-26.48333333 25.725,-26.49166667 25.73333333,-26.49166667 25.73333333,-26.48333333 25.73333333,-26.475 25.725,-26.475 25.725,-26.46666667 25.73333333,-26.46666667 25.74166667,-26.46666667 25.75,-26.46666667 25.75,-26.45833333 25.75833333,-26.45833333 25.75833333,-26.45 25.76666667,-26.45 25.775,-26.45 25.775,-26.44166667 25.78333333,-26.44166667 25.79166667,-26.44166667 25.79166667,-26.43333333 25.8,-26.43333333 25.8,-26.425 25.8,-26.41666667 25.80833333,-26.41666667 25.80833333,-26.425 25.81666667,-26.425 25.81666667,-26.43333333 25.825,-26.43333333 25.83333333,-26.43333333 25.84166667,-26.43333333 25.85,-26.43333333 25.85833333,-26.43333333 25.86666667,-26.43333333 25.86666667,-26.44166667 25.875,-26.44166667 25.875,-26.45 25.88333333,-26.45 25.88333333,-26.44166667 25.89166667,-26.44166667 25.89166667,-26.43333333 25.88333333,-26.43333333 25.88333333,-26.425 25.875,-26.425 25.86666667,-26.425 25.85833333,-26.425 25.85,-26.425 25.85,-26.41666667 25.85,-26.40833333 25.84166667,-26.40833333 25.84166667,-26.4 25.85,-26.4 25.85,-26.39166667 25.85,-26.38333333 25.85,-26.375 25.85833333,-26.375 25.86666667,-26.375 25.86666667,-26.36666667 25.86666667,-26.35833333 25.875,-26.35833333 25.875,-26.35 25.875,-26.34166667 25.88333333,-26.34166667 25.89166667,-26.34166667 25.89166667,-26.33333333 25.89166667,-26.325 25.88333333,-26.325 25.88333333,-26.31666667 25.875,-26.31666667 25.875,-26.325 25.875,-26.33333333 25.86666667,-26.33333333 25.85833333,-26.33333333 25.85833333,-26.325 25.85833333,-26.31666667 25.85833333,-26.30833333 25.86666667,-26.30833333 25.875,-26.30833333 25.88333333,-26.30833333 25.89166667,-26.30833333 25.9,-26.30833333 25.90833333,-26.30833333 25.90833333,-26.31666667 25.90833333,-26.325 25.91666667,-26.325 25.925,-26.325 25.925,-26.33333333 25.925,-26.34166667 25.91666667,-26.34166667 25.90833333,-26.34166667 25.90833333,-26.35 25.91666667,-26.35 25.91666667,-26.35833333 25.91666667,-26.36666667 25.925,-26.36666667 25.93333333,-26.36666667 25.93333333,-26.35833333 25.94166667,-26.35833333 25.94166667,-26.35 25.95,-26.35 25.95,-26.34166667 25.95833333,-26.34166667 25.95833333,-26.33333333 25.96666667,-26.33333333 25.975,-26.33333333 25.98333333,-26.33333333 25.99166667,-26.33333333 25.99166667,-26.325 26.0,-26.325 26.0,-26.33333333 26.00833333,-26.33333333 26.01666667,-26.33333333 26.025,-26.33333333 26.025,-26.325 26.025,-26.31666667 26.03333333,-26.31666667 26.03333333,-26.30833333 26.04166667,-26.30833333 26.05,-26.30833333 26.05833333,-26.30833333 26.05833333,-26.3 26.05833333,-26.29166667 26.05833333,-26.28333333 26.05833333,-26.275 26.06666667,-26.275 26.06666667,-26.28333333 26.075,-26.28333333 26.075,-26.29166667 26.075,-26.3 26.08333333,-26.3 26.08333333,-26.30833333 26.09166667,-26.30833333 26.1,-26.30833333 26.1,-26.3 26.10833333,-26.3 26.10833333,-26.29166667 26.10833333,-26.28333333 26.11666667,-26.28333333 26.125,-26.28333333 26.13333333,-26.28333333 26.13333333,-26.275 26.125,-26.275 26.125,-26.26666667 26.13333333,-26.26666667 26.13333333,-26.25833333 26.14166667,-26.25833333 26.15,-26.25833333 26.15,-26.25 26.15833333,-26.25 26.16666667,-26.25 26.175,-26.25 26.18333333,-26.25 26.18333333,-26.24166667 26.19166667,-26.24166667 26.19166667,-26.23333333 26.2,-26.23333333 26.20833333,-26.23333333 26.20833333,-26.24166667 26.21666667,-26.24166667 26.225,-26.24166667 26.225,-26.23333333 26.225,-26.225 26.225,-26.21666667 26.23333333,-26.21666667 26.23333333,-26.20833333 26.24166667,-26.20833333 26.24166667,-26.2 26.25,-26.2 26.25,-26.20833333 26.25833333,-26.20833333 26.26666667,-26.20833333 26.275,-26.20833333 26.275,-26.2 26.28333333,-26.2 26.29166667,-26.2 26.29166667,-26.19166667 26.3,-26.19166667 26.30833333,-26.19166667 26.30833333,-26.2 26.31666667,-26.2 26.31666667,-26.19166667 26.325,-26.19166667 26.325,-26.2 26.33333333,-26.2 26.33333333,-26.19166667 26.33333333,-26.18333333 26.33333333,-26.175 26.33333333,-26.16666667 26.34166667,-26.16666667 26.35,-26.16666667 26.35833333,-26.16666667 26.35833333,-26.175 26.36666667,-26.175 26.375,-26.175 26.38333333,-26.175 26.38333333,-26.18333333 26.39166667,-26.18333333 26.4,-26.18333333 26.40833333,-26.18333333 26.40833333,-26.19166667 26.40833333,-26.2 26.41666667,-26.2 26.425,-26.2 26.43333333,-26.2 26.43333333,-26.19166667 26.43333333,-26.18333333 26.44166667,-26.18333333 26.44166667,-26.175 26.45,-26.175 26.45,-26.18333333 26.45,-26.19166667 26.45,-26.2 26.45833333,-26.2 26.45833333,-26.20833333 26.46666667,-26.20833333 26.46666667,-26.21666667 26.45833333,-26.21666667 26.45833333,-26.225 26.45833333,-26.23333333 26.45,-26.23333333 26.45,-26.24166667 26.45833333,-26.24166667 26.46666667,-26.24166667 26.475,-26.24166667 26.48333333,-26.24166667 26.49166667,-26.24166667 26.5,-26.24166667 26.50833333,-26.24166667 26.50833333,-26.23333333 26.51666667,-26.23333333 26.525,-26.23333333 26.525,-26.225 26.53333333,-26.225 26.53333333,-26.21666667 26.54166667,-26.21666667 26.55,-26.21666667 26.55833333,-26.21666667 26.55833333,-26.20833333 26.55,-26.20833333 26.54166667,-26.20833333 26.53333333,-26.20833333 26.53333333,-26.2 26.525,-26.2 26.525,-26.19166667 26.525,-26.18333333 26.53333333,-26.18333333 26.53333333,-26.175 26.53333333,-26.16666667 26.525,-26.16666667 26.525,-26.15833333 26.525,-26.15 26.525,-26.14166667 26.51666667,-26.14166667 26.51666667,-26.13333333 26.525,-26.13333333 26.53333333,-26.13333333 26.53333333,-26.125 26.54166667,-26.125 26.55,-26.125 26.55833333,-26.125 26.55833333,-26.13333333 26.56666667,-26.13333333 26.56666667,-26.14166667 26.575,-26.14166667 26.575,-26.15 26.56666667,-26.15 26.56666667,-26.15833333 26.56666667,-26.16666667 26.575,-26.16666667 26.58333333,-26.16666667 26.58333333,-26.175 26.58333333,-26.18333333 26.58333333,-26.19166667 26.59166667,-26.19166667 26.59166667,-26.2 26.6,-26.2 26.6,-26.19166667 26.60833333,-26.19166667 26.60833333,-26.2 26.61666667,-26.2 26.61666667,-26.19166667 26.625,-26.19166667 26.625,-26.2 26.63333333,-26.2 26.63333333,-26.19166667 26.63333333,-26.18333333 26.63333333,-26.175 26.64166667,-26.175 26.64166667,-26.16666667 26.65,-26.16666667 26.65833333,-26.16666667 26.66666667,-26.16666667 26.675,-26.16666667 26.68333333,-26.16666667 26.68333333,-26.175 26.69166667,-26.175 26.69166667,-26.18333333 26.7,-26.18333333 26.7,-26.19166667 26.70833333,-26.19166667 26.70833333,-26.2 26.71666667,-26.2 26.71666667,-26.19166667 26.71666667,-26.18333333 26.71666667,-26.175 26.70833333,-26.175 26.70833333,-26.16666667 26.71666667,-26.16666667 26.71666667,-26.15833333 26.725,-26.15833333 26.725,-26.16666667 26.725,-26.175 26.73333333,-26.175 26.73333333,-26.18333333 26.74166667,-26.18333333 26.74166667,-26.175 26.74166667,-26.16666667 26.74166667,-26.15833333 26.74166667,-26.15 26.75,-26.15 26.75,-26.15833333 26.75833333,-26.15833333 26.76666667,-26.15833333 26.775,-26.15833333 26.775,-26.16666667 26.78333333,-26.16666667 26.78333333,-26.175 26.775,-26.175 26.775,-26.18333333 26.775,-26.19166667 26.78333333,-26.19166667 26.79166667,-26.19166667 26.79166667,-26.18333333 26.8,-26.18333333 26.8,-26.175 26.79166667,-26.175 26.79166667,-26.16666667 26.8,-26.16666667 26.80833333,-26.16666667 26.81666667,-26.16666667 26.81666667,-26.15833333 26.825,-26.15833333 26.825,-26.15 26.83333333,-26.15 26.84166667,-26.15 26.84166667,-26.14166667 26.83333333,-26.14166667 26.83333333,-26.13333333 26.83333333,-26.125 26.83333333,-26.11666667 26.83333333,-26.10833333 26.84166667,-26.10833333 26.84166667,-26.1 26.83333333,-26.1 26.825,-26.1 26.825,-26.09166667 26.81666667,-26.09166667 26.81666667,-26.08333333 26.80833333,-26.08333333 26.8,-26.08333333 26.8,-26.075 26.79166667,-26.075 26.79166667,-26.06666667 26.79166667,-26.05833333 26.79166667,-26.05 26.8,-26.05 26.8,-26.04166667 26.79166667,-26.04166667 26.79166667,-26.03333333 26.78333333,-26.03333333 26.775,-26.03333333 26.775,-26.025 26.775,-26.01666667 26.78333333,-26.01666667 26.78333333,-26.025 26.79166667,-26.025 26.8,-26.025 26.80833333,-26.025 26.81666667,-26.025 26.825,-26.025 26.825,-26.03333333 26.83333333,-26.03333333 26.84166667,-26.03333333 26.84166667,-26.025 26.84166667,-26.01666667 26.83333333,-26.01666667 26.83333333,-26.00833333 26.825,-26.00833333 26.825,-26.0 26.825,-25.99166667 26.825,-25.98333333 26.825,-25.975 26.825,-25.96666667 26.81666667,-25.96666667 26.81666667,-25.95833333 26.81666667,-25.95 26.825,-25.95 26.825,-25.94166667 26.81666667,-25.94166667 26.80833333,-25.94166667 26.80833333,-25.93333333 26.8,-25.93333333 26.79166667,-25.93333333 26.79166667,-25.94166667 26.78333333,-25.94166667 26.775,-25.94166667 26.775,-25.95 26.76666667,-25.95 26.75833333,-25.95 26.75833333,-25.95833333 26.75,-25.95833333 26.75,-25.95 26.74166667,-25.95 26.73333333,-25.95 26.725,-25.95 26.725,-25.95833333 26.71666667,-25.95833333 26.70833333,-25.95833333 26.7,-25.95833333 26.7,-25.95 26.69166667,-25.95 26.68333333,-25.95 26.68333333,-25.95833333 26.68333333,-25.96666667 26.675,-25.96666667 26.66666667,-25.96666667 26.66666667,-25.975 26.675,-25.975 26.68333333,-25.975 26.69166667,-25.975 26.7,-25.975 26.70833333,-25.975 26.71666667,-25.975 26.71666667,-25.98333333 26.725,-25.98333333 26.725,-25.99166667 26.725,-26.0 26.71666667,-26.0 26.71666667,-26.00833333 26.725,-26.00833333 26.725,-26.01666667 26.73333333,-26.01666667 26.73333333,-26.025 26.74166667,-26.025 26.75,-26.025 26.75,-26.03333333 26.75833333,-26.03333333 26.76666667,-26.03333333 26.76666667,-26.04166667 26.775,-26.04166667 26.775,-26.05 26.76666667,-26.05 26.75833333,-26.05 26.75833333,-26.05833333 26.75833333,-26.06666667 26.75,-26.06666667 26.74166667,-26.06666667 26.74166667,-26.05833333 26.73333333,-26.05833333 26.725,-26.05833333 26.71666667,-26.05833333 26.70833333,-26.05833333 26.70833333,-26.06666667 26.7,-26.06666667 26.7,-26.075 26.69166667,-26.075 26.68333333,-26.075 26.675,-26.075 26.66666667,-26.075 26.65833333,-26.075 26.65833333,-26.06666667 26.65,-26.06666667 26.64166667,-26.06666667 26.63333333,-26.06666667 26.63333333,-26.05833333 26.63333333,-26.05 26.63333333,-26.04166667 26.64166667,-26.04166667 26.65,-26.04166667 26.65,-26.05 26.65833333,-26.05 26.66666667,-26.05 26.66666667,-26.04166667 26.65833333,-26.04166667 26.65833333,-26.03333333 26.65,-26.03333333 26.64166667,-26.03333333 26.64166667,-26.025 26.65,-26.025 26.65833333,-26.025 26.65833333,-26.01666667 26.65833333,-26.00833333 26.65833333,-26.0 26.65,-26.0 26.65,-25.99166667 26.64166667,-25.99166667 26.63333333,-25.99166667 26.63333333,-25.98333333 26.625,-25.98333333 26.61666667,-25.98333333 26.60833333,-25.98333333 26.60833333,-25.975 26.61666667,-25.975 26.61666667,-25.96666667 26.61666667,-25.95833333 26.625,-25.95833333 26.625,-25.96666667 26.625,-25.975 26.63333333,-25.975 26.63333333,-25.96666667 26.63333333,-25.95833333 26.64166667,-25.95833333 26.64166667,-25.95 26.64166667,-25.94166667 26.63333333,-25.94166667 26.63333333,-25.93333333 26.625,-25.93333333 26.625,-25.925 26.63333333,-25.925 26.63333333,-25.91666667 26.64166667,-25.91666667 26.65,-25.91666667 26.65,-25.925 26.65,-25.93333333 26.65833333,-25.93333333 26.66666667,-25.93333333 26.66666667,-25.925 26.65833333,-25.925 26.65833333,-25.91666667 26.65833333,-25.90833333 26.66666667,-25.90833333 26.66666667,-25.9 26.675,-25.9 26.68333333,-25.9 26.69166667,-25.9 26.69166667,-25.90833333 26.7,-25.90833333 26.70833333,-25.90833333 26.71666667,-25.90833333 26.71666667,-25.9 26.725,-25.9 26.725,-25.89166667 26.73333333,-25.89166667 26.73333333,-25.9 26.74166667,-25.9 26.74166667,-25.89166667 26.75,-25.89166667 26.75833333,-25.89166667 26.76666667,-25.89166667 26.76666667,-25.9 26.775,-25.9 26.775,-25.90833333 26.78333333,-25.90833333 26.78333333,-25.91666667 26.79166667,-25.91666667 26.79166667,-25.925 26.8,-25.925 26.80833333,-25.925 26.80833333,-25.91666667 26.80833333,-25.90833333 26.81666667,-25.90833333 26.825,-25.90833333 26.825,-25.9 26.83333333,-25.9 26.84166667,-25.9 26.84166667,-25.90833333 26.85,-25.90833333 26.85833333,-25.90833333 26.85833333,-25.9 26.85,-25.9 26.85,-25.89166667 26.85,-25.88333333 26.84166667,-25.88333333 26.84166667,-25.875 26.84166667,-25.86666667 26.83333333,-25.86666667 26.83333333,-25.85833333 26.84166667,-25.85833333 26.85,-25.85833333 26.85,-25.85 26.85833333,-25.85 26.86666667,-25.85 26.86666667,-25.85833333 26.875,-25.85833333 26.875,-25.85 26.88333333,-25.85 26.88333333,-25.84166667 26.89166667,-25.84166667 26.9,-25.84166667 26.90833333,-25.84166667 26.90833333,-25.85 26.90833333,-25.85833333 26.91666667,-25.85833333 26.91666667,-25.85 26.925,-25.85 26.925,-25.84166667 26.93333333,-25.84166667 26.94166667,-25.84166667 26.94166667,-25.85 26.95,-25.85 26.95833333,-25.85 26.95833333,-25.85833333 26.96666667,-25.85833333 26.96666667,-25.86666667 26.95833333,-25.86666667 26.95833333,-25.875 26.96666667,-25.875 26.975,-25.875 26.975,-25.86666667 26.98333333,-25.86666667 26.99166667,-25.86666667 26.99166667,-25.85833333 27.0,-25.85833333 27.0,-25.85 27.00833333,-25.85 27.00833333,-25.85833333 27.01666667,-25.85833333 27.025,-25.85833333 27.025,-25.86666667 27.03333333,-25.86666667 27.03333333,-25.875 27.04166667,-25.875 27.04166667,-25.88333333 27.05,-25.88333333 27.05,-25.875 27.05833333,-25.875 27.06666667,-25.875 27.06666667,-25.88333333 27.075,-25.88333333 27.08333333,-25.88333333 27.09166667,-25.88333333 27.09166667,-25.89166667 27.1,-25.89166667 27.1,-25.88333333 27.10833333,-25.88333333 27.11666667,-25.88333333 27.125,-25.88333333 27.13333333,-25.88333333 27.14166667,-25.88333333 27.15,-25.88333333 27.15833333,-25.88333333 27.15833333,-25.89166667 27.15,-25.89166667 27.15,-25.9 27.15833333,-25.9 27.16666667,-25.9 27.175,-25.9 27.18333333,-25.9 27.19166667,-25.9 27.19166667,-25.90833333 27.2,-25.90833333 27.2,-25.9 27.2,-25.89166667 27.20833333,-25.89166667 27.20833333,-25.9 27.21666667,-25.9 27.21666667,-25.89166667 27.225,-25.89166667 27.23333333,-25.89166667 27.24166667,-25.89166667 27.24166667,-25.9 27.25,-25.9 27.25,-25.90833333 27.25833333,-25.90833333 27.25833333,-25.9 27.26666667,-25.9 27.26666667,-25.89166667 27.275,-25.89166667 27.28333333,-25.89166667 27.28333333,-25.9 27.275,-25.9 27.275,-25.90833333 27.28333333,-25.90833333 27.28333333,-25.91666667 27.29166667,-25.91666667 27.3,-25.91666667 27.3,-25.925 27.30833333,-25.925 27.30833333,-25.91666667 27.31666667,-25.91666667 27.31666667,-25.925 27.325,-25.925 27.325,-25.93333333 27.325,-25.94166667 27.33333333,-25.94166667 27.33333333,-25.95 27.34166667,-25.95 27.34166667,-25.94166667 27.34166667,-25.93333333 27.33333333,-25.93333333 27.33333333,-25.925 27.33333333,-25.91666667 27.33333333,-25.90833333 27.33333333,-25.9 27.34166667,-25.9 27.35,-25.9 27.35833333,-25.9 27.36666667,-25.9 27.36666667,-25.90833333 27.375,-25.90833333 27.38333333,-25.90833333 27.38333333,-25.9 27.39166667,-25.9 27.4,-25.9 27.4,-25.89166667 27.40833333,-25.89166667 27.40833333,-25.88333333 27.40833333,-25.875 27.4,-25.875 27.39166667,-25.875 27.39166667,-25.86666667 27.38333333,-25.86666667 27.375,-25.86666667 27.375,-25.85833333 27.36666667,-25.85833333 27.35833333,-25.85833333 27.35833333,-25.85 27.35,-25.85 27.34166667,-25.85 27.34166667,-25.84166667 27.33333333,-25.84166667 27.325,-25.84166667 27.325,-25.83333333 27.31666667,-25.83333333 27.30833333,-25.83333333 27.3,-25.83333333 27.3,-25.84166667 27.29166667,-25.84166667 27.29166667,-25.83333333 27.28333333,-25.83333333 27.28333333,-25.825 27.29166667,-25.825 27.29166667,-25.81666667 27.28333333,-25.81666667 27.28333333,-25.80833333 27.28333333,-25.8 27.28333333,-25.79166667 27.29166667,-25.79166667 27.29166667,-25.8 27.3,-25.8 27.30833333,-25.8 27.30833333,-25.80833333 27.31666667,-25.80833333 27.31666667,-25.81666667 27.325,-25.81666667 27.33333333,-25.81666667 27.33333333,-25.825 27.34166667,-25.825 27.35,-25.825 27.35833333,-25.825 27.36666667,-25.825 27.375,-25.825 27.375,-25.81666667 27.38333333,-25.81666667 27.38333333,-25.80833333 27.39166667,-25.80833333 27.4,-25.80833333 27.4,-25.81666667 27.4,-25.825 27.39166667,-25.825 27.38333333,-25.825 27.38333333,-25.83333333 27.38333333,-25.84166667 27.39166667,-25.84166667 27.4,-25.84166667 27.40833333,-25.84166667 27.40833333,-25.85 27.41666667,-25.85 27.41666667,-25.84166667 27.425,-25.84166667 27.43333333,-25.84166667 27.44166667,-25.84166667 27.45,-25.84166667 27.45,-25.83333333 27.45833333,-25.83333333 27.46666667,-25.83333333 27.475,-25.83333333 27.48333333,-25.83333333 27.49166667,-25.83333333 27.49166667,-25.825 27.5,-25.825 27.5,-25.83333333 27.50833333,-25.83333333 27.51666667,-25.83333333 27.51666667,-25.825 27.525,-25.825 27.525,-25.81666667 27.53333333,-25.81666667 27.54166667,-25.81666667 27.55,-25.81666667 27.55833333,-25.81666667 27.55833333,-25.80833333 27.55833333,-25.8 27.56666667,-25.8 27.56666667,-25.80833333 27.575,-25.80833333 27.58333333,-25.80833333 27.58333333,-25.8 27.59166667,-25.8 27.6,-25.8 27.6,-25.79166667 27.60833333,-25.79166667 27.61666667,-25.79166667 27.625,-25.79166667 27.63333333,-25.79166667 27.63333333,-25.78333333 27.64166667,-25.78333333 27.65,-25.78333333 27.65833333,-25.78333333 27.65833333,-25.775 27.66666667,-25.775 27.66666667,-25.76666667 27.675,-25.76666667 27.68333333,-25.76666667 27.69166667,-25.76666667 27.69166667,-25.75833333 27.7,-25.75833333 27.70833333,-25.75833333 27.70833333,-25.75 27.71666667,-25.75 27.725,-25.75 27.73333333,-25.75 27.74166667,-25.75 27.75,-25.75 27.75,-25.75833333 27.74166667,-25.75833333 27.73333333,-25.75833333 27.725,-25.75833333 27.71666667,-25.75833333 27.71666667,-25.76666667 27.70833333,-25.76666667 27.70833333,-25.775 27.7,-25.775 27.69166667,-25.775 27.69166667,-25.78333333 27.68333333,-25.78333333 27.675,-25.78333333 27.66666667,-25.78333333 27.66666667,-25.79166667 27.65833333,-25.79166667 27.65833333,-25.8 27.65,-25.8 27.64166667,-25.8 27.63333333,-25.8 27.63333333,-25.80833333 27.625,-25.80833333 27.61666667,-25.80833333 27.60833333,-25.80833333 27.60833333,-25.81666667 27.6,-25.81666667 27.6,-25.825 27.6,-25.83333333 27.59166667,-25.83333333 27.59166667,-25.84166667 27.58333333,-25.84166667 27.575,-25.84166667 27.575,-25.85 27.56666667,-25.85 27.56666667,-25.85833333 27.55833333,-25.85833333 27.55,-25.85833333 27.54166667,-25.85833333 27.54166667,-25.86666667 27.53333333,-25.86666667 27.53333333,-25.875 27.525,-25.875 27.51666667,-25.875 27.50833333,-25.875 27.5,-25.875 27.49166667,-25.875 27.48333333,-25.875 27.475,-25.875 27.475,-25.88333333 27.46666667,-25.88333333 27.45833333,-25.88333333 27.45833333,-25.89166667 27.46666667,-25.89166667 27.46666667,-25.9 27.46666667,-25.90833333 27.45833333,-25.90833333 27.45833333,-25.91666667 27.46666667,-25.91666667 27.475,-25.91666667 27.48333333,-25.91666667 27.48333333,-25.925 27.48333333,-25.93333333 27.475,-25.93333333 27.475,-25.94166667 27.475,-25.95 27.48333333,-25.95 27.48333333,-25.94166667 27.49166667,-25.94166667 27.49166667,-25.95 27.49166667,-25.95833333 27.5,-25.95833333 27.50833333,-25.95833333 27.51666667,-25.95833333 27.51666667,-25.96666667 27.525,-25.96666667 27.53333333,-25.96666667 27.53333333,-25.975 27.53333333,-25.98333333 27.53333333,-25.99166667 27.54166667,-25.99166667 27.55,-25.99166667 27.55,-25.98333333 27.54166667,-25.98333333 27.54166667,-25.975 27.54166667,-25.96666667 27.55,-25.96666667 27.55833333,-25.96666667 27.55833333,-25.95833333 27.56666667,-25.95833333 27.575,-25.95833333 27.575,-25.95 27.58333333,-25.95 27.58333333,-25.94166667 27.59166667,-25.94166667 27.6,-25.94166667 27.6,-25.93333333 27.60833333,-25.93333333 27.61666667,-25.93333333 27.61666667,-25.925 27.625,-25.925 27.63333333,-25.925 27.63333333,-25.91666667 27.63333333,-25.90833333 27.64166667,-25.90833333 27.64166667,-25.9 27.64166667,-25.89166667 27.65,-25.89166667 27.65833333,-25.89166667 27.65833333,-25.9 27.66666667,-25.9 27.66666667,-25.90833333 27.675,-25.90833333 27.675,-25.9 27.68333333,-25.9 27.68333333,-25.90833333 27.69166667,-25.90833333 27.69166667,-25.9 27.69166667,-25.89166667 27.69166667,-25.88333333 27.68333333,-25.88333333 27.675,-25.88333333 27.675,-25.875 27.68333333,-25.875 27.68333333,-25.86666667 27.69166667,-25.86666667 27.7,-25.86666667 27.7,-25.85833333 27.70833333,-25.85833333 27.71666667,-25.85833333 27.71666667,-25.85 27.725,-25.85 27.73333333,-25.85 27.74166667,-25.85 27.74166667,-25.85833333 27.73333333,-25.85833333 27.73333333,-25.86666667 27.74166667,-25.86666667 27.75,-25.86666667 27.75,-25.875 27.75,-25.88333333 27.75833333,-25.88333333 27.75833333,-25.89166667 27.76666667,-25.89166667 27.775,-25.89166667 27.775,-25.88333333 27.78333333,-25.88333333 27.79166667,-25.88333333 27.79166667,-25.875 27.8,-25.875 27.8,-25.86666667 27.80833333,-25.86666667 27.81666667,-25.86666667 27.81666667,-25.85833333 27.825,-25.85833333 27.825,-25.85 27.825,-25.84166667 27.83333333,-25.84166667 27.83333333,-25.85 27.84166667,-25.85 27.84166667,-25.84166667 27.85,-25.84166667 27.85833333,-25.84166667 27.85833333,-25.83333333 27.86666667,-25.83333333 27.875,-25.83333333 27.875,-25.84166667 27.86666667,-25.84166667 27.86666667,-25.85 27.86666667,-25.85833333 27.875,-25.85833333 27.88333333,-25.85833333 27.89166667,-25.85833333 27.89166667,-25.86666667 27.88333333,-25.86666667 27.88333333,-25.875 27.875,-25.875 27.86666667,-25.875 27.85833333,-25.875 27.85833333,-25.88333333 27.86666667,-25.88333333 27.875,-25.88333333 27.88333333,-25.88333333 27.88333333,-25.89166667 27.875,-25.89166667 27.875,-25.9 27.86666667,-25.9 27.86666667,-25.90833333 27.86666667,-25.91666667 27.85833333,-25.91666667 27.85833333,-25.925 27.86666667,-25.925 27.875,-25.925 27.88333333,-25.925 27.88333333,-25.93333333 27.875,-25.93333333 27.86666667,-25.93333333 27.85833333,-25.93333333 27.85,-25.93333333 27.85,-25.94166667 27.85,-25.95 27.85,-25.95833333 27.85,-25.96666667 27.85833333,-25.96666667 27.86666667,-25.96666667 27.86666667,-25.975 27.875,-25.975 27.88333333,-25.975 27.89166667,-25.975 27.9,-25.975 27.9,-25.98333333 27.90833333,-25.98333333 27.90833333,-25.975 27.91666667,-25.975 27.925,-25.975 27.925,-25.96666667 27.93333333,-25.96666667 27.94166667,-25.96666667 27.95,-25.96666667 27.95833333,-25.96666667 27.95833333,-25.975 27.95833333,-25.98333333 27.96666667,-25.98333333 27.96666667,-25.975 27.96666667,-25.96666667 27.975,-25.96666667 27.98333333,-25.96666667 27.99166667,-25.96666667 28.0,-25.96666667 28.0,-25.95833333 28.00833333,-25.95833333 28.00833333,-25.95 28.0,-25.95 28.0,-25.94166667 27.99166667,-25.94166667 27.99166667,-25.93333333 27.99166667,-25.925 27.99166667,-25.91666667 27.99166667,-25.90833333 28.0,-25.90833333 28.00833333,-25.90833333 28.00833333,-25.9 28.00833333,-25.89166667 28.0,-25.89166667 28.0,-25.88333333 27.99166667,-25.88333333 27.98333333,-25.88333333 27.98333333,-25.875 27.975,-25.875 27.975,-25.86666667 27.98333333,-25.86666667 27.99166667,-25.86666667 28.0,-25.86666667 28.0,-25.85833333 28.00833333,-25.85833333 28.00833333,-25.85 28.01666667,-25.85 28.01666667,-25.84166667 28.025,-25.84166667 28.025,-25.85 28.025,-25.85833333 28.03333333,-25.85833333 28.04166667,-25.85833333 28.04166667,-25.86666667 28.05,-25.86666667 28.05833333,-25.86666667 28.05833333,-25.85833333 28.06666667,-25.85833333 28.06666667,-25.85 28.05833333,-25.85 28.05833333,-25.84166667 28.06666667,-25.84166667 28.075,-25.84166667 28.075,-25.83333333 28.08333333,-25.83333333 28.09166667,-25.83333333 28.1,-25.83333333 28.10833333,-25.83333333 28.10833333,-25.84166667 28.11666667,-25.84166667 28.125,-25.84166667 28.13333333,-25.84166667 28.14166667,-25.84166667 28.15,-25.84166667 28.15,-25.83333333 28.15833333,-25.83333333 28.15833333,-25.825 28.15,-25.825 28.14166667,-25.825 28.13333333,-25.825 28.13333333,-25.83333333 28.125,-25.83333333 28.125,-25.825 28.11666667,-25.825 28.10833333,-25.825 28.10833333,-25.81666667 28.1,-25.81666667 28.09166667,-25.81666667 28.09166667,-25.80833333 28.08333333,-25.80833333 28.075,-25.80833333 28.075,-25.8 28.06666667,-25.8 28.06666667,-25.80833333 28.05833333,-25.80833333 28.05833333,-25.8 28.05,-25.8 28.05,-25.80833333 28.04166667,-25.80833333 28.03333333,-25.80833333 28.025,-25.80833333 28.025,-25.8 28.03333333,-25.8 28.03333333,-25.79166667 28.03333333,-25.78333333 28.04166667,-25.78333333 28.05,-25.78333333 28.05,-25.775 28.05833333,-25.775 28.05833333,-25.76666667 28.06666667,-25.76666667 28.075,-25.76666667 28.08333333,-25.76666667 28.09166667,-25.76666667 28.1,-25.76666667 28.1,-25.775 28.10833333,-25.775 28.11666667,-25.775 28.11666667,-25.78333333 28.125,-25.78333333 28.125,-25.775 28.13333333,-25.775 28.14166667,-25.775 28.15,-25.775 28.15,-25.76666667 28.15833333,-25.76666667 28.16666667,-25.76666667 28.175,-25.76666667 28.175,-25.775 28.18333333,-25.775 28.19166667,-25.775 28.19166667,-25.78333333 28.18333333,-25.78333333 28.175,-25.78333333 28.16666667,-25.78333333 28.16666667,-25.79166667 28.175,-25.79166667 28.175,-25.8 28.175,-25.80833333 28.175,-25.81666667 28.18333333,-25.81666667 28.19166667,-25.81666667 28.2,-25.81666667 28.20833333,-25.81666667 28.20833333,-25.80833333 28.21666667,-25.80833333 28.225,-25.80833333 28.23333333,-25.80833333 28.23333333,-25.8 28.225,-25.8 28.225,-25.79166667 28.21666667,-25.79166667 28.21666667,-25.78333333 28.225,-25.78333333 28.23333333,-25.78333333 28.24166667,-25.78333333 28.24166667,-25.775 28.24166667,-25.76666667 28.25,-25.76666667 28.25833333,-25.76666667 28.26666667,-25.76666667 28.26666667,-25.775 28.26666667,-25.78333333 28.275,-25.78333333 28.275,-25.79166667 28.28333333,-25.79166667 28.28333333,-25.8 28.28333333,-25.80833333 28.29166667,-25.80833333 28.29166667,-25.81666667 28.3,-25.81666667 28.3,-25.80833333 28.30833333,-25.80833333 28.30833333,-25.8 28.30833333,-25.79166667 28.31666667,-25.79166667 28.31666667,-25.8 28.325,-25.8 28.325,-25.79166667 28.33333333,-25.79166667 28.33333333,-25.78333333 28.34166667,-25.78333333 28.34166667,-25.79166667 28.35,-25.79166667 28.35,-25.8 28.35833333,-25.8 28.36666667,-25.8 28.36666667,-25.80833333 28.375,-25.80833333 28.375,-25.81666667 28.38333333,-25.81666667 28.38333333,-25.825 28.38333333,-25.83333333 28.39166667,-25.83333333 28.4,-25.83333333 28.4,-25.84166667 28.40833333,-25.84166667 28.41666667,-25.84166667 28.41666667,-25.83333333 28.425,-25.83333333 28.425,-25.84166667 28.425,-25.85 28.43333333,-25.85 28.43333333,-25.85833333 28.44166667,-25.85833333 28.45,-25.85833333 28.45,-25.86666667 28.45833333,-25.86666667 28.46666667,-25.86666667 28.475,-25.86666667 28.475,-25.85833333 28.475,-25.85 28.46666667,-25.85 28.45833333,-25.85 28.45833333,-25.84166667 28.45833333,-25.83333333 28.46666667,-25.83333333 28.46666667,-25.825 28.475,-25.825 28.475,-25.81666667 28.46666667,-25.81666667 28.46666667,-25.80833333 28.475,-25.80833333 28.475,-25.8 28.46666667,-25.8 28.46666667,-25.79166667 28.46666667,-25.78333333 28.46666667,-25.775 28.45833333,-25.775 28.45833333,-25.76666667 28.45,-25.76666667 28.45,-25.75833333 28.45,-25.75 28.44166667,-25.75 28.44166667,-25.74166667 28.45,-25.74166667 28.45833333,-25.74166667 28.45833333,-25.75 28.46666667,-25.75 28.475,-25.75 28.475,-25.75833333 28.48333333,-25.75833333 28.48333333,-25.75 28.49166667,-25.75 28.5,-25.75 28.5,-25.75833333 28.50833333,-25.75833333 28.51666667,-25.75833333 28.51666667,-25.75 28.50833333,-25.75 28.50833333,-25.74166667 28.50833333,-25.73333333 28.51666667,-25.73333333 28.51666667,-25.725 28.51666667,-25.71666667 28.525,-25.71666667 28.53333333,-25.71666667 28.54166667,-25.71666667 28.55,-25.71666667 28.55,-25.725 28.55,-25.73333333 28.54166667,-25.73333333 28.54166667,-25.74166667 28.55,-25.74166667 28.55833333,-25.74166667 28.55833333,-25.75 28.55833333,-25.75833333 28.55833333,-25.76666667 28.56666667,-25.76666667 28.575,-25.76666667 28.58333333,-25.76666667 28.58333333,-25.775 28.59166667,-25.775 28.6,-25.775 28.60833333,-25.775 28.60833333,-25.78333333 28.6,-25.78333333 28.6,-25.79166667 28.6,-25.8 28.60833333,-25.8 28.60833333,-25.80833333 28.60833333,-25.81666667 28.6,-25.81666667 28.6,-25.825 28.59166667,-25.825 28.59166667,-25.83333333 28.6,-25.83333333 28.60833333,-25.83333333 28.61666667,-25.83333333 28.61666667,-25.84166667 28.625,-25.84166667 28.63333333,-25.84166667 28.64166667,-25.84166667 28.64166667,-25.85 28.65,-25.85 28.65833333,-25.85 28.66666667,-25.85 28.675,-25.85 28.675,-25.84166667 28.66666667,-25.84166667 28.65833333,-25.84166667 28.65833333,-25.83333333 28.66666667,-25.83333333 28.675,-25.83333333 28.68333333,-25.83333333 28.69166667,-25.83333333 28.69166667,-25.84166667 28.69166667,-25.85 28.68333333,-25.85 28.68333333,-25.85833333 28.68333333,-25.86666667 28.69166667,-25.86666667 28.7,-25.86666667 28.70833333,-25.86666667 28.70833333,-25.875 28.71666667,-25.875 28.71666667,-25.86666667 28.71666667,-25.85833333 28.725,-25.85833333 28.725,-25.85 28.73333333,-25.85 28.73333333,-25.84166667 28.73333333,-25.83333333 28.74166667,-25.83333333 28.75,-25.83333333 28.75,-25.825 28.75833333,-25.825 28.75833333,-25.83333333 28.76666667,-25.83333333 28.76666667,-25.84166667 28.76666667,-25.85 28.76666667,-25.85833333 28.775,-25.85833333 28.775,-25.85 28.78333333,-25.85 28.78333333,-25.84166667 28.79166667,-25.84166667 28.79166667,-25.83333333 28.8,-25.83333333 28.8,-25.84166667 28.8,-25.85 28.80833333,-25.85 28.80833333,-25.84166667 28.81666667,-25.84166667 28.825,-25.84166667 28.825,-25.85 28.83333333,-25.85 28.83333333,-25.84166667 28.84166667,-25.84166667 28.84166667,-25.83333333 28.85,-25.83333333 28.85,-25.84166667 28.85833333,-25.84166667 28.85833333,-25.85 28.85,-25.85 28.85,-25.85833333 28.85833333,-25.85833333 28.85833333,-25.86666667 28.85833333,-25.875 28.85,-25.875 28.85,-25.88333333 28.84166667,-25.88333333 28.83333333,-25.88333333 28.83333333,-25.89166667 28.84166667,-25.89166667 28.84166667,-25.9 28.84166667,-25.90833333 28.84166667,-25.91666667 28.84166667,-25.925 28.85,-25.925 28.85,-25.93333333 28.85833333,-25.93333333 28.85833333,-25.925 28.85833333,-25.91666667 28.85,-25.91666667 28.85,-25.90833333 28.85833333,-25.90833333 28.85833333,-25.9 28.86666667,-25.9 28.875,-25.9 28.875,-25.89166667 28.875,-25.88333333 28.875,-25.875 28.875,-25.86666667 28.88333333,-25.86666667 28.89166667,-25.86666667 28.89166667,-25.85833333 28.89166667,-25.85 28.9,-25.85 28.90833333,-25.85 28.91666667,-25.85 28.91666667,-25.84166667 28.91666667,-25.83333333 28.91666667,-25.825 28.90833333,-25.825 28.9,-25.825 28.89166667,-25.825 28.89166667,-25.81666667 28.88333333,-25.81666667 28.88333333,-25.80833333 28.875,-25.80833333 28.875,-25.8 28.88333333,-25.8 28.89166667,-25.8 28.9,-25.8 28.90833333,-25.8 28.91666667,-25.8 28.91666667,-25.79166667 28.91666667,-25.78333333 28.925,-25.78333333 28.93333333,-25.78333333 28.93333333,-25.775 28.94166667,-25.775 28.95,-25.775 28.95833333,-25.775 28.96666667,-25.775 28.96666667,-25.78333333 28.96666667,-25.79166667 28.975,-25.79166667 28.975,-25.8 28.975,-25.80833333 28.96666667,-25.80833333 28.95833333,-25.80833333 28.95833333,-25.81666667 28.95833333,-25.825 28.96666667,-25.825 28.975,-25.825 28.975,-25.83333333 28.98333333,-25.83333333 28.98333333,-25.84166667 28.98333333,-25.85 28.99166667,-25.85 28.99166667,-25.84166667 29.0,-25.84166667 29.0,-25.83333333 29.00833333,-25.83333333 29.00833333,-25.825 29.00833333,-25.81666667 29.00833333,-25.80833333 29.0,-25.80833333 29.0,-25.8 29.00833333,-25.8 29.01666667,-25.8 29.01666667,-25.80833333 29.025,-25.80833333 29.025,-25.81666667 29.03333333,-25.81666667 29.03333333,-25.825 29.04166667,-25.825 29.04166667,-25.81666667 29.05,-25.81666667 29.05,-25.80833333 29.04166667,-25.80833333 29.04166667,-25.8 29.05,-25.8 29.05833333,-25.8 29.06666667,-25.8 29.075,-25.8 29.075,-25.79166667 29.075,-25.78333333 29.075,-25.775 29.075,-25.76666667 29.06666667,-25.76666667 29.06666667,-25.75833333 29.075,-25.75833333 29.075,-25.75 29.08333333,-25.75 29.09166667,-25.75 29.1,-25.75 29.10833333,-25.75 29.11666667,-25.75 29.11666667,-25.75833333 29.10833333,-25.75833333 29.10833333,-25.76666667 29.10833333,-25.775 29.10833333,-25.78333333 29.10833333,-25.79166667 29.10833333,-25.8 29.10833333,-25.80833333 29.11666667,-25.80833333 29.125,-25.80833333 29.125,-25.8 29.125,-25.79166667 29.13333333,-25.79166667 29.14166667,-25.79166667 29.15,-25.79166667 29.15,-25.78333333 29.15833333,-25.78333333 29.15833333,-25.775 29.16666667,-25.775 29.16666667,-25.78333333 29.175,-25.78333333 29.175,-25.79166667 29.18333333,-25.79166667 29.18333333,-25.8 29.19166667,-25.8 29.19166667,-25.79166667 29.2,-25.79166667 29.20833333,-25.79166667 29.21666667,-25.79166667 29.225,-25.79166667 29.225,-25.78333333 29.23333333,-25.78333333 29.23333333,-25.775 29.23333333,-25.76666667 29.24166667,-25.76666667 29.24166667,-25.775 29.25,-25.775 29.25,-25.78333333 29.25,-25.79166667 29.25833333,-25.79166667 29.25833333,-25.8 29.26666667,-25.8 29.275,-25.8 29.28333333,-25.8 29.28333333,-25.79166667 29.29166667,-25.79166667 29.3,-25.79166667 29.3,-25.8 29.29166667,-25.8 29.29166667,-25.80833333 29.28333333,-25.80833333 29.28333333,-25.81666667 29.275,-25.81666667 29.26666667,-25.81666667 29.26666667,-25.825 29.26666667,-25.83333333 29.25833333,-25.83333333 29.25833333,-25.84166667 29.26666667,-25.84166667 29.26666667,-25.85 29.26666667,-25.85833333 29.275,-25.85833333 29.275,-25.86666667 29.28333333,-25.86666667 29.28333333,-25.875 29.29166667,-25.875 29.29166667,-25.88333333 29.29166667,-25.89166667 29.3,-25.89166667 29.3,-25.88333333 29.30833333,-25.88333333 29.31666667,-25.88333333 29.31666667,-25.875 29.31666667,-25.86666667 29.325,-25.86666667 29.33333333,-25.86666667 29.33333333,-25.85833333 29.325,-25.85833333 29.325,-25.85 29.325,-25.84166667 29.33333333,-25.84166667 29.34166667,-25.84166667 29.35,-25.84166667 29.35833333,-25.84166667 29.35833333,-25.85 29.36666667,-25.85 29.36666667,-25.85833333 29.375,-25.85833333 29.38333333,-25.85833333 29.38333333,-25.86666667 29.375,-25.86666667 29.375,-25.875 29.375,-25.88333333 29.38333333,-25.88333333 29.38333333,-25.89166667 29.39166667,-25.89166667 29.39166667,-25.88333333 29.39166667,-25.875 29.4,-25.875 29.4,-25.86666667 29.40833333,-25.86666667 29.40833333,-25.875 29.41666667,-25.875 29.425,-25.875 29.425,-25.86666667 29.425,-25.85833333 29.41666667,-25.85833333 29.40833333,-25.85833333 29.4,-25.85833333 29.4,-25.85 29.39166667,-25.85 29.39166667,-25.84166667 29.38333333,-25.84166667 29.38333333,-25.83333333 29.38333333,-25.825 29.375,-25.825 29.375,-25.81666667 29.38333333,-25.81666667 29.38333333,-25.80833333 29.375,-25.80833333 29.36666667,-25.80833333 29.36666667,-25.8 29.36666667,-25.79166667 29.35833333,-25.79166667 29.35833333,-25.8 29.35,-25.8 29.35,-25.79166667 29.34166667,-25.79166667 29.34166667,-25.78333333 29.35,-25.78333333 29.35,-25.775 29.35,-25.76666667 29.35,-25.75833333 29.35833333,-25.75833333 29.35833333,-25.76666667 29.36666667,-25.76666667 29.36666667,-25.775 29.375,-25.775 29.375,-25.76666667 29.38333333,-25.76666667 29.38333333,-25.775 29.39166667,-25.775 29.39166667,-25.78333333 29.4,-25.78333333 29.4,-25.775 29.4,-25.76666667 29.4,-25.75833333 29.40833333,-25.75833333 29.41666667,-25.75833333 29.41666667,-25.75 29.425,-25.75 29.43333333,-25.75 29.43333333,-25.75833333 29.44166667,-25.75833333 29.44166667,-25.76666667 29.43333333,-25.76666667 29.43333333,-25.775 29.425,-25.775 29.425,-25.78333333 29.425,-25.79166667 29.41666667,-25.79166667 29.41666667,-25.8 29.41666667,-25.80833333 29.425,-25.80833333 29.425,-25.81666667 29.43333333,-25.81666667 29.44166667,-25.81666667 29.45,-25.81666667 29.45833333,-25.81666667 29.45833333,-25.80833333 29.46666667,-25.80833333 29.46666667,-25.8 29.46666667,-25.79166667 29.46666667,-25.78333333 29.475,-25.78333333 29.475,-25.79166667 29.48333333,-25.79166667 29.48333333,-25.78333333 29.49166667,-25.78333333 29.5,-25.78333333 29.50833333,-25.78333333 29.50833333,-25.79166667 29.51666667,-25.79166667 29.51666667,-25.78333333 29.525,-25.78333333 29.53333333,-25.78333333 29.54166667,-25.78333333 29.55,-25.78333333 29.55833333,-25.78333333 29.55833333,-25.775 29.55833333,-25.76666667 29.55833333,-25.75833333 29.56666667,-25.75833333 29.575,-25.75833333 29.58333333,-25.75833333 29.59166667,-25.75833333 29.59166667,-25.75 29.58333333,-25.75 29.575,-25.75 29.575,-25.74166667 29.575,-25.73333333 29.58333333,-25.73333333 29.59166667,-25.73333333 29.59166667,-25.725 29.58333333,-25.725 29.58333333,-25.71666667 29.575,-25.71666667 29.575,-25.70833333 29.575,-25.7 29.575,-25.69166667 29.56666667,-25.69166667 29.56666667,-25.68333333 29.575,-25.68333333 29.58333333,-25.68333333 29.58333333,-25.675 29.59166667,-25.675 29.6,-25.675 29.6,-25.66666667 29.60833333,-25.66666667 29.60833333,-25.65833333 29.61666667,-25.65833333 29.61666667,-25.65 29.60833333,-25.65 29.6,-25.65 29.59166667,-25.65 29.58333333,-25.65 29.575,-25.65 29.575,-25.64166667 29.58333333,-25.64166667 29.58333333,-25.63333333 29.59166667,-25.63333333 29.59166667,-25.625 29.59166667,-25.61666667 29.59166667,-25.60833333 29.6,-25.60833333 29.60833333,-25.60833333 29.60833333,-25.61666667 29.61666667,-25.61666667 29.61666667,-25.625 29.625,-25.625 29.625,-25.61666667 29.63333333,-25.61666667 29.63333333,-25.625 29.64166667,-25.625 29.64166667,-25.61666667 29.64166667,-25.60833333 29.65,-25.60833333 29.65833333,-25.60833333 29.65833333,-25.6 29.65,-25.6 29.64166667,-25.6 29.64166667,-25.59166667 29.64166667,-25.58333333 29.64166667,-25.575 29.64166667,-25.56666667 29.64166667,-25.55833333 29.64166667,-25.55 29.65,-25.55 29.65833333,-25.55 29.66666667,-25.55 29.675,-25.55 29.675,-25.54166667 29.68333333,-25.54166667 29.68333333,-25.53333333 29.68333333,-25.525 29.675,-25.525 29.66666667,-25.525 29.66666667,-25.51666667 29.675,-25.51666667 29.675,-25.50833333 29.675,-25.5 29.68333333,-25.5 29.69166667,-25.5 29.69166667,-25.49166667 29.68333333,-25.49166667 29.68333333,-25.48333333 29.675,-25.48333333 29.675,-25.475 29.675,-25.46666667 29.68333333,-25.46666667 29.69166667,-25.46666667 29.69166667,-25.475 29.7,-25.475 29.7,-25.46666667 29.7,-25.45833333 29.7,-25.45 29.7,-25.44166667 29.69166667,-25.44166667 29.68333333,-25.44166667 29.675,-25.44166667 29.675,-25.43333333 29.68333333,-25.43333333 29.68333333,-25.425 29.69166667,-25.425 29.7,-25.425 29.70833333,-25.425 29.71666667,-25.425 29.71666667,-25.41666667 29.725,-25.41666667 29.725,-25.40833333 29.73333333,-25.40833333 29.74166667,-25.40833333 29.74166667,-25.4 29.73333333,-25.4 29.725,-25.4 29.71666667,-25.4 29.71666667,-25.39166667 29.70833333,-25.39166667 29.70833333,-25.4 29.7,-25.4 29.7,-25.39166667 29.7,-25.38333333 29.69166667,-25.38333333 29.68333333,-25.38333333 29.68333333,-25.375 29.675,-25.375 29.675,-25.36666667 29.68333333,-25.36666667 29.69166667,-25.36666667 29.69166667,-25.375 29.7,-25.375 29.70833333,-25.375 29.71666667,-25.375 29.725,-25.375 29.725,-25.36666667 29.73333333,-25.36666667 29.73333333,-25.375 29.74166667,-25.375 29.75,-25.375 29.75833333,-25.375 29.76666667,-25.375 29.775,-25.375 29.775,-25.38333333 29.78333333,-25.38333333 29.78333333,-25.39166667 29.79166667,-25.39166667 29.79166667,-25.4 29.8,-25.4 29.8,-25.40833333 29.8,-25.41666667 29.80833333,-25.41666667 29.80833333,-25.425 29.80833333,-25.43333333 29.80833333,-25.44166667 29.81666667,-25.44166667 29.825,-25.44166667 29.825,-25.45 29.825,-25.45833333 29.825,-25.46666667 29.83333333,-25.46666667 29.83333333,-25.475 29.84166667,-25.475 29.84166667,-25.48333333 29.84166667,-25.49166667 29.85,-25.49166667 29.85,-25.5 29.85,-25.50833333 29.85,-25.51666667 29.85833333,-25.51666667 29.85833333,-25.525 29.86666667,-25.525 29.86666667,-25.53333333 29.85833333,-25.53333333 29.85833333,-25.54166667 29.86666667,-25.54166667 29.86666667,-25.55 29.86666667,-25.55833333 29.875,-25.55833333 29.875,-25.56666667 29.875,-25.575 29.875,-25.58333333 29.875,-25.59166667 29.88333333,-25.59166667 29.88333333,-25.58333333 29.89166667,-25.58333333 29.89166667,-25.575 29.89166667,-25.56666667 29.89166667,-25.55833333 29.89166667,-25.55 29.9,-25.55 29.90833333,-25.55 29.90833333,-25.54166667 29.91666667,-25.54166667 29.91666667,-25.53333333 29.91666667,-25.525 29.91666667,-25.51666667 29.90833333,-25.51666667 29.9,-25.51666667 29.9,-25.50833333 29.9,-25.5 29.9,-25.49166667 29.9,-25.48333333 29.90833333,-25.48333333 29.90833333,-25.49166667 29.91666667,-25.49166667 29.91666667,-25.48333333 29.91666667,-25.475 29.90833333,-25.475 29.90833333,-25.46666667 29.90833333,-25.45833333 29.91666667,-25.45833333 29.91666667,-25.45 29.90833333,-25.45 29.9,-25.45 29.9,-25.44166667 29.90833333,-25.44166667 29.90833333,-25.43333333 29.90833333,-25.425 29.90833333,-25.41666667 29.91666667,-25.41666667 29.91666667,-25.40833333 29.925,-25.40833333 29.93333333,-25.40833333 29.93333333,-25.4 29.94166667,-25.4 29.94166667,-25.39166667 29.94166667,-25.38333333 29.93333333,-25.38333333 29.93333333,-25.375 29.925,-25.375 29.91666667,-25.375 29.90833333,-25.375 29.90833333,-25.36666667 29.90833333,-25.35833333 29.91666667,-25.35833333 29.925,-25.35833333 29.93333333,-25.35833333 29.93333333,-25.35 29.925,-25.35 29.925,-25.34166667 29.925,-25.33333333 29.91666667,-25.33333333 29.91666667,-25.325 29.925,-25.325 29.925,-25.31666667 29.925,-25.30833333 29.925,-25.3 29.925,-25.29166667 29.925,-25.28333333 29.925,-25.275 29.93333333,-25.275 29.94166667,-25.275 29.94166667,-25.28333333 29.95,-25.28333333 29.95,-25.275 29.95,-25.26666667 29.95,-25.25833333 29.95,-25.25 29.95,-25.24166667 29.95833333,-25.24166667 29.95833333,-25.23333333 29.96666667,-25.23333333 29.96666667,-25.225 29.975,-25.225 29.98333333,-25.225 29.98333333,-25.21666667 29.98333333,-25.20833333 29.975,-25.20833333 29.975,-25.2 29.975,-25.19166667 29.98333333,-25.19166667 29.98333333,-25.18333333 29.98333333,-25.175 29.98333333,-25.16666667 29.98333333,-25.15833333 29.98333333,-25.15 29.98333333,-25.14166667 29.98333333,-25.13333333 29.975,-25.13333333 29.975,-25.125 29.975,-25.11666667 29.98333333,-25.11666667 29.99166667,-25.11666667 29.99166667,-25.10833333 30.0,-25.10833333 30.0,-25.11666667 30.0,-25.125 30.00833333,-25.125 30.00833333,-25.11666667 30.01666667,-25.11666667 30.01666667,-25.10833333 30.00833333,-25.10833333 30.00833333,-25.1 30.00833333,-25.09166667 30.01666667,-25.09166667 30.01666667,-25.08333333 30.01666667,-25.075 30.01666667,-25.06666667 30.00833333,-25.06666667 30.00833333,-25.05833333 30.01666667,-25.05833333 30.01666667,-25.05 30.01666667,-25.04166667 30.025,-25.04166667 30.025,-25.03333333 30.03333333,-25.03333333 30.04166667,-25.03333333 30.05,-25.03333333 30.05,-25.04166667 30.05,-25.05 30.05,-25.05833333 30.05,-25.06666667 30.05,-25.075 30.05,-25.08333333 30.05,-25.09166667 30.05,-25.1 30.05,-25.10833333 30.05833333,-25.10833333 30.05833333,-25.1 30.05833333,-25.09166667 30.06666667,-25.09166667 30.06666667,-25.08333333 30.06666667,-25.075 30.075,-25.075 30.075,-25.06666667 30.08333333,-25.06666667 30.09166667,-25.06666667 30.09166667,-25.075 30.09166667,-25.08333333 30.09166667,-25.09166667 30.1,-25.09166667 30.1,-25.1 30.1,-25.10833333 30.1,-25.11666667 30.10833333,-25.11666667 30.10833333,-25.125 30.10833333,-25.13333333 30.1,-25.13333333 30.1,-25.14166667 30.1,-25.15 30.10833333,-25.15 30.10833333,-25.15833333 30.1,-25.15833333 30.1,-25.16666667 30.10833333,-25.16666667 30.10833333,-25.175 30.10833333,-25.18333333 30.10833333,-25.19166667 30.10833333,-25.2 30.11666667,-25.2 30.125,-25.2 30.125,-25.19166667 30.125,-25.18333333 30.125,-25.175 30.13333333,-25.175 30.13333333,-25.16666667 30.13333333,-25.15833333 30.14166667,-25.15833333 30.14166667,-25.15 30.14166667,-25.14166667 30.14166667,-25.13333333 30.14166667,-25.125 30.15,-25.125 30.15,-25.11666667 30.15833333,-25.11666667 30.16666667,-25.11666667 30.16666667,-25.10833333 30.16666667,-25.1 30.175,-25.1 30.175,-25.09166667 30.175,-25.08333333 30.175,-25.075 30.18333333,-25.075 30.18333333,-25.06666667 30.18333333,-25.05833333 30.18333333,-25.05 30.18333333,-25.04166667 30.19166667,-25.04166667 30.19166667,-25.03333333 30.19166667,-25.025 30.2,-25.025 30.20833333,-25.025 30.20833333,-25.03333333 30.20833333,-25.04166667 30.2,-25.04166667 30.2,-25.05 30.2,-25.05833333 30.2,-25.06666667 30.2,-25.075 30.2,-25.08333333 30.19166667,-25.08333333 30.19166667,-25.09166667 30.2,-25.09166667 30.20833333,-25.09166667 30.21666667,-25.09166667 30.21666667,-25.1 30.225,-25.1 30.23333333,-25.1 30.23333333,-25.09166667 30.23333333,-25.08333333 30.24166667,-25.08333333 30.24166667,-25.075 30.23333333,-25.075 30.225,-25.075 30.225,-25.06666667 30.225,-25.05833333 30.23333333,-25.05833333 30.24166667,-25.05833333 30.24166667,-25.05 30.25,-25.05 30.25,-25.04166667 30.24166667,-25.04166667 30.24166667,-25.03333333 30.23333333,-25.03333333 30.23333333,-25.025 30.23333333,-25.01666667 30.24166667,-25.01666667 30.25,-25.01666667 30.25,-25.00833333 30.25,-25.0 30.25,-24.99166667 30.25833333,-24.99166667 30.26666667,-24.99166667 30.26666667,-24.98333333 30.275,-24.98333333 30.275,-24.975 30.28333333,-24.975 30.28333333,-24.98333333 30.28333333,-24.99166667 30.275,-24.99166667 30.275,-25.0 30.275,-25.00833333 30.28333333,-25.00833333 30.28333333,-25.01666667 30.275,-25.01666667 30.26666667,-25.01666667 30.26666667,-25.025 30.26666667,-25.03333333 30.275,-25.03333333 30.275,-25.04166667 30.26666667,-25.04166667 30.26666667,-25.05 30.26666667,-25.05833333 30.26666667,-25.06666667 30.26666667,-25.075 30.275,-25.075 30.275,-25.08333333 30.275,-25.09166667 30.28333333,-25.09166667 30.28333333,-25.08333333 30.28333333,-25.075 30.29166667,-25.075 30.29166667,-25.06666667 30.29166667,-25.05833333 30.3,-25.05833333 30.3,-25.05 30.3,-25.04166667 30.30833333,-25.04166667 30.30833333,-25.03333333 30.31666667,-25.03333333 30.31666667,-25.04166667 30.325,-25.04166667 30.325,-25.05 30.325,-25.05833333 30.325,-25.06666667 30.325,-25.075 30.325,-25.08333333 30.33333333,-25.08333333 30.33333333,-25.075 30.33333333,-25.06666667 30.34166667,-25.06666667 30.34166667,-25.05833333 30.35,-25.05833333 30.35,-25.05 30.35833333,-25.05 30.35833333,-25.04166667 30.35,-25.04166667 30.35,-25.03333333 30.34166667,-25.03333333 30.34166667,-25.025 30.35,-25.025 30.35833333,-25.025 30.35833333,-25.03333333 30.36666667,-25.03333333 30.36666667,-25.04166667 30.36666667,-25.05 30.36666667,-25.05833333 30.35833333,-25.05833333 30.35833333,-25.06666667 30.35833333,-25.075 30.35833333,-25.08333333 30.35833333,-25.09166667 30.35,-25.09166667 30.35,-25.1 30.35,-25.10833333 30.35,-25.11666667 30.35833333,-25.11666667 30.35833333,-25.125 30.35833333,-25.13333333 30.35,-25.13333333 30.35,-25.14166667 30.35,-25.15 30.35833333,-25.15 30.35833333,-25.15833333 30.35833333,-25.16666667 30.36666667,-25.16666667 30.36666667,-25.175 30.375,-25.175 30.375,-25.18333333 30.375,-25.19166667 30.36666667,-25.19166667 30.36666667,-25.2 30.36666667,-25.20833333 30.375,-25.20833333 30.375,-25.21666667 30.36666667,-25.21666667 30.35833333,-25.21666667 30.35,-25.21666667 30.35,-25.225 30.35,-25.23333333 30.35833333,-25.23333333 30.35833333,-25.24166667 30.35,-25.24166667 30.35,-25.25 30.35,-25.25833333 30.35,-25.26666667 30.34166667,-25.26666667 30.34166667,-25.275 30.34166667,-25.28333333 30.33333333,-25.28333333 30.33333333,-25.29166667 30.325,-25.29166667 30.325,-25.3 30.325,-25.30833333 30.31666667,-25.30833333 30.30833333,-25.30833333 30.30833333,-25.31666667 30.30833333,-25.325 30.30833333,-25.33333333 30.3,-25.33333333 30.29166667,-25.33333333 30.29166667,-25.34166667 30.3,-25.34166667 30.30833333,-25.34166667 30.30833333,-25.35 30.30833333,-25.35833333 30.30833333,-25.36666667 30.30833333,-25.375 30.3,-25.375 30.29166667,-25.375 30.28333333,-25.375 30.275,-25.375 30.275,-25.36666667 30.26666667,-25.36666667 30.26666667,-25.375 30.25833333,-25.375 30.25833333,-25.38333333 30.25833333,-25.39166667 30.26666667,-25.39166667 30.26666667,-25.4 30.275,-25.4 30.28333333,-25.4 30.28333333,-25.40833333 30.275,-25.40833333 30.275,-25.41666667 30.26666667,-25.41666667 30.26666667,-25.425 30.25833333,-25.425 30.25,-25.425 30.25,-25.43333333 30.25,-25.44166667 30.24166667,-25.44166667 30.24166667,-25.45 30.24166667,-25.45833333 30.23333333,-25.45833333 30.23333333,-25.46666667 30.225,-25.46666667 30.21666667,-25.46666667 30.21666667,-25.475 30.225,-25.475 30.225,-25.48333333 30.23333333,-25.48333333 30.23333333,-25.475 30.24166667,-25.475 30.25,-25.475 30.25,-25.46666667 30.25833333,-25.46666667 30.25833333,-25.45833333 30.25833333,-25.45 30.26666667,-25.45 30.26666667,-25.44166667 30.275,-25.44166667 30.28333333,-25.44166667 30.29166667,-25.44166667 30.29166667,-25.45 30.29166667,-25.45833333 30.29166667,-25.46666667 30.29166667,-25.475 30.28333333,-25.475 30.28333333,-25.48333333 30.29166667,-25.48333333 30.3,-25.48333333 30.30833333,-25.48333333 30.30833333,-25.49166667 30.31666667,-25.49166667 30.31666667,-25.48333333 30.31666667,-25.475 30.325,-25.475 30.33333333,-25.475 30.34166667,-25.475 30.35,-25.475 30.35,-25.46666667 30.35833333,-25.46666667 30.35833333,-25.45833333 30.36666667,-25.45833333 30.36666667,-25.45 30.36666667,-25.44166667 30.375,-25.44166667 30.375,-25.43333333 30.38333333,-25.43333333 30.39166667,-25.43333333 30.39166667,-25.425 30.4,-25.425 30.4,-25.41666667 30.40833333,-25.41666667 30.41666667,-25.41666667 30.425,-25.41666667 30.425,-25.40833333 30.43333333,-25.40833333 30.43333333,-25.4 30.44166667,-25.4 30.44166667,-25.40833333 30.45,-25.40833333 30.45,-25.41666667 30.44166667,-25.41666667 30.44166667,-25.425 30.43333333,-25.425 30.43333333,-25.43333333 30.425,-25.43333333 30.41666667,-25.43333333 30.41666667,-25.44166667 30.40833333,-25.44166667 30.40833333,-25.45 30.40833333,-25.45833333 30.4,-25.45833333 30.4,-25.46666667 30.39166667,-25.46666667 30.39166667,-25.475 30.4,-25.475 30.40833333,-25.475 30.40833333,-25.46666667 30.41666667,-25.46666667 30.425,-25.46666667 30.425,-25.45833333 30.425,-25.45 30.43333333,-25.45 30.44166667,-25.45 30.44166667,-25.45833333 30.45,-25.45833333 30.45833333,-25.45833333 30.45833333,-25.46666667 30.46666667,-25.46666667 30.46666667,-25.45833333 30.46666667,-25.45 30.46666667,-25.44166667 30.475,-25.44166667 30.475,-25.43333333 30.48333333,-25.43333333 30.48333333,-25.44166667 30.49166667,-25.44166667 30.49166667,-25.45 30.5,-25.45 30.5,-25.44166667 30.5,-25.43333333 30.5,-25.425 30.50833333,-25.425 30.50833333,-25.41666667 30.51666667,-25.41666667 30.525,-25.41666667 30.525,-25.40833333 30.525,-25.4 30.53333333,-25.4 30.54166667,-25.4 30.55,-25.4 30.55,-25.40833333 30.55833333,-25.40833333 30.55833333,-25.41666667 30.56666667,-25.41666667 30.575,-25.41666667 30.58333333,-25.41666667 30.59166667,-25.41666667 30.59166667,-25.425 30.58333333,-25.425 30.58333333,-25.43333333 30.58333333,-25.44166667 30.59166667,-25.44166667 30.59166667,-25.43333333 30.6,-25.43333333 30.60833333,-25.43333333 30.60833333,-25.425 30.61666667,-25.425 30.61666667,-25.43333333 30.61666667,-25.44166667 30.625,-25.44166667 30.625,-25.45 30.61666667,-25.45 30.60833333,-25.45 30.60833333,-25.45833333 30.60833333,-25.46666667 30.61666667,-25.46666667 30.625,-25.46666667 30.63333333,-25.46666667 30.64166667,-25.46666667 30.65,-25.46666667 30.65833333,-25.46666667 30.65833333,-25.475 30.65833333,-25.48333333 30.65,-25.48333333 30.65,-25.49166667 30.65833333,-25.49166667 30.65833333,-25.5 30.66666667,-25.5 30.675,-25.5 30.68333333,-25.5 30.68333333,-25.50833333 30.68333333,-25.51666667 30.675,-25.51666667 30.675,-25.50833333 30.66666667,-25.50833333 30.65833333,-25.50833333 30.65,-25.50833333 30.65,-25.51666667 30.64166667,-25.51666667 30.64166667,-25.50833333 30.63333333,-25.50833333 30.625,-25.50833333 30.625,-25.51666667 30.61666667,-25.51666667 30.60833333,-25.51666667 30.6,-25.51666667 30.59166667,-25.51666667 30.58333333,-25.51666667 30.575,-25.51666667 30.575,-25.525 30.58333333,-25.525 30.59166667,-25.525 30.59166667,-25.53333333 30.6,-25.53333333 30.60833333,-25.53333333 30.61666667,-25.53333333 30.61666667,-25.54166667 30.61666667,-25.55 30.625,-25.55 30.625,-25.54166667 30.63333333,-25.54166667 30.64166667,-25.54166667 30.64166667,-25.53333333 30.65,-25.53333333 30.65833333,-25.53333333 30.66666667,-25.53333333 30.675,-25.53333333 30.675,-25.54166667 30.66666667,-25.54166667 30.66666667,-25.55 30.65833333,-25.55 30.65,-25.55 30.65,-25.55833333 30.64166667,-25.55833333 30.64166667,-25.56666667 30.63333333,-25.56666667 30.63333333,-25.575 30.625,-25.575 30.61666667,-25.575 30.60833333,-25.575 30.60833333,-25.58333333 30.6,-25.58333333 30.59166667,-25.58333333 30.59166667,-25.575 30.58333333,-25.575 30.58333333,-25.58333333 30.575,-25.58333333 30.575,-25.59166667 30.56666667,-25.59166667 30.55833333,-25.59166667 30.55833333,-25.58333333 30.55,-25.58333333 30.55,-25.59166667 30.54166667,-25.59166667 30.53333333,-25.59166667 30.53333333,-25.58333333 30.525,-25.58333333 30.525,-25.575 30.525,-25.56666667 30.51666667,-25.56666667 30.50833333,-25.56666667 30.50833333,-25.55833333 30.5,-25.55833333 30.5,-25.56666667 30.5,-25.575 30.5,-25.58333333 30.50833333,-25.58333333 30.50833333,-25.59166667 30.51666667,-25.59166667 30.51666667,-25.6 30.51666667,-25.60833333 30.50833333,-25.60833333 30.50833333,-25.6 30.5,-25.6 30.49166667,-25.6 30.49166667,-25.59166667 30.48333333,-25.59166667 30.48333333,-25.58333333 30.48333333,-25.575 30.475,-25.575 30.475,-25.56666667 30.46666667,-25.56666667 30.45833333,-25.56666667 30.45833333,-25.575 30.45,-25.575 30.45,-25.58333333 30.44166667,-25.58333333 30.44166667,-25.59166667 30.43333333,-25.59166667 30.43333333,-25.6 30.425,-25.6 30.425,-25.60833333 30.41666667,-25.60833333 30.40833333,-25.60833333 30.4,-25.60833333 30.4,-25.61666667 30.39166667,-25.61666667 30.39166667,-25.625 30.39166667,-25.63333333 30.4,-25.63333333 30.4,-25.625 30.40833333,-25.625 30.41666667,-25.625 30.425,-25.625 30.425,-25.61666667 30.43333333,-25.61666667 30.43333333,-25.625 30.44166667,-25.625 30.44166667,-25.61666667 30.45,-25.61666667 30.45,-25.60833333 30.45833333,-25.60833333 30.46666667,-25.60833333 30.46666667,-25.61666667 30.475,-25.61666667 30.475,-25.625 30.48333333,-25.625 30.49166667,-25.625 30.49166667,-25.63333333 30.5,-25.63333333 30.50833333,-25.63333333 30.51666667,-25.63333333 30.51666667,-25.625 30.525,-25.625 30.53333333,-25.625 30.53333333,-25.61666667 30.53333333,-25.60833333 30.54166667,-25.60833333 30.55,-25.60833333 30.55833333,-25.60833333 30.55833333,-25.61666667 30.56666667,-25.61666667 30.56666667,-25.60833333 30.575,-25.60833333 30.58333333,-25.60833333 30.58333333,-25.61666667 30.59166667,-25.61666667 30.6,-25.61666667 30.60833333,-25.61666667 30.60833333,-25.60833333 30.61666667,-25.60833333 30.625,-25.60833333 30.63333333,-25.60833333 30.64166667,-25.60833333 30.64166667,-25.6 30.65,-25.6 30.65,-25.59166667 30.65833333,-25.59166667 30.65833333,-25.58333333 30.66666667,-25.58333333 30.66666667,-25.59166667 30.675,-25.59166667 30.675,-25.6 30.675,-25.60833333 30.675,-25.61666667 30.68333333,-25.61666667 30.68333333,-25.60833333 30.68333333,-25.6 30.69166667,-25.6 30.7,-25.6 30.7,-25.59166667 30.69166667,-25.59166667 30.69166667,-25.58333333 30.68333333,-25.58333333 30.68333333,-25.575 30.68333333,-25.56666667 30.69166667,-25.56666667 30.69166667,-25.55833333 30.7,-25.55833333 30.70833333,-25.55833333 30.70833333,-25.55 30.70833333,-25.54166667 30.71666667,-25.54166667 30.725,-25.54166667 30.725,-25.53333333 30.71666667,-25.53333333 30.71666667,-25.525 30.71666667,-25.51666667 30.71666667,-25.50833333 30.725,-25.50833333 30.725,-25.5 30.71666667,-25.5 30.71666667,-25.49166667 30.71666667,-25.48333333 30.71666667,-25.475 30.725,-25.475 30.73333333,-25.475 30.74166667,-25.475 30.75,-25.475 30.75833333,-25.475 30.75833333,-25.46666667 30.76666667,-25.46666667 30.775,-25.46666667 30.78333333,-25.46666667 30.78333333,-25.475 30.79166667,-25.475 30.79166667,-25.48333333 30.8,-25.48333333 30.80833333,-25.48333333 30.80833333,-25.49166667 30.81666667,-25.49166667 30.825,-25.49166667 30.83333333,-25.49166667 30.83333333,-25.48333333 30.83333333,-25.475 30.84166667,-25.475 30.84166667,-25.48333333 30.84166667,-25.49166667 30.85,-25.49166667 30.85833333,-25.49166667 30.86666667,-25.49166667 30.86666667,-25.5 30.875,-25.5 30.875,-25.49166667 30.88333333,-25.49166667 30.89166667,-25.49166667 30.89166667,-25.5 30.88333333,-25.5 30.88333333,-25.50833333 30.875,-25.50833333 30.86666667,-25.50833333 30.85833333,-25.50833333 30.85833333,-25.51666667 30.85,-25.51666667 30.85,-25.525 30.85,-25.53333333 30.85833333,-25.53333333 30.85833333,-25.525 30.86666667,-25.525 30.875,-25.525 30.875,-25.53333333 30.88333333,-25.53333333 30.89166667,-25.53333333 30.89166667,-25.54166667 30.9,-25.54166667 30.9,-25.55 30.90833333,-25.55 30.91666667,-25.55 30.925,-25.55 30.925,-25.55833333 30.93333333,-25.55833333 30.94166667,-25.55833333 30.95,-25.55833333 30.95,-25.56666667 30.95833333,-25.56666667 30.95833333,-25.55833333 30.96666667,-25.55833333 30.96666667,-25.56666667 30.975,-25.56666667 30.975,-25.575 30.98333333,-25.575 30.98333333,-25.56666667 30.98333333,-25.55833333 30.975,-25.55833333 30.975,-25.55 30.975,-25.54166667 30.98333333,-25.54166667 30.98333333,-25.53333333 30.98333333,-25.525 30.975,-25.525 30.975,-25.51666667 30.98333333,-25.51666667 30.99166667,-25.51666667 30.99166667,-25.525 31.0,-25.525 31.0,-25.53333333 31.00833333,-25.53333333 31.00833333,-25.54166667 31.0,-25.54166667 31.0,-25.55 31.0,-25.55833333 31.00833333,-25.55833333 31.01666667,-25.55833333 31.025,-25.55833333 31.03333333,-25.55833333 31.04166667,-25.55833333 31.04166667,-25.55 31.05,-25.55 31.05,-25.54166667 31.05,-25.53333333 31.05833333,-25.53333333 31.06666667,-25.53333333 31.075,-25.53333333 31.075,-25.54166667 31.075,-25.55 31.075,-25.55833333 31.08333333,-25.55833333 31.08333333,-25.55 31.09166667,-25.55 31.09166667,-25.55833333 31.1,-25.55833333 31.1,-25.55 31.10833333,-25.55 31.10833333,-25.55833333 31.11666667,-25.55833333 31.11666667,-25.55 31.125,-25.55 31.13333333,-25.55 31.13333333,-25.55833333 31.13333333,-25.56666667 31.13333333,-25.575 31.125,-25.575 31.125,-25.58333333 31.125,-25.59166667 31.125,-25.6 31.125,-25.60833333 31.11666667,-25.60833333 31.11666667,-25.61666667 31.10833333,-25.61666667 31.10833333,-25.625 31.11666667,-25.625 31.11666667,-25.63333333 31.11666667,-25.64166667 31.10833333,-25.64166667 31.1,-25.64166667 31.09166667,-25.64166667 31.08333333,-25.64166667 31.08333333,-25.63333333 31.075,-25.63333333 31.06666667,-25.63333333 31.06666667,-25.625 31.06666667,-25.61666667 31.05833333,-25.61666667 31.05,-25.61666667 31.04166667,-25.61666667 31.04166667,-25.60833333 31.03333333,-25.60833333 31.03333333,-25.6 31.025,-25.6 31.01666667,-25.6 31.00833333,-25.6 31.0,-25.6 30.99166667,-25.6 30.99166667,-25.59166667 30.98333333,-25.59166667 30.975,-25.59166667 30.975,-25.58333333 30.96666667,-25.58333333 30.96666667,-25.59166667 30.95833333,-25.59166667 30.95833333,-25.58333333 30.95,-25.58333333 30.94166667,-25.58333333 30.93333333,-25.58333333 30.93333333,-25.575 30.925,-25.575 30.925,-25.56666667 30.91666667,-25.56666667 30.90833333,-25.56666667 30.9,-25.56666667 30.89166667,-25.56666667 30.89166667,-25.575 30.88333333,-25.575 30.875,-25.575 30.875,-25.56666667 30.86666667,-25.56666667 30.85833333,-25.56666667 30.85833333,-25.55833333 30.85,-25.55833333 30.84166667,-25.55833333 30.84166667,-25.56666667 30.83333333,-25.56666667 30.83333333,-25.575 30.825,-25.575 30.825,-25.58333333 30.83333333,-25.58333333 30.84166667,-25.58333333 30.85,-25.58333333 30.85,-25.59166667 30.84166667,-25.59166667 30.83333333,-25.59166667 30.83333333,-25.6 30.825,-25.6 30.825,-25.60833333 30.825,-25.61666667 30.81666667,-25.61666667 30.81666667,-25.625 30.81666667,-25.63333333 30.825,-25.63333333 30.825,-25.64166667 30.825,-25.65 30.83333333,-25.65 30.84166667,-25.65 30.85,-25.65 30.85,-25.64166667 30.85833333,-25.64166667 30.86666667,-25.64166667 30.86666667,-25.65 30.875,-25.65 30.875,-25.65833333 30.875,-25.66666667 30.875,-25.675 30.86666667,-25.675 30.86666667,-25.66666667 30.85833333,-25.66666667 30.85,-25.66666667 30.85,-25.675 30.84166667,-25.675 30.84166667,-25.68333333 30.83333333,-25.68333333 30.83333333,-25.69166667 30.84166667,-25.69166667 30.84166667,-25.7 30.85,-25.7 30.85,-25.70833333 30.84166667,-25.70833333 30.83333333,-25.70833333 30.825,-25.70833333 30.825,-25.71666667 30.83333333,-25.71666667 30.84166667,-25.71666667 30.85,-25.71666667 30.85,-25.725 30.85833333,-25.725 30.86666667,-25.725 30.86666667,-25.73333333 30.875,-25.73333333 30.875,-25.74166667 30.88333333,-25.74166667 30.88333333,-25.75 30.89166667,-25.75 30.9,-25.75 30.9,-25.75833333 30.90833333,-25.75833333 30.91666667,-25.75833333 30.91666667,-25.76666667 30.925,-25.76666667 30.925,-25.775 30.925,-25.78333333 30.91666667,-25.78333333 30.91666667,-25.79166667 30.925,-25.79166667 30.93333333,-25.79166667 30.94166667,-25.79166667 30.95,-25.79166667 30.95833333,-25.79166667 30.96666667,-25.79166667 30.975,-25.79166667 30.98333333,-25.79166667 30.98333333,-25.78333333 30.99166667,-25.78333333 30.99166667,-25.79166667 31.0,-25.79166667 31.00833333,-25.79166667 31.00833333,-25.78333333 31.01666667,-25.78333333 31.025,-25.78333333 31.025,-25.775 31.03333333,-25.775 31.03333333,-25.76666667 31.04166667,-25.76666667 31.05,-25.76666667 31.05833333,-25.76666667 31.06666667,-25.76666667 31.06666667,-25.75833333 31.075,-25.75833333 31.075,-25.75 31.075,-25.74166667 31.075,-25.73333333 31.08333333,-25.73333333 31.08333333,-25.725 31.08333333,-25.71666667 31.075,-25.71666667 31.075,-25.70833333 31.08333333,-25.70833333 31.09166667,-25.70833333 31.09166667,-25.7 31.09166667,-25.69166667 31.09166667,-25.68333333 31.1,-25.68333333 31.1,-25.69166667 31.10833333,-25.69166667 31.10833333,-25.7 31.11666667,-25.7 31.11666667,-25.69166667 31.11666667,-25.68333333 31.125,-25.68333333 31.13333333,-25.68333333 31.14166667,-25.68333333 31.14166667,-25.69166667 31.15,-25.69166667 31.15,-25.7 31.15833333,-25.7 31.15833333,-25.70833333 31.15,-25.70833333 31.14166667,-25.70833333 31.14166667,-25.71666667 31.15,-25.71666667 31.15833333,-25.71666667 31.15833333,-25.725 31.15,-25.725 31.15,-25.73333333 31.15833333,-25.73333333 31.16666667,-25.73333333 31.16666667,-25.725 31.175,-25.725 31.175,-25.71666667 31.18333333,-25.71666667 31.18333333,-25.70833333 31.18333333,-25.7 31.19166667,-25.7 31.19166667,-25.70833333 31.19166667,-25.71666667 31.19166667,-25.725 31.19166667,-25.73333333 31.2,-25.73333333 31.20833333,-25.73333333 31.20833333,-25.725 31.21666667,-25.725 31.225,-25.725 31.225,-25.71666667 31.23333333,-25.71666667 31.24166667,-25.71666667 31.25,-25.71666667 31.25833333,-25.71666667 31.25833333,-25.70833333 31.26666667,-25.70833333 31.26666667,-25.71666667 31.26666667,-25.725 31.26666667,-25.73333333 31.275,-25.73333333 31.28333333,-25.73333333 31.28333333,-25.74166667 31.29166667,-25.74166667 31.29166667,-25.73333333 31.29166667,-25.725 31.29166667,-25.71666667 31.28333333,-25.71666667 31.28333333,-25.70833333 31.29166667,-25.70833333 31.29166667,-25.7 31.3,-25.7 31.30833333,-25.7 31.30833333,-25.69166667 31.31666667,-25.69166667 31.31666667,-25.7 31.325,-25.7 31.325,-25.69166667 31.33333333,-25.69166667 31.33333333,-25.68333333 31.34166667,-25.68333333 31.35,-25.68333333 31.35,-25.675 31.34166667,-25.675 31.33333333,-25.675 31.33333333,-25.66666667 31.34166667,-25.66666667 31.34166667,-25.65833333 31.35,-25.65833333 31.35833333,-25.65833333 31.36666667,-25.65833333 31.36666667,-25.65 31.375,-25.65 31.375,-25.64166667 31.38333333,-25.64166667 31.38333333,-25.63333333 31.375,-25.63333333 31.36666667,-25.63333333 31.35833333,-25.63333333 31.35833333,-25.64166667 31.35,-25.64166667 31.35,-25.63333333 31.35,-25.625 31.35833333,-25.625 31.36666667,-25.625 31.36666667,-25.61666667 31.375,-25.61666667 31.38333333,-25.61666667 31.39166667,-25.61666667 31.39166667,-25.60833333 31.4,-25.60833333 31.40833333,-25.60833333 31.40833333,-25.61666667 31.41666667,-25.61666667 31.41666667,-25.60833333 31.41666667,-25.6 31.425,-25.6 31.425,-25.60833333 31.43333333,-25.60833333 31.43333333,-25.61666667 31.43333333,-25.625 31.425,-25.625 31.425,-25.63333333 31.425,-25.64166667 31.41666667,-25.64166667 31.40833333,-25.64166667 31.4,-25.64166667 31.4,-25.65 31.39166667,-25.65 31.39166667,-25.65833333 31.39166667,-25.66666667 31.4,-25.66666667 31.4,-25.675 31.39166667,-25.675 31.39166667,-25.68333333 31.39166667,-25.69166667 31.4,-25.69166667 31.4,-25.68333333 31.40833333,-25.68333333 31.40833333,-25.675 31.41666667,-25.675 31.41666667,-25.66666667 31.425,-25.66666667 31.425,-25.675 31.43333333,-25.675 31.44166667,-25.675 31.45,-25.675 31.45,-25.68333333 31.45,-25.69166667 31.44166667,-25.69166667 31.44166667,-25.68333333 31.43333333,-25.68333333 31.43333333,-25.69166667 31.43333333,-25.7 31.43333333,-25.70833333 31.44166667,-25.70833333 31.44166667,-25.71666667 31.43333333,-25.71666667 31.425,-25.71666667 31.425,-25.725 31.41666667,-25.725 31.40833333,-25.725 31.4,-25.725 31.4,-25.73333333 31.39166667,-25.73333333 31.39166667,-25.74166667 31.38333333,-25.74166667 31.375,-25.74166667 31.375,-25.75 31.36666667,-25.75 31.36666667,-25.75833333 31.35833333,-25.75833333 31.35833333,-25.76666667 31.35,-25.76666667 31.35,-25.75833333 31.34166667,-25.75833333 31.34166667,-25.76666667 31.34166667,-25.775 31.34166667,-25.78333333 31.33333333,-25.78333333 31.33333333,-25.775 31.325,-25.775 31.325,-25.78333333 31.325,-25.79166667 31.325,-25.8 31.31666667,-25.8 31.30833333,-25.8 31.30833333,-25.80833333 31.3,-25.80833333 31.3,-25.81666667 31.29166667,-25.81666667 31.29166667,-25.80833333 31.28333333,-25.80833333 31.28333333,-25.81666667 31.275,-25.81666667 31.275,-25.825 31.28333333,-25.825 31.29166667,-25.825 31.29166667,-25.83333333 31.29166667,-25.84166667 31.29166667,-25.85 31.3,-25.85 31.30833333,-25.85 31.31666667,-25.85 31.31666667,-25.84166667 31.325,-25.84166667 31.325,-25.85 31.325,-25.85833333 31.31666667,-25.85833333 31.31666667,-25.86666667 31.31666667,-25.875 31.30833333,-25.875 31.30833333,-25.88333333 31.30833333,-25.89166667 31.31666667,-25.89166667 31.325,-25.89166667 31.325,-25.88333333 31.33333333,-25.88333333 31.33333333,-25.89166667 31.34166667,-25.89166667 31.35,-25.89166667 31.35,-25.88333333 31.35,-25.875 31.35833333,-25.875 31.36666667,-25.875 31.375,-25.875 31.375,-25.88333333 31.38333333,-25.88333333 31.39166667,-25.88333333 31.39166667,-25.875 31.38333333,-25.875 31.38333333,-25.86666667 31.38333333,-25.85833333 31.39166667,-25.85833333 31.39166667,-25.85 31.4,-25.85 31.4,-25.84166667 31.40833333,-25.84166667 31.41666667,-25.84166667 31.425,-25.84166667 31.425,-25.83333333 31.425,-25.825 31.425,-25.81666667 31.43333333,-25.81666667 31.44166667,-25.81666667 31.44166667,-25.825 31.44166667,-25.83333333 31.44166667,-25.84166667 31.45,-25.84166667 31.45833333,-25.84166667 31.45833333,-25.85 31.46666667,-25.85 31.46666667,-25.85833333 31.475,-25.85833333 31.475,-25.86666667 31.46666667,-25.86666667 31.46666667,-25.875 31.45833333,-25.875 31.45833333,-25.88333333 31.45,-25.88333333 31.44166667,-25.88333333 31.44166667,-25.89166667 31.45,-25.89166667 31.45833333,-25.89166667 31.45833333,-25.9 31.45833333,-25.90833333 31.45833333,-25.91666667 31.45,-25.91666667 31.45,-25.925 31.45,-25.93333333 31.45,-25.94166667 31.45833333,-25.94166667 31.45833333,-25.95 31.45,-25.95 31.44166667,-25.95 31.44166667,-25.95833333 31.45,-25.95833333 31.45,-25.96666667 31.45,-25.975 31.45,-25.98333333 31.44166667,-25.98333333 31.43333333,-25.98333333 31.43333333,-25.99166667 31.425,-25.99166667 31.425,-25.98333333 31.425,-25.975 31.41666667,-25.975 31.40833333,-25.975 31.40833333,-25.98333333 31.41666667,-25.98333333 31.41666667,-25.99166667 31.41666667,-26.0 31.41666667,-26.00833333 31.425,-26.00833333 31.425,-26.01666667 31.425,-26.025 31.41666667,-26.025 31.41666667,-26.03333333 31.425,-26.03333333 31.425,-26.04166667 31.43333333,-26.04166667 31.43333333,-26.03333333 31.44166667,-26.03333333 31.44166667,-26.04166667 31.44166667,-26.05 31.43333333,-26.05 31.43333333,-26.05833333 31.43333333,-26.06666667 31.425,-26.06666667 31.425,-26.075 31.425,-26.08333333 31.425,-26.09166667 31.41666667,-26.09166667 31.41666667,-26.1 31.40833333,-26.1 31.40833333,-26.09166667 31.4,-26.09166667 31.39166667,-26.09166667 31.39166667,-26.1 31.39166667,-26.10833333 31.4,-26.10833333 31.4,-26.11666667 31.40833333,-26.11666667 31.41666667,-26.11666667 31.41666667,-26.10833333 31.425,-26.10833333 31.43333333,-26.10833333 31.43333333,-26.1 31.44166667,-26.1 31.44166667,-26.10833333 31.44166667,-26.11666667 31.45,-26.11666667 31.45,-26.125 31.45,-26.13333333 31.45833333,-26.13333333 31.46666667,-26.13333333 31.46666667,-26.14166667 31.46666667,-26.15 31.475,-26.15 31.48333333,-26.15 31.48333333,-26.14166667 31.48333333,-26.13333333 31.49166667,-26.13333333 31.5,-26.13333333 31.5,-26.125 31.50833333,-26.125 31.50833333,-26.13333333 31.51666667,-26.13333333 31.51666667,-26.125 31.525,-26.125 31.53333333,-26.125 31.53333333,-26.13333333 31.54166667,-26.13333333 31.54166667,-26.125 31.54166667,-26.11666667 31.54166667,-26.10833333 31.54166667,-26.1 31.55,-26.1 31.55833333,-26.1 31.55833333,-26.10833333 31.55833333,-26.11666667 31.55,-26.11666667 31.55,-26.125 31.55833333,-26.125 31.55833333,-26.13333333 31.55,-26.13333333 31.55,-26.14166667 31.54166667,-26.14166667 31.53333333,-26.14166667 31.53333333,-26.15 31.525,-26.15 31.51666667,-26.15 31.50833333,-26.15 31.50833333,-26.15833333 31.50833333,-26.16666667 31.51666667,-26.16666667 31.51666667,-26.175 31.525,-26.175 31.525,-26.18333333 31.51666667,-26.18333333 31.51666667,-26.19166667 31.51666667,-26.2 31.51666667,-26.20833333 31.50833333,-26.20833333 31.50833333,-26.21666667 31.50833333,-26.225 31.51666667,-26.225 31.525,-26.225 31.53333333,-26.225 31.54166667,-26.225 31.55,-26.225 31.55833333,-26.225 31.55833333,-26.21666667 31.56666667,-26.21666667 31.575,-26.21666667 31.575,-26.20833333 31.58333333,-26.20833333 31.58333333,-26.21666667 31.58333333,-26.225 31.59166667,-26.225 31.6,-26.225 31.60833333,-26.225 31.60833333,-26.21666667 31.61666667,-26.21666667 31.61666667,-26.225 31.625,-26.225 31.625,-26.23333333 31.61666667,-26.23333333 31.60833333,-26.23333333 31.60833333,-26.24166667 31.60833333,-26.25 31.60833333,-26.25833333 31.60833333,-26.26666667 31.61666667,-26.26666667 31.61666667,-26.275 31.60833333,-26.275 31.6,-26.275 31.59166667,-26.275 31.58333333,-26.275 31.575,-26.275 31.575,-26.28333333 31.575,-26.29166667 31.58333333,-26.29166667 31.59166667,-26.29166667 31.6,-26.29166667 31.6,-26.3 31.60833333,-26.3 31.61666667,-26.3 31.61666667,-26.30833333 31.625,-26.30833333 31.63333333,-26.30833333 31.64166667,-26.30833333 31.64166667,-26.3 31.65,-26.3 31.65833333,-26.3 31.65833333,-26.30833333 31.66666667,-26.30833333 31.66666667,-26.3 31.675,-26.3 31.68333333,-26.3 31.69166667,-26.3 31.7,-26.3 31.7,-26.30833333 31.70833333,-26.30833333 31.71666667,-26.30833333 31.71666667,-26.31666667 31.70833333,-26.31666667 31.70833333,-26.325 31.70833333,-26.33333333 31.70833333,-26.34166667 31.70833333,-26.35 31.71666667,-26.35 31.71666667,-26.35833333 31.70833333,-26.35833333 31.70833333,-26.36666667 31.71666667,-26.36666667 31.71666667,-26.375 31.71666667,-26.38333333 31.725,-26.38333333 31.725,-26.375 31.73333333,-26.375 31.73333333,-26.38333333 31.73333333,-26.39166667 31.74166667,-26.39166667 31.75,-26.39166667 31.75833333,-26.39166667 31.75833333,-26.4 31.75833333,-26.40833333 31.76666667,-26.40833333 31.775,-26.40833333 31.775,-26.41666667 31.775,-26.425 31.78333333,-26.425 31.78333333,-26.43333333 31.775,-26.43333333 31.76666667,-26.43333333 31.76666667,-26.425 31.75833333,-26.425 31.75833333,-26.43333333 31.75,-26.43333333 31.75,-26.425 31.74166667,-26.425 31.74166667,-26.43333333 31.74166667,-26.44166667 31.75,-26.44166667 31.75,-26.45 31.75,-26.45833333 31.75833333,-26.45833333 31.75833333,-26.46666667 31.75833333,-26.475 31.75833333,-26.48333333 31.76666667,-26.48333333 31.76666667,-26.49166667 31.75833333,-26.49166667 31.75,-26.49166667 31.74166667,-26.49166667 31.74166667,-26.5 31.73333333,-26.5 31.73333333,-26.50833333 31.73333333,-26.51666667 31.74166667,-26.51666667 31.74166667,-26.525 31.75,-26.525 31.75,-26.53333333 31.75,-26.54166667 31.75833333,-26.54166667 31.75833333,-26.55 31.75833333,-26.55833333 31.76666667,-26.55833333 31.76666667,-26.56666667 31.75833333,-26.56666667 31.75833333,-26.575 31.75,-26.575 31.74166667,-26.575 31.74166667,-26.58333333 31.74166667,-26.59166667 31.74166667,-26.6 31.74166667,-26.60833333 31.74166667,-26.61666667 31.73333333,-26.61666667 31.725,-26.61666667 31.725,-26.60833333 31.725,-26.6 31.725,-26.59166667 31.71666667,-26.59166667 31.71666667,-26.6 31.71666667,-26.60833333 31.71666667,-26.61666667 31.71666667,-26.625 31.70833333,-26.625 31.7,-26.625 31.7,-26.63333333 31.70833333,-26.63333333 31.70833333,-26.64166667 31.70833333,-26.65 31.70833333,-26.65833333 31.7,-26.65833333 31.7,-26.66666667 31.69166667,-26.66666667 31.68333333,-26.66666667 31.68333333,-26.675 31.675,-26.675 31.675,-26.66666667 31.675,-26.65833333 31.66666667,-26.65833333 31.66666667,-26.66666667 31.65833333,-26.66666667 31.65833333,-26.675 31.65,-26.675 31.65,-26.66666667 31.64166667,-26.66666667 31.63333333,-26.66666667 31.63333333,-26.675 31.64166667,-26.675 31.64166667,-26.68333333 31.63333333,-26.68333333 31.63333333,-26.69166667 31.64166667,-26.69166667 31.64166667,-26.7 31.65,-26.7 31.65833333,-26.7 31.65833333,-26.70833333 31.66666667,-26.70833333 31.675,-26.70833333 31.675,-26.71666667 31.68333333,-26.71666667 31.68333333,-26.725 31.675,-26.725 31.66666667,-26.725 31.66666667,-26.73333333 31.65833333,-26.73333333 31.65833333,-26.74166667 31.65833333,-26.75 31.65,-26.75 31.64166667,-26.75 31.63333333,-26.75 31.625,-26.75 31.625,-26.75833333 31.63333333,-26.75833333 31.64166667,-26.75833333 31.64166667,-26.76666667 31.64166667,-26.775 31.65,-26.775 31.65,-26.78333333 31.65833333,-26.78333333 31.65833333,-26.79166667 31.66666667,-26.79166667 31.66666667,-26.78333333 31.675,-26.78333333 31.675,-26.775 31.675,-26.76666667 31.68333333,-26.76666667 31.68333333,-26.775 31.69166667,-26.775 31.69166667,-26.78333333 31.69166667,-26.79166667 31.7,-26.79166667 31.7,-26.78333333 31.70833333,-26.78333333 31.70833333,-26.775 31.71666667,-26.775 31.71666667,-26.78333333 31.71666667,-26.79166667 31.725,-26.79166667 31.725,-26.8 31.725,-26.80833333 31.725,-26.81666667 31.71666667,-26.81666667 31.71666667,-26.825 31.70833333,-26.825 31.7,-26.825 31.7,-26.83333333 31.69166667,-26.83333333 31.69166667,-26.84166667 31.7,-26.84166667 31.7,-26.85 31.70833333,-26.85 31.71666667,-26.85 31.725,-26.85 31.725,-26.85833333 31.725,-26.86666667 31.71666667,-26.86666667 31.70833333,-26.86666667 31.7,-26.86666667 31.69166667,-26.86666667 31.68333333,-26.86666667 31.68333333,-26.875 31.68333333,-26.88333333 31.68333333,-26.89166667 31.68333333,-26.9 31.69166667,-26.9 31.69166667,-26.89166667 31.7,-26.89166667 31.7,-26.9 31.70833333,-26.9 31.70833333,-26.89166667 31.71666667,-26.89166667 31.725,-26.89166667 31.725,-26.9 31.71666667,-26.9 31.71666667,-26.90833333 31.725,-26.90833333 31.725,-26.91666667 31.725,-26.925 31.725,-26.93333333 31.71666667,-26.93333333 31.71666667,-26.94166667 31.70833333,-26.94166667 31.70833333,-26.95 31.71666667,-26.95 31.71666667,-26.95833333 31.71666667,-26.96666667 31.71666667,-26.975 31.725,-26.975 31.725,-26.96666667 31.725,-26.95833333 31.73333333,-26.95833333 31.74166667,-26.95833333 31.74166667,-26.96666667 31.74166667,-26.975 31.75,-26.975 31.75,-26.96666667 31.75833333,-26.96666667 31.75833333,-26.95833333 31.75,-26.95833333 31.75,-26.95 31.75833333,-26.95 31.75833333,-26.94166667 31.76666667,-26.94166667 31.775,-26.94166667 31.775,-26.95 31.78333333,-26.95 31.78333333,-26.94166667 31.78333333,-26.93333333 31.78333333,-26.925 31.79166667,-26.925 31.8,-26.925 31.80833333,-26.925 31.80833333,-26.93333333 31.80833333,-26.94166667 31.81666667,-26.94166667 31.825,-26.94166667 31.83333333,-26.94166667 31.84166667,-26.94166667 31.84166667,-26.93333333 31.84166667,-26.925 31.84166667,-26.91666667 31.85,-26.91666667 31.85833333,-26.91666667 31.85833333,-26.925 31.85833333,-26.93333333 31.85833333,-26.94166667 31.85833333,-26.95 31.85833333,-26.95833333 31.86666667,-26.95833333 31.86666667,-26.96666667 31.85833333,-26.96666667 31.85833333,-26.975 31.85833333,-26.98333333 31.85833333,-26.99166667 31.85833333,-27.0 31.86666667,-27.0 31.86666667,-27.00833333 31.875,-27.00833333 31.875,-27.01666667 31.88333333,-27.01666667 31.88333333,-27.025 31.875,-27.025 31.875,-27.03333333 31.88333333,-27.03333333 31.88333333,-27.04166667 31.89166667,-27.04166667 31.89166667,-27.05 31.88333333,-27.05 31.88333333,-27.05833333 31.875,-27.05833333 31.875,-27.05 31.86666667,-27.05 31.85833333,-27.05 31.85833333,-27.05833333 31.85,-27.05833333 31.85,-27.05 31.85,-27.04166667 31.85,-27.03333333 31.84166667,-27.03333333 31.84166667,-27.04166667 31.84166667,-27.05 31.84166667,-27.05833333 31.83333333,-27.05833333 31.83333333,-27.05 31.825,-27.05 31.825,-27.05833333 31.81666667,-27.05833333 31.81666667,-27.06666667 31.825,-27.06666667 31.825,-27.075 31.83333333,-27.075 31.84166667,-27.075 31.84166667,-27.08333333 31.84166667,-27.09166667 31.85,-27.09166667 31.85,-27.08333333 31.85833333,-27.08333333 31.86666667,-27.08333333 31.86666667,-27.075 31.875,-27.075 31.88333333,-27.075 31.88333333,-27.08333333 31.875,-27.08333333 31.875,-27.09166667 31.88333333,-27.09166667 31.89166667,-27.09166667 31.89166667,-27.1 31.88333333,-27.1 31.875,-27.1 31.86666667,-27.1 31.86666667,-27.10833333 31.875,-27.10833333 31.875,-27.11666667 31.875,-27.125 31.875,-27.13333333 31.875,-27.14166667 31.875,-27.15 31.88333333,-27.15 31.88333333,-27.15833333 31.88333333,-27.16666667 31.875,-27.16666667 31.875,-27.175 31.86666667,-27.175 31.86666667,-27.18333333 31.86666667,-27.19166667 31.86666667,-27.2 31.86666667,-27.20833333 31.85833333,-27.20833333 31.85833333,-27.21666667 31.85833333,-27.225 31.86666667,-27.225 31.86666667,-27.23333333 31.875,-27.23333333 31.875,-27.24166667 31.86666667,-27.24166667 31.86666667,-27.25 31.85833333,-27.25 31.85833333,-27.25833333 31.86666667,-27.25833333 31.875,-27.25833333 31.875,-27.26666667 31.88333333,-27.26666667 31.88333333,-27.275 31.88333333,-27.28333333 31.875,-27.28333333 31.86666667,-27.28333333 31.86666667,-27.29166667 31.875,-27.29166667 31.875,-27.3 31.875,-27.30833333 31.86666667,-27.30833333 31.85833333,-27.30833333 31.85833333,-27.31666667 31.85,-27.31666667 31.85,-27.325 31.85,-27.33333333 31.85,-27.34166667 31.85833333,-27.34166667 31.85833333,-27.35 31.86666667,-27.35 31.86666667,-27.35833333 31.86666667,-27.36666667 31.85833333,-27.36666667 31.85833333,-27.375 31.86666667,-27.375 31.86666667,-27.38333333 31.875,-27.38333333 31.88333333,-27.38333333 31.88333333,-27.39166667 31.89166667,-27.39166667 31.89166667,-27.38333333 31.9,-27.38333333 31.90833333,-27.38333333 31.90833333,-27.39166667 31.90833333,-27.4 31.90833333,-27.40833333 31.91666667,-27.40833333 31.91666667,-27.41666667 31.91666667,-27.425 31.91666667,-27.43333333 31.925,-27.43333333 31.925,-27.44166667 31.93333333,-27.44166667 31.93333333,-27.45 31.94166667,-27.45 31.94166667,-27.45833333 31.94166667,-27.46666667 31.95,-27.46666667 31.95833333,-27.46666667 31.96666667,-27.46666667 31.96666667,-27.475 31.975,-27.475 31.98333333,-27.475 31.98333333,-27.46666667 31.98333333,-27.45833333 31.98333333,-27.45 31.98333333,-27.44166667 31.98333333,-27.43333333 31.975,-27.43333333 31.975,-27.425 31.98333333,-27.425 31.98333333,-27.41666667 31.98333333,-27.40833333 31.98333333,-27.4 31.98333333,-27.39166667 31.975,-27.39166667 31.975,-27.38333333 31.975,-27.375 31.975,-27.36666667 31.975,-27.35833333 31.975,-27.35 31.975,-27.34166667 31.96666667,-27.34166667 31.96666667,-27.33333333 31.96666667,-27.325 31.96666667,-27.31666667 31.96666667,-27.30833333 31.96666667,-27.3 31.95833333,-27.3 31.95833333,-27.29166667 31.95833333,-27.28333333 31.96666667,-27.28333333 31.96666667,-27.275 31.96666667,-27.26666667 31.96666667,-27.25833333 31.96666667,-27.25 31.96666667,-27.24166667 31.96666667,-27.23333333 31.95833333,-27.23333333 31.95833333,-27.225 31.95833333,-27.21666667 31.95833333,-27.20833333 31.95833333,-27.2 31.95833333,-27.19166667 31.95833333,-27.18333333 31.95833333,-27.175 31.95,-27.175 31.95,-27.16666667 31.95,-27.15833333 31.95,-27.15 31.95,-27.14166667 31.94166667,-27.14166667 31.94166667,-27.13333333 31.94166667,-27.125 31.95,-27.125 31.95,-27.11666667 31.95833333,-27.11666667 31.95833333,-27.10833333 31.95833333,-27.1 31.95833333,-27.09166667 31.96666667,-27.09166667 31.96666667,-27.08333333 31.96666667,-27.075 31.975,-27.075 31.975,-27.06666667 31.975,-27.05833333 31.975,-27.05 31.98333333,-27.05 31.98333333,-27.05833333 31.98333333,-27.06666667 31.98333333,-27.075 31.99166667,-27.075 32.0,-27.075 32.00833333,-27.075 32.00833333,-27.08333333 32.01666667,-27.08333333 32.025,-27.08333333 32.025,-27.075 32.01666667,-27.075 32.01666667,-27.06666667 32.00833333,-27.06666667 32.0,-27.06666667 32.0,-27.05833333 32.0,-27.05 32.0,-27.04166667 31.99166667,-27.04166667 31.99166667,-27.03333333 31.98333333,-27.03333333 31.98333333,-27.025 31.98333333,-27.01666667 31.975,-27.01666667 31.975,-27.00833333 31.975,-27.0 31.975,-26.99166667 31.975,-26.98333333 31.975,-26.975 31.975,-26.96666667 31.98333333,-26.96666667 31.98333333,-26.95833333 31.98333333,-26.95 31.98333333,-26.94166667 31.98333333,-26.93333333 31.98333333,-26.925 31.99166667,-26.925 31.99166667,-26.91666667 31.99166667,-26.90833333 31.99166667,-26.9 32.0,-26.9 32.0,-26.89166667 32.0,-26.88333333 32.0,-26.875 32.0,-26.86666667 32.0,-26.85833333 32.0,-26.85 32.0,-26.84166667 32.0,-26.83333333 32.00833333,-26.83333333 32.00833333,-26.825 32.00833333,-26.81666667 32.01666667,-26.81666667 32.025,-26.81666667 32.025,-26.825 32.03333333,-26.825 32.03333333,-26.81666667 32.04166667,-26.81666667 32.04166667,-26.825 32.05,-26.825 32.05833333,-26.825 32.06666667,-26.825 32.075,-26.825 32.075,-26.83333333 32.08333333,-26.83333333 32.08333333,-26.825 32.09166667,-26.825 32.1,-26.825 32.1,-26.83333333 32.10833333,-26.83333333 32.10833333,-26.84166667 32.1,-26.84166667 32.09166667,-26.84166667 32.08333333,-26.84166667 32.075,-26.84166667 32.075,-26.85 32.075,-26.85833333 32.075,-26.86666667 32.08333333,-26.86666667 32.08333333,-26.85833333 32.08333333,-26.85 32.09166667,-26.85 32.1,-26.85 32.1,-26.85833333 32.1,-26.86666667 32.1,-26.875 32.10833333,-26.875 32.10833333,-26.88333333 32.11666667,-26.88333333 32.11666667,-26.89166667 32.11666667,-26.9 32.10833333,-26.9 32.10833333,-26.89166667 32.1,-26.89166667 32.09166667,-26.89166667 32.09166667,-26.88333333 32.08333333,-26.88333333 32.075,-26.88333333 32.075,-26.89166667 32.075,-26.9 32.08333333,-26.9 32.08333333,-26.90833333 32.09166667,-26.90833333 32.1,-26.90833333 32.1,-26.91666667 32.10833333,-26.91666667 32.10833333,-26.925 32.1,-26.925 32.1,-26.93333333 32.10833333,-26.93333333 32.10833333,-26.94166667 32.1,-26.94166667 32.09166667,-26.94166667 32.09166667,-26.93333333 32.08333333,-26.93333333 32.075,-26.93333333 32.06666667,-26.93333333 32.06666667,-26.94166667 32.075,-26.94166667 32.08333333,-26.94166667 32.08333333,-26.95 32.075,-26.95 32.06666667,-26.95 32.06666667,-26.95833333 32.075,-26.95833333 32.08333333,-26.95833333 32.09166667,-26.95833333 32.1,-26.95833333 32.1,-26.96666667 32.09166667,-26.96666667 32.09166667,-26.975 32.09166667,-26.98333333 32.09166667,-26.99166667 32.1,-26.99166667 32.1,-27.0 32.09166667,-27.0 32.08333333,-27.0 32.08333333,-27.00833333 32.08333333,-27.01666667 32.09166667,-27.01666667 32.09166667,-27.025 32.09166667,-27.03333333 32.09166667,-27.04166667 32.08333333,-27.04166667 32.08333333,-27.03333333 32.075,-27.03333333 32.075,-27.04166667 32.075,-27.05 32.06666667,-27.05 32.06666667,-27.05833333 32.075,-27.05833333 32.075,-27.06666667 32.075,-27.075 32.06666667,-27.075 32.06666667,-27.08333333 32.05833333,-27.08333333 32.05833333,-27.09166667 32.05,-27.09166667 32.05,-27.1 32.05,-27.10833333 32.05833333,-27.10833333 32.06666667,-27.10833333 32.06666667,-27.11666667 32.06666667,-27.125 32.05833333,-27.125 32.05833333,-27.13333333 32.06666667,-27.13333333 32.075,-27.13333333 32.075,-27.125 32.08333333,-27.125 32.08333333,-27.13333333 32.09166667,-27.13333333 32.09166667,-27.14166667 32.1,-27.14166667 32.1,-27.15 32.10833333,-27.15 32.10833333,-27.15833333 32.10833333,-27.16666667 32.1,-27.16666667 32.09166667,-27.16666667 32.09166667,-27.15833333 32.08333333,-27.15833333 32.08333333,-27.16666667 32.08333333,-27.175 32.075,-27.175 32.075,-27.16666667 32.06666667,-27.16666667 32.05833333,-27.16666667 32.05833333,-27.175 32.06666667,-27.175 32.06666667,-27.18333333 32.075,-27.18333333 32.08333333,-27.18333333 32.08333333,-27.19166667 32.09166667,-27.19166667 32.09166667,-27.18333333 32.1,-27.18333333 32.10833333,-27.18333333 32.10833333,-27.19166667 32.10833333,-27.2 32.10833333,-27.20833333 32.10833333,-27.21666667 32.1,-27.21666667 32.1,-27.20833333 32.09166667,-27.20833333 32.09166667,-27.2 32.08333333,-27.2 32.08333333,-27.20833333 32.08333333,-27.21666667 32.08333333,-27.225 32.09166667,-27.225 32.1,-27.225 32.1,-27.23333333 32.1,-27.24166667 32.1,-27.25 32.09166667,-27.25 32.09166667,-27.24166667 32.08333333,-27.24166667 32.08333333,-27.25 32.075,-27.25 32.075,-27.25833333 32.08333333,-27.25833333 32.08333333,-27.26666667 32.08333333,-27.275 32.075,-27.275 32.075,-27.28333333 32.08333333,-27.28333333 32.08333333,-27.29166667 32.08333333,-27.3 32.075,-27.3 32.075,-27.30833333 32.08333333,-27.30833333 32.08333333,-27.31666667 32.08333333,-27.325 32.075,-27.325 32.075,-27.33333333 32.08333333,-27.33333333 32.08333333,-27.34166667 32.075,-27.34166667 32.075,-27.35 32.075,-27.35833333 32.08333333,-27.35833333 32.08333333,-27.36666667 32.08333333,-27.375 32.09166667,-27.375 32.09166667,-27.38333333 32.09166667,-27.39166667 32.09166667,-27.4 32.1,-27.4 32.1,-27.40833333 32.09166667,-27.40833333 32.09166667,-27.41666667 32.08333333,-27.41666667 32.08333333,-27.40833333 32.075,-27.40833333 32.075,-27.41666667 32.075,-27.425 32.08333333,-27.425 32.08333333,-27.43333333 32.09166667,-27.43333333 32.1,-27.43333333 32.10833333,-27.43333333 32.11666667,-27.43333333 32.125,-27.43333333 32.125,-27.425 32.13333333,-27.425 32.13333333,-27.41666667 32.14166667,-27.41666667 32.15,-27.41666667 32.15,-27.40833333 32.15833333,-27.40833333 32.16666667,-27.40833333 32.175,-27.40833333 32.18333333,-27.40833333 32.19166667,-27.40833333 32.19166667,-27.4 32.2,-27.4 32.2,-27.39166667 32.19166667,-27.39166667 32.19166667,-27.38333333 32.19166667,-27.375 32.2,-27.375 32.20833333,-27.375 32.20833333,-27.36666667 32.21666667,-27.36666667 32.225,-27.36666667 32.225,-27.35833333 32.23333333,-27.35833333 32.23333333,-27.36666667 32.24166667,-27.36666667 32.24166667,-27.35833333 32.25,-27.35833333 32.25833333,-27.35833333 32.25833333,-27.35 32.26666667,-27.35 32.26666667,-27.34166667 32.26666667,-27.33333333 32.26666667,-27.325 32.275,-27.325 32.275,-27.31666667 32.275,-27.30833333 32.28333333,-27.30833333 32.28333333,-27.3 32.28333333,-27.29166667 32.28333333,-27.28333333 32.28333333,-27.275 32.28333333,-27.26666667 32.29166667,-27.26666667 32.29166667,-27.25833333 32.29166667,-27.25 32.29166667,-27.24166667 32.29166667,-27.23333333 32.3,-27.23333333 32.3,-27.225 32.30833333,-27.225 32.30833333,-27.21666667 32.30833333,-27.20833333 32.30833333,-27.2 32.30833333,-27.19166667 32.31666667,-27.19166667 32.31666667,-27.18333333 32.31666667,-27.175 32.325,-27.175 32.325,-27.16666667 32.325,-27.15833333 32.325,-27.15 32.33333333,-27.15 32.33333333,-27.14166667 32.34166667,-27.14166667 32.35,-27.14166667 32.35,-27.13333333 32.35833333,-27.13333333 32.35833333,-27.125 32.36666667,-27.125 32.36666667,-27.11666667 32.36666667,-27.10833333 32.375,-27.10833333 32.38333333,-27.10833333 32.38333333,-27.1 32.375,-27.1 32.375,-27.09166667 32.38333333,-27.09166667 32.38333333,-27.08333333 32.39166667,-27.08333333 32.39166667,-27.075 32.39166667,-27.06666667 32.4,-27.06666667 32.40833333,-27.06666667 32.40833333,-27.05833333 32.40833333,-27.05 32.40833333,-27.04166667 32.40833333,-27.03333333 32.40833333,-27.025 32.41666667,-27.025 32.41666667,-27.01666667 32.41666667,-27.00833333 32.425,-27.00833333 32.425,-27.01666667 32.425,-27.025 32.425,-27.03333333 32.425,-27.04166667 32.425,-27.05 32.43333333,-27.05 32.43333333,-27.04166667 32.43333333,-27.03333333 32.44166667,-27.03333333 32.44166667,-27.025 32.45,-27.025 32.45833333,-27.025 32.45833333,-27.01666667 32.45,-27.01666667 32.45,-27.00833333 32.45,-27.0 32.45833333,-27.0 32.45833333,-26.99166667 32.45833333,-26.98333333 32.45833333,-26.975 32.45833333,-26.96666667 32.45833333,-26.95833333 32.45833333,-26.95 32.46666667,-26.95 32.46666667,-26.94166667 32.46666667,-26.93333333 32.475,-26.93333333 32.475,-26.925 32.48333333,-26.925 32.48333333,-26.91666667 32.48333333,-26.90833333 32.49166667,-26.90833333 32.49166667,-26.9 32.5,-26.9 32.5,-26.89166667 32.5,-26.88333333 32.5,-26.875 32.5,-26.86666667 32.5,-26.85833333 32.49166667,-26.85833333 32.49166667,-26.85 32.5,-26.85 32.5,-26.84166667 32.5,-26.83333333 32.50833333,-26.83333333 32.50833333,-26.825 32.50833333,-26.81666667 32.50833333,-26.80833333 32.51666667,-26.80833333 32.525,-26.80833333 32.525,-26.8 32.525,-26.79166667 32.53333333,-26.79166667 32.53333333,-26.78333333 32.53333333,-26.775 32.54166667,-26.775 32.55,-26.775 32.55,-26.76666667 32.55,-26.75833333 32.55,-26.75 32.55833333,-26.75 32.55833333,-26.74166667 32.56666667,-26.74166667 32.56666667,-26.73333333 32.56666667,-26.725 32.575,-26.725 32.575,-26.71666667 32.575,-26.70833333 32.58333333,-26.70833333 32.59166667,-26.70833333 32.6,-26.70833333 32.6,-26.7 32.6,-26.69166667 32.60833333,-26.69166667 32.60833333,-26.7 32.61666667,-26.7 32.61666667,-26.69166667 32.61666667,-26.68333333 32.625,-26.68333333 32.625,-26.675 32.63333333,-26.675 32.63333333,-26.66666667 32.63333333,-26.65833333 32.64166667,-26.65833333 32.65,-26.65833333 32.65,-26.65 32.64166667,-26.65 32.63333333,-26.65 32.63333333,-26.64166667 32.625,-26.64166667 32.625,-26.63333333 32.63333333,-26.63333333 32.63333333,-26.625 32.63333333,-26.61666667 32.64166667,-26.61666667 32.64166667,-26.60833333 32.63333333,-26.60833333 32.63333333,-26.6 32.64166667,-26.6 32.64166667,-26.59166667 32.65,-26.59166667 32.65,-26.58333333 32.64166667,-26.58333333 32.64166667,-26.575 32.65,-26.575 32.65833333,-26.575 32.65833333,-26.56666667 32.65833333,-26.55833333 32.65833333,-26.55 32.66666667,-26.55 32.66666667,-26.54166667 32.675,-26.54166667 32.675,-26.53333333 32.68333333,-26.53333333 32.68333333,-26.54166667 32.69166667,-26.54166667 32.7,-26.54166667 32.7,-26.55 32.70833333,-26.55 32.71666667,-26.55 32.71666667,-26.54166667 32.71666667,-26.53333333 32.71666667,-26.525 32.725,-26.525 32.725,-26.51666667 32.725,-26.50833333 32.73333333,-26.50833333 32.73333333,-26.5 32.74166667,-26.5 32.74166667,-26.50833333 32.75,-26.50833333 32.75,-26.5 32.75833333,-26.5 32.75833333,-26.49166667 32.75,-26.49166667 32.75,-26.48333333 32.75,-26.475 32.75,-26.46666667 32.75,-26.45833333 32.75,-26.45 32.75833333,-26.45 32.76666667,-26.45 32.76666667,-26.45833333 32.76666667,-26.46666667 32.775,-26.46666667 32.78333333,-26.46666667 32.78333333,-26.45833333 32.79166667,-26.45833333 32.79166667,-26.45 32.79166667,-26.44166667 32.79166667,-26.43333333 32.8,-26.43333333 32.8,-26.425 32.80833333,-26.425 32.80833333,-26.41666667 32.81666667,-26.41666667 32.81666667,-26.425 32.825,-26.425 32.825,-26.41666667 32.825,-26.40833333 32.825,-26.4 32.825,-26.39166667 32.825,-26.38333333 32.83333333,-26.38333333 32.83333333,-26.39166667 32.84166667,-26.39166667 32.84166667,-26.38333333 32.84166667,-26.375 32.84166667,-26.36666667 32.84166667,-26.35833333 32.85,-26.35833333 32.85,-26.35 32.85833333,-26.35 32.85833333,-26.34166667 32.86666667,-26.34166667 32.86666667,-26.33333333 32.875,-26.33333333 32.875,-26.34166667 32.875,-26.35 32.88333333,-26.35 32.88333333,-26.34166667 32.89166667,-26.34166667 32.89166667,-26.35 32.9,-26.35 32.9,-26.35833333 32.90833333,-26.35833333 32.90833333,-26.36666667 32.9,-26.36666667 32.89166667,-26.36666667 32.89166667,-26.375 32.89166667,-26.38333333 32.88333333,-26.38333333 32.88333333,-26.39166667 32.875,-26.39166667 32.875,-26.4 32.88333333,-26.4 32.89166667,-26.4 32.9,-26.4 32.9,-26.40833333 32.90833333,-26.40833333 32.91666667,-26.40833333 32.91666667,-26.41666667 32.90833333,-26.41666667 32.90833333,-26.425 32.91666667,-26.425 32.91666667,-26.43333333 32.91666667,-26.44166667 32.91666667,-26.45 32.925,-26.45 32.925,-26.45833333 32.925,-26.46666667 32.925,-26.475 32.91666667,-26.475 32.91666667,-26.48333333 32.91666667,-26.49166667 32.91666667,-26.5 32.91666667,-26.50833333 32.90833333,-26.50833333 32.90833333,-26.51666667 32.91666667,-26.51666667 32.91666667,-26.525 32.91666667,-26.53333333 32.91666667,-26.54166667 32.90833333,-26.54166667 32.90833333,-26.55 32.90833333,-26.55833333 32.90833333,-26.56666667 32.9,-26.56666667 32.9,-26.55833333 32.9,-26.55 32.9,-26.54166667 32.9,-26.53333333 32.89166667,-26.53333333 32.88333333,-26.53333333 32.88333333,-26.54166667 32.875,-26.54166667 32.875,-26.55 32.875,-26.55833333 32.86666667,-26.55833333 32.86666667,-26.56666667 32.86666667,-26.575 32.85833333,-26.575 32.85833333,-26.58333333 32.85833333,-26.59166667 32.86666667,-26.59166667 32.86666667,-26.6 32.875,-26.6 32.88333333,-26.6 32.89166667,-26.6 32.89166667,-26.59166667 32.89166667,-26.58333333 32.89166667,-26.575 32.9,-26.575 32.90833333,-26.575 32.90833333,-26.58333333 32.90833333,-26.59166667 32.90833333,-26.6 32.9,-26.6 32.9,-26.60833333 32.9,-26.61666667 32.9,-26.625 32.9,-26.63333333 32.89166667,-26.63333333 32.89166667,-26.64166667 32.89166667,-26.65 32.89166667,-26.65833333 32.89166667,-26.66666667 32.89166667,-26.675 32.9,-26.675 32.9,-26.68333333 32.9,-26.69166667 32.9,-26.7 32.9,-26.70833333 32.90833333,-26.70833333 32.90833333,-26.71666667 32.9,-26.71666667 32.9,-26.725 32.9,-26.73333333 32.9,-26.74166667 32.9,-26.75 32.9,-26.75833333 32.9,-26.76666667 32.89166667,-26.76666667 32.89166667,-26.775 32.89166667,-26.78333333 32.89166667,-26.79166667 32.89166667,-26.8 32.89166667,-26.80833333 32.89166667,-26.81666667 32.88333333,-26.81666667 32.88333333,-26.825 32.88333333,-26.83333333 32.88333333,-26.84166667 32.89166667,-26.84166667 32.89166667,-26.85 32.89166667,-26.85833333 32.89166667,-26.86666667 32.88333333,-26.86666667 32.88333333,-26.875 32.88333333,-26.88333333 32.88333333,-26.89166667 32.875,-26.89166667 32.86666667,-26.89166667 32.86666667,-26.9 32.86666667,-26.90833333 32.875,-26.90833333 32.875,-26.9 32.88333333,-26.9 32.88333333,-26.90833333 32.88333333,-26.91666667 32.875,-26.91666667 32.875,-26.925 32.875,-26.93333333 32.875,-26.94166667 32.875,-26.95 32.875,-26.95833333 32.875,-26.96666667 32.875,-26.975 32.875,-26.98333333 32.86666667,-26.98333333 32.86666667,-26.99166667 32.86666667,-27.0 32.86666667,-27.00833333 32.86666667,-27.01666667 32.86666667,-27.025 32.85833333,-27.025 32.85833333,-27.03333333 32.85833333,-27.04166667 32.85833333,-27.05 32.85,-27.05 32.85,-27.05833333 32.85,-27.06666667 32.85,-27.075 32.85,-27.08333333 32.84166667,-27.08333333 32.84166667,-27.09166667 32.84166667,-27.1 32.84166667,-27.10833333 32.84166667,-27.11666667 32.83333333,-27.11666667 32.83333333,-27.125 32.83333333,-27.13333333 32.825,-27.13333333 32.825,-27.14166667 32.825,-27.15 32.81666667,-27.15 32.81666667,-27.15833333 32.80833333,-27.15833333 32.80833333,-27.16666667 32.80833333,-27.175 32.80833333,-27.18333333 32.80833333,-27.19166667 32.80833333,-27.2 32.8,-27.2 32.8,-27.20833333 32.8,-27.21666667 32.79166667,-27.21666667 32.79166667,-27.225 32.79166667,-27.23333333 32.79166667,-27.24166667 32.78333333,-27.24166667 32.78333333,-27.25 32.78333333,-27.25833333 32.775,-27.25833333 32.775,-27.26666667 32.775,-27.275 32.775,-27.28333333 32.76666667,-27.28333333 32.76666667,-27.29166667 32.76666667,-27.3 32.75833333,-27.3 32.75833333,-27.30833333 32.75833333,-27.31666667 32.75,-27.31666667 32.75,-27.325 32.75,-27.33333333 32.75,-27.34166667 32.74166667,-27.34166667 32.74166667,-27.35 32.74166667,-27.35833333 32.74166667,-27.36666667 32.73333333,-27.36666667 32.73333333,-27.375 32.73333333,-27.38333333 32.73333333,-27.39166667 32.725,-27.39166667 32.725,-27.4 32.725,-27.40833333 32.71666667,-27.40833333 32.71666667,-27.41666667 32.71666667,-27.425 32.71666667,-27.43333333 32.70833333,-27.43333333 32.70833333,-27.44166667 32.7,-27.44166667 32.7,-27.45 32.7,-27.45833333 32.69166667,-27.45833333 32.69166667,-27.46666667 32.69166667,-27.475 32.68333333,-27.475 32.68333333,-27.48333333 32.68333333,-27.49166667 32.68333333,-27.5 32.675,-27.5 32.675,-27.50833333 32.675,-27.51666667 32.675,-27.525 32.675,-27.53333333 32.675,-27.54166667 32.675,-27.55 32.675,-27.55833333 32.675,-27.56666667 32.66666667,-27.56666667 32.66666667,-27.575 32.66666667,-27.58333333 32.66666667,-27.59166667 32.65833333,-27.59166667 32.65833333,-27.6 32.65833333,-27.60833333 32.65833333,-27.61666667 32.65833333,-27.625 32.65833333,-27.63333333 32.65,-27.63333333 32.65,-27.64166667 32.65,-27.65 32.65,-27.65833333 32.65,-27.66666667 32.64166667,-27.66666667 32.64166667,-27.675 32.64166667,-27.68333333 32.64166667,-27.69166667 32.63333333,-27.69166667 32.63333333,-27.7 32.63333333,-27.70833333 32.625,-27.70833333 32.625,-27.71666667 32.625,-27.725 32.625,-27.73333333 32.625,-27.74166667 32.61666667,-27.74166667 32.61666667,-27.75 32.61666667,-27.75833333 32.61666667,-27.76666667 32.60833333,-27.76666667 32.60833333,-27.775 32.60833333,-27.78333333 32.60833333,-27.79166667 32.60833333,-27.8 32.60833333,-27.80833333 32.6,-27.80833333 32.6,-27.81666667 32.6,-27.825 32.6,-27.83333333 32.6,-27.84166667 32.6,-27.85 32.6,-27.85833333 32.59166667,-27.85833333 32.59166667,-27.86666667 32.59166667,-27.875 32.59166667,-27.88333333 32.59166667,-27.89166667 32.59166667,-27.9 32.59166667,-27.90833333 32.59166667,-27.91666667 32.59166667,-27.925 32.59166667,-27.93333333 32.59166667,-27.94166667 32.59166667,-27.95 32.59166667,-27.95833333 32.59166667,-27.96666667 32.58333333,-27.96666667 32.58333333,-27.975 32.58333333,-27.98333333 32.58333333,-27.99166667 32.58333333,-28.0 32.575,-28.0 32.575,-28.00833333 32.575,-28.01666667 32.575,-28.025 32.575,-28.03333333 32.575,-28.04166667 32.56666667,-28.04166667 32.56666667,-28.05 32.56666667,-28.05833333 32.56666667,-28.06666667 32.56666667,-28.075 32.55833333,-28.075 32.55833333,-28.08333333 32.55833333,-28.09166667 32.55833333,-28.1 32.55833333,-28.10833333 32.55833333,-28.11666667 32.55833333,-28.125 32.55833333,-28.13333333 32.55833333,-28.14166667 32.55833333,-28.15 32.55,-28.15 32.55,-28.15833333 32.55,-28.16666667 32.54166667,-28.16666667 32.54166667,-28.175 32.54166667,-28.18333333 32.53333333,-28.18333333 32.53333333,-28.19166667 32.53333333,-28.2 32.525,-28.2 32.525,-28.20833333 32.525,-28.21666667 32.51666667,-28.21666667 32.51666667,-28.225 32.51666667,-28.23333333 32.50833333,-28.23333333 32.50833333,-28.24166667 32.50833333,-28.25 32.5,-28.25 32.5,-28.25833333 32.49166667,-28.25833333 32.49166667,-28.26666667 32.49166667,-28.275 32.48333333,-28.275 32.48333333,-28.28333333 32.48333333,-28.29166667 32.475,-28.29166667 32.475,-28.3 32.46666667,-28.3 32.46666667,-28.30833333 32.46666667,-28.31666667 32.45833333,-28.31666667 32.45833333,-28.325 32.45833333,-28.33333333 32.45,-28.33333333 32.45,-28.34166667 32.44166667,-28.34166667 32.44166667,-28.35 32.43333333,-28.35 32.43333333,-28.35833333 32.43333333,-28.36666667 32.43333333,-28.375 32.425,-28.375 32.425,-28.38333333 32.425,-28.39166667 32.41666667,-28.39166667 32.41666667,-28.4 32.41666667,-28.40833333 32.425,-28.40833333 32.425,-28.41666667 32.425,-28.425 32.425,-28.43333333 32.425,-28.44166667 32.41666667,-28.44166667 32.41666667,-28.45 32.41666667,-28.45833333 32.41666667,-28.46666667 32.41666667,-28.475 32.41666667,-28.48333333 32.41666667,-28.49166667 32.40833333,-28.49166667 32.40833333,-28.5 32.40833333,-28.50833333 32.4,-28.50833333 32.4,-28.51666667 32.4,-28.525 32.4,-28.53333333 32.39166667,-28.53333333 32.39166667,-28.54166667 32.38333333,-28.54166667 32.38333333,-28.55 32.38333333,-28.55833333 32.375,-28.55833333 32.375,-28.56666667 32.36666667,-28.56666667 32.36666667,-28.575 32.35833333,-28.575 32.35833333,-28.58333333 32.35,-28.58333333 32.35,-28.59166667 32.34166667,-28.59166667 32.34166667,-28.6 32.33333333,-28.6 32.325,-28.6 32.325,-28.60833333 32.31666667,-28.60833333 32.31666667,-28.61666667 32.30833333,-28.61666667 32.30833333,-28.625 32.3,-28.625 32.3,-28.63333333 32.29166667,-28.63333333 32.29166667,-28.64166667 32.28333333,-28.64166667 32.28333333,-28.65 32.275,-28.65 32.26666667,-28.65 32.26666667,-28.65833333 32.25833333,-28.65833333 32.25833333,-28.66666667 32.25,-28.66666667 32.24166667,-28.66666667 32.24166667,-28.675 32.23333333,-28.675 32.23333333,-28.68333333 32.225,-28.68333333 32.225,-28.69166667 32.21666667,-28.69166667 32.21666667,-28.7 32.20833333,-28.7 32.20833333,-28.70833333 32.2,-28.70833333 32.2,-28.71666667 32.19166667,-28.71666667 32.19166667,-28.725 32.18333333,-28.725 32.18333333,-28.73333333 32.175,-28.73333333 32.175,-28.74166667 32.16666667,-28.74166667 32.15833333,-28.74166667 32.15833333,-28.75 32.15,-28.75 32.15,-28.75833333 32.14166667,-28.75833333 32.14166667,-28.76666667 32.13333333,-28.76666667 32.13333333,-28.775 32.125,-28.775 32.125,-28.78333333 32.11666667,-28.78333333 32.11666667,-28.79166667 32.10833333,-28.79166667 32.1,-28.79166667 32.1,-28.8 32.09166667,-28.8 32.09166667,-28.79166667 32.08333333,-28.79166667 32.08333333,-28.8 32.075,-28.8 32.075,-28.79166667 32.06666667,-28.79166667 32.06666667,-28.8 32.05833333,-28.8 32.05833333,-28.79166667 32.05,-28.79166667 32.04166667,-28.79166667 32.03333333,-28.79166667 32.03333333,-28.8 32.025,-28.8 32.025,-28.80833333 32.03333333,-28.80833333 32.03333333,-28.81666667 32.04166667,-28.81666667 32.04166667,-28.825 32.05,-28.825 32.05,-28.81666667 32.05,-28.80833333 32.05833333,-28.80833333 32.06666667,-28.80833333 32.075,-28.80833333 32.08333333,-28.80833333 32.08333333,-28.81666667 32.075,-28.81666667 32.075,-28.825 32.06666667,-28.825 32.06666667,-28.83333333 32.05833333,-28.83333333 32.05833333,-28.84166667 32.05,-28.84166667 32.04166667,-28.84166667 32.04166667,-28.85 32.04166667,-28.85833333 32.03333333,-28.85833333 32.03333333,-28.86666667 32.025,-28.86666667 32.025,-28.875 32.01666667,-28.875 32.00833333,-28.875 32.00833333,-28.88333333 32.0,-28.88333333 31.99166667,-28.88333333 31.99166667,-28.89166667 31.98333333,-28.89166667 31.975,-28.89166667 31.975,-28.9 31.96666667,-28.9 31.95833333,-28.9 31.95,-28.9 31.95,-28.90833333 31.94166667,-28.90833333 31.93333333,-28.90833333 31.93333333,-28.91666667 31.925,-28.91666667 31.91666667,-28.91666667 31.90833333,-28.91666667 31.90833333,-28.925 31.9,-28.925 31.89166667,-28.925 31.88333333,-28.925 31.875,-28.925 31.875,-28.93333333 31.86666667,-28.93333333 31.85833333,-28.93333333 31.85833333,-28.94166667 31.85,-28.94166667 31.84166667,-28.94166667 31.83333333,-28.94166667 31.825,-28.94166667 31.81666667,-28.94166667 31.80833333,-28.94166667 31.8,-28.94166667 31.79166667,-28.94166667 31.79166667,-28.93333333 31.78333333,-28.93333333 31.775,-28.93333333 31.775,-28.94166667 31.78333333,-28.94166667 31.78333333,-28.95 31.79166667,-28.95 31.79166667,-28.95833333 31.78333333,-28.95833333 31.775,-28.95833333 31.76666667,-28.95833333 31.76666667,-28.96666667 31.75833333,-28.96666667 31.75833333,-28.975 31.75,-28.975 31.75,-28.98333333 31.74166667,-28.98333333 31.74166667,-28.99166667 31.73333333,-28.99166667 31.73333333,-29.0 31.725,-29.0 31.725,-29.00833333 31.71666667,-29.00833333 31.71666667,-29.01666667 31.70833333,-29.01666667 31.70833333,-29.025 31.70833333,-29.03333333 31.7,-29.03333333 31.69166667,-29.03333333 31.69166667,-29.04166667 31.68333333,-29.04166667 31.68333333,-29.05 31.675,-29.05 31.675,-29.05833333 31.66666667,-29.05833333 31.66666667,-29.06666667 31.65833333,-29.06666667 31.65833333,-29.075 31.65,-29.075 31.65,-29.08333333 31.64166667,-29.08333333 31.63333333,-29.08333333 31.63333333,-29.09166667 31.63333333,-29.1 31.625,-29.1 31.61666667,-29.1 31.61666667,-29.10833333 31.60833333,-29.10833333 31.60833333,-29.11666667 31.60833333,-29.125 31.60833333,-29.13333333 31.6,-29.13333333 31.6,-29.14166667 31.59166667,-29.14166667 31.59166667,-29.15 31.58333333,-29.15 31.58333333,-29.15833333 31.575,-29.15833333 31.575,-29.16666667 31.56666667,-29.16666667 31.56666667,-29.175 31.55833333,-29.175 31.55833333,-29.18333333 31.55,-29.18333333 31.54166667,-29.18333333 31.54166667,-29.19166667 31.53333333,-29.19166667 31.53333333,-29.2 31.525,-29.2 31.525,-29.20833333 31.51666667,-29.20833333 31.51666667,-29.21666667 31.50833333,-29.21666667 31.5,-29.21666667 31.49166667,-29.21666667 31.49166667,-29.225 31.49166667,-29.23333333 31.49166667,-29.24166667 31.48333333,-29.24166667 31.48333333,-29.25 31.475,-29.25 31.46666667,-29.25 31.46666667,-29.25833333 31.45833333,-29.25833333 31.45833333,-29.26666667 31.45,-29.26666667 31.44166667,-29.26666667 31.44166667,-29.275 31.44166667,-29.28333333 31.44166667,-29.29166667 31.43333333,-29.29166667 31.43333333,-29.3 31.425,-29.3 31.425,-29.30833333 31.41666667,-29.30833333 31.40833333,-29.30833333 31.40833333,-29.31666667 31.40833333,-29.325 31.4,-29.325 31.39166667,-29.325 31.39166667,-29.33333333 31.38333333,-29.33333333 31.38333333,-29.34166667 31.375,-29.34166667 31.36666667,-29.34166667 31.36666667,-29.35 31.36666667,-29.35833333 31.35833333,-29.35833333 31.35833333,-29.36666667 31.35,-29.36666667 31.35,-29.375 31.34166667,-29.375 31.33333333,-29.375 31.33333333,-29.38333333 31.33333333,-29.39166667 31.33333333,-29.4 31.325,-29.4 31.325,-29.40833333 31.31666667,-29.40833333 31.31666667,-29.41666667 31.30833333,-29.41666667 31.30833333,-29.425 31.3,-29.425 31.3,-29.43333333 31.3,-29.44166667 31.29166667,-29.44166667 31.29166667,-29.45 31.28333333,-29.45 31.28333333,-29.45833333 31.275,-29.45833333 31.275,-29.46666667 31.26666667,-29.46666667 31.26666667,-29.475 31.26666667,-29.48333333 31.25833333,-29.48333333 31.25833333,-29.49166667 31.25,-29.49166667 31.25,-29.5 31.24166667,-29.5 31.24166667,-29.50833333 31.23333333,-29.50833333 31.23333333,-29.51666667 31.23333333,-29.525 31.225,-29.525 31.225,-29.53333333 31.225,-29.54166667 31.21666667,-29.54166667 31.21666667,-29.55 31.20833333,-29.55 31.20833333,-29.55833333 31.2,-29.55833333 31.19166667,-29.55833333 31.19166667,-29.56666667 31.18333333,-29.56666667 31.18333333,-29.575 31.18333333,-29.58333333 31.175,-29.58333333 31.175,-29.59166667 31.16666667,-29.59166667 31.16666667,-29.6 31.16666667,-29.60833333 31.15833333,-29.60833333 31.15833333,-29.61666667 31.15,-29.61666667 31.15,-29.625 31.14166667,-29.625 31.14166667,-29.63333333 31.14166667,-29.64166667 31.13333333,-29.64166667 31.13333333,-29.65 31.125,-29.65 31.125,-29.65833333 31.125,-29.66666667 31.11666667,-29.66666667 31.11666667,-29.675 31.11666667,-29.68333333 31.10833333,-29.68333333 31.10833333,-29.69166667 31.10833333,-29.7 31.1,-29.7 31.1,-29.70833333 31.09166667,-29.70833333 31.09166667,-29.71666667 31.09166667,-29.725 31.09166667,-29.73333333 31.08333333,-29.73333333 31.08333333,-29.74166667 31.075,-29.74166667 31.075,-29.75 31.075,-29.75833333 31.06666667,-29.75833333 31.06666667,-29.76666667 31.05833333,-29.76666667 31.05833333,-29.775 31.05833333,-29.78333333 31.05,-29.78333333 31.05,-29.79166667 31.05,-29.8 31.04166667,-29.8 31.04166667,-29.80833333 31.03333333,-29.80833333 31.025,-29.80833333 31.01666667,-29.80833333 31.01666667,-29.81666667 31.025,-29.81666667 31.03333333,-29.81666667 31.04166667,-29.81666667 31.04166667,-29.825 31.03333333,-29.825 31.03333333,-29.83333333 31.03333333,-29.84166667 31.04166667,-29.84166667 31.04166667,-29.85 31.04166667,-29.85833333 31.03333333,-29.85833333 31.03333333,-29.86666667 31.025,-29.86666667 31.01666667,-29.86666667 31.00833333,-29.86666667 31.00833333,-29.875 31.01666667,-29.875 31.01666667,-29.88333333 31.00833333,-29.88333333 31.00833333,-29.89166667 31.0,-29.89166667 31.0,-29.9 31.00833333,-29.9 31.00833333,-29.90833333 31.01666667,-29.90833333 31.01666667,-29.9 31.025,-29.9 31.025,-29.89166667 31.03333333,-29.89166667 31.04166667,-29.89166667 31.04166667,-29.9 31.04166667,-29.90833333 31.03333333,-29.90833333 31.03333333,-29.91666667 31.025,-29.91666667 31.025,-29.925 31.01666667,-29.925 31.01666667,-29.93333333 31.00833333,-29.93333333 31.00833333,-29.94166667 31.0,-29.94166667 31.0,-29.95 30.99166667,-29.95 30.99166667,-29.95833333 30.98333333,-29.95833333 30.98333333,-29.96666667 30.975,-29.96666667 30.975,-29.975 30.96666667,-29.975 30.96666667,-29.98333333 30.96666667,-29.99166667 30.95833333,-29.99166667 30.95,-29.99166667 30.95,-30.0 30.94166667,-30.0 30.94166667,-30.00833333 30.93333333,-30.00833333 30.93333333,-30.01666667 30.925,-30.01666667 30.925,-30.025 30.91666667,-30.025 30.91666667,-30.03333333 30.90833333,-30.03333333 30.9,-30.03333333 30.9,-30.04166667 30.89166667,-30.04166667 30.89166667,-30.05 30.89166667,-30.05833333 30.88333333,-30.05833333 30.88333333,-30.06666667 30.875,-30.06666667 30.875,-30.075 30.875,-30.08333333 30.86666667,-30.08333333 30.86666667,-30.09166667 30.85833333,-30.09166667 30.85833333,-30.1 30.85833333,-30.10833333 30.85,-30.10833333 30.85,-30.11666667 30.85,-30.125 30.85,-30.13333333 30.84166667,-30.13333333 30.84166667,-30.14166667 30.83333333,-30.14166667 30.83333333,-30.15 30.83333333,-30.15833333 30.825,-30.15833333 30.825,-30.16666667 30.81666667,-30.16666667 30.81666667,-30.175 30.81666667,-30.18333333 30.80833333,-30.18333333 30.80833333,-30.19166667 30.80833333,-30.2 30.8,-30.2 30.8,-30.20833333 30.8,-30.21666667 30.8,-30.225 30.79166667,-30.225 30.79166667,-30.23333333 30.79166667,-30.24166667 30.78333333,-30.24166667 30.78333333,-30.25 30.775,-30.25 30.775,-30.25833333 30.76666667,-30.25833333 30.76666667,-30.26666667 30.76666667,-30.275 30.75833333,-30.275 30.75833333,-30.28333333 30.75833333,-30.29166667 30.75,-30.29166667 30.75,-30.3 30.75,-30.30833333 30.74166667,-30.30833333 30.74166667,-30.31666667 30.74166667,-30.325 30.74166667,-30.33333333 30.73333333,-30.33333333 30.73333333,-30.34166667 30.725,-30.34166667 30.725,-30.35 30.71666667,-30.35 30.71666667,-30.35833333 30.71666667,-30.36666667 30.70833333,-30.36666667 30.70833333,-30.375 30.7,-30.375 30.7,-30.38333333 30.7,-30.39166667 30.69166667,-30.39166667 30.69166667,-30.4 30.68333333,-30.4 30.68333333,-30.40833333 30.68333333,-30.41666667 30.675,-30.41666667 30.675,-30.425 30.675,-30.43333333 30.66666667,-30.43333333 30.66666667,-30.44166667 30.65833333,-30.44166667 30.65833333,-30.45 30.65,-30.45 30.65,-30.45833333 30.65,-30.46666667 30.65,-30.475 30.64166667,-30.475 30.64166667,-30.48333333 30.63333333,-30.48333333 30.63333333,-30.49166667 30.63333333,-30.5 30.625,-30.5 30.625,-30.50833333 30.625,-30.51666667 30.61666667,-30.51666667 30.61666667,-30.525 30.60833333,-30.525 30.60833333,-30.53333333 30.60833333,-30.54166667 30.6,-30.54166667 30.6,-30.55 30.59166667,-30.55 30.59166667,-30.55833333 30.58333333,-30.55833333 30.58333333,-30.56666667 30.575,-30.56666667 30.575,-30.575 30.575,-30.58333333 30.56666667,-30.58333333 30.56666667,-30.59166667 30.56666667,-30.6 30.55833333,-30.6 30.55833333,-30.60833333 30.55,-30.60833333 30.55,-30.61666667 30.54166667,-30.61666667 30.54166667,-30.625 30.54166667,-30.63333333 30.53333333,-30.63333333 30.53333333,-30.64166667 30.53333333,-30.65 30.525,-30.65 30.525,-30.65833333 30.51666667,-30.65833333 30.51666667,-30.66666667 30.50833333,-30.66666667 30.50833333,-30.675 30.50833333,-30.68333333 30.5,-30.68333333 30.5,-30.69166667 30.49166667,-30.69166667 30.49166667,-30.7 30.48333333,-30.7 30.48333333,-30.70833333 30.48333333,-30.71666667 30.475,-30.71666667 30.475,-30.725 30.46666667,-30.725 30.46666667,-30.73333333 30.45833333,-30.73333333 30.45833333,-30.74166667 30.45833333,-30.75 30.45,-30.75 30.45,-30.75833333 30.45,-30.76666667 30.44166667,-30.76666667 30.44166667,-30.775 30.43333333,-30.775 30.43333333,-30.78333333 30.425,-30.78333333 30.425,-30.79166667 30.41666667,-30.79166667 30.41666667,-30.8 30.41666667,-30.80833333 30.40833333,-30.80833333 30.40833333,-30.81666667 30.40833333,-30.825 30.4,-30.825 30.4,-30.83333333 30.4,-30.84166667 30.39166667,-30.84166667 30.39166667,-30.85 30.38333333,-30.85 30.38333333,-30.85833333 30.375,-30.85833333 30.375,-30.86666667 30.375,-30.875 30.36666667,-30.875 30.35833333,-30.875 30.35833333,-30.88333333 30.35833333,-30.89166667 30.35,-30.89166667 30.35,-30.9 30.34166667,-30.9 30.34166667,-30.90833333 30.33333333,-30.90833333 30.33333333,-30.91666667 30.325,-30.91666667 30.325,-30.925 30.31666667,-30.925 30.31666667,-30.93333333 30.30833333,-30.93333333 30.30833333,-30.94166667 30.3,-30.94166667 30.3,-30.95 30.3,-30.95833333 30.3,-30.96666667 30.29166667,-30.96666667 30.28333333,-30.96666667 30.28333333,-30.975 30.28333333,-30.98333333 30.275,-30.98333333 30.275,-30.99166667 30.26666667,-30.99166667 30.26666667,-31.0 30.26666667,-31.00833333 30.25833333,-31.00833333 30.25833333,-31.01666667 30.25,-31.01666667 30.25,-31.025 30.24166667,-31.025 30.24166667,-31.03333333 30.23333333,-31.03333333 30.23333333,-31.04166667 30.23333333,-31.05 30.225,-31.05 30.225,-31.05833333 30.21666667,-31.05833333 30.21666667,-31.06666667 30.20833333,-31.06666667 30.20833333,-31.075 30.2,-31.075 30.2,-31.08333333 30.19166667,-31.08333333 30.19166667,-31.09166667 30.18333333,-31.09166667 30.18333333,-31.1 30.175,-31.1 30.175,-31.10833333 30.175,-31.11666667 30.16666667,-31.11666667 30.15833333,-31.11666667 30.15833333,-31.125 30.15833333,-31.13333333 30.15,-31.13333333 30.15,-31.14166667 30.14166667,-31.14166667 30.14166667,-31.15 30.13333333,-31.15 30.13333333,-31.15833333 30.125,-31.15833333 30.125,-31.16666667 30.125,-31.175 30.11666667,-31.175 30.11666667,-31.18333333 30.10833333,-31.18333333 30.1,-31.18333333 30.1,-31.19166667 30.09166667,-31.19166667 30.09166667,-31.2 30.09166667,-31.20833333 30.08333333,-31.20833333 30.08333333,-31.21666667 30.075,-31.21666667 30.06666667,-31.21666667 30.06666667,-31.225 30.06666667,-31.23333333 30.06666667,-31.24166667 30.05833333,-31.24166667 30.05,-31.24166667 30.05,-31.25 30.04166667,-31.25 30.04166667,-31.25833333 30.04166667,-31.26666667 30.03333333,-31.26666667 30.03333333,-31.275 30.025,-31.275 30.025,-31.28333333 30.01666667,-31.28333333 30.00833333,-31.28333333 30.00833333,-31.29166667 30.00833333,-31.3 30.0,-31.3 30.0,-31.30833333 29.99166667,-31.30833333 29.99166667,-31.31666667 29.98333333,-31.31666667 29.975,-31.31666667 29.96666667,-31.31666667 29.96666667,-31.325 29.96666667,-31.33333333 29.95833333,-31.33333333 29.95833333,-31.34166667 29.95,-31.34166667 29.95,-31.35 29.94166667,-31.35 29.94166667,-31.35833333 29.93333333,-31.35833333 29.925,-31.35833333 29.925,-31.36666667 29.91666667,-31.36666667 29.91666667,-31.375 29.90833333,-31.375 29.90833333,-31.38333333 29.9,-31.38333333 29.9,-31.39166667 29.89166667,-31.39166667 29.89166667,-31.4 29.88333333,-31.4 29.875,-31.4 29.875,-31.40833333 29.86666667,-31.40833333 29.86666667,-31.41666667 29.85833333,-31.41666667 29.85833333,-31.425 29.85,-31.425 29.84166667,-31.425 29.84166667,-31.43333333 29.83333333,-31.43333333 29.825,-31.43333333 29.81666667,-31.43333333 29.80833333,-31.43333333 29.8,-31.43333333 29.8,-31.44166667 29.79166667,-31.44166667 29.78333333,-31.44166667 29.775,-31.44166667 29.76666667,-31.44166667 29.76666667,-31.45 29.75833333,-31.45 29.75833333,-31.45833333 29.75,-31.45833333 29.74166667,-31.45833333 29.74166667,-31.46666667 29.73333333,-31.46666667 29.73333333,-31.475 29.725,-31.475 29.725,-31.48333333 29.725,-31.49166667 29.71666667,-31.49166667 29.71666667,-31.5 29.70833333,-31.5 29.70833333,-31.50833333 29.7,-31.50833333 29.7,-31.51666667 29.69166667,-31.51666667 29.68333333,-31.51666667 29.68333333,-31.525 29.68333333,-31.53333333 29.675,-31.53333333 29.675,-31.54166667 29.66666667,-31.54166667 29.66666667,-31.55 29.65833333,-31.55 29.65,-31.55 29.65,-31.55833333 29.64166667,-31.55833333 29.63333333,-31.55833333 29.63333333,-31.56666667 29.63333333,-31.575 29.625,-31.575 29.625,-31.58333333 29.61666667,-31.58333333 29.61666667,-31.59166667 29.60833333,-31.59166667 29.60833333,-31.6 29.6,-31.6 29.59166667,-31.6 29.59166667,-31.60833333 29.58333333,-31.60833333 29.575,-31.60833333 29.575,-31.61666667 29.56666667,-31.61666667 29.55833333,-31.61666667 29.55833333,-31.625 29.55,-31.625 29.55,-31.63333333 29.55,-31.64166667 29.54166667,-31.64166667 29.54166667,-31.65 29.53333333,-31.65 29.525,-31.65 29.51666667,-31.65 29.51666667,-31.65833333 29.50833333,-31.65833333 29.5,-31.65833333 29.5,-31.66666667 29.49166667,-31.66666667 29.48333333,-31.66666667 29.475,-31.66666667 29.46666667,-31.66666667 29.46666667,-31.65833333 29.45833333,-31.65833333 29.45833333,-31.66666667 29.45,-31.66666667 29.45,-31.675 29.44166667,-31.675 29.44166667,-31.68333333 29.43333333,-31.68333333 29.425,-31.68333333 29.41666667,-31.68333333 29.40833333,-31.68333333 29.40833333,-31.69166667 29.41666667,-31.69166667 29.425,-31.69166667 29.425,-31.7 29.41666667,-31.7 29.41666667,-31.70833333 29.40833333,-31.70833333 29.40833333,-31.71666667 29.4,-31.71666667 29.4,-31.725 29.4,-31.73333333 29.39166667,-31.73333333 29.39166667,-31.74166667 29.38333333,-31.74166667 29.375,-31.74166667 29.375,-31.75 29.36666667,-31.75 29.36666667,-31.75833333 29.35833333,-31.75833333 29.35833333,-31.76666667 29.35833333,-31.775 29.35833333,-31.78333333 29.35833333,-31.79166667 29.35,-31.79166667 29.35,-31.8 29.34166667,-31.8 29.33333333,-31.8 29.325,-31.8 29.325,-31.80833333 29.31666667,-31.80833333 29.31666667,-31.81666667 29.31666667,-31.825 29.30833333,-31.825 29.30833333,-31.83333333 29.3,-31.83333333 29.29166667,-31.83333333 29.29166667,-31.84166667 29.28333333,-31.84166667 29.28333333,-31.85 29.275,-31.85 29.275,-31.85833333 29.26666667,-31.85833333 29.26666667,-31.86666667 29.26666667,-31.875 29.26666667,-31.88333333 29.25833333,-31.88333333 29.25,-31.88333333 29.25,-31.89166667 29.24166667,-31.89166667 29.24166667,-31.9 29.24166667,-31.90833333 29.23333333,-31.90833333 29.23333333,-31.91666667 29.225,-31.91666667 29.225,-31.925 29.225,-31.93333333 29.21666667,-31.93333333 29.21666667,-31.94166667 29.20833333,-31.94166667 29.20833333,-31.95 29.2,-31.95 29.19166667,-31.95 29.18333333,-31.95 29.18333333,-31.95833333 29.175,-31.95833333 29.175,-31.96666667 29.16666667,-31.96666667 29.16666667,-31.975 29.15833333,-31.975 29.15833333,-31.98333333 29.15,-31.98333333 29.15,-31.99166667 29.14166667,-31.99166667 29.14166667,-32.0 29.13333333,-32.0 29.13333333,-32.00833333 29.13333333,-32.01666667 29.125,-32.01666667 29.125,-32.025 29.11666667,-32.025 29.11666667,-32.03333333 29.10833333,-32.03333333 29.10833333,-32.04166667 29.10833333,-32.05 29.1,-32.05 29.1,-32.05833333 29.09166667,-32.05833333 29.09166667,-32.06666667 29.09166667,-32.075 29.08333333,-32.075 29.08333333,-32.08333333 29.075,-32.08333333 29.06666667,-32.08333333 29.06666667,-32.09166667 29.06666667,-32.1 29.05833333,-32.1 29.05,-32.1 29.05,-32.10833333 29.04166667,-32.10833333 29.04166667,-32.11666667 29.03333333,-32.11666667 29.025,-32.11666667 29.025,-32.125 29.01666667,-32.125 29.01666667,-32.13333333 29.00833333,-32.13333333 29.00833333,-32.14166667 29.00833333,-32.15 29.0,-32.15 29.0,-32.15833333 28.99166667,-32.15833333 28.99166667,-32.16666667 28.98333333,-32.16666667 28.98333333,-32.175 28.975,-32.175 28.975,-32.18333333 28.96666667,-32.18333333 28.95833333,-32.18333333 28.95833333,-32.19166667 28.95,-32.19166667 28.95,-32.2 28.95,-32.20833333 28.94166667,-32.20833333 28.94166667,-32.21666667 28.94166667,-32.225 28.93333333,-32.225 28.925,-32.225 28.925,-32.23333333 28.91666667,-32.23333333 28.91666667,-32.24166667 28.90833333,-32.24166667 28.90833333,-32.25 28.9,-32.25 28.89166667,-32.25 28.89166667,-32.25833333 28.89166667,-32.26666667 28.88333333,-32.26666667 28.88333333,-32.275 28.875,-32.275 28.875,-32.28333333 28.86666667,-32.28333333 28.86666667,-32.29166667 28.85833333,-32.29166667 28.85833333,-32.3 28.85,-32.3 28.84166667,-32.3 28.83333333,-32.3 28.83333333,-32.30833333 28.825,-32.30833333 28.825,-32.31666667 28.81666667,-32.31666667 28.81666667,-32.325 28.81666667,-32.33333333 28.80833333,-32.33333333 28.8,-32.33333333 28.8,-32.34166667 28.79166667,-32.34166667 28.79166667,-32.33333333 28.78333333,-32.33333333 28.78333333,-32.34166667 28.78333333,-32.35 28.775,-32.35 28.775,-32.35833333 28.775,-32.36666667 28.76666667,-32.36666667 28.75833333,-32.36666667 28.75833333,-32.375 28.75,-32.375 28.75,-32.38333333 28.75,-32.39166667 28.74166667,-32.39166667 28.74166667,-32.4 28.73333333,-32.4 28.725,-32.4 28.71666667,-32.4 28.71666667,-32.40833333 28.71666667,-32.41666667 28.70833333,-32.41666667 28.70833333,-32.425 28.7,-32.425 28.7,-32.43333333 28.69166667,-32.43333333 28.68333333,-32.43333333 28.68333333,-32.44166667 28.68333333,-32.45 28.675,-32.45 28.675,-32.44166667 28.66666667,-32.44166667 28.66666667,-32.45 28.65833333,-32.45 28.65833333,-32.45833333 28.65833333,-32.46666667 28.65,-32.46666667 28.65,-32.475 28.65,-32.48333333 28.64166667,-32.48333333 28.63333333,-32.48333333 28.63333333,-32.49166667 28.625,-32.49166667 28.61666667,-32.49166667 28.60833333,-32.49166667 28.60833333,-32.5 28.6,-32.5 28.6,-32.50833333 28.6,-32.51666667 28.59166667,-32.51666667 28.58333333,-32.51666667 28.58333333,-32.525 28.58333333,-32.53333333 28.575,-32.53333333 28.575,-32.54166667 28.56666667,-32.54166667 28.56666667,-32.55 28.55833333,-32.55 28.55,-32.55 28.55,-32.55833333 28.55,-32.56666667 28.55,-32.575 28.54166667,-32.575 28.53333333,-32.575 28.53333333,-32.58333333 28.525,-32.58333333 28.525,-32.59166667 28.51666667,-32.59166667 28.51666667,-32.6 28.50833333,-32.6 28.50833333,-32.60833333 28.5,-32.60833333 28.49166667,-32.60833333 28.48333333,-32.60833333 28.48333333,-32.61666667 28.475,-32.61666667 28.46666667,-32.61666667 28.46666667,-32.625 28.45833333,-32.625 28.45,-32.625 28.44166667,-32.625 28.43333333,-32.625 28.43333333,-32.63333333 28.43333333,-32.64166667 28.425,-32.64166667 28.425,-32.65 28.41666667,-32.65 28.41666667,-32.65833333 28.40833333,-32.65833333 28.40833333,-32.66666667 28.4,-32.66666667 28.39166667,-32.66666667 28.39166667,-32.675 28.38333333,-32.675 28.38333333,-32.68333333 28.375,-32.68333333 28.375,-32.69166667 28.375,-32.7 28.375,-32.70833333 28.36666667,-32.70833333 28.35833333,-32.70833333 28.35,-32.70833333 28.34166667,-32.70833333 28.33333333,-32.70833333 28.33333333,-32.71666667 28.325,-32.71666667 28.325,-32.725 28.31666667,-32.725 28.30833333,-32.725 28.3,-32.725 28.3,-32.73333333 28.3,-32.74166667 28.29166667,-32.74166667 28.28333333,-32.74166667 28.28333333,-32.75 28.275,-32.75 28.275,-32.75833333 28.26666667,-32.75833333 28.25833333,-32.75833333 28.25833333,-32.76666667 28.25,-32.76666667 28.24166667,-32.76666667 28.24166667,-32.775 28.23333333,-32.775 28.225,-32.775 28.21666667,-32.775 28.21666667,-32.78333333 28.20833333,-32.78333333 28.2,-32.78333333 28.19166667,-32.78333333 28.18333333,-32.78333333 28.175,-32.78333333 28.175,-32.79166667 28.16666667,-32.79166667 28.15833333,-32.79166667 28.15833333,-32.8 28.15,-32.8 28.14166667,-32.8 28.14166667,-32.80833333 28.13333333,-32.80833333 28.13333333,-32.81666667 28.125,-32.81666667 28.125,-32.825 28.11666667,-32.825 28.11666667,-32.83333333 28.11666667,-32.84166667 28.10833333,-32.84166667 28.10833333,-32.85 28.10833333,-32.85833333 28.10833333,-32.86666667 28.10833333,-32.875 28.1,-32.875 28.1,-32.88333333 28.1,-32.89166667 28.09166667,-32.89166667 28.09166667,-32.9 28.08333333,-32.9 28.075,-32.9 28.075,-32.90833333 28.06666667,-32.90833333 28.06666667,-32.91666667 28.05833333,-32.91666667 28.05833333,-32.925 28.05,-32.925 28.04166667,-32.925 28.04166667,-32.93333333 28.03333333,-32.93333333 28.025,-32.93333333 28.025,-32.94166667 28.025,-32.95 28.01666667,-32.95 28.01666667,-32.95833333 28.00833333,-32.95833333 28.0,-32.95833333 27.99166667,-32.95833333 27.99166667,-32.96666667 27.98333333,-32.96666667 27.975,-32.96666667 27.975,-32.975 27.96666667,-32.975 27.95833333,-32.975 27.95833333,-32.98333333 27.95,-32.98333333 27.94166667,-32.98333333 27.93333333,-32.98333333 27.93333333,-32.99166667 27.94166667,-32.99166667 27.95,-32.99166667 27.95,-33.0 27.94166667,-33.0 27.93333333,-33.0 27.93333333,-33.00833333 27.925,-33.00833333 27.925,-33.01666667 27.91666667,-33.01666667 27.91666667,-33.025 27.90833333,-33.025 27.90833333,-33.03333333 27.90833333,-33.04166667 27.9,-33.04166667 27.89166667,-33.04166667 27.89166667,-33.05 27.88333333,-33.05 27.875,-33.05 27.875,-33.05833333 27.86666667,-33.05833333 27.85833333,-33.05833333 27.85833333,-33.06666667 27.85,-33.06666667 27.84166667,-33.06666667 27.84166667,-33.075 27.83333333,-33.075 27.825,-33.075 27.825,-33.08333333 27.81666667,-33.08333333 27.80833333,-33.08333333 27.80833333,-33.09166667 27.8,-33.09166667 27.79166667,-33.09166667 27.79166667,-33.1 27.78333333,-33.1 27.775,-33.1 27.76666667,-33.1 27.76666667,-33.10833333 27.75833333,-33.10833333 27.75,-33.10833333 27.75,-33.11666667 27.74166667,-33.11666667 27.73333333,-33.11666667 27.725,-33.11666667 27.725,-33.125 27.725,-33.13333333 27.71666667,-33.13333333 27.70833333,-33.13333333 27.70833333,-33.14166667 27.7,-33.14166667 27.7,-33.15 27.7,-33.15833333 27.69166667,-33.15833333 27.68333333,-33.15833333 27.675,-33.15833333 27.675,-33.16666667 27.66666667,-33.16666667 27.66666667,-33.175 27.65833333,-33.175 27.65833333,-33.18333333 27.65,-33.18333333 27.65,-33.19166667 27.64166667,-33.19166667 27.63333333,-33.19166667 27.63333333,-33.2 27.625,-33.2 27.625,-33.20833333 27.61666667,-33.20833333 27.61666667,-33.21666667 27.60833333,-33.21666667 27.6,-33.21666667 27.6,-33.225 27.59166667,-33.225 27.58333333,-33.225 27.575,-33.225 27.575,-33.23333333 27.56666667,-33.23333333 27.56666667,-33.24166667 27.55833333,-33.24166667 27.55,-33.24166667 27.55,-33.25 27.54166667,-33.25 27.53333333,-33.25 27.53333333,-33.25833333 27.525,-33.25833333 27.51666667,-33.25833333 27.51666667,-33.26666667 27.50833333,-33.26666667 27.50833333,-33.275 27.5,-33.275 27.5,-33.28333333 27.49166667,-33.28333333 27.49166667,-33.275 27.48333333,-33.275 27.475,-33.275 27.475,-33.28333333 27.46666667,-33.28333333 27.45833333,-33.28333333 27.45833333,-33.29166667 27.46666667,-33.29166667 27.475,-33.29166667 27.48333333,-33.29166667 27.48333333,-33.3 27.475,-33.3 27.46666667,-33.3 27.46666667,-33.30833333 27.45833333,-33.30833333 27.45,-33.30833333 27.45,-33.31666667 27.44166667,-33.31666667 27.43333333,-33.31666667 27.43333333,-33.325 27.425,-33.325 27.425,-33.33333333 27.41666667,-33.33333333 27.41666667,-33.34166667 27.40833333,-33.34166667 27.4,-33.34166667 27.4,-33.35 27.39166667,-33.35 27.38333333,-33.35 27.375,-33.35 27.375,-33.35833333 27.36666667,-33.35833333 27.35833333,-33.35833333 27.35833333,-33.36666667 27.35,-33.36666667 27.34166667,-33.36666667 27.34166667,-33.375 27.33333333,-33.375 27.33333333,-33.38333333 27.325,-33.38333333 27.31666667,-33.38333333 27.30833333,-33.38333333 27.30833333,-33.39166667 27.3,-33.39166667 27.3,-33.4 27.29166667,-33.4 27.29166667,-33.40833333 27.28333333,-33.40833333 27.275,-33.40833333 27.275,-33.41666667 27.26666667,-33.41666667 27.26666667,-33.425 27.25833333,-33.425 27.25,-33.425 27.25,-33.43333333 27.24166667,-33.43333333 27.23333333,-33.43333333 27.23333333,-33.44166667 27.225,-33.44166667 27.225,-33.45 27.21666667,-33.45 27.21666667,-33.45833333 27.20833333,-33.45833333 27.20833333,-33.46666667 27.2,-33.46666667 27.19166667,-33.46666667 27.18333333,-33.46666667 27.175,-33.46666667 27.175,-33.475 27.16666667,-33.475 27.15833333,-33.475 27.15833333,-33.48333333 27.15,-33.48333333 27.14166667,-33.48333333 27.14166667,-33.49166667 27.13333333,-33.49166667 27.125,-33.49166667 27.11666667,-33.49166667 27.11666667,-33.5 27.125,-33.5 27.125,-33.50833333 27.125,-33.51666667 27.11666667,-33.51666667 27.11666667,-33.525 27.10833333,-33.525 27.1,-33.525 27.09166667,-33.525 27.09166667,-33.53333333 27.08333333,-33.53333333 27.075,-33.53333333 27.06666667,-33.53333333 27.05833333,-33.53333333 27.05833333,-33.54166667 27.05,-33.54166667 27.04166667,-33.54166667 27.04166667,-33.55 27.04166667,-33.55833333 27.03333333,-33.55833333 27.025,-33.55833333 27.01666667,-33.55833333 27.01666667,-33.56666667 27.00833333,-33.56666667 27.00833333,-33.575 27.0,-33.575 27.0,-33.56666667 26.99166667,-33.56666667 26.98333333,-33.56666667 26.98333333,-33.575 26.975,-33.575 26.96666667,-33.575 26.95833333,-33.575 26.95,-33.575 26.95,-33.58333333 26.94166667,-33.58333333 26.93333333,-33.58333333 26.925,-33.58333333 26.925,-33.59166667 26.91666667,-33.59166667 26.91666667,-33.6 26.90833333,-33.6 26.9,-33.6 26.9,-33.60833333 26.89166667,-33.60833333 26.89166667,-33.61666667 26.88333333,-33.61666667 26.88333333,-33.625 26.875,-33.625 26.86666667,-33.625 26.85833333,-33.625 26.85833333,-33.63333333 26.85,-33.63333333 26.84166667,-33.63333333 26.83333333,-33.63333333 26.825,-33.63333333 26.81666667,-33.63333333 26.80833333,-33.63333333 26.80833333,-33.64166667 26.8,-33.64166667 26.79166667,-33.64166667 26.78333333,-33.64166667 26.775,-33.64166667 26.76666667,-33.64166667 26.76666667,-33.65 26.75833333,-33.65 26.75,-33.65 26.74166667,-33.65 26.74166667,-33.65833333 26.73333333,-33.65833333 26.725,-33.65833333 26.725,-33.66666667 26.71666667,-33.66666667 26.70833333,-33.66666667 26.70833333,-33.675 26.7,-33.675 26.7,-33.68333333 26.69166667,-33.68333333 26.68333333,-33.68333333 26.675,-33.68333333 26.675,-33.69166667 26.66666667,-33.69166667 26.65833333,-33.69166667 26.65833333,-33.7 26.65,-33.7 26.64166667,-33.7 26.64166667,-33.70833333 26.63333333,-33.70833333 26.63333333,-33.71666667 26.625,-33.71666667 26.61666667,-33.71666667 26.60833333,-33.71666667 26.60833333,-33.725 26.6,-33.725 26.59166667,-33.725 26.59166667,-33.73333333 26.58333333,-33.73333333 26.575,-33.73333333 26.575,-33.74166667 26.56666667,-33.74166667 26.55833333,-33.74166667 26.55833333,-33.75 26.55,-33.75 26.54166667,-33.75 26.53333333,-33.75 26.53333333,-33.75833333 26.525,-33.75833333 26.51666667,-33.75833333 26.50833333,-33.75833333 26.5,-33.75833333 26.5,-33.76666667 26.49166667,-33.76666667 26.48333333,-33.76666667 26.475,-33.76666667 26.475,-33.775 26.46666667,-33.775 26.45833333,-33.775 26.45,-33.775 26.45,-33.76666667 26.44166667,-33.76666667 26.43333333,-33.76666667 26.425,-33.76666667 26.41666667,-33.76666667 26.40833333,-33.76666667 26.40833333,-33.75833333 26.4,-33.75833333 26.39166667,-33.75833333 26.38333333,-33.75833333 26.375,-33.75833333 26.36666667,-33.75833333 26.35833333,-33.75833333 26.35,-33.75833333 26.35,-33.76666667 26.34166667,-33.76666667 26.33333333,-33.76666667 26.325,-33.76666667 26.31666667,-33.76666667 26.30833333,-33.76666667 26.3,-33.76666667 26.29166667,-33.76666667 26.29166667,-33.75833333 26.28333333,-33.75833333 26.275,-33.75833333 26.26666667,-33.75833333 26.26666667,-33.75 26.25833333,-33.75 26.25,-33.75 26.25,-33.74166667 26.24166667,-33.74166667 26.23333333,-33.74166667 26.225,-33.74166667 26.225,-33.73333333 26.21666667,-33.73333333 26.20833333,-33.73333333 26.2,-33.73333333 26.2,-33.725 26.19166667,-33.725 26.18333333,-33.725 26.175,-33.725 26.16666667,-33.725 26.16666667,-33.71666667 26.15833333,-33.71666667 26.15,-33.71666667 26.14166667,-33.71666667 26.13333333,-33.71666667 26.125,-33.71666667 26.125,-33.70833333 26.11666667,-33.70833333 26.10833333,-33.70833333 26.1,-33.70833333 26.09166667,-33.70833333 26.08333333,-33.70833333 26.075,-33.70833333 26.06666667,-33.70833333 26.05833333,-33.70833333 26.05,-33.70833333 26.04166667,-33.70833333 26.03333333,-33.70833333 26.025,-33.70833333 26.01666667,-33.70833333 26.00833333,-33.70833333 26.0,-33.70833333 25.99166667,-33.70833333 25.98333333,-33.70833333 25.975,-33.70833333 25.96666667,-33.70833333 25.95833333,-33.70833333 25.95,-33.70833333 25.94166667,-33.70833333 25.93333333,-33.70833333 25.925,-33.70833333 25.91666667,-33.70833333 25.91666667,-33.71666667 25.90833333,-33.71666667 25.9,-33.71666667 25.89166667,-33.71666667 25.88333333,-33.71666667 25.875,-33.71666667 25.86666667,-33.71666667 25.85833333,-33.71666667 25.85,-33.71666667 25.85,-33.725 25.84166667,-33.725 25.83333333,-33.725 25.825,-33.725 25.825,-33.73333333 25.81666667,-33.73333333 25.80833333,-33.73333333 25.8,-33.73333333 25.8,-33.74166667 25.79166667,-33.74166667 25.78333333,-33.74166667 25.78333333,-33.75 25.775,-33.75 25.76666667,-33.75 25.76666667,-33.75833333 25.75833333,-33.75833333 25.75833333,-33.76666667 25.75,-33.76666667 25.74166667,-33.76666667 25.74166667,-33.775 25.73333333,-33.775 25.725,-33.775 25.725,-33.78333333 25.71666667,-33.78333333 25.70833333,-33.78333333 25.70833333,-33.79166667 25.7,-33.79166667 25.7,-33.8 25.69166667,-33.8 25.69166667,-33.79166667 25.68333333,-33.79166667 25.68333333,-33.78333333 25.675,-33.78333333 25.675,-33.79166667 25.675,-33.8 25.68333333,-33.8 25.68333333,-33.80833333 25.675,-33.80833333 25.675,-33.81666667 25.66666667,-33.81666667 25.66666667,-33.825 25.65833333,-33.825 25.65833333,-33.83333333 25.65,-33.83333333 25.65,-33.84166667 25.64166667,-33.84166667 25.64166667,-33.85 25.64166667,-33.85833333 25.63333333,-33.85833333 25.63333333,-33.86666667 25.625,-33.86666667 25.61666667,-33.86666667 25.61666667,-33.875 25.625,-33.875 25.625,-33.88333333 25.625,-33.89166667 25.625,-33.9 25.61666667,-33.9 25.61666667,-33.90833333 25.61666667,-33.91666667 25.61666667,-33.925 25.60833333,-33.925 25.60833333,-33.93333333 25.60833333,-33.94166667 25.60833333,-33.95 25.61666667,-33.95 25.61666667,-33.95833333 25.625,-33.95833333 25.63333333,-33.95833333 25.63333333,-33.96666667 25.64166667,-33.96666667 25.64166667,-33.975 25.65,-33.975 25.65833333,-33.975 25.65833333,-33.98333333 25.66666667,-33.98333333 25.675,-33.98333333 25.675,-33.99166667 25.68333333,-33.99166667 25.68333333,-34.0 25.69166667,-34.0 25.69166667,-34.00833333 25.69166667,-34.01666667 25.7,-34.01666667 25.7,-34.025 25.70833333,-34.025 25.70833333,-34.03333333 25.7,-34.03333333 25.69166667,-34.03333333 25.68333333,-34.03333333 25.68333333,-34.025 25.675,-34.025 25.66666667,-34.025 25.65833333,-34.025 25.65,-34.025 25.65,-34.03333333 25.64166667,-34.03333333 25.64166667,-34.04166667 25.63333333,-34.04166667 25.63333333,-34.05 25.625,-34.05 25.61666667,-34.05 25.61666667,-34.04166667 25.60833333,-34.04166667 25.60833333,-34.05 25.6,-34.05 25.59166667,-34.05 25.58333333,-34.05 25.575,-34.05 25.56666667,-34.05 25.56666667,-34.04166667 25.55833333,-34.04166667 25.55,-34.04166667 25.54166667,-34.04166667 25.53333333,-34.04166667 25.525,-34.04166667 25.525,-34.03333333 25.51666667,-34.03333333 25.50833333,-34.03333333 25.5,-34.03333333 25.49166667,-34.03333333 25.48333333,-34.03333333 25.475,-34.03333333 25.46666667,-34.03333333 25.46666667,-34.025 25.45833333,-34.025 25.45833333,-34.03333333 25.45,-34.03333333 25.44166667,-34.03333333 25.43333333,-34.03333333 25.425,-34.03333333 25.41666667,-34.03333333 25.40833333,-34.03333333 25.4,-34.03333333 25.39166667,-34.03333333 25.39166667,-34.025 25.38333333,-34.025 25.375,-34.025 25.375,-34.01666667 25.36666667,-34.01666667 25.35833333,-34.01666667 25.35,-34.01666667 25.35,-34.00833333 25.34166667,-34.00833333 25.33333333,-34.00833333 25.33333333,-34.0 25.325,-34.0 25.31666667,-34.0 25.30833333,-34.0 25.30833333,-33.99166667 25.3,-33.99166667 25.29166667,-33.99166667 25.29166667,-33.98333333 25.28333333,-33.98333333 25.275,-33.98333333 25.26666667,-33.98333333 25.25833333,-33.98333333 25.25833333,-33.975 25.25,-33.975 25.24166667,-33.975 25.23333333,-33.975 25.225,-33.975 25.225,-33.96666667 25.21666667,-33.96666667 25.20833333,-33.96666667 25.2,-33.96666667 25.19166667,-33.96666667 25.18333333,-33.96666667 25.175,-33.96666667 25.16666667,-33.96666667 25.15833333,-33.96666667 25.15,-33.96666667 25.14166667,-33.96666667 25.13333333,-33.96666667 25.13333333,-33.95833333 25.125,-33.95833333 25.11666667,-33.95833333 25.10833333,-33.95833333 25.10833333,-33.96666667 25.1,-33.96666667 25.09166667,-33.96666667 25.08333333,-33.96666667 25.075,-33.96666667 25.06666667,-33.96666667 25.05833333,-33.96666667 25.05,-33.96666667 25.04166667,-33.96666667 25.03333333,-33.96666667 25.03333333,-33.975 25.025,-33.975 25.01666667,-33.975 25.00833333,-33.975 25.0,-33.975 24.99166667,-33.975 24.99166667,-33.98333333 24.98333333,-33.98333333 24.975,-33.98333333 24.96666667,-33.98333333 24.96666667,-33.99166667 24.95833333,-33.99166667 24.95,-33.99166667 24.95,-34.0 24.94166667,-34.0 24.94166667,-34.00833333 24.93333333,-34.00833333 24.93333333,-34.01666667 24.93333333,-34.025 24.93333333,-34.03333333 24.93333333,-34.04166667 24.925,-34.04166667 24.925,-34.05 24.925,-34.05833333 24.925,-34.06666667 24.925,-34.075 24.925,-34.08333333 24.91666667,-34.08333333 24.90833333,-34.08333333 24.90833333,-34.09166667 24.9,-34.09166667 24.9,-34.1 24.89166667,-34.1 24.89166667,-34.10833333 24.88333333,-34.10833333 24.88333333,-34.11666667 24.875,-34.11666667 24.86666667,-34.11666667 24.86666667,-34.125 24.85833333,-34.125 24.85833333,-34.13333333 24.85,-34.13333333 24.85,-34.14166667 24.84166667,-34.14166667 24.83333333,-34.14166667 24.83333333,-34.15 24.84166667,-34.15 24.84166667,-34.15833333 24.83333333,-34.15833333 24.83333333,-34.16666667 24.83333333,-34.175 24.84166667,-34.175 24.85,-34.175 24.85,-34.18333333 24.85833333,-34.18333333 24.85833333,-34.19166667 24.85,-34.19166667 24.84166667,-34.19166667 24.84166667,-34.2 24.83333333,-34.2 24.83333333,-34.20833333 24.825,-34.20833333 24.81666667,-34.20833333 24.81666667,-34.2 24.80833333,-34.2 24.8,-34.2 24.79166667,-34.2 24.78333333,-34.2 24.775,-34.2 24.76666667,-34.2 24.75833333,-34.2 24.75833333,-34.19166667 24.75,-34.19166667 24.74166667,-34.19166667 24.73333333,-34.19166667 24.73333333,-34.18333333 24.725,-34.18333333 24.725,-34.19166667 24.71666667,-34.19166667 24.70833333,-34.19166667 24.7,-34.19166667 24.69166667,-34.19166667 24.69166667,-34.18333333 24.68333333,-34.18333333 24.675,-34.18333333 24.675,-34.175 24.66666667,-34.175 24.65833333,-34.175 24.65,-34.175 24.64166667,-34.175 24.63333333,-34.175 24.625,-34.175 24.61666667,-34.175 24.60833333,-34.175 24.60833333,-34.18333333 24.6,-34.18333333 24.59166667,-34.18333333 24.58333333,-34.18333333 24.575,-34.18333333 24.56666667,-34.18333333 24.55833333,-34.18333333 24.55833333,-34.175 24.55,-34.175 24.54166667,-34.175 24.53333333,-34.175 24.525,-34.175 24.51666667,-34.175 24.50833333,-34.175 24.5,-34.175 24.5,-34.16666667 24.49166667,-34.16666667 24.48333333,-34.16666667 24.48333333,-34.15833333 24.475,-34.15833333 24.46666667,-34.15833333 24.46666667,-34.15 24.45833333,-34.15 24.45,-34.15 24.45,-34.14166667 24.44166667,-34.14166667 24.44166667,-34.13333333 24.43333333,-34.13333333 24.43333333,-34.125 24.425,-34.125 24.41666667,-34.125 24.41666667,-34.11666667 24.40833333,-34.11666667 24.4,-34.11666667 24.39166667,-34.11666667 24.39166667,-34.10833333 24.38333333,-34.10833333 24.38333333,-34.1 24.375,-34.1 24.36666667,-34.1 24.36666667,-34.10833333 24.35833333,-34.10833333 24.35833333,-34.1 24.35,-34.1 24.34166667,-34.1 24.33333333,-34.1 24.325,-34.1 24.31666667,-34.1 24.30833333,-34.1 24.30833333,-34.09166667 24.3,-34.09166667 24.29166667,-34.09166667 24.28333333,-34.09166667 24.275,-34.09166667 24.275,-34.08333333 24.26666667,-34.08333333 24.25833333,-34.08333333 24.25,-34.08333333 24.24166667,-34.08333333 24.24166667,-34.075 24.23333333,-34.075 24.225,-34.075 24.21666667,-34.075 24.21666667,-34.06666667 24.20833333,-34.06666667 24.2,-34.06666667 24.2,-34.05833333 24.19166667,-34.05833333 24.18333333,-34.05833333 24.175,-34.05833333 24.16666667,-34.05833333 24.15833333,-34.05833333 24.15,-34.05833333 24.15,-34.05 24.14166667,-34.05 24.13333333,-34.05 24.125,-34.05 24.125,-34.05833333 24.11666667,-34.05833333 24.11666667,-34.05 24.10833333,-34.05 24.1,-34.05 24.09166667,-34.05 24.08333333,-34.05 24.075,-34.05 24.06666667,-34.05 24.05833333,-34.05 24.05833333,-34.04166667 24.05,-34.04166667 24.04166667,-34.04166667 24.03333333,-34.04166667 24.025,-34.04166667 24.01666667,-34.04166667 24.00833333,-34.04166667 24.00833333,-34.03333333 24.0,-34.03333333 23.99166667,-34.03333333 23.98333333,-34.03333333 23.975,-34.03333333 23.96666667,-34.03333333 23.95833333,-34.03333333 23.95833333,-34.025 23.95,-34.025 23.94166667,-34.025 23.93333333,-34.025 23.925,-34.025 23.91666667,-34.025 23.91666667,-34.01666667 23.90833333,-34.01666667 23.9,-34.01666667 23.9,-34.025 23.89166667,-34.025 23.88333333,-34.025 23.88333333,-34.01666667 23.875,-34.01666667 23.86666667,-34.01666667 23.85833333,-34.01666667 23.85,-34.01666667 23.84166667,-34.01666667 23.83333333,-34.01666667 23.83333333,-34.00833333 23.825,-34.00833333 23.81666667,-34.00833333 23.80833333,-34.00833333 23.8,-34.00833333 23.79166667,-34.00833333 23.78333333,-34.00833333 23.775,-34.00833333 23.775,-34.0 23.76666667,-34.0 23.75833333,-34.0 23.75,-34.0 23.75,-33.99166667 23.74166667,-33.99166667 23.73333333,-33.99166667 23.725,-33.99166667 23.71666667,-33.99166667 23.70833333,-33.99166667 23.70833333,-33.98333333 23.7,-33.98333333 23.69166667,-33.98333333 23.68333333,-33.98333333 23.675,-33.98333333 23.66666667,-33.98333333 23.65833333,-33.98333333 23.65833333,-33.975 23.65,-33.975 23.64166667,-33.975 23.63333333,-33.975 23.625,-33.975 23.625,-33.98333333 23.61666667,-33.98333333 23.60833333,-33.98333333 23.6,-33.98333333 23.59166667,-33.98333333 23.58333333,-33.98333333 23.575,-33.98333333 23.56666667,-33.98333333 23.55833333,-33.98333333 23.55,-33.98333333 23.54166667,-33.98333333 23.54166667,-33.99166667 23.53333333,-33.99166667 23.53333333,-34.0 23.525,-34.0 23.51666667,-34.0 23.50833333,-34.0 23.5,-34.0 23.49166667,-34.0 23.48333333,-34.0 23.475,-34.0 23.46666667,-34.0 23.45833333,-34.0 23.45833333,-34.00833333 23.45,-34.00833333 23.44166667,-34.00833333 23.43333333,-34.00833333 23.425,-34.00833333 23.425,-34.01666667 23.41666667,-34.01666667 23.40833333,-34.01666667 23.40833333,-34.025 23.4,-34.025 23.4,-34.03333333 23.39166667,-34.03333333 23.38333333,-34.03333333 23.38333333,-34.04166667 23.375,-34.04166667 23.375,-34.05 23.38333333,-34.05 23.38333333,-34.05833333 23.375,-34.05833333 23.375,-34.06666667 23.375,-34.075 23.375,-34.08333333 23.375,-34.09166667 23.375,-34.1 23.36666667,-34.1 23.35833333,-34.1 23.35,-34.1 23.34166667,-34.1 23.33333333,-34.1 23.325,-34.1 23.31666667,-34.1 23.30833333,-34.1 23.3,-34.1 23.29166667,-34.1 23.28333333,-34.1 23.275,-34.1 23.275,-34.09166667 23.26666667,-34.09166667 23.25833333,-34.09166667 23.25,-34.09166667 23.24166667,-34.09166667 23.24166667,-34.08333333 23.23333333,-34.08333333 23.225,-34.08333333 23.21666667,-34.08333333 23.20833333,-34.08333333 23.2,-34.08333333 23.19166667,-34.08333333 23.18333333,-34.08333333 23.175,-34.08333333 23.16666667,-34.08333333 23.15833333,-34.08333333 23.15,-34.08333333 23.14166667,-34.08333333 23.14166667,-34.075 23.13333333,-34.075 23.125,-34.075 23.11666667,-34.075 23.10833333,-34.075 23.10833333,-34.08333333 23.1,-34.08333333 23.09166667,-34.08333333 23.08333333,-34.08333333 23.075,-34.08333333 23.075,-34.075 23.06666667,-34.075 23.06666667,-34.06666667 23.06666667,-34.05833333 23.06666667,-34.05 23.05833333,-34.05 23.05,-34.05 23.05,-34.04166667 23.04166667,-34.04166667 23.04166667,-34.03333333 23.03333333,-34.03333333 23.025,-34.03333333 23.01666667,-34.03333333 23.00833333,-34.03333333 23.00833333,-34.025 23.0,-34.025 23.0,-34.01666667 22.99166667,-34.01666667 22.99166667,-34.025 22.99166667,-34.03333333 23.0,-34.03333333 23.0,-34.04166667 23.0,-34.05 23.0,-34.05833333 23.00833333,-34.05833333 23.01666667,-34.05833333 23.01666667,-34.05 23.025,-34.05 23.025,-34.05833333 23.03333333,-34.05833333 23.04166667,-34.05833333 23.04166667,-34.06666667 23.05,-34.06666667 23.05,-34.075 23.04166667,-34.075 23.03333333,-34.075 23.025,-34.075 23.025,-34.06666667 23.01666667,-34.06666667 23.00833333,-34.06666667 23.0,-34.06666667 23.0,-34.075 22.99166667,-34.075 22.98333333,-34.075 22.975,-34.075 22.975,-34.08333333 22.96666667,-34.08333333 22.95833333,-34.08333333 22.95833333,-34.075 22.95,-34.075 22.94166667,-34.075 22.94166667,-34.06666667 22.93333333,-34.06666667 22.925,-34.06666667 22.91666667,-34.06666667 22.91666667,-34.05833333 22.90833333,-34.05833333 22.9,-34.05833333 22.89166667,-34.05833333 22.88333333,-34.05833333 22.88333333,-34.05 22.875,-34.05 22.86666667,-34.05 22.85833333,-34.05 22.85,-34.05 22.85,-34.04166667 22.84166667,-34.04166667 22.83333333,-34.04166667 22.825,-34.04166667 22.825,-34.03333333 22.81666667,-34.03333333 22.80833333,-34.03333333 22.8,-34.03333333 22.8,-34.025 22.8,-34.01666667 22.79166667,-34.01666667 22.79166667,-34.025 22.78333333,-34.025 22.78333333,-34.01666667 22.775,-34.01666667 22.775,-34.025 22.76666667,-34.025 22.76666667,-34.03333333 22.75833333,-34.03333333 22.75833333,-34.025 22.75,-34.025 22.74166667,-34.025 22.73333333,-34.025 22.73333333,-34.01666667 22.725,-34.01666667 22.71666667,-34.01666667 22.70833333,-34.01666667 22.7,-34.01666667 22.7,-34.00833333 22.69166667,-34.00833333 22.68333333,-34.00833333 22.675,-34.00833333 22.66666667,-34.00833333 22.65833333,-34.00833333 22.65,-34.00833333 22.64166667,-34.00833333 22.64166667,-34.0 22.63333333,-34.0 22.625,-34.0 22.61666667,-34.0 22.60833333,-34.0 22.6,-34.0 22.59166667,-34.0 22.58333333,-34.0 22.58333333,-33.99166667 22.575,-33.99166667 22.575,-34.0 22.56666667,-34.0 22.55833333,-34.0 22.55833333,-34.00833333 22.55,-34.00833333 22.55,-34.01666667 22.54166667,-34.01666667 22.53333333,-34.01666667 22.53333333,-34.025 22.525,-34.025 22.51666667,-34.025 22.51666667,-34.03333333 22.50833333,-34.03333333 22.5,-34.03333333 22.5,-34.04166667 22.49166667,-34.04166667 22.49166667,-34.05 22.48333333,-34.05 22.475,-34.05 22.46666667,-34.05 22.45833333,-34.05 22.45,-34.05 22.45,-34.05833333 22.44166667,-34.05833333 22.43333333,-34.05833333 22.425,-34.05833333 22.41666667,-34.05833333 22.40833333,-34.05833333 22.4,-34.05833333 22.39166667,-34.05833333 22.38333333,-34.05833333 22.375,-34.05833333 22.36666667,-34.05833333 22.35833333,-34.05833333 22.35833333,-34.05 22.35,-34.05 22.34166667,-34.05 22.33333333,-34.05 22.325,-34.05 22.31666667,-34.05 22.30833333,-34.05 22.3,-34.05 22.29166667,-34.05 22.28333333,-34.05 22.275,-34.05 22.26666667,-34.05 22.25833333,-34.05 22.25,-34.05 22.25,-34.05833333 22.24166667,-34.05833333 22.24166667,-34.05 22.23333333,-34.05 22.23333333,-34.05833333 22.225,-34.05833333 22.21666667,-34.05833333 22.21666667,-34.06666667 22.20833333,-34.06666667 22.2,-34.06666667 22.19166667,-34.06666667 22.19166667,-34.075 22.18333333,-34.075 22.175,-34.075 22.175,-34.08333333 22.16666667,-34.08333333 22.15833333,-34.08333333 22.15,-34.08333333 22.15,-34.09166667 22.15,-34.1 22.14166667,-34.1 22.13333333,-34.1 22.13333333,-34.10833333 22.125,-34.10833333 22.125,-34.11666667 22.125,-34.125 22.11666667,-34.125 22.11666667,-34.13333333 22.11666667,-34.14166667 22.10833333,-34.14166667 22.10833333,-34.15 22.10833333,-34.15833333 22.10833333,-34.16666667 22.11666667,-34.16666667 22.125,-34.16666667 22.125,-34.175 22.13333333,-34.175 22.14166667,-34.175 22.15,-34.175 22.15,-34.18333333 22.15833333,-34.18333333 22.15833333,-34.19166667 22.15,-34.19166667 22.14166667,-34.19166667 22.13333333,-34.19166667 22.13333333,-34.2 22.125,-34.2 22.11666667,-34.2 22.10833333,-34.2 22.1,-34.2 22.09166667,-34.2 22.09166667,-34.20833333 22.08333333,-34.20833333 22.08333333,-34.2 22.075,-34.2 22.06666667,-34.2 22.05833333,-34.2 22.05,-34.2 22.04166667,-34.2 22.04166667,-34.20833333 22.03333333,-34.20833333 22.025,-34.20833333 22.01666667,-34.20833333 22.00833333,-34.20833333 22.0,-34.20833333 22.0,-34.21666667 21.99166667,-34.21666667 21.98333333,-34.21666667 21.975,-34.21666667 21.975,-34.225 21.96666667,-34.225 21.95833333,-34.225 21.95833333,-34.23333333 21.95,-34.23333333 21.94166667,-34.23333333 21.94166667,-34.24166667 21.93333333,-34.24166667 21.93333333,-34.25 21.925,-34.25 21.925,-34.25833333 21.91666667,-34.25833333 21.91666667,-34.26666667 21.91666667,-34.275 21.90833333,-34.275 21.90833333,-34.28333333 21.90833333,-34.29166667 21.91666667,-34.29166667 21.925,-34.29166667 21.925,-34.3 21.93333333,-34.3 21.93333333,-34.30833333 21.925,-34.30833333 21.91666667,-34.30833333 21.91666667,-34.31666667 21.90833333,-34.31666667 21.90833333,-34.325 21.90833333,-34.33333333 21.90833333,-34.34166667 21.9,-34.34166667 21.89166667,-34.34166667 21.88333333,-34.34166667 21.88333333,-34.33333333 21.875,-34.33333333 21.875,-34.34166667 21.875,-34.35 21.88333333,-34.35 21.88333333,-34.35833333 21.875,-34.35833333 21.86666667,-34.35833333 21.86666667,-34.36666667 21.85833333,-34.36666667 21.85,-34.36666667 21.84166667,-34.36666667 21.84166667,-34.375 21.83333333,-34.375 21.825,-34.375 21.81666667,-34.375 21.81666667,-34.38333333 21.80833333,-34.38333333 21.8,-34.38333333 21.79166667,-34.38333333 21.78333333,-34.38333333 21.775,-34.38333333 21.76666667,-34.38333333 21.75833333,-34.38333333 21.75833333,-34.39166667 21.75,-34.39166667 21.75,-34.38333333 21.74166667,-34.38333333 21.74166667,-34.39166667 21.73333333,-34.39166667 21.725,-34.39166667 21.71666667,-34.39166667 21.70833333,-34.39166667 21.7,-34.39166667 21.69166667,-34.39166667 21.68333333,-34.39166667 21.675,-34.39166667 21.66666667,-34.39166667 21.66666667,-34.38333333 21.65833333,-34.38333333 21.65,-34.38333333 21.64166667,-34.38333333 21.63333333,-34.38333333 21.625,-34.38333333 21.625,-34.375 21.61666667,-34.375 21.60833333,-34.375 21.60833333,-34.36666667 21.6,-34.36666667 21.59166667,-34.36666667 21.58333333,-34.36666667 21.575,-34.36666667 21.56666667,-34.36666667 21.56666667,-34.35833333 21.55833333,-34.35833333 21.55,-34.35833333 21.54166667,-34.35833333 21.53333333,-34.35833333 21.525,-34.35833333 21.51666667,-34.35833333 21.50833333,-34.35833333 21.5,-34.35833333 21.5,-34.36666667 21.49166667,-34.36666667 21.48333333,-34.36666667 21.475,-34.36666667 21.46666667,-34.36666667 21.45833333,-34.36666667 21.45,-34.36666667 21.44166667,-34.36666667 21.43333333,-34.36666667 21.43333333,-34.375 21.425,-34.375 21.425,-34.38333333 21.425,-34.39166667 21.41666667,-34.39166667 21.41666667,-34.4 21.40833333,-34.4 21.40833333,-34.40833333 21.4,-34.40833333 21.39166667,-34.40833333 21.38333333,-34.40833333 21.38333333,-34.41666667 21.375,-34.41666667 21.36666667,-34.41666667 21.36666667,-34.425 21.35833333,-34.425 21.35,-34.425 21.34166667,-34.425 21.33333333,-34.425 21.33333333,-34.43333333 21.325,-34.43333333 21.31666667,-34.43333333 21.30833333,-34.43333333 21.30833333,-34.44166667 21.3,-34.44166667 21.29166667,-34.44166667 21.29166667,-34.43333333 21.28333333,-34.43333333 21.275,-34.43333333 21.26666667,-34.43333333 21.26666667,-34.425 21.25833333,-34.425 21.25,-34.425 21.24166667,-34.425 21.24166667,-34.41666667 21.23333333,-34.41666667 21.225,-34.41666667 21.21666667,-34.41666667 21.21666667,-34.40833333 21.20833333,-34.40833333 21.2,-34.40833333 21.2,-34.4 21.19166667,-34.4 21.18333333,-34.4 21.175,-34.4 21.175,-34.39166667 21.16666667,-34.39166667 21.15833333,-34.39166667 21.15,-34.39166667 21.15,-34.38333333 21.14166667,-34.38333333 21.13333333,-34.38333333 21.125,-34.38333333 21.11666667,-34.38333333 21.10833333,-34.38333333 21.10833333,-34.375 21.1,-34.375 21.09166667,-34.375 21.08333333,-34.375 21.075,-34.375 21.06666667,-34.375 21.05833333,-34.375 21.05833333,-34.36666667 21.05,-34.36666667 21.04166667,-34.36666667 21.03333333,-34.36666667 21.025,-34.36666667 21.01666667,-34.36666667 21.00833333,-34.36666667 21.00833333,-34.35833333 21.00833333,-34.35 21.0,-34.35 21.0,-34.35833333 21.0,-34.36666667 20.99166667,-34.36666667 20.98333333,-34.36666667 20.975,-34.36666667 20.96666667,-34.36666667 20.95833333,-34.36666667 20.95,-34.36666667 20.94166667,-34.36666667 20.93333333,-34.36666667 20.925,-34.36666667 20.91666667,-34.36666667 20.90833333,-34.36666667 20.90833333,-34.375 20.9,-34.375 20.89166667,-34.375 20.88333333,-34.375 20.88333333,-34.38333333 20.875,-34.38333333 20.875,-34.39166667 20.86666667,-34.39166667 20.85833333,-34.39166667 20.85833333,-34.4 20.85,-34.4 20.84166667,-34.4 20.83333333,-34.4 20.825,-34.4 20.81666667,-34.4 20.81666667,-34.40833333 20.825,-34.40833333 20.83333333,-34.40833333 20.84166667,-34.40833333 20.85,-34.40833333 20.85,-34.41666667 20.85833333,-34.41666667 20.85833333,-34.425 20.86666667,-34.425 20.86666667,-34.43333333 20.86666667,-34.44166667 20.86666667,-34.45 20.86666667,-34.45833333 20.85833333,-34.45833333 20.85833333,-34.46666667 20.85,-34.46666667 20.85,-34.475 20.84166667,-34.475 20.84166667,-34.46666667 20.83333333,-34.46666667 20.83333333,-34.475 20.825,-34.475 20.81666667,-34.475 20.81666667,-34.46666667 20.80833333,-34.46666667 20.8,-34.46666667 20.79166667,-34.46666667 20.78333333,-34.46666667 20.78333333,-34.45833333 20.775,-34.45833333 20.76666667,-34.45833333 20.75833333,-34.45833333 20.75,-34.45833333 20.74166667,-34.45833333 20.73333333,-34.45833333 20.73333333,-34.45 20.725,-34.45 20.71666667,-34.45 20.70833333,-34.45 20.7,-34.45 20.69166667,-34.45 20.68333333,-34.45 20.675,-34.45 20.66666667,-34.45 20.65833333,-34.45 20.65,-34.45 20.64166667,-34.45 20.63333333,-34.45 20.625,-34.45 20.61666667,-34.45 20.60833333,-34.45 20.60833333,-34.45833333 20.6,-34.45833333 20.59166667,-34.45833333 20.58333333,-34.45833333 20.575,-34.45833333 20.56666667,-34.45833333 20.56666667,-34.46666667 20.55833333,-34.46666667 20.55,-34.46666667 20.54166667,-34.46666667 20.53333333,-34.46666667 20.53333333,-34.475 20.525,-34.475 20.51666667,-34.475 20.50833333,-34.475 20.50833333,-34.48333333 20.5,-34.48333333 20.49166667,-34.48333333 20.48333333,-34.48333333 20.48333333,-34.49166667 20.475,-34.49166667 20.46666667,-34.49166667 20.46666667,-34.5 20.45833333,-34.5 20.45,-34.5 20.45,-34.50833333 20.44166667,-34.50833333 20.44166667,-34.51666667 20.43333333,-34.51666667 20.43333333,-34.525 20.425,-34.525 20.425,-34.53333333 20.41666667,-34.53333333 20.41666667,-34.54166667 20.41666667,-34.55 20.40833333,-34.55 20.40833333,-34.55833333 20.40833333,-34.56666667 20.4,-34.56666667 20.4,-34.575 20.39166667,-34.575 20.38333333,-34.575 20.375,-34.575 20.375,-34.58333333 20.36666667,-34.58333333 20.35833333,-34.58333333 20.35833333,-34.59166667 20.35,-34.59166667 20.34166667,-34.59166667 20.34166667,-34.6 20.33333333,-34.6 20.33333333,-34.60833333 20.325,-34.60833333 20.325,-34.61666667 20.31666667,-34.61666667 20.30833333,-34.61666667 20.30833333,-34.625 20.3,-34.625 20.29166667,-34.625 20.28333333,-34.625 20.275,-34.625 20.275,-34.63333333 20.26666667,-34.63333333 20.26666667,-34.64166667 20.25833333,-34.64166667 20.25,-34.64166667 20.25,-34.65 20.24166667,-34.65 20.24166667,-34.65833333 20.23333333,-34.65833333 20.23333333,-34.66666667 20.23333333,-34.675 20.23333333,-34.68333333 20.23333333,-34.69166667 20.225,-34.69166667 20.21666667,-34.69166667 20.20833333,-34.69166667 20.2,-34.69166667 20.19166667,-34.69166667 20.18333333,-34.69166667 20.175,-34.69166667 20.16666667,-34.69166667 20.16666667,-34.7 20.15833333,-34.7 20.15,-34.7 20.14166667,-34.7 20.14166667,-34.70833333 20.13333333,-34.70833333 20.125,-34.70833333 20.11666667,-34.70833333 20.10833333,-34.70833333 20.10833333,-34.71666667 20.10833333,-34.725 20.1,-34.725 20.09166667,-34.725 20.09166667,-34.73333333 20.08333333,-34.73333333 20.075,-34.73333333 20.075,-34.74166667 20.06666667,-34.74166667 20.06666667,-34.75 20.05833333,-34.75 20.05833333,-34.75833333 20.05,-34.75833333 20.05,-34.76666667 20.05,-34.775 20.05,-34.78333333 20.04166667,-34.78333333 20.04166667,-34.79166667 20.05,-34.79166667 20.05,-34.8 20.05,-34.80833333 20.05833333,-34.80833333 20.05833333,-34.81666667 20.05,-34.81666667 20.04166667,-34.81666667 20.03333333,-34.81666667 20.03333333,-34.825 20.025,-34.825 20.01666667,-34.825 20.00833333,-34.825 20.00833333,-34.83333333 20.0,-34.83333333 19.99166667,-34.83333333 19.98333333,-34.83333333 19.975,-34.83333333 19.975,-34.825 19.96666667,-34.825 19.95833333,-34.825 19.95833333,-34.81666667 19.95,-34.81666667 19.94166667,-34.81666667 19.94166667,-34.80833333 19.93333333,-34.80833333 19.93333333,-34.8 19.925,-34.8 19.925,-34.79166667 19.91666667,-34.79166667 19.90833333,-34.79166667 19.90833333,-34.78333333 19.9,-34.78333333 19.89166667,-34.78333333 19.89166667,-34.775 19.88333333,-34.775 19.88333333,-34.76666667 19.875,-34.76666667 19.86666667,-34.76666667 19.85833333,-34.76666667 19.85,-34.76666667 19.84166667,-34.76666667 19.83333333,-34.76666667 19.825,-34.76666667 19.81666667,-34.76666667 19.80833333,-34.76666667 19.8,-34.76666667 19.79166667,-34.76666667 19.78333333,-34.76666667 19.775,-34.76666667 19.76666667,-34.76666667 19.75833333,-34.76666667 19.75,-34.76666667 19.74166667,-34.76666667 19.73333333,-34.76666667 19.725,-34.76666667 19.71666667,-34.76666667 19.70833333,-34.76666667 19.7,-34.76666667 19.7,-34.75833333 19.69166667,-34.75833333 19.69166667,-34.76666667 19.68333333,-34.76666667 19.68333333,-34.775 19.675,-34.775 19.675,-34.78333333 19.66666667,-34.78333333 19.65833333,-34.78333333 19.65833333,-34.79166667 19.65,-34.79166667 19.65,-34.78333333 19.64166667,-34.78333333 19.64166667,-34.775 19.64166667,-34.76666667 19.63333333,-34.76666667 19.63333333,-34.75833333 19.63333333,-34.75 19.625,-34.75 19.625,-34.75833333 19.61666667,-34.75833333 19.60833333,-34.75833333 19.60833333,-34.75 19.6,-34.75 19.6,-34.74166667 19.6,-34.73333333 19.59166667,-34.73333333 19.59166667,-34.725 19.58333333,-34.725 19.575,-34.725 19.575,-34.71666667 19.56666667,-34.71666667 19.55833333,-34.71666667 19.55833333,-34.70833333 19.55,-34.70833333 19.55,-34.7 19.54166667,-34.7 19.54166667,-34.69166667 19.53333333,-34.69166667 19.53333333,-34.68333333 19.53333333,-34.675 19.525,-34.675 19.51666667,-34.675 19.50833333,-34.675 19.5,-34.675 19.49166667,-34.675 19.49166667,-34.66666667 19.48333333,-34.66666667 19.475,-34.66666667 19.475,-34.65833333 19.46666667,-34.65833333 19.45833333,-34.65833333 19.45,-34.65833333 19.45,-34.65 19.44166667,-34.65 19.44166667,-34.64166667 19.44166667,-34.63333333 19.43333333,-34.63333333 19.43333333,-34.625 19.43333333,-34.61666667 19.425,-34.61666667 19.425,-34.60833333 19.41666667,-34.60833333 19.40833333,-34.60833333 19.4,-34.60833333 19.39166667,-34.60833333 19.39166667,-34.61666667 19.38333333,-34.61666667 19.375,-34.61666667 19.36666667,-34.61666667 19.35833333,-34.61666667 19.35833333,-34.625 19.35,-34.625 19.34166667,-34.625 19.33333333,-34.625 19.325,-34.625 19.31666667,-34.625 19.30833333,-34.625 19.30833333,-34.63333333 19.3,-34.63333333 19.3,-34.625 19.3,-34.61666667 19.30833333,-34.61666667 19.31666667,-34.61666667 19.325,-34.61666667 19.325,-34.60833333 19.33333333,-34.60833333 19.33333333,-34.6 19.33333333,-34.59166667 19.34166667,-34.59166667 19.34166667,-34.58333333 19.34166667,-34.575 19.35,-34.575 19.35,-34.56666667 19.35833333,-34.56666667 19.35833333,-34.55833333 19.36666667,-34.55833333 19.36666667,-34.55 19.375,-34.55 19.375,-34.54166667 19.375,-34.53333333 19.375,-34.525 19.375,-34.51666667 19.36666667,-34.51666667 19.36666667,-34.50833333 19.36666667,-34.5 19.36666667,-34.49166667 19.35833333,-34.49166667 19.35833333,-34.48333333 19.35833333,-34.475 19.35,-34.475 19.35,-34.46666667 19.34166667,-34.46666667 19.34166667,-34.45833333 19.33333333,-34.45833333 19.33333333,-34.45 19.325,-34.45 19.325,-34.44166667 19.31666667,-34.44166667 19.31666667,-34.43333333 19.30833333,-34.43333333 19.30833333,-34.425 19.30833333,-34.41666667 19.3,-34.41666667 19.29166667,-34.41666667 19.28333333,-34.41666667 19.28333333,-34.40833333 19.275,-34.40833333 19.26666667,-34.40833333 19.25833333,-34.40833333 19.25833333,-34.41666667 19.25,-34.41666667 19.24166667,-34.41666667 19.24166667,-34.425 19.23333333,-34.425 19.23333333,-34.43333333 19.225,-34.43333333 19.225,-34.44166667 19.21666667,-34.44166667 19.20833333,-34.44166667 19.20833333,-34.43333333 19.2,-34.43333333 19.19166667,-34.43333333 19.19166667,-34.425 19.18333333,-34.425 19.18333333,-34.41666667 19.175,-34.41666667 19.175,-34.425 19.16666667,-34.425 19.16666667,-34.41666667 19.15833333,-34.41666667 19.15833333,-34.425 19.15,-34.425 19.14166667,-34.425 19.13333333,-34.425 19.13333333,-34.41666667 19.125,-34.41666667 19.11666667,-34.41666667 19.11666667,-34.40833333 19.11666667,-34.4 19.125,-34.4 19.125,-34.39166667 19.11666667,-34.39166667 19.11666667,-34.38333333 19.10833333,-34.38333333 19.10833333,-34.375 19.1,-34.375 19.1,-34.36666667 19.10833333,-34.36666667 19.11666667,-34.36666667 19.11666667,-34.35833333 19.125,-34.35833333 19.13333333,-34.35833333 19.13333333,-34.35 19.125,-34.35 19.125,-34.34166667 19.13333333,-34.34166667 19.13333333,-34.33333333 19.13333333,-34.325 19.125,-34.325 19.11666667,-34.325 19.11666667,-34.33333333 19.10833333,-34.33333333 19.1,-34.33333333 19.1,-34.34166667 19.1,-34.35 19.09166667,-34.35 19.08333333,-34.35 19.075,-34.35 19.06666667,-34.35 19.05833333,-34.35 19.05833333,-34.34166667 19.05,-34.34166667 19.04166667,-34.34166667 19.03333333,-34.34166667 19.03333333,-34.35 19.025,-34.35 19.01666667,-34.35 19.00833333,-34.35 19.00833333,-34.34166667 19.0,-34.34166667 18.99166667,-34.34166667 18.98333333,-34.34166667 18.98333333,-34.35 18.975,-34.35 18.975,-34.35833333 18.96666667,-34.35833333 18.95833333,-34.35833333 18.95,-34.35833333 18.94166667,-34.35833333 18.93333333,-34.35833333 18.925,-34.35833333 18.91666667,-34.35833333 18.90833333,-34.35833333 18.9,-34.35833333 18.9,-34.36666667 18.89166667,-34.36666667 18.89166667,-34.375 18.88333333,-34.375 18.875,-34.375 18.875,-34.36666667 18.86666667,-34.36666667 18.86666667,-34.375 18.85833333,-34.375 18.85833333,-34.38333333 18.85,-34.38333333 18.84166667,-34.38333333 18.84166667,-34.375 18.83333333,-34.375 18.83333333,-34.38333333 18.825,-34.38333333 18.825,-34.375 18.81666667,-34.375 18.81666667,-34.36666667 18.81666667,-34.35833333 18.81666667,-34.35 18.825,-34.35 18.825,-34.34166667 18.825,-34.33333333 18.81666667,-34.33333333 18.81666667,-34.325 18.81666667,-34.31666667 18.81666667,-34.30833333 18.80833333,-34.30833333 18.80833333,-34.3 18.81666667,-34.3 18.825,-34.3 18.825,-34.29166667 18.825,-34.28333333 18.825,-34.275 18.83333333,-34.275 18.84166667,-34.275 18.84166667,-34.26666667 18.85,-34.26666667 18.85,-34.25833333 18.85833333,-34.25833333 18.85833333,-34.25 18.85,-34.25 18.85,-34.24166667 18.85,-34.23333333 18.84166667,-34.23333333 18.84166667,-34.225 18.83333333,-34.225 18.83333333,-34.21666667 18.83333333,-34.20833333 18.825,-34.20833333 18.825,-34.2 18.81666667,-34.2 18.81666667,-34.19166667 18.81666667,-34.18333333 18.825,-34.18333333 18.825,-34.175 18.83333333,-34.175 18.84166667,-34.175 18.84166667,-34.16666667 18.85,-34.16666667 18.85833333,-34.16666667 18.86666667,-34.16666667 18.86666667,-34.15833333 18.85833333,-34.15833333 18.85833333,-34.15 18.85,-34.15 18.85,-34.14166667 18.84166667,-34.14166667 18.84166667,-34.13333333 18.83333333,-34.13333333 18.83333333,-34.125 18.83333333,-34.11666667 18.825,-34.11666667 18.825,-34.10833333 18.81666667,-34.10833333 18.81666667,-34.1 18.80833333,-34.1 18.80833333,-34.09166667 18.8,-34.09166667 18.8,-34.08333333 18.79166667,-34.08333333 18.78333333,-34.08333333 18.775,-34.08333333 18.76666667,-34.08333333 18.76666667,-34.075 18.75833333,-34.075 18.75,-34.075 18.74166667,-34.075 18.73333333,-34.075 18.73333333,-34.06666667 18.725,-34.06666667 18.71666667,-34.06666667 18.70833333,-34.06666667 18.7,-34.06666667 18.69166667,-34.06666667 18.68333333,-34.06666667 18.675,-34.06666667 18.66666667,-34.06666667 18.65833333,-34.06666667 18.65,-34.06666667 18.64166667,-34.06666667 18.63333333,-34.06666667 18.625,-34.06666667 18.61666667,-34.06666667 18.61666667,-34.075 18.60833333,-34.075 18.6,-34.075 18.59166667,-34.075 18.58333333,-34.075 18.575,-34.075 18.575,-34.08333333 18.56666667,-34.08333333 18.55833333,-34.08333333 18.55,-34.08333333 18.54166667,-34.08333333 18.53333333,-34.08333333 18.525,-34.08333333 18.525,-34.09166667 18.51666667,-34.09166667 18.50833333,-34.09166667 18.5,-34.09166667 18.5,-34.1 18.49166667,-34.1 18.48333333,-34.1 18.475,-34.1 18.475,-34.10833333 18.46666667,-34.10833333 18.45833333,-34.10833333 18.45833333,-34.11666667 18.45,-34.11666667 18.45,-34.125 18.44166667,-34.125 18.44166667,-34.13333333 18.43333333,-34.13333333 18.43333333,-34.14166667 18.44166667,-34.14166667 18.44166667,-34.15 18.44166667,-34.15833333 18.43333333,-34.15833333 18.43333333,-34.16666667 18.43333333,-34.175 18.425,-34.175 18.425,-34.18333333 18.425,-34.19166667 18.43333333,-34.19166667 18.44166667,-34.19166667 18.45,-34.19166667 18.45,-34.2 18.45833333,-34.2 18.45833333,-34.20833333 18.46666667,-34.20833333 18.46666667,-34.21666667 18.46666667,-34.225 18.475,-34.225 18.475,-34.23333333 18.475,-34.24166667 18.475,-34.25 18.475,-34.25833333 18.46666667,-34.25833333 18.46666667,-34.26666667 18.46666667,-34.275 18.46666667,-34.28333333 18.46666667,-34.29166667 18.46666667,-34.3 18.45833333,-34.3 18.45833333,-34.30833333 18.45833333,-34.31666667 18.45833333,-34.325 18.46666667,-34.325 18.46666667,-34.33333333 18.475,-34.33333333 18.475,-34.34166667 18.48333333,-34.34166667 18.48333333,-34.35 18.49166667,-34.35 18.49166667,-34.35833333 18.48333333,-34.35833333 18.475,-34.35833333 18.475,-34.35 18.46666667,-34.35 18.46666667,-34.34166667 18.45833333,-34.34166667 18.45833333,-34.33333333 18.45,-34.33333333 18.44166667,-34.33333333 18.43333333,-34.33333333 18.43333333,-34.325 18.425,-34.325 18.41666667,-34.325 18.41666667,-34.31666667 18.40833333,-34.31666667 18.40833333,-34.30833333 18.40833333,-34.3 18.4,-34.3 18.4,-34.29166667 18.4,-34.28333333 18.39166667,-34.28333333 18.39166667,-34.275 18.38333333,-34.275 18.38333333,-34.26666667 18.38333333,-34.25833333 18.38333333,-34.25 18.38333333,-34.24166667 18.375,-34.24166667 18.375,-34.23333333 18.38333333,-34.23333333 18.38333333,-34.225 18.375,-34.225 18.375,-34.21666667 18.375,-34.20833333 18.375,-34.2 18.36666667,-34.2 18.36666667,-34.19166667 18.36666667,-34.18333333 18.35833333,-34.18333333 18.35833333,-34.175 18.35,-34.175 18.34166667,-34.175 18.34166667,-34.16666667 18.33333333,-34.16666667 18.33333333,-34.15833333 18.325,-34.15833333 18.325,-34.15 18.325,-34.14166667 18.325,-34.13333333 18.33333333,-34.13333333 18.33333333,-34.125 18.34166667,-34.125 18.34166667,-34.13333333 18.35,-34.13333333 18.35,-34.125 18.35,-34.11666667 18.35833333,-34.11666667 18.35833333,-34.10833333 18.35833333,-34.1 18.35,-34.1 18.35,-34.09166667 18.35,-34.08333333 18.35833333,-34.08333333 18.35833333,-34.075 18.36666667,-34.075 18.36666667,-34.06666667 18.36666667,-34.05833333 18.36666667,-34.05 18.35833333,-34.05 18.35833333,-34.04166667 18.35,-34.04166667 18.35,-34.05 18.35,-34.05833333 18.34166667,-34.05833333 18.34166667,-34.05 18.33333333,-34.05 18.325,-34.05 18.325,-34.04166667 18.31666667,-34.04166667 18.31666667,-34.03333333 18.31666667,-34.025 18.325,-34.025 18.33333333,-34.025 18.33333333,-34.01666667 18.33333333,-34.00833333 18.34166667,-34.00833333 18.34166667,-34.0 18.34166667,-33.99166667 18.35,-33.99166667 18.35,-33.98333333 18.35833333,-33.98333333 18.36666667,-33.98333333 18.36666667,-33.975 18.36666667,-33.96666667 18.375,-33.96666667 18.375,-33.95833333 18.375,-33.95 18.375,-33.94166667 18.375,-33.93333333 18.375,-33.925 18.38333333,-33.925 18.38333333,-33.91666667 18.38333333,-33.90833333 18.39166667,-33.90833333 18.4,-33.90833333 18.4,-33.9 18.40833333,-33.9 18.41666667,-33.9 18.425,-33.9 18.43333333,-33.9 18.43333333,-33.90833333 18.43333333,-33.91666667 18.44166667,-33.91666667 18.45,-33.91666667 18.45,-33.90833333 18.45833333,-33.90833333 18.46666667,-33.90833333 18.475,-33.90833333 18.475,-33.9 18.48333333,-33.9 18.48333333,-33.89166667 18.49166667,-33.89166667 18.49166667,-33.88333333 18.48333333,-33.88333333 18.48333333,-33.875 18.49166667,-33.875 18.49166667,-33.86666667 18.49166667,-33.85833333 18.49166667,-33.85 18.48333333,-33.85 18.48333333,-33.84166667 18.48333333,-33.83333333 18.48333333,-33.825 18.475,-33.825 18.475,-33.81666667 18.46666667,-33.81666667 18.46666667,-33.80833333 18.46666667,-33.8 18.45833333,-33.8 18.45833333,-33.79166667 18.45,-33.79166667 18.45,-33.78333333 18.45,-33.775 18.44166667,-33.775 18.44166667,-33.76666667 18.44166667,-33.75833333 18.44166667,-33.75 18.44166667,-33.74166667 18.43333333,-33.74166667 18.43333333,-33.73333333 18.43333333,-33.725 18.44166667,-33.725 18.44166667,-33.71666667 18.44166667,-33.70833333 18.44166667,-33.7 18.44166667,-33.69166667 18.43333333,-33.69166667 18.43333333,-33.68333333 18.43333333,-33.675 18.425,-33.675 18.425,-33.66666667 18.425,-33.65833333 18.41666667,-33.65833333 18.41666667,-33.65 18.40833333,-33.65 18.40833333,-33.64166667 18.40833333,-33.63333333 18.4,-33.63333333 18.4,-33.625 18.39166667,-33.625 18.39166667,-33.61666667 18.38333333,-33.61666667 18.375,-33.61666667 18.375,-33.60833333 18.375,-33.6 18.36666667,-33.6 18.35833333,-33.6 18.35833333,-33.59166667 18.35833333,-33.58333333 18.35833333,-33.575 18.35,-33.575 18.35,-33.56666667 18.34166667,-33.56666667 18.33333333,-33.56666667 18.325,-33.56666667 18.31666667,-33.56666667 18.30833333,-33.56666667 18.30833333,-33.55833333 18.30833333,-33.55 18.31666667,-33.55 18.31666667,-33.54166667 18.31666667,-33.53333333 18.31666667,-33.525 18.325,-33.525 18.325,-33.51666667 18.325,-33.50833333 18.31666667,-33.50833333 18.31666667,-33.5 18.31666667,-33.49166667 18.30833333,-33.49166667 18.30833333,-33.48333333 18.3,-33.48333333 18.3,-33.475 18.3,-33.46666667 18.29166667,-33.46666667 18.29166667,-33.45833333 18.28333333,-33.45833333 18.28333333,-33.45 18.275,-33.45 18.275,-33.44166667 18.26666667,-33.44166667 18.26666667,-33.43333333 18.25833333,-33.43333333 18.25833333,-33.425 18.25,-33.425 18.25,-33.41666667 18.24166667,-33.41666667 18.24166667,-33.40833333 18.23333333,-33.40833333 18.225,-33.40833333 18.225,-33.4 18.21666667,-33.4 18.21666667,-33.39166667 18.20833333,-33.39166667 18.2,-33.39166667 18.2,-33.38333333 18.19166667,-33.38333333 18.18333333,-33.38333333 18.18333333,-33.375 18.175,-33.375 18.175,-33.36666667 18.16666667,-33.36666667 18.16666667,-33.35833333 18.15833333,-33.35833333 18.15,-33.35833333 18.15,-33.35 18.15,-33.34166667 18.15833333,-33.34166667 18.15833333,-33.33333333 18.15833333,-33.325 18.15833333,-33.31666667 18.15,-33.31666667 18.15,-33.30833333 18.15,-33.3 18.14166667,-33.3 18.14166667,-33.29166667 18.14166667,-33.28333333 18.13333333,-33.28333333 18.13333333,-33.275 18.13333333,-33.26666667 18.125,-33.26666667 18.125,-33.25833333 18.11666667,-33.25833333 18.11666667,-33.25 18.11666667,-33.24166667 18.10833333,-33.24166667 18.10833333,-33.23333333 18.1,-33.23333333 18.1,-33.225 18.09166667,-33.225 18.09166667,-33.21666667 18.08333333,-33.21666667 18.08333333,-33.20833333 18.075,-33.20833333 18.075,-33.2 18.06666667,-33.2 18.06666667,-33.19166667 18.05833333,-33.19166667 18.05833333,-33.18333333 18.05,-33.18333333 18.05,-33.175 18.04166667,-33.175 18.04166667,-33.16666667 18.03333333,-33.16666667 18.03333333,-33.15833333 18.025,-33.15833333 18.025,-33.15 18.03333333,-33.15 18.04166667,-33.15 18.05,-33.15 18.05,-33.15833333 18.05,-33.16666667 18.05833333,-33.16666667 18.05833333,-33.175 18.06666667,-33.175 18.075,-33.175 18.075,-33.18333333 18.08333333,-33.18333333 18.08333333,-33.19166667 18.09166667,-33.19166667 18.09166667,-33.2 18.1,-33.2 18.10833333,-33.2 18.11666667,-33.2 18.11666667,-33.19166667 18.125,-33.19166667 18.125,-33.18333333 18.125,-33.175 18.11666667,-33.175</coordinates></LinearRing></outerBoundaryIs><innerBoundaryIs><LinearRing><coordinates>17.05,-29.525 17.04166667,-29.525 17.03333333,-29.525 17.03333333,-29.53333333 17.025,-29.53333333 17.025,-29.54166667 17.03333333,-29.54166667 17.04166667,-29.54166667 17.04166667,-29.53333333 17.05,-29.53333333 17.05,-29.525</coordinates></LinearRing></innerBoundaryIs><innerBoundaryIs><LinearRing><coordinates>17.25833333,-29.44166667 17.26666667,-29.44166667 17.26666667,-29.43333333 17.25833333,-29.43333333 17.25833333,-29.44166667</coordinates></LinearRing></innerBoundaryIs><innerBoundaryIs><LinearRing><coordinates>17.225,-29.59166667 17.21666667,-29.59166667 17.21666667,-29.6 17.225,-29.6 17.225,-29.59166667</coordinates></LinearRing></innerBoundaryIs><innerBoundaryIs><LinearRing><coordinates>17.45,-29.54166667 17.45833333,-29.54166667 17.46666667,-29.54166667 17.46666667,-29.53333333 17.45833333,-29.53333333 17.45,-29.53333333 17.45,-29.54166667</coordinates></LinearRing></innerBoundaryIs><innerBoundaryIs><LinearRing><coordinates>17.55,-29.4 17.55,-29.40833333 17.55833333,-29.40833333 17.55833333,-29.4 17.55,-29.4</coordinates></LinearRing></innerBoundaryIs><innerBoundaryIs><LinearRing><coordinates>17.55833333,-29.40833333 17.55833333,-29.41666667 17.56666667,-29.41666667 17.56666667,-29.40833333 17.55833333,-29.40833333</coordinates></LinearRing></innerBoundaryIs><innerBoundaryIs><LinearRing><coordinates>17.475,-29.05 17.475,-29.05833333 17.48333333,-29.05833333 17.48333333,-29.05 17.475,-29.05</coordinates></LinearRing></innerBoundaryIs><innerBoundaryIs><LinearRing><coordinates>17.55,-28.975 17.54166667,-28.975 17.54166667,-28.98333333 17.55,-28.98333333 17.55,-28.975</coordinates></LinearRing></innerBoundaryIs><innerBoundaryIs><LinearRing><coordinates>21.05,-28.76666667 21.05,-28.775 21.05833333,-28.775 21.05833333,-28.76666667 21.05,-28.76666667</coordinates></LinearRing></innerBoundaryIs><innerBoundaryIs><LinearRing><coordinates>21.63333333,-28.48333333 21.625,-28.48333333 21.625,-28.49166667 21.63333333,-28.49166667 21.63333333,-28.48333333</coordinates></LinearRing></innerBoundaryIs><innerBoundaryIs><LinearRing><coordinates>24.65,-26.99166667 24.64166667,-26.99166667 24.64166667,-27.0 24.65,-27.0 24.65,-26.99166667</coordinates></LinearRing></innerBoundaryIs><innerBoundaryIs><LinearRing><coordinates>25.44166667,-26.69166667 25.44166667,-26.7 25.45,-26.7 25.45833333,-26.7 25.45833333,-26.69166667 25.45,-26.69166667 25.44166667,-26.69166667</coordinates></LinearRing></innerBoundaryIs><innerBoundaryIs><LinearRing><coordinates>25.45,-26.675 25.45,-26.68333333 25.45833333,-26.68333333 25.45833333,-26.675 25.45,-26.675</coordinates></LinearRing></innerBoundaryIs><innerBoundaryIs><LinearRing><coordinates>26.225,-26.24166667 26.225,-26.25 26.225,-26.25833333 26.225,-26.26666667 26.23333333,-26.26666667 26.24166667,-26.26666667 26.25,-26.26666667 26.25,-26.25833333 26.24166667,-26.25833333 26.24166667,-26.25 26.23333333,-26.25 26.23333333,-26.24166667 26.225,-26.24166667</coordinates></LinearRing></innerBoundaryIs><innerBoundaryIs><LinearRing><coordinates>26.84166667,-26.1 26.85,-26.1 26.85833333,-26.1 26.85833333,-26.09166667 26.85,-26.09166667 26.85,-26.08333333 26.84166667,-26.08333333 26.84166667,-26.09166667 26.84166667,-26.1</coordinates></LinearRing></innerBoundaryIs><innerBoundaryIs><LinearRing><coordinates>26.66666667,-25.96666667 26.66666667,-25.95833333 26.65833333,-25.95833333 26.65833333,-25.96666667 26.66666667,-25.96666667</coordinates></LinearRing></innerBoundaryIs><innerBoundaryIs><LinearRing><coordinates>26.85833333,-25.90833333 26.85833333,-25.91666667 26.86666667,-25.91666667 26.86666667,-25.925 26.875,-25.925 26.88333333,-25.925 26.89166667,-25.925 26.9,-25.925 26.90833333,-25.925 26.91666667,-25.925 26.91666667,-25.91666667 26.925,-25.91666667 26.925,-25.90833333 26.91666667,-25.90833333 26.90833333,-25.90833333 26.9,-25.90833333 26.89166667,-25.90833333 26.89166667,-25.91666667 26.88333333,-25.91666667 26.875,-25.91666667 26.875,-25.90833333 26.86666667,-25.90833333 26.85833333,-25.90833333</coordinates></LinearRing></innerBoundaryIs><innerBoundaryIs><LinearRing><coordinates>26.85833333,-25.9 26.86666667,-25.9 26.86666667,-25.89166667 26.85833333,-25.89166667 26.85833333,-25.9</coordinates></LinearRing></innerBoundaryIs><innerBoundaryIs><LinearRing><coordinates>27.45833333,-25.90833333 27.45833333,-25.9 27.45,-25.9 27.45,-25.90833333 27.45833333,-25.90833333</coordinates></LinearRing></innerBoundaryIs><innerBoundaryIs><LinearRing><coordinates>27.85,-25.96666667 27.84166667,-25.96666667 27.84166667,-25.975 27.84166667,-25.98333333 27.84166667,-25.99166667 27.85,-25.99166667 27.85,-25.98333333 27.85,-25.975 27.85,-25.96666667</coordinates></LinearRing></innerBoundaryIs><innerBoundaryIs><LinearRing><coordinates>28.6,-25.8 28.59166667,-25.8 28.59166667,-25.80833333 28.6,-25.80833333 28.6,-25.8</coordinates></LinearRing></innerBoundaryIs><innerBoundaryIs><LinearRing><coordinates>29.7,-25.475 29.7,-25.48333333 29.70833333,-25.48333333 29.71666667,-25.48333333 29.71666667,-25.475 29.71666667,-25.46666667 29.70833333,-25.46666667 29.70833333,-25.475 29.7,-25.475</coordinates></LinearRing></innerBoundaryIs><innerBoundaryIs><LinearRing><coordinates>29.71666667,-25.48333333 29.71666667,-25.49166667 29.725,-25.49166667 29.725,-25.48333333 29.71666667,-25.48333333</coordinates></LinearRing></innerBoundaryIs><innerBoundaryIs><LinearRing><coordinates>29.875,-25.59166667 29.86666667,-25.59166667 29.86666667,-25.6 29.875,-25.6 29.875,-25.59166667</coordinates></LinearRing></innerBoundaryIs><innerBoundaryIs><LinearRing><coordinates>29.93333333,-25.35 29.94166667,-25.35 29.95,-25.35 29.95,-25.34166667 29.94166667,-25.34166667 29.93333333,-25.34166667 29.93333333,-25.35</coordinates></LinearRing></innerBoundaryIs><innerBoundaryIs><LinearRing><coordinates>30.45,-25.575 30.45,-25.56666667 30.44166667,-25.56666667 30.44166667,-25.575 30.45,-25.575</coordinates></LinearRing></innerBoundaryIs><innerBoundaryIs><LinearRing><coordinates>30.4,-25.60833333 30.4,-25.6 30.39166667,-25.6 30.39166667,-25.60833333 30.4,-25.60833333</coordinates></LinearRing></innerBoundaryIs><innerBoundaryIs><LinearRing><coordinates>31.275,-25.825 31.26666667,-25.825 31.26666667,-25.83333333 31.275,-25.83333333 31.275,-25.825</coordinates></LinearRing></innerBoundaryIs><innerBoundaryIs><LinearRing><coordinates>31.26666667,-25.83333333 31.25833333,-25.83333333 31.25833333,-25.84166667 31.26666667,-25.84166667 31.26666667,-25.83333333</coordinates></LinearRing></innerBoundaryIs><innerBoundaryIs><LinearRing><coordinates>31.39166667,-25.88333333 31.39166667,-25.89166667 31.4,-25.89166667 31.4,-25.88333333 31.39166667,-25.88333333</coordinates></LinearRing></innerBoundaryIs><innerBoundaryIs><LinearRing><coordinates>31.39166667,-26.09166667 31.39166667,-26.08333333 31.39166667,-26.075 31.38333333,-26.075 31.38333333,-26.06666667 31.375,-26.06666667 31.375,-26.075 31.375,-26.08333333 31.36666667,-26.08333333 31.35833333,-26.08333333 31.35833333,-26.09166667 31.35833333,-26.1 31.36666667,-26.1 31.36666667,-26.09166667 31.375,-26.09166667 31.38333333,-26.09166667 31.39166667,-26.09166667</coordinates></LinearRing></innerBoundaryIs><innerBoundaryIs><LinearRing><coordinates>31.35833333,-26.08333333 31.35833333,-26.075 31.35,-26.075 31.34166667,-26.075 31.34166667,-26.08333333 31.35,-26.08333333 31.35833333,-26.08333333</coordinates></LinearRing></innerBoundaryIs><innerBoundaryIs><LinearRing><coordinates>31.63333333,-26.69166667 31.625,-26.69166667 31.625,-26.68333333 31.61666667,-26.68333333 31.60833333,-26.68333333 31.60833333,-26.69166667 31.61666667,-26.69166667 31.61666667,-26.7 31.625,-26.7 31.63333333,-26.7 31.63333333,-26.69166667</coordinates></LinearRing></innerBoundaryIs><innerBoundaryIs><LinearRing><coordinates>31.68333333,-26.86666667 31.68333333,-26.85833333 31.675,-26.85833333 31.66666667,-26.85833333 31.65833333,-26.85833333 31.65833333,-26.86666667 31.66666667,-26.86666667 31.675,-26.86666667 31.68333333,-26.86666667</coordinates></LinearRing></innerBoundaryIs><innerBoundaryIs><LinearRing><coordinates>31.81666667,-27.06666667 31.80833333,-27.06666667 31.80833333,-27.075 31.80833333,-27.08333333 31.80833333,-27.09166667 31.81666667,-27.09166667 31.825,-27.09166667 31.825,-27.08333333 31.81666667,-27.08333333 31.81666667,-27.075 31.81666667,-27.06666667</coordinates></LinearRing></innerBoundaryIs><innerBoundaryIs><LinearRing><coordinates>32.08333333,-27.0 32.08333333,-26.99166667 32.075,-26.99166667 32.075,-27.0 32.08333333,-27.0</coordinates></LinearRing></innerBoundaryIs><innerBoundaryIs><LinearRing><coordinates>32.05,-27.09166667 32.05,-27.08333333 32.04166667,-27.08333333 32.04166667,-27.09166667 32.05,-27.09166667</coordinates></LinearRing></innerBoundaryIs><innerBoundaryIs><LinearRing><coordinates>32.2,-27.39166667 32.20833333,-27.39166667 32.21666667,-27.39166667 32.225,-27.39166667 32.225,-27.38333333 32.21666667,-27.38333333 32.20833333,-27.38333333 32.2,-27.38333333 32.2,-27.39166667</coordinates></LinearRing></innerBoundaryIs><innerBoundaryIs><LinearRing><coordinates>32.90833333,-26.425 32.9,-26.425 32.9,-26.41666667 32.89166667,-26.41666667 32.89166667,-26.40833333 32.88333333,-26.40833333 32.875,-26.40833333 32.875,-26.41666667 32.86666667,-26.41666667 32.86666667,-26.425 32.86666667,-26.43333333 32.86666667,-26.44166667 32.875,-26.44166667 32.875,-26.45 32.88333333,-26.45 32.88333333,-26.45833333 32.89166667,-26.45833333 32.89166667,-26.45 32.9,-26.45 32.9,-26.44166667 32.90833333,-26.44166667 32.90833333,-26.43333333 32.90833333,-26.425</coordinates></LinearRing></innerBoundaryIs><innerBoundaryIs><LinearRing><coordinates>32.04166667,-28.84166667 32.04166667,-28.83333333 32.03333333,-28.83333333 32.03333333,-28.825 32.025,-28.825 32.01666667,-28.825 32.00833333,-28.825 32.0,-28.825 32.0,-28.83333333 32.00833333,-28.83333333 32.00833333,-28.84166667 32.01666667,-28.84166667 32.025,-28.84166667 32.025,-28.85 32.03333333,-28.85 32.03333333,-28.84166667 32.04166667,-28.84166667</coordinates></LinearRing></innerBoundaryIs><innerBoundaryIs><LinearRing><coordinates>31.775,-28.93333333 31.775,-28.925 31.76666667,-28.925 31.76666667,-28.93333333 31.775,-28.93333333</coordinates></LinearRing></innerBoundaryIs><innerBoundaryIs><LinearRing><coordinates>29.21666667,-31.93333333 29.21666667,-31.925 29.20833333,-31.925 29.20833333,-31.93333333 29.21666667,-31.93333333</coordinates></LinearRing></innerBoundaryIs><innerBoundaryIs><LinearRing><coordinates>27.575,-33.225 27.575,-33.21666667 27.56666667,-33.21666667 27.56666667,-33.225 27.575,-33.225</coordinates></LinearRing></innerBoundaryIs><innerBoundaryIs><LinearRing><coordinates>27.45833333,-33.28333333 27.45833333,-33.275 27.45833333,-33.26666667 27.45,-33.26666667 27.45,-33.275 27.45,-33.28333333 27.45833333,-33.28333333</coordinates></LinearRing></innerBoundaryIs><innerBoundaryIs><LinearRing><coordinates>27.45,-33.26666667 27.45,-33.25833333 27.44166667,-33.25833333 27.44166667,-33.26666667 27.45,-33.26666667</coordinates></LinearRing></innerBoundaryIs><innerBoundaryIs><LinearRing><coordinates>27.44166667,-33.25833333 27.44166667,-33.25 27.43333333,-33.25 27.43333333,-33.25833333 27.44166667,-33.25833333</coordinates></LinearRing></innerBoundaryIs><innerBoundaryIs><LinearRing><coordinates>27.43333333,-33.25 27.43333333,-33.24166667 27.425,-33.24166667 27.425,-33.25 27.43333333,-33.25</coordinates></LinearRing></innerBoundaryIs><innerBoundaryIs><LinearRing><coordinates>27.30833333,-33.38333333 27.30833333,-33.375 27.3,-33.375 27.3,-33.38333333 27.30833333,-33.38333333</coordinates></LinearRing></innerBoundaryIs><innerBoundaryIs><LinearRing><coordinates>27.225,-33.44166667 27.225,-33.43333333 27.21666667,-33.43333333 27.21666667,-33.44166667 27.225,-33.44166667</coordinates></LinearRing></innerBoundaryIs><innerBoundaryIs><LinearRing><coordinates>26.65833333,-33.69166667 26.65833333,-33.68333333 26.65,-33.68333333 26.65,-33.69166667 26.65833333,-33.69166667</coordinates></LinearRing></innerBoundaryIs><innerBoundaryIs><LinearRing><coordinates>25.61666667,-33.86666667 25.61666667,-33.85833333 25.60833333,-33.85833333 25.60833333,-33.86666667 25.61666667,-33.86666667</coordinates></LinearRing></innerBoundaryIs><innerBoundaryIs><LinearRing><coordinates>25.60833333,-33.85833333 25.60833333,-33.85 25.6,-33.85 25.6,-33.85833333 25.60833333,-33.85833333</coordinates></LinearRing></innerBoundaryIs><innerBoundaryIs><LinearRing><coordinates>25.6,-33.85 25.6,-33.84166667 25.59166667,-33.84166667 25.59166667,-33.85 25.6,-33.85</coordinates></LinearRing></innerBoundaryIs><innerBoundaryIs><LinearRing><coordinates>25.03333333,-33.96666667 25.03333333,-33.95833333 25.025,-33.95833333 25.01666667,-33.95833333 25.00833333,-33.95833333 25.00833333,-33.96666667 25.01666667,-33.96666667 25.025,-33.96666667 25.03333333,-33.96666667</coordinates></LinearRing></innerBoundaryIs><innerBoundaryIs><LinearRing><coordinates>23.4,-34.025 23.4,-34.01666667 23.39166667,-34.01666667 23.39166667,-34.025 23.4,-34.025</coordinates></LinearRing></innerBoundaryIs><innerBoundaryIs><LinearRing><coordinates>22.775,-34.01666667 22.775,-34.00833333 22.76666667,-34.00833333 22.76666667,-34.01666667 22.775,-34.01666667</coordinates></LinearRing></innerBoundaryIs><innerBoundaryIs><LinearRing><coordinates>22.55833333,-34.0 22.55833333,-33.99166667 22.55,-33.99166667 22.55,-34.0 22.55833333,-34.0</coordinates></LinearRing></innerBoundaryIs><innerBoundaryIs><LinearRing><coordinates>19.30833333,-34.41666667 19.31666667,-34.41666667 19.325,-34.41666667 19.325,-34.425 19.33333333,-34.425 19.34166667,-34.425 19.35,-34.425 19.35833333,-34.425 19.35833333,-34.41666667 19.36666667,-34.41666667 19.375,-34.41666667 19.38333333,-34.41666667 19.38333333,-34.40833333 19.375,-34.40833333 19.36666667,-34.40833333 19.35833333,-34.40833333 19.35,-34.40833333 19.34166667,-34.40833333 19.33333333,-34.40833333 19.325,-34.40833333 19.31666667,-34.40833333 19.30833333,-34.40833333 19.30833333,-34.41666667</coordinates></LinearRing></innerBoundaryIs><innerBoundaryIs><LinearRing><coordinates>19.13333333,-34.325 19.14166667,-34.325 19.15,-34.325 19.15,-34.31666667 19.15,-34.30833333 19.14166667,-34.30833333 19.13333333,-34.30833333 19.13333333,-34.31666667 19.13333333,-34.325</coordinates></LinearRing></innerBoundaryIs><innerBoundaryIs><LinearRing><coordinates>21.83333333,-34.325 21.84166667,-34.325 21.84166667,-34.31666667 21.83333333,-34.31666667 21.83333333,-34.325</coordinates></LinearRing></innerBoundaryIs><innerBoundaryIs><LinearRing><coordinates>21.84166667,-34.325 21.84166667,-34.33333333 21.85,-34.33333333 21.85,-34.325 21.84166667,-34.325</coordinates></LinearRing></innerBoundaryIs><innerBoundaryIs><LinearRing><coordinates>21.83333333,-34.31666667 21.83333333,-34.30833333 21.83333333,-34.3 21.825,-34.3 21.825,-34.30833333 21.825,-34.31666667 21.83333333,-34.31666667</coordinates></LinearRing></innerBoundaryIs><innerBoundaryIs><LinearRing><coordinates>24.8,-34.125 24.8,-34.11666667 24.79166667,-34.11666667 24.79166667,-34.125 24.8,-34.125</coordinates></LinearRing></innerBoundaryIs><innerBoundaryIs><LinearRing><coordinates>24.8,-34.125 24.8,-34.13333333 24.80833333,-34.13333333 24.80833333,-34.125 24.8,-34.125</coordinates></LinearRing></innerBoundaryIs><innerBoundaryIs><LinearRing><coordinates>24.80833333,-34.13333333 24.80833333,-34.14166667 24.81666667,-34.14166667 24.825,-34.14166667 24.825,-34.13333333 24.81666667,-34.13333333 24.80833333,-34.13333333</coordinates></LinearRing></innerBoundaryIs><innerBoundaryIs><LinearRing><coordinates>17.125,-29.44166667 17.13333333,-29.44166667 17.13333333,-29.43333333 17.125,-29.43333333 17.125,-29.44166667</coordinates></LinearRing></innerBoundaryIs><innerBoundaryIs><LinearRing><coordinates>17.13333333,-29.44166667 17.13333333,-29.45 17.13333333,-29.45833333 17.13333333,-29.46666667 17.14166667,-29.46666667 17.14166667,-29.45833333 17.14166667,-29.45 17.14166667,-29.44166667 17.13333333,-29.44166667</coordinates></LinearRing></innerBoundaryIs><innerBoundaryIs><LinearRing><coordinates>32.85,-26.925 32.85833333,-26.925 32.85833333,-26.91666667 32.85,-26.91666667 32.85,-26.925</coordinates></LinearRing></innerBoundaryIs><innerBoundaryIs><LinearRing><coordinates>32.85833333,-26.925 32.85833333,-26.93333333 32.86666667,-26.93333333 32.86666667,-26.925 32.85833333,-26.925</coordinates></LinearRing></innerBoundaryIs><innerBoundaryIs><LinearRing><coordinates>32.85833333,-26.93333333 32.85,-26.93333333 32.84166667,-26.93333333 32.84166667,-26.94166667 32.85,-26.94166667 32.85,-26.95 32.85833333,-26.95 32.85833333,-26.94166667 32.85833333,-26.93333333</coordinates></LinearRing></innerBoundaryIs><innerBoundaryIs><LinearRing><coordinates>25.96666667,-26.36666667 25.96666667,-26.375 25.975,-26.375 25.975,-26.36666667 25.96666667,-26.36666667</coordinates></LinearRing></innerBoundaryIs><innerBoundaryIs><LinearRing><coordinates>25.975,-26.375 25.975,-26.38333333 25.98333333,-26.38333333 25.99166667,-26.38333333 25.99166667,-26.375 25.98333333,-26.375 25.975,-26.375</coordinates></LinearRing></innerBoundaryIs><innerBoundaryIs><LinearRing><coordinates>27.06666667,-25.95833333 27.06666667,-25.96666667 27.075,-25.96666667 27.08333333,-25.96666667 27.09166667,-25.96666667 27.09166667,-25.95833333 27.08333333,-25.95833333 27.075,-25.95833333 27.06666667,-25.95833333</coordinates></LinearRing></innerBoundaryIs><innerBoundaryIs><LinearRing><coordinates>27.06666667,-25.96666667 27.05833333,-25.96666667 27.05833333,-25.975 27.06666667,-25.975 27.06666667,-25.96666667</coordinates></LinearRing></innerBoundaryIs><innerBoundaryIs><LinearRing><coordinates>27.05833333,-25.96666667 27.05833333,-25.95833333 27.05,-25.95833333 27.05,-25.96666667 27.05833333,-25.96666667</coordinates></LinearRing></innerBoundaryIs><innerBoundaryIs><LinearRing><coordinates>29.14166667,-25.83333333 29.15,-25.83333333 29.15,-25.825 29.14166667,-25.825 29.14166667,-25.83333333</coordinates></LinearRing></innerBoundaryIs><innerBoundaryIs><LinearRing><coordinates>29.14166667,-25.825 29.14166667,-25.81666667 29.13333333,-25.81666667 29.125,-25.81666667 29.125,-25.825 29.13333333,-25.825 29.14166667,-25.825</coordinates></LinearRing></innerBoundaryIs><innerBoundaryIs><LinearRing><coordinates>20.775,-34.40833333 20.78333333,-34.40833333 20.78333333,-34.4 20.775,-34.4 20.775,-34.40833333</coordinates></LinearRing></innerBoundaryIs><innerBoundaryIs><LinearRing><coordinates>20.75833333,-34.4 20.76666667,-34.4 20.76666667,-34.39166667 20.75833333,-34.39166667 20.75833333,-34.4</coordinates></LinearRing></innerBoundaryIs><innerBoundaryIs><LinearRing><coordinates>21.40833333,-34.36666667 21.41666667,-34.36666667 21.41666667,-34.35833333 21.40833333,-34.35833333 21.40833333,-34.36666667</coordinates></LinearRing></innerBoundaryIs><innerBoundaryIs><LinearRing><coordinates>27.1,-33.48333333 27.1,-33.49166667 27.10833333,-33.49166667 27.10833333,-33.48333333 27.1,-33.48333333</coordinates></LinearRing></innerBoundaryIs><innerBoundaryIs><LinearRing><coordinates>28.36666667,-32.66666667 28.36666667,-32.675 28.375,-32.675 28.375,-32.66666667 28.36666667,-32.66666667</coordinates></LinearRing></innerBoundaryIs><innerBoundaryIs><LinearRing><coordinates>28.98333333,-32.15 28.99166667,-32.15 28.99166667,-32.14166667 28.98333333,-32.14166667 28.98333333,-32.15</coordinates></LinearRing></innerBoundaryIs><innerBoundaryIs><LinearRing><coordinates>30.99166667,-29.80833333 31.0,-29.80833333 31.00833333,-29.80833333 31.00833333,-29.8 31.0,-29.8 30.99166667,-29.8 30.99166667,-29.80833333</coordinates></LinearRing></innerBoundaryIs><innerBoundaryIs><LinearRing><coordinates>17.2,-29.60833333 17.20833333,-29.60833333 17.20833333,-29.6 17.2,-29.6 17.2,-29.60833333</coordinates></LinearRing></innerBoundaryIs><innerBoundaryIs><LinearRing><coordinates>31.44166667,-29.20833333 31.44166667,-29.21666667 31.45,-29.21666667 31.45,-29.20833333 31.44166667,-29.20833333</coordinates></LinearRing></innerBoundaryIs><innerBoundaryIs><LinearRing><coordinates>31.45833333,-29.225 31.46666667,-29.225 31.46666667,-29.21666667 31.45833333,-29.21666667 31.45833333,-29.225</coordinates></LinearRing></innerBoundaryIs><innerBoundaryIs><LinearRing><coordinates>21.425,-28.55833333 21.425,-28.56666667 21.43333333,-28.56666667 21.44166667,-28.56666667 21.44166667,-28.55833333 21.43333333,-28.55833333 21.425,-28.55833333</coordinates></LinearRing></innerBoundaryIs><innerBoundaryIs><LinearRing><coordinates>32.5,-26.925 32.5,-26.93333333 32.50833333,-26.93333333 32.50833333,-26.925 32.5,-26.925</coordinates></LinearRing></innerBoundaryIs><innerBoundaryIs><LinearRing><coordinates>32.50833333,-26.89166667 32.50833333,-26.9 32.50833333,-26.90833333 32.51666667,-26.90833333 32.51666667,-26.9 32.51666667,-26.89166667 32.50833333,-26.89166667</coordinates></LinearRing></innerBoundaryIs><innerBoundaryIs><LinearRing><coordinates>32.525,-26.81666667 32.525,-26.825 32.525,-26.83333333 32.53333333,-26.83333333 32.53333333,-26.825 32.53333333,-26.81666667 32.525,-26.81666667</coordinates></LinearRing></innerBoundaryIs><innerBoundaryIs><LinearRing><coordinates>32.8,-26.53333333 32.8,-26.54166667 32.8,-26.55 32.8,-26.55833333 32.8,-26.56666667 32.80833333,-26.56666667 32.81666667,-26.56666667 32.81666667,-26.55833333 32.825,-26.55833333 32.825,-26.55 32.83333333,-26.55 32.83333333,-26.54166667 32.83333333,-26.53333333 32.83333333,-26.525 32.825,-26.525 32.825,-26.51666667 32.81666667,-26.51666667 32.81666667,-26.50833333 32.80833333,-26.50833333 32.8,-26.50833333 32.8,-26.51666667 32.79166667,-26.51666667 32.79166667,-26.525 32.8,-26.525 32.8,-26.53333333</coordinates></LinearRing></innerBoundaryIs><innerBoundaryIs><LinearRing><coordinates>32.80833333,-26.575 32.80833333,-26.58333333 32.80833333,-26.59166667 32.81666667,-26.59166667 32.81666667,-26.58333333 32.81666667,-26.575 32.80833333,-26.575</coordinates></LinearRing></innerBoundaryIs><innerBoundaryIs><LinearRing><coordinates>26.49166667,-26.34166667 26.49166667,-26.35 26.48333333,-26.35 26.48333333,-26.35833333 26.48333333,-26.36666667 26.48333333,-26.375 26.49166667,-26.375 26.49166667,-26.38333333 26.5,-26.38333333 26.5,-26.375 26.5,-26.36666667 26.5,-26.35833333 26.5,-26.35 26.5,-26.34166667 26.49166667,-26.34166667</coordinates></LinearRing></innerBoundaryIs><innerBoundaryIs><LinearRing><coordinates>25.88333333,-26.4 25.88333333,-26.40833333 25.88333333,-26.41666667 25.89166667,-26.41666667 25.9,-26.41666667 25.9,-26.40833333 25.90833333,-26.40833333 25.90833333,-26.4 25.91666667,-26.4 25.91666667,-26.39166667 25.925,-26.39166667 25.93333333,-26.39166667 25.94166667,-26.39166667 25.94166667,-26.38333333 25.93333333,-26.38333333 25.925,-26.38333333 25.925,-26.375 25.91666667,-26.375 25.91666667,-26.38333333 25.90833333,-26.38333333 25.90833333,-26.39166667 25.9,-26.39166667 25.9,-26.38333333 25.89166667,-26.38333333 25.88333333,-26.38333333 25.875,-26.38333333 25.875,-26.39166667 25.88333333,-26.39166667 25.88333333,-26.4</coordinates></LinearRing></innerBoundaryIs><innerBoundaryIs><LinearRing><coordinates>26.35833333,-26.3 26.36666667,-26.3 26.36666667,-26.29166667 26.35833333,-26.29166667 26.35833333,-26.3</coordinates></LinearRing></innerBoundaryIs><innerBoundaryIs><LinearRing><coordinates>26.475,-26.325 26.48333333,-26.325 26.48333333,-26.33333333 26.49166667,-26.33333333 26.5,-26.33333333 26.5,-26.325 26.49166667,-26.325 26.49166667,-26.31666667 26.48333333,-26.31666667 26.475,-26.31666667 26.475,-26.325</coordinates></LinearRing></innerBoundaryIs><innerBoundaryIs><LinearRing><coordinates>26.68333333,-26.025 26.69166667,-26.025 26.69166667,-26.01666667 26.68333333,-26.01666667 26.68333333,-26.025</coordinates></LinearRing></innerBoundaryIs><innerBoundaryIs><LinearRing><coordinates>27.41666667,-25.89166667 27.425,-25.89166667 27.425,-25.9 27.43333333,-25.9 27.44166667,-25.9 27.44166667,-25.89166667 27.45,-25.89166667 27.45,-25.88333333 27.44166667,-25.88333333 27.43333333,-25.88333333 27.425,-25.88333333 27.41666667,-25.88333333 27.41666667,-25.89166667</coordinates></LinearRing></innerBoundaryIs><innerBoundaryIs><LinearRing><coordinates>28.70833333,-25.89166667 28.70833333,-25.9 28.7,-25.9 28.69166667,-25.9 28.68333333,-25.9 28.675,-25.9 28.675,-25.90833333 28.66666667,-25.90833333 28.65833333,-25.90833333 28.65833333,-25.91666667 28.66666667,-25.91666667 28.675,-25.91666667 28.68333333,-25.91666667 28.69166667,-25.91666667 28.69166667,-25.925 28.69166667,-25.93333333 28.7,-25.93333333 28.7,-25.94166667 28.70833333,-25.94166667 28.70833333,-25.93333333 28.71666667,-25.93333333 28.71666667,-25.925 28.70833333,-25.925 28.70833333,-25.91666667 28.71666667,-25.91666667 28.71666667,-25.90833333 28.725,-25.90833333 28.73333333,-25.90833333 28.73333333,-25.9 28.725,-25.9 28.725,-25.89166667 28.71666667,-25.89166667 28.70833333,-25.89166667</coordinates></LinearRing></innerBoundaryIs><innerBoundaryIs><LinearRing><coordinates>28.68333333,-25.95833333 28.69166667,-25.95833333 28.69166667,-25.95 28.69166667,-25.94166667 28.68333333,-25.94166667 28.68333333,-25.95 28.68333333,-25.95833333</coordinates></LinearRing></innerBoundaryIs><innerBoundaryIs><LinearRing><coordinates>26.9,-25.94166667 26.90833333,-25.94166667 26.90833333,-25.93333333 26.9,-25.93333333 26.9,-25.94166667</coordinates></LinearRing></innerBoundaryIs><innerBoundaryIs><LinearRing><coordinates>26.91666667,-25.94166667 26.925,-25.94166667 26.925,-25.93333333 26.91666667,-25.93333333 26.91666667,-25.94166667</coordinates></LinearRing></innerBoundaryIs><innerBoundaryIs><LinearRing><coordinates>26.75,-25.90833333 26.75,-25.91666667 26.75833333,-25.91666667 26.75833333,-25.90833333 26.75,-25.90833333</coordinates></LinearRing></innerBoundaryIs><innerBoundaryIs><LinearRing><coordinates>27.64166667,-25.925 27.64166667,-25.93333333 27.64166667,-25.94166667 27.65,-25.94166667 27.65,-25.93333333 27.65,-25.925 27.64166667,-25.925</coordinates></LinearRing></innerBoundaryIs><innerBoundaryIs><LinearRing><coordinates>29.475,-25.80833333 29.475,-25.81666667 29.48333333,-25.81666667 29.48333333,-25.80833333 29.475,-25.80833333</coordinates></LinearRing></innerBoundaryIs><innerBoundaryIs><LinearRing><coordinates>29.58333333,-25.80833333 29.58333333,-25.81666667 29.59166667,-25.81666667 29.59166667,-25.80833333 29.58333333,-25.80833333</coordinates></LinearRing></innerBoundaryIs><innerBoundaryIs><LinearRing><coordinates>29.4,-25.83333333 29.4,-25.84166667 29.40833333,-25.84166667 29.40833333,-25.83333333 29.4,-25.83333333</coordinates></LinearRing></innerBoundaryIs><innerBoundaryIs><LinearRing><coordinates>30.38333333,-25.65 30.39166667,-25.65 30.39166667,-25.64166667 30.38333333,-25.64166667 30.38333333,-25.65</coordinates></LinearRing></innerBoundaryIs><innerBoundaryIs><LinearRing><coordinates>29.0,-25.85 29.0,-25.85833333 29.00833333,-25.85833333 29.00833333,-25.85 29.0,-25.85</coordinates></LinearRing></innerBoundaryIs><innerBoundaryIs><LinearRing><coordinates>30.21666667,-25.5 30.225,-25.5 30.225,-25.49166667 30.21666667,-25.49166667 30.21666667,-25.5</coordinates></LinearRing></innerBoundaryIs></Polygon></MultiGeometry>
  </Placemark>
</Folder>
</Document></kml>
