# Supplementary material for: Species conservation profiles of a random sample of world spiders III: Oecobiidae to Salticidae
Source: Biodivers Data J. 2018 Aug 2;(6):e27004. doi: 10.3897/BDJ.6.e27004 (PMC6086925; doi:10.3897/BDJ.6.e27004)
Supplement: Supplementary material 37 — Distribution of Helvetiastridulans Ruiz & Brescovit, 2008 [file bdj-06-e27004-s037.kml]

<?xml version="1.0" encoding="UTF-8"?>
<kml xmlns="http://earth.google.com/kml/2.2">
<Document>
<name></name>
<description><![CDATA[]]></description>

<Style id="1">
<LineStyle>
<width>1</width>
<color>ff0000ff</color>
</LineStyle>
<PolyStyle>
<fill>0</fill>
</PolyStyle>
</Style>

<Placemark>
<name>R Polygon</name>
<description><![CDATA[]]></description>
<styleUrl>#1</styleUrl>
<visibility>1</visibility>
<MultiGeometry>
<Polygon>
<outerBoundaryIs>
<LinearRing>
<coordinates>
-40.33,-20.32
-40.3236576080343,-20.3202013323528
-40.3173407546426,-20.3208045187169
-40.311074875564,-20.3218071302737
-40.3048852012819,-20.3232051298604
-40.2987966554302,-20.3249928882259
-40.292833754434,-20.3271632066984
-40.2870205087911,-20.3297073461713
-40.28138032639,-20.332615062293
-40.2759359182544,-20.3358746467169
-40.2707092070945,-20.3394729742469
-40.2657212390313,-20.3433955556881
-40.2609920988518,-20.3476265961895
-40.2565408291342,-20.3521490588443
-40.2523853535708,-20.3569447332915
-40.248542404795,-20.3619943090429
-40.245027457005,-20.367277453239
-40.2418546636552,-20.3727728925227
-40.2390368004645,-20.3784584986998
-40.2365852139735,-20.3843113778408
-40.2345097758556,-20.3903079624672
-40.2328188431676,-20.3964241064491
-40.2315192246988,-20.4026351822333
-40.2306161535539,-20.4089161800099
-40.2301132660817,-20.4152418084176
-40.2300125872326,-20.4215865963835
-40.2303145224048,-20.4279249956857
-40.2310178558119,-20.4342314838273
-40.2321197553785,-20.4404806668065
-40.233615784144,-20.446647381369
-40.2354999181285,-20.4527067963317
-40.2377645705895,-20.4586345125693
-40.2404006225709,-20.4644066612606
-40.2433974596216,-20.47
-40.2467430145365,-20.4753920063866
-40.2504238159469,-20.4805609687138
-40.2544250425646,-20.4854860733945
-40.2587305828621,-20.4901474887706
-40.2633230999484,-20.4945264449676
-40.2681841013779,-20.4986053094743
-40.2732940136137,-20.502367658143
-40.2786322608427,-20.5057983413235
-40.2841773478273,-20.5088835448655
-40.2899069464593,-20.5116108457432
-40.2957979856674,-20.5139692620786
-40.3018267443159,-20.5159492973615
-40.3079689467213,-20.5175429786885
-40.3141998604027,-20.5187438888676
-40.3204943956696,-20.5195471922573
-40.3268272066502,-20.5199496542383
-40.3331727933498,-20.5199496542383
-40.3395056043304,-20.5195471922573
-40.3458001395973,-20.5187438888676
-40.3520310532787,-20.5175429786885
-40.3581732556841,-20.5159492973615
-40.3642020143326,-20.5139692620786
-40.3700930535407,-20.5116108457432
-40.3758226521727,-20.5088835448655
-40.3813677391573,-20.5057983413235
-40.3867059863863,-20.502367658143
-40.3918158986221,-20.4986053094743
-40.3966769000516,-20.4945264449676
-40.4012694171379,-20.4901474887706
-40.4055749574354,-20.4854860733945
-40.4095761840531,-20.4805609687138
-40.4132569854635,-20.4753920063866
-40.4166025403784,-20.47
-40.4195993774291,-20.4644066612606
-40.4222354294105,-20.4586345125693
-40.4245000818715,-20.4527067963317
-40.426384215856,-20.446647381369
-40.4278802446215,-20.4404806668065
-40.4289821441881,-20.4342314838273
-40.4296854775952,-20.4279249956857
-40.4299874127674,-20.4215865963835
-40.4298867339183,-20.4152418084176
-40.4293838464461,-20.4089161800099
-40.4284807753012,-20.4026351822333
-40.4271811568324,-20.3964241064491
-40.4254902241444,-20.3903079624672
-40.4234147860265,-20.3843113778408
-40.4209631995354,-20.3784584986998
-40.4181453363448,-20.3727728925227
-40.414972542995,-20.367277453239
-40.411457595205,-20.3619943090429
-40.4076146464292,-20.3569447332915
-40.4034591708658,-20.3521490588443
-40.3990079011482,-20.3476265961895
-40.3942787609687,-20.3433955556881
-40.3892907929055,-20.3394729742469
-40.3840640817456,-20.3358746467169
-40.37861967361,-20.332615062293
-40.3729794912089,-20.3297073461713
-40.367166245566,-20.3271632066984
-40.3612033445698,-20.3249928882259
-40.3551147987181,-20.3232051298604
-40.348925124436,-20.3218071302737
-40.3426592453574,-20.3208045187169
-40.3363423919657,-20.3202013323528
-40.33,-20.32
</coordinates>
</LinearRing>
</outerBoundaryIs>
</Polygon>
</MultiGeometry>
</Placemark>
</Document>
</kml>
