# Supplementary material for: Species conservation profiles of a random sample of world spiders III: Oecobiidae to Salticidae
Source: Biodivers Data J. 2018 Aug 2;(6):e27004. doi: 10.3897/BDJ.6.e27004 (PMC6086925; doi:10.3897/BDJ.6.e27004)
Supplement: Supplementary material 38 — Distribution of Jerzegobipartitus (Simon, 1903) [file bdj-06-e27004-s038.kml]

<?xml version="1.0" encoding="UTF-8"?>
<kml xmlns="http://earth.google.com/kml/2.2">
<Document>
<name></name>
<description><![CDATA[]]></description>

<Style id="1">
<LineStyle>
<width>1</width>
<color>ff0000ff</color>
</LineStyle>
<PolyStyle>
<fill>0</fill>
</PolyStyle>
</Style>

<Placemark>
<name>R Polygon</name>
<description><![CDATA[]]></description>
<styleUrl>#1</styleUrl>
<visibility>1</visibility>
<MultiGeometry>
<Polygon>
<outerBoundaryIs>
<LinearRing>
<coordinates>
80.83,7.22
80.8363423919657,7.21979866764719
80.8426592453574,7.21919548128308
80.848925124436,7.21819286972627
80.8551147987181,7.21679487013964
80.8612033445698,7.21500711177409
80.867166245566,7.21283679330161
80.8729794912089,7.21029265382866
80.87861967361,7.20738493770698
80.8840640817456,7.20412535328312
80.8892907929055,7.20052702575311
80.8942787609686,7.1966044443119
80.8990079011482,7.19237340381051
80.9034591708658,7.18785094115571
80.9076146464292,7.18305526670845
80.911457595205,7.17800569095712
80.9149725429949,7.17272254676105
80.9181453363448,7.16722710747727
80.9209631995354,7.16154150130019
80.9234147860265,7.15568862215919
80.9254902241444,7.14969203753283
80.9271811568323,7.14357589355094
80.9284807753012,7.13736481776669
80.9293838464461,7.1310838199901
80.9298867339183,7.12475819158237
80.9299874127674,7.11841340361652
80.9296854775952,7.11207500431432
80.9289821441881,7.10576851617267
80.9278802446215,7.09951933319348
80.926384215856,7.093352618631
80.9245000818715,7.08729320366826
80.9222354294105,7.08136548743069
80.9195993774291,7.07559333873942
80.9166025403784,7.07
80.9132569854635,7.06460799361339
80.9095761840531,7.05943903128623
80.9055749574354,7.05451392660547
80.9012694171379,7.04985251122937
80.8966769000516,7.04547355503242
80.8918158986221,7.04139469052572
80.8867059863863,7.03763234185702
80.8813677391573,7.0342016586765
80.8758226521727,7.03111645513451
80.8700930535407,7.02838915425679
80.8642020143326,7.02603073792141
80.8581732556841,7.02405070263855
80.8520310532787,7.02245702131146
80.8458001395973,7.02125611113236
80.8395056043304,7.02045280774269
80.8331727933498,7.02005034576168
80.8268272066502,7.02005034576168
80.8204943956696,7.02045280774269
80.8141998604027,7.02125611113236
80.8079689467213,7.02245702131146
80.8018267443159,7.02405070263855
80.7957979856674,7.02603073792141
80.7899069464593,7.02838915425679
80.7841773478273,7.03111645513451
80.7786322608427,7.0342016586765
80.7732940136137,7.03763234185702
80.7681841013779,7.04139469052572
80.7633230999484,7.04547355503242
80.7587305828621,7.04985251122937
80.7544250425646,7.05451392660547
80.7504238159469,7.05943903128623
80.7467430145365,7.06460799361339
80.7433974596215,7.07
80.7404006225709,7.07559333873942
80.7377645705895,7.08136548743069
80.7354999181285,7.08729320366826
80.733615784144,7.093352618631
80.7321197553785,7.09951933319348
80.7310178558119,7.10576851617267
80.7303145224048,7.11207500431432
80.7300125872326,7.11841340361652
80.7301132660817,7.12475819158237
80.7306161535539,7.1310838199901
80.7315192246988,7.13736481776669
80.7328188431676,7.14357589355094
80.7345097758556,7.14969203753283
80.7365852139735,7.15568862215919
80.7390368004645,7.16154150130019
80.7418546636552,7.16722710747727
80.7450274570051,7.17272254676105
80.748542404795,7.17800569095712
80.7523853535708,7.18305526670845
80.7565408291342,7.18785094115571
80.7609920988518,7.19237340381051
80.7657212390314,7.1966044443119
80.7707092070945,7.20052702575311
80.7759359182544,7.20412535328312
80.78138032639,7.20738493770698
80.7870205087911,7.21029265382866
80.792833754434,7.21283679330161
80.7987966554302,7.21500711177409
80.8048852012819,7.21679487013964
80.811074875564,7.21819286972627
80.8173407546426,7.21919548128308
80.8236576080343,7.21979866764719
80.83,7.22
</coordinates>
</LinearRing>
</outerBoundaryIs>
</Polygon>
<Polygon>
<outerBoundaryIs>
<LinearRing>
<coordinates>
78.25,10.51
78.2563423919657,10.5097986676472
78.2626592453574,10.5091954812831
78.268925124436,10.5081928697263
78.2751147987181,10.5067948701396
78.2812033445698,10.5050071117741
78.287166245566,10.5028367933016
78.2929794912089,10.5002926538287
78.29861967361,10.497384937707
78.3040640817456,10.4941253532831
78.3092907929055,10.4905270257531
78.3142787609686,10.4866044443119
78.3190079011482,10.4823734038105
78.3234591708658,10.4778509411557
78.3276146464292,10.4730552667085
78.331457595205,10.4680056909571
78.3349725429949,10.4627225467611
78.3381453363448,10.4572271074773
78.3409631995355,10.4515415013002
78.3434147860265,10.4456886221592
78.3454902241444,10.4396920375328
78.3471811568323,10.4335758935509
78.3484807753012,10.4273648177667
78.3493838464461,10.4210838199901
78.3498867339183,10.4147581915824
78.3499874127674,10.4084134036165
78.3496854775952,10.4020750043143
78.3489821441881,10.3957685161727
78.3478802446215,10.3895193331935
78.346384215856,10.383352618631
78.3445000818715,10.3772932036683
78.3422354294105,10.3713654874307
78.3395993774291,10.3655933387394
78.3366025403785,10.36
78.3332569854635,10.3546079936134
78.3295761840531,10.3494390312862
78.3255749574354,10.3445139266055
78.3212694171379,10.3398525112294
78.3166769000516,10.3354735550324
78.3118158986221,10.3313946905257
78.3067059863863,10.327632341857
78.3013677391573,10.3242016586765
78.2958226521727,10.3211164551345
78.2900930535407,10.3183891542568
78.2842020143326,10.3160307379214
78.2781732556841,10.3140507026385
78.2720310532787,10.3124570213115
78.2658001395973,10.3112561111324
78.2595056043304,10.3104528077427
78.2531727933498,10.3100503457617
78.2468272066502,10.3100503457617
78.2404943956696,10.3104528077427
78.2341998604027,10.3112561111324
78.2279689467213,10.3124570213115
78.2218267443159,10.3140507026385
78.2157979856674,10.3160307379214
78.2099069464593,10.3183891542568
78.2041773478273,10.3211164551345
78.1986322608427,10.3242016586765
78.1932940136137,10.327632341857
78.1881841013779,10.3313946905257
78.1833230999484,10.3354735550324
78.1787305828621,10.3398525112294
78.1744250425646,10.3445139266055
78.1704238159469,10.3494390312862
78.1667430145365,10.3546079936134
78.1633974596215,10.36
78.1604006225709,10.3655933387394
78.1577645705895,10.3713654874307
78.1554999181285,10.3772932036683
78.153615784144,10.383352618631
78.1521197553785,10.3895193331935
78.1510178558119,10.3957685161727
78.1503145224048,10.4020750043143
78.1500125872326,10.4084134036165
78.1501132660817,10.4147581915824
78.1506161535539,10.4210838199901
78.1515192246988,10.4273648177667
78.1528188431677,10.4335758935509
78.1545097758556,10.4396920375328
78.1565852139735,10.4456886221592
78.1590368004645,10.4515415013002
78.1618546636552,10.4572271074773
78.1650274570051,10.4627225467611
78.168542404795,10.4680056909571
78.1723853535708,10.4730552667085
78.1765408291342,10.4778509411557
78.1809920988518,10.4823734038105
78.1857212390314,10.4866044443119
78.1907092070945,10.4905270257531
78.1959359182544,10.4941253532831
78.20138032639,10.497384937707
78.2070205087911,10.5002926538287
78.212833754434,10.5028367933016
78.2187966554302,10.5050071117741
78.2248852012819,10.5067948701396
78.231074875564,10.5081928697263
78.2373407546426,10.5091954812831
78.2436576080343,10.5097986676472
78.25,10.51
</coordinates>
</LinearRing>
</outerBoundaryIs>
</Polygon>
</MultiGeometry>
</Placemark>
</Document>
</kml>
