# Supplementary material for: Species conservation profiles of a random sample of world spiders III: Oecobiidae to Salticidae
Source: Biodivers Data J. 2018 Aug 2;(6):e27004. doi: 10.3897/BDJ.6.e27004 (PMC6086925; doi:10.3897/BDJ.6.e27004)
Supplement: Supplementary material 39 — Distribution of Menemerusmirabilis Wesolowska, 1999 [file bdj-06-e27004-s039.kml]

<?xml version="1.0" encoding="UTF-8"?>
<kml xmlns="http://earth.google.com/kml/2.2">
<Document>
<name></name>
<description><![CDATA[]]></description>

<Style id="1">
<LineStyle>
<width>1</width>
<color>ff0000ff</color>
</LineStyle>
<PolyStyle>
<fill>0</fill>
</PolyStyle>
</Style>

<Placemark>
<name>R Polygon</name>
<description><![CDATA[]]></description>
<styleUrl>#1</styleUrl>
<visibility>1</visibility>
<MultiGeometry>
<Polygon>
<outerBoundaryIs>
<LinearRing>
<coordinates>
38.76,9.08
38.7663423919657,9.07979866764719
38.7726592453574,9.07919548128308
38.778925124436,9.07819286972627
38.7851147987181,9.07679487013964
38.7912033445698,9.0750071117741
38.797166245566,9.07283679330161
38.8029794912089,9.07029265382866
38.80861967361,9.06738493770698
38.8140640817456,9.06412535328312
38.8192907929055,9.06052702575311
38.8242787609687,9.0566044443119
38.8290079011482,9.05237340381051
38.8334591708658,9.04785094115571
38.8376146464292,9.04305526670845
38.841457595205,9.03800569095712
38.844972542995,9.03272254676105
38.8481453363448,9.02722710747727
38.8509631995354,9.02154150130019
38.8534147860265,9.01568862215919
38.8554902241444,9.00969203753283
38.8571811568324,9.00357589355094
38.8584807753012,8.99736481776669
38.8593838464461,8.9910838199901
38.8598867339183,8.98475819158237
38.8599874127674,8.97841340361652
38.8596854775952,8.97207500431432
38.8589821441881,8.96576851617267
38.8578802446215,8.95951933319348
38.856384215856,8.953352618631
38.8545000818715,8.94729320366826
38.8522354294105,8.94136548743069
38.8495993774291,8.93559333873942
38.8466025403784,8.93
38.8432569854635,8.92460799361339
38.8395761840531,8.91943903128623
38.8355749574354,8.91451392660547
38.8312694171379,8.90985251122937
38.8266769000516,8.90547355503242
38.8218158986221,8.90139469052572
38.8167059863863,8.89763234185702
38.8113677391573,8.8942016586765
38.8058226521727,8.89111645513451
38.8000930535407,8.88838915425679
38.7942020143326,8.88603073792141
38.7881732556841,8.88405070263855
38.7820310532787,8.88245702131146
38.7758001395973,8.88125611113236
38.7695056043304,8.88045280774269
38.7631727933498,8.88005034576168
38.7568272066502,8.88005034576168
38.7504943956696,8.88045280774269
38.7441998604027,8.88125611113236
38.7379689467213,8.88245702131146
38.7318267443159,8.88405070263855
38.7257979856674,8.88603073792141
38.7199069464593,8.88838915425679
38.7141773478273,8.89111645513451
38.7086322608427,8.8942016586765
38.7032940136137,8.89763234185702
38.6981841013779,8.90139469052572
38.6933230999484,8.90547355503242
38.6887305828621,8.90985251122937
38.6844250425646,8.91451392660547
38.6804238159469,8.91943903128623
38.6767430145365,8.92460799361339
38.6733974596216,8.93
38.6704006225709,8.93559333873942
38.6677645705895,8.94136548743069
38.6654999181285,8.94729320366826
38.663615784144,8.953352618631
38.6621197553785,8.95951933319348
38.6610178558119,8.96576851617267
38.6603145224048,8.97207500431432
38.6600125872326,8.97841340361652
38.6601132660817,8.98475819158237
38.6606161535539,8.9910838199901
38.6615192246988,8.99736481776669
38.6628188431676,9.00357589355094
38.6645097758556,9.00969203753283
38.6665852139735,9.01568862215919
38.6690368004645,9.02154150130019
38.6718546636552,9.02722710747727
38.675027457005,9.03272254676105
38.678542404795,9.03800569095712
38.6823853535708,9.04305526670845
38.6865408291342,9.04785094115571
38.6909920988518,9.05237340381051
38.6957212390313,9.0566044443119
38.7007092070945,9.06052702575311
38.7059359182544,9.06412535328312
38.7113803263899,9.06738493770698
38.7170205087911,9.07029265382866
38.722833754434,9.07283679330161
38.7287966554302,9.0750071117741
38.7348852012819,9.07679487013964
38.741074875564,9.07819286972627
38.7473407546426,9.07919548128308
38.7536576080343,9.07979866764719
38.76,9.08
</coordinates>
</LinearRing>
</outerBoundaryIs>
</Polygon>
<Polygon>
<outerBoundaryIs>
<LinearRing>
<coordinates>
38.76,9.08
38.7663423919657,9.07979866764719
38.7726592453574,9.07919548128308
38.778925124436,9.07819286972627
38.7851147987181,9.07679487013964
38.7912033445698,9.0750071117741
38.797166245566,9.07283679330161
38.8029794912089,9.07029265382866
38.80861967361,9.06738493770698
38.8140640817456,9.06412535328312
38.8192907929055,9.06052702575311
38.8242787609687,9.0566044443119
38.8290079011482,9.05237340381051
38.8334591708658,9.04785094115571
38.8376146464292,9.04305526670845
38.841457595205,9.03800569095712
38.844972542995,9.03272254676105
38.8481453363448,9.02722710747727
38.8509631995354,9.02154150130019
38.8534147860265,9.01568862215919
38.8554902241444,9.00969203753283
38.8571811568324,9.00357589355094
38.8584807753012,8.99736481776669
38.8593838464461,8.9910838199901
38.8598867339183,8.98475819158237
38.8599874127674,8.97841340361652
38.8596854775952,8.97207500431432
38.8589821441881,8.96576851617267
38.8578802446215,8.95951933319348
38.856384215856,8.953352618631
38.8545000818715,8.94729320366826
38.8522354294105,8.94136548743069
38.8495993774291,8.93559333873942
38.8466025403784,8.93
38.8432569854635,8.92460799361339
38.8395761840531,8.91943903128623
38.8355749574354,8.91451392660547
38.8312694171379,8.90985251122937
38.8266769000516,8.90547355503242
38.8218158986221,8.90139469052572
38.8167059863863,8.89763234185702
38.8113677391573,8.8942016586765
38.8058226521727,8.89111645513451
38.8000930535407,8.88838915425679
38.7942020143326,8.88603073792141
38.7881732556841,8.88405070263855
38.7820310532787,8.88245702131146
38.7758001395973,8.88125611113236
38.7695056043304,8.88045280774269
38.7631727933498,8.88005034576168
38.7568272066502,8.88005034576168
38.7504943956696,8.88045280774269
38.7441998604027,8.88125611113236
38.7379689467213,8.88245702131146
38.7318267443159,8.88405070263855
38.7257979856674,8.88603073792141
38.7199069464593,8.88838915425679
38.7141773478273,8.89111645513451
38.7086322608427,8.8942016586765
38.7032940136137,8.89763234185702
38.6981841013779,8.90139469052572
38.6933230999484,8.90547355503242
38.6887305828621,8.90985251122937
38.6844250425646,8.91451392660547
38.6804238159469,8.91943903128623
38.6767430145365,8.92460799361339
38.6733974596216,8.93
38.6704006225709,8.93559333873942
38.6677645705895,8.94136548743069
38.6654999181285,8.94729320366826
38.663615784144,8.953352618631
38.6621197553785,8.95951933319348
38.6610178558119,8.96576851617267
38.6603145224048,8.97207500431432
38.6600125872326,8.97841340361652
38.6601132660817,8.98475819158237
38.6606161535539,8.9910838199901
38.6615192246988,8.99736481776669
38.6628188431676,9.00357589355094
38.6645097758556,9.00969203753283
38.6665852139735,9.01568862215919
38.6690368004645,9.02154150130019
38.6718546636552,9.02722710747727
38.675027457005,9.03272254676105
38.678542404795,9.03800569095712
38.6823853535708,9.04305526670845
38.6865408291342,9.04785094115571
38.6909920988518,9.05237340381051
38.6957212390313,9.0566044443119
38.7007092070945,9.06052702575311
38.7059359182544,9.06412535328312
38.7113803263899,9.06738493770698
38.7170205087911,9.07029265382866
38.722833754434,9.07283679330161
38.7287966554302,9.0750071117741
38.7348852012819,9.07679487013964
38.741074875564,9.07819286972627
38.7473407546426,9.07919548128308
38.7536576080343,9.07979866764719
38.76,9.08
</coordinates>
</LinearRing>
</outerBoundaryIs>
</Polygon>
<Polygon>
<outerBoundaryIs>
<LinearRing>
<coordinates>
38.76,9.08
38.7663423919657,9.07979866764719
38.7726592453574,9.07919548128308
38.778925124436,9.07819286972627
38.7851147987181,9.07679487013964
38.7912033445698,9.0750071117741
38.797166245566,9.07283679330161
38.8029794912089,9.07029265382866
38.80861967361,9.06738493770698
38.8140640817456,9.06412535328312
38.8192907929055,9.06052702575311
38.8242787609687,9.0566044443119
38.8290079011482,9.05237340381051
38.8334591708658,9.04785094115571
38.8376146464292,9.04305526670845
38.841457595205,9.03800569095712
38.844972542995,9.03272254676105
38.8481453363448,9.02722710747727
38.8509631995354,9.02154150130019
38.8534147860265,9.01568862215919
38.8554902241444,9.00969203753283
38.8571811568324,9.00357589355094
38.8584807753012,8.99736481776669
38.8593838464461,8.9910838199901
38.8598867339183,8.98475819158237
38.8599874127674,8.97841340361652
38.8596854775952,8.97207500431432
38.8589821441881,8.96576851617267
38.8578802446215,8.95951933319348
38.856384215856,8.953352618631
38.8545000818715,8.94729320366826
38.8522354294105,8.94136548743069
38.8495993774291,8.93559333873942
38.8466025403784,8.93
38.8432569854635,8.92460799361339
38.8395761840531,8.91943903128623
38.8355749574354,8.91451392660547
38.8312694171379,8.90985251122937
38.8266769000516,8.90547355503242
38.8218158986221,8.90139469052572
38.8167059863863,8.89763234185702
38.8113677391573,8.8942016586765
38.8058226521727,8.89111645513451
38.8000930535407,8.88838915425679
38.7942020143326,8.88603073792141
38.7881732556841,8.88405070263855
38.7820310532787,8.88245702131146
38.7758001395973,8.88125611113236
38.7695056043304,8.88045280774269
38.7631727933498,8.88005034576168
38.7568272066502,8.88005034576168
38.7504943956696,8.88045280774269
38.7441998604027,8.88125611113236
38.7379689467213,8.88245702131146
38.7318267443159,8.88405070263855
38.7257979856674,8.88603073792141
38.7199069464593,8.88838915425679
38.7141773478273,8.89111645513451
38.7086322608427,8.8942016586765
38.7032940136137,8.89763234185702
38.6981841013779,8.90139469052572
38.6933230999484,8.90547355503242
38.6887305828621,8.90985251122937
38.6844250425646,8.91451392660547
38.6804238159469,8.91943903128623
38.6767430145365,8.92460799361339
38.6733974596216,8.93
38.6704006225709,8.93559333873942
38.6677645705895,8.94136548743069
38.6654999181285,8.94729320366826
38.663615784144,8.953352618631
38.6621197553785,8.95951933319348
38.6610178558119,8.96576851617267
38.6603145224048,8.97207500431432
38.6600125872326,8.97841340361652
38.6601132660817,8.98475819158237
38.6606161535539,8.9910838199901
38.6615192246988,8.99736481776669
38.6628188431676,9.00357589355094
38.6645097758556,9.00969203753283
38.6665852139735,9.01568862215919
38.6690368004645,9.02154150130019
38.6718546636552,9.02722710747727
38.675027457005,9.03272254676105
38.678542404795,9.03800569095712
38.6823853535708,9.04305526670845
38.6865408291342,9.04785094115571
38.6909920988518,9.05237340381051
38.6957212390313,9.0566044443119
38.7007092070945,9.06052702575311
38.7059359182544,9.06412535328312
38.7113803263899,9.06738493770698
38.7170205087911,9.07029265382866
38.722833754434,9.07283679330161
38.7287966554302,9.0750071117741
38.7348852012819,9.07679487013964
38.741074875564,9.07819286972627
38.7473407546426,9.07919548128308
38.7536576080343,9.07979866764719
38.76,9.08
</coordinates>
</LinearRing>
</outerBoundaryIs>
</Polygon>
<Polygon>
<outerBoundaryIs>
<LinearRing>
<coordinates>
38.76,9.08
38.7663423919657,9.07979866764719
38.7726592453574,9.07919548128308
38.778925124436,9.07819286972627
38.7851147987181,9.07679487013964
38.7912033445698,9.0750071117741
38.797166245566,9.07283679330161
38.8029794912089,9.07029265382866
38.80861967361,9.06738493770698
38.8140640817456,9.06412535328312
38.8192907929055,9.06052702575311
38.8242787609687,9.0566044443119
38.8290079011482,9.05237340381051
38.8334591708658,9.04785094115571
38.8376146464292,9.04305526670845
38.841457595205,9.03800569095712
38.844972542995,9.03272254676105
38.8481453363448,9.02722710747727
38.8509631995354,9.02154150130019
38.8534147860265,9.01568862215919
38.8554902241444,9.00969203753283
38.8571811568324,9.00357589355094
38.8584807753012,8.99736481776669
38.8593838464461,8.9910838199901
38.8598867339183,8.98475819158237
38.8599874127674,8.97841340361652
38.8596854775952,8.97207500431432
38.8589821441881,8.96576851617267
38.8578802446215,8.95951933319348
38.856384215856,8.953352618631
38.8545000818715,8.94729320366826
38.8522354294105,8.94136548743069
38.8495993774291,8.93559333873942
38.8466025403784,8.93
38.8432569854635,8.92460799361339
38.8395761840531,8.91943903128623
38.8355749574354,8.91451392660547
38.8312694171379,8.90985251122937
38.8266769000516,8.90547355503242
38.8218158986221,8.90139469052572
38.8167059863863,8.89763234185702
38.8113677391573,8.8942016586765
38.8058226521727,8.89111645513451
38.8000930535407,8.88838915425679
38.7942020143326,8.88603073792141
38.7881732556841,8.88405070263855
38.7820310532787,8.88245702131146
38.7758001395973,8.88125611113236
38.7695056043304,8.88045280774269
38.7631727933498,8.88005034576168
38.7568272066502,8.88005034576168
38.7504943956696,8.88045280774269
38.7441998604027,8.88125611113236
38.7379689467213,8.88245702131146
38.7318267443159,8.88405070263855
38.7257979856674,8.88603073792141
38.7199069464593,8.88838915425679
38.7141773478273,8.89111645513451
38.7086322608427,8.8942016586765
38.7032940136137,8.89763234185702
38.6981841013779,8.90139469052572
38.6933230999484,8.90547355503242
38.6887305828621,8.90985251122937
38.6844250425646,8.91451392660547
38.6804238159469,8.91943903128623
38.6767430145365,8.92460799361339
38.6733974596216,8.93
38.6704006225709,8.93559333873942
38.6677645705895,8.94136548743069
38.6654999181285,8.94729320366826
38.663615784144,8.953352618631
38.6621197553785,8.95951933319348
38.6610178558119,8.96576851617267
38.6603145224048,8.97207500431432
38.6600125872326,8.97841340361652
38.6601132660817,8.98475819158237
38.6606161535539,8.9910838199901
38.6615192246988,8.99736481776669
38.6628188431676,9.00357589355094
38.6645097758556,9.00969203753283
38.6665852139735,9.01568862215919
38.6690368004645,9.02154150130019
38.6718546636552,9.02722710747727
38.675027457005,9.03272254676105
38.678542404795,9.03800569095712
38.6823853535708,9.04305526670845
38.6865408291342,9.04785094115571
38.6909920988518,9.05237340381051
38.6957212390313,9.0566044443119
38.7007092070945,9.06052702575311
38.7059359182544,9.06412535328312
38.7113803263899,9.06738493770698
38.7170205087911,9.07029265382866
38.722833754434,9.07283679330161
38.7287966554302,9.0750071117741
38.7348852012819,9.07679487013964
38.741074875564,9.07819286972627
38.7473407546426,9.07919548128308
38.7536576080343,9.07979866764719
38.76,9.08
</coordinates>
</LinearRing>
</outerBoundaryIs>
</Polygon>
<Polygon>
<outerBoundaryIs>
<LinearRing>
<coordinates>
38.76,9.08
38.7663423919657,9.07979866764719
38.7726592453574,9.07919548128308
38.778925124436,9.07819286972627
38.7851147987181,9.07679487013964
38.7912033445698,9.0750071117741
38.797166245566,9.07283679330161
38.8029794912089,9.07029265382866
38.80861967361,9.06738493770698
38.8140640817456,9.06412535328312
38.8192907929055,9.06052702575311
38.8242787609687,9.0566044443119
38.8290079011482,9.05237340381051
38.8334591708658,9.04785094115571
38.8376146464292,9.04305526670845
38.841457595205,9.03800569095712
38.844972542995,9.03272254676105
38.8481453363448,9.02722710747727
38.8509631995354,9.02154150130019
38.8534147860265,9.01568862215919
38.8554902241444,9.00969203753283
38.8571811568324,9.00357589355094
38.8584807753012,8.99736481776669
38.8593838464461,8.9910838199901
38.8598867339183,8.98475819158237
38.8599874127674,8.97841340361652
38.8596854775952,8.97207500431432
38.8589821441881,8.96576851617267
38.8578802446215,8.95951933319348
38.856384215856,8.953352618631
38.8545000818715,8.94729320366826
38.8522354294105,8.94136548743069
38.8495993774291,8.93559333873942
38.8466025403784,8.93
38.8432569854635,8.92460799361339
38.8395761840531,8.91943903128623
38.8355749574354,8.91451392660547
38.8312694171379,8.90985251122937
38.8266769000516,8.90547355503242
38.8218158986221,8.90139469052572
38.8167059863863,8.89763234185702
38.8113677391573,8.8942016586765
38.8058226521727,8.89111645513451
38.8000930535407,8.88838915425679
38.7942020143326,8.88603073792141
38.7881732556841,8.88405070263855
38.7820310532787,8.88245702131146
38.7758001395973,8.88125611113236
38.7695056043304,8.88045280774269
38.7631727933498,8.88005034576168
38.7568272066502,8.88005034576168
38.7504943956696,8.88045280774269
38.7441998604027,8.88125611113236
38.7379689467213,8.88245702131146
38.7318267443159,8.88405070263855
38.7257979856674,8.88603073792141
38.7199069464593,8.88838915425679
38.7141773478273,8.89111645513451
38.7086322608427,8.8942016586765
38.7032940136137,8.89763234185702
38.6981841013779,8.90139469052572
38.6933230999484,8.90547355503242
38.6887305828621,8.90985251122937
38.6844250425646,8.91451392660547
38.6804238159469,8.91943903128623
38.6767430145365,8.92460799361339
38.6733974596216,8.93
38.6704006225709,8.93559333873942
38.6677645705895,8.94136548743069
38.6654999181285,8.94729320366826
38.663615784144,8.953352618631
38.6621197553785,8.95951933319348
38.6610178558119,8.96576851617267
38.6603145224048,8.97207500431432
38.6600125872326,8.97841340361652
38.6601132660817,8.98475819158237
38.6606161535539,8.9910838199901
38.6615192246988,8.99736481776669
38.6628188431676,9.00357589355094
38.6645097758556,9.00969203753283
38.6665852139735,9.01568862215919
38.6690368004645,9.02154150130019
38.6718546636552,9.02722710747727
38.675027457005,9.03272254676105
38.678542404795,9.03800569095712
38.6823853535708,9.04305526670845
38.6865408291342,9.04785094115571
38.6909920988518,9.05237340381051
38.6957212390313,9.0566044443119
38.7007092070945,9.06052702575311
38.7059359182544,9.06412535328312
38.7113803263899,9.06738493770698
38.7170205087911,9.07029265382866
38.722833754434,9.07283679330161
38.7287966554302,9.0750071117741
38.7348852012819,9.07679487013964
38.741074875564,9.07819286972627
38.7473407546426,9.07919548128308
38.7536576080343,9.07979866764719
38.76,9.08
</coordinates>
</LinearRing>
</outerBoundaryIs>
</Polygon>
</MultiGeometry>
</Placemark>
</Document>
</kml>
