# Supplementary material for: Species conservation profiles of a random sample of world spiders III: Oecobiidae to Salticidae
Source: Biodivers Data J. 2018 Aug 2;(6):e27004. doi: 10.3897/BDJ.6.e27004 (PMC6086925; doi:10.3897/BDJ.6.e27004)
Supplement: Supplementary material 40 — Distribution of Myrmarachnebicolor (L. Koch, 1879) [file bdj-06-e27004-s040.kml]

<?xml version="1.0" encoding="utf-8" ?>
<kml xmlns="http://www.opengis.net/kml/2.2">
<Document id="root_doc">
<Schema name="Myrmarachne_bicolor.kml" id="Myrmarachne_bicolor.kml">
	<SimpleField name="layer" type="float"></SimpleField>
</Schema>
<Folder><name>Myrmarachne_bicolor.kml</name>
  <Placemark>
	<Style><LineStyle><color>ff0000ff</color></LineStyle><PolyStyle><fill>0</fill></PolyStyle></Style>
	<ExtendedData><SchemaData schemaUrl="#Myrmarachne_bicolor.kml">
		<SimpleData name="layer">1</SimpleData>
	</SchemaData></ExtendedData>
      <MultiGeometry><Polygon><outerBoundaryIs><LinearRing><coordinates>152.33333333,-28.33333333 152.33333333,-28.41666667 152.25,-28.41666667 152.25,-28.33333333 152.25,-28.25 152.33333333,-28.25 152.33333333,-28.33333333</coordinates></LinearRing></outerBoundaryIs></Polygon><Polygon><outerBoundaryIs><LinearRing><coordinates>153.33333333,-28.25 153.41666667,-28.25 153.41666667,-28.33333333 153.33333333,-28.33333333 153.33333333,-28.25</coordinates></LinearRing></outerBoundaryIs></Polygon><Polygon><outerBoundaryIs><LinearRing><coordinates>152.58333333,-28.16666667 152.66666667,-28.16666667 152.66666667,-28.25 152.58333333,-28.25 152.58333333,-28.16666667</coordinates></LinearRing></outerBoundaryIs></Polygon><Polygon><outerBoundaryIs><LinearRing><coordinates>151.5,-27.75 151.58333333,-27.75 151.58333333,-27.83333333 151.5,-27.83333333 151.5,-27.75</coordinates></LinearRing></outerBoundaryIs></Polygon><Polygon><outerBoundaryIs><LinearRing><coordinates>151.75,-27.91666667 151.75,-28.0 151.66666667,-28.0 151.66666667,-27.91666667 151.66666667,-27.83333333 151.75,-27.83333333 151.83333333,-27.83333333 151.83333333,-27.91666667 151.75,-27.91666667</coordinates></LinearRing></outerBoundaryIs></Polygon><Polygon><outerBoundaryIs><LinearRing><coordinates>152.16666667,-28.16666667 152.25,-28.16666667 152.25,-28.25 152.16666667,-28.25 152.08333333,-28.25 152.0,-28.25 151.91666667,-28.25 151.91666667,-28.16666667 151.91666667,-28.08333333 151.83333333,-28.08333333 151.83333333,-28.0 151.83333333,-27.91666667 151.91666667,-27.91666667 151.91666667,-28.0 152,-28 152.08333333,-28.0 152.08333333,-27.91666667 152.16666667,-27.91666667 152.16666667,-28.0 152.16666667,-28.08333333 152.16666667,-28.16666667</coordinates></LinearRing></outerBoundaryIs><innerBoundaryIs><LinearRing><coordinates>152.0,-28.08333333 152.0,-28.16666667 152.08333333,-28.16666667 152.08333333,-28.08333333 152.0,-28.08333333</coordinates></LinearRing></innerBoundaryIs></Polygon><Polygon><outerBoundaryIs><LinearRing><coordinates>153.5,-27.41666667 153.58333333,-27.41666667 153.58333333,-27.5 153.5,-27.5 153.5,-27.41666667</coordinates></LinearRing></outerBoundaryIs></Polygon><Polygon><outerBoundaryIs><LinearRing><coordinates>153.41666667,-27.33333333 153.5,-27.33333333 153.5,-27.41666667 153.41666667,-27.41666667 153.41666667,-27.33333333</coordinates></LinearRing></outerBoundaryIs></Polygon><Polygon><outerBoundaryIs><LinearRing><coordinates>151.33333333,-27.33333333 151.41666667,-27.33333333 151.41666667,-27.41666667 151.33333333,-27.41666667 151.33333333,-27.33333333</coordinates></LinearRing></outerBoundaryIs></Polygon><Polygon><outerBoundaryIs><LinearRing><coordinates>151.0,-27.33333333 151.08333333,-27.33333333 151.16666667,-27.33333333 151.16666667,-27.41666667 151.08333333,-27.41666667 151.0,-27.41666667 151.0,-27.33333333</coordinates></LinearRing></outerBoundaryIs></Polygon><Polygon><outerBoundaryIs><LinearRing><coordinates>151.25,-27.66666667 151.33333333,-27.66666667 151.33333333,-27.75 151.25,-27.75 151.25,-27.66666667</coordinates></LinearRing></outerBoundaryIs></Polygon><Polygon><outerBoundaryIs><LinearRing><coordinates>151.25,-27.58333333 151.25,-27.66666667 151.16666667,-27.66666667 151.16666667,-27.58333333 151.16666667,-27.5 151.16666667,-27.41666667 151.25,-27.41666667 151.25,-27.5 151.25,-27.58333333</coordinates></LinearRing></outerBoundaryIs></Polygon><Polygon><outerBoundaryIs><LinearRing><coordinates>151.16666667,-26.91666667 151.25,-26.91666667 151.25,-27.0 151.16666667,-27.0 151.16666667,-26.91666667</coordinates></LinearRing></outerBoundaryIs></Polygon><Polygon><outerBoundaryIs><LinearRing><coordinates>150.83333333,-26.91666667 150.91666667,-26.91666667 150.91666667,-27.0 150.83333333,-27.0 150.83333333,-26.91666667</coordinates></LinearRing></outerBoundaryIs></Polygon><Polygon><outerBoundaryIs><LinearRing><coordinates>151.83333333,-26.91666667 151.83333333,-27.0 151.75,-27.0 151.75,-26.91666667 151.75,-26.83333333 151.83333333,-26.83333333 151.83333333,-26.91666667</coordinates></LinearRing></outerBoundaryIs></Polygon><Polygon><outerBoundaryIs><LinearRing><coordinates>151.0,-26.83333333 151.08333333,-26.83333333 151.08333333,-26.91666667 151.0,-26.91666667 151.0,-26.83333333</coordinates></LinearRing></outerBoundaryIs></Polygon><Polygon><outerBoundaryIs><LinearRing><coordinates>150.5,-26.41666667 150.58333333,-26.41666667 150.58333333,-26.5 150.5,-26.5 150.5,-26.41666667</coordinates></LinearRing></outerBoundaryIs></Polygon><Polygon><outerBoundaryIs><LinearRing><coordinates>150.83333333,-26.25 150.91666667,-26.25 150.91666667,-26.33333333 150.83333333,-26.33333333 150.83333333,-26.25</coordinates></LinearRing></outerBoundaryIs></Polygon><Polygon><outerBoundaryIs><LinearRing><coordinates>150.25,-26.66666667 150.25,-26.75 150.16666667,-26.75 150.16666667,-26.66666667 150.16666667,-26.58333333 150.25,-26.58333333 150.25,-26.66666667</coordinates></LinearRing></outerBoundaryIs></Polygon><Polygon><outerBoundaryIs><LinearRing><coordinates>150.66666667,-26.75 150.66666667,-26.83333333 150.58333333,-26.83333333 150.58333333,-26.75 150.58333333,-26.66666667 150.66666667,-26.66666667 150.66666667,-26.75</coordinates></LinearRing></outerBoundaryIs></Polygon><Polygon><outerBoundaryIs><LinearRing><coordinates>151.08333333,-26.75 151.16666667,-26.75 151.16666667,-26.83333333 151.08333333,-26.83333333 151.08333333,-26.75</coordinates></LinearRing></outerBoundaryIs></Polygon><Polygon><outerBoundaryIs><LinearRing><coordinates>151.33333333,-26.66666667 151.41666667,-26.66666667 151.41666667,-26.75 151.33333333,-26.75 151.33333333,-26.66666667</coordinates></LinearRing></outerBoundaryIs></Polygon><Polygon><outerBoundaryIs><LinearRing><coordinates>151.41666667,-27.16666667 151.41666667,-27.25 151.33333333,-27.25 151.25,-27.25 151.16666667,-27.25 151.08333333,-27.25 151.08333333,-27.16666667 151.16666667,-27.16666667 151.16666667,-27.08333333 151.25,-27.08333333 151.25,-27.0 151.33333333,-27.0 151.33333333,-26.91666667 151.33333333,-26.83333333 151.41666667,-26.83333333 151.41666667,-26.91666667 151.5,-26.91666667 151.58333333,-26.91666667 151.58333333,-27.0 151.5,-27.0 151.5,-27.08333333 151.5,-27.16666667 151.41666667,-27.16666667</coordinates></LinearRing></outerBoundaryIs><innerBoundaryIs><LinearRing><coordinates>151.33333333,-27.16666667 151.41666667,-27.16666667 151.41666667,-27.08333333 151.33333333,-27.08333333 151.33333333,-27.16666667</coordinates></LinearRing></innerBoundaryIs></Polygon><Polygon><outerBoundaryIs><LinearRing><coordinates>150.75,-27.25 150.83333333,-27.25 150.83333333,-27.33333333 150.75,-27.33333333 150.66666667,-27.33333333 150.58333333,-27.33333333 150.5,-27.33333333 150.41666667,-27.33333333 150.41666667,-27.25 150.41666667,-27.16666667 150.33333333,-27.16666667 150.25,-27.16666667 150.25,-27.08333333 150.33333333,-27.08333333 150.33333333,-27.0 150.41666667,-27.0 150.41666667,-26.91666667 150.5,-26.91666667 150.5,-26.83333333 150.58333333,-26.83333333 150.58333333,-26.91666667 150.58333333,-27.0 150.58333333,-27.08333333 150.66666667,-27.08333333 150.66666667,-27.16666667 150.75,-27.16666667 150.75,-27.25</coordinates></LinearRing></outerBoundaryIs></Polygon><Polygon><outerBoundaryIs><LinearRing><coordinates>151.0,-27.08333333 151.0,-27.16666667 150.91666667,-27.16666667 150.91666667,-27.08333333 150.91666667,-27.0 151,-27 151.08333333,-27.0 151.08333333,-27.08333333 151.0,-27.08333333</coordinates></LinearRing></outerBoundaryIs></Polygon><Polygon><outerBoundaryIs><LinearRing><coordinates>150.75,-27.0 150.83333333,-27.0 150.83333333,-27.08333333 150.75,-27.08333333 150.75,-27.0</coordinates></LinearRing></outerBoundaryIs></Polygon><Polygon><outerBoundaryIs><LinearRing><coordinates>151.0,-25.91666667 151,-26 150.91666667,-26.0 150.91666667,-25.91666667 150.83333333,-25.91666667 150.83333333,-25.83333333 150.91666667,-25.83333333 151.0,-25.83333333 151.0,-25.91666667</coordinates></LinearRing></outerBoundaryIs></Polygon><Polygon><outerBoundaryIs><LinearRing><coordinates>153.0,-25.91666667 153.08333333,-25.91666667 153.08333333,-26.0 153,-26 152.91666667,-26.0 152.83333333,-26.0 152.83333333,-25.91666667 152.91666667,-25.91666667 152.91666667,-25.83333333 153.0,-25.83333333 153.0,-25.91666667</coordinates></LinearRing></outerBoundaryIs></Polygon><Polygon><outerBoundaryIs><LinearRing><coordinates>153.08333333,-25.83333333 153.16666667,-25.83333333 153.16666667,-25.91666667 153.08333333,-25.91666667 153.08333333,-25.83333333</coordinates></LinearRing></outerBoundaryIs></Polygon><Polygon><outerBoundaryIs><LinearRing><coordinates>149.75,-25.58333333 149.83333333,-25.58333333 149.83333333,-25.66666667 149.75,-25.66666667 149.75,-25.58333333</coordinates></LinearRing></outerBoundaryIs></Polygon><Polygon><outerBoundaryIs><LinearRing><coordinates>151.33333333,-25.41666667 151.41666667,-25.41666667 151.41666667,-25.5 151.33333333,-25.5 151.33333333,-25.41666667</coordinates></LinearRing></outerBoundaryIs></Polygon><Polygon><outerBoundaryIs><LinearRing><coordinates>150.91666667,-25.66666667 151.0,-25.66666667 151.0,-25.75 150.91666667,-25.75 150.91666667,-25.66666667</coordinates></LinearRing></outerBoundaryIs></Polygon><Polygon><outerBoundaryIs><LinearRing><coordinates>152.91666667,-25.66666667 152.91666667,-25.75 152.83333333,-25.75 152.83333333,-25.66666667 152.83333333,-25.58333333 152.91666667,-25.58333333 152.91666667,-25.66666667</coordinates></LinearRing></outerBoundaryIs></Polygon><Polygon><outerBoundaryIs><LinearRing><coordinates>151.5,-25.75 151.5,-25.83333333 151.41666667,-25.83333333 151.41666667,-25.75 151.41666667,-25.66666667 151.5,-25.66666667 151.5,-25.75</coordinates></LinearRing></outerBoundaryIs></Polygon><Polygon><outerBoundaryIs><LinearRing><coordinates>151.33333333,-25.58333333 151.33333333,-25.66666667 151.25,-25.66666667 151.25,-25.58333333 151.25,-25.5 151.33333333,-25.5 151.33333333,-25.58333333</coordinates></LinearRing></outerBoundaryIs></Polygon><Polygon><outerBoundaryIs><LinearRing><coordinates>148.41666667,-25.16666667 148.5,-25.16666667 148.5,-25.25 148.41666667,-25.25 148.41666667,-25.16666667</coordinates></LinearRing></outerBoundaryIs></Polygon><Polygon><outerBoundaryIs><LinearRing><coordinates>148.5,-25.08333333 148.58333333,-25.08333333 148.58333333,-25.16666667 148.5,-25.16666667 148.5,-25.08333333</coordinates></LinearRing></outerBoundaryIs></Polygon><Polygon><outerBoundaryIs><LinearRing><coordinates>148.33333333,-25.08333333 148.41666667,-25.08333333 148.41666667,-25.16666667 148.33333333,-25.16666667 148.33333333,-25.08333333</coordinates></LinearRing></outerBoundaryIs></Polygon><Polygon><outerBoundaryIs><LinearRing><coordinates>149.0,-25.33333333 149.0,-25.41666667 148.91666667,-25.41666667 148.91666667,-25.33333333 148.91666667,-25.25 149.0,-25.25 149.0,-25.16666667 149.08333333,-25.16666667 149.16666667,-25.16666667 149.16666667,-25.25 149.08333333,-25.25 149.08333333,-25.33333333 149.0,-25.33333333</coordinates></LinearRing></outerBoundaryIs></Polygon><Polygon><outerBoundaryIs><LinearRing><coordinates>150.33333333,-25.25 150.33333333,-25.33333333 150.25,-25.33333333 150.25,-25.25 150.25,-25.16666667 150.33333333,-25.16666667 150.33333333,-25.25</coordinates></LinearRing></outerBoundaryIs></Polygon><Polygon><outerBoundaryIs><LinearRing><coordinates>150.75,-25.33333333 150.75,-25.41666667 150.66666667,-25.41666667 150.66666667,-25.33333333 150.66666667,-25.25 150.58333333,-25.25 150.58333333,-25.16666667 150.66666667,-25.16666667 150.75,-25.16666667 150.83333333,-25.16666667 150.83333333,-25.25 150.75,-25.25 150.75,-25.33333333</coordinates></LinearRing></outerBoundaryIs></Polygon><Polygon><outerBoundaryIs><LinearRing><coordinates>151.83333333,-25.25 151.91666667,-25.25 151.91666667,-25.33333333 151.83333333,-25.33333333 151.83333333,-25.25</coordinates></LinearRing></outerBoundaryIs></Polygon><Polygon><outerBoundaryIs><LinearRing><coordinates>151.16666667,-25.5 151.16666667,-25.58333333 151.08333333,-25.58333333 151.08333333,-25.5 151.08333333,-25.41666667 151.08333333,-25.33333333 151.16666667,-25.33333333 151.16666667,-25.41666667 151.16666667,-25.5</coordinates></LinearRing></outerBoundaryIs></Polygon><Polygon><outerBoundaryIs><LinearRing><coordinates>150.0,-25.16666667 150.08333333,-25.16666667 150.08333333,-25.25 150.0,-25.25 150.0,-25.16666667</coordinates></LinearRing></outerBoundaryIs></Polygon><Polygon><outerBoundaryIs><LinearRing><coordinates>150.83333333,-25.25 150.91666667,-25.25 150.91666667,-25.33333333 150.83333333,-25.33333333 150.83333333,-25.25</coordinates></LinearRing></outerBoundaryIs></Polygon><Polygon><outerBoundaryIs><LinearRing><coordinates>150.91666667,-25.16666667 151.0,-25.16666667 151.0,-25.25 150.91666667,-25.25 150.91666667,-25.16666667</coordinates></LinearRing></outerBoundaryIs></Polygon><Polygon><outerBoundaryIs><LinearRing><coordinates>151.91666667,-25.16666667 152.0,-25.16666667 152.0,-25.25 151.91666667,-25.25 151.91666667,-25.16666667</coordinates></LinearRing></outerBoundaryIs></Polygon><Polygon><outerBoundaryIs><LinearRing><coordinates>150.41666667,-24.66666667 150.41666667,-24.75 150.33333333,-24.75 150.33333333,-24.66666667 150.33333333,-24.58333333 150.41666667,-24.58333333 150.41666667,-24.66666667</coordinates></LinearRing></outerBoundaryIs></Polygon><Polygon><outerBoundaryIs><LinearRing><coordinates>148.25,-24.66666667 148.33333333,-24.66666667 148.33333333,-24.75 148.25,-24.75 148.25,-24.66666667</coordinates></LinearRing></outerBoundaryIs></Polygon><Polygon><outerBoundaryIs><LinearRing><coordinates>151.66666667,-24.58333333 151.75,-24.58333333 151.75,-24.66666667 151.66666667,-24.66666667 151.66666667,-24.58333333</coordinates></LinearRing></outerBoundaryIs></Polygon><Polygon><outerBoundaryIs><LinearRing><coordinates>148.91666667,-23.75 149.0,-23.75 149.0,-23.83333333 148.91666667,-23.83333333 148.91666667,-23.75</coordinates></LinearRing></outerBoundaryIs></Polygon><Polygon><outerBoundaryIs><LinearRing><coordinates>149.16666667,-23.91666667 149.16666667,-24.0 149.08333333,-24.0 149.08333333,-23.91666667 149.0,-23.91666667 149.0,-23.83333333 149.08333333,-23.83333333 149.08333333,-23.75 149.16666667,-23.75 149.16666667,-23.83333333 149.16666667,-23.91666667</coordinates></LinearRing></outerBoundaryIs></Polygon><Polygon><outerBoundaryIs><LinearRing><coordinates>147.91666667,-23.91666667 148.0,-23.91666667 148,-24 147.91666667,-24.0 147.91666667,-23.91666667</coordinates></LinearRing></outerBoundaryIs></Polygon><Polygon><outerBoundaryIs><LinearRing><coordinates>150.16666667,-23.83333333 150.25,-23.83333333 150.25,-23.91666667 150.16666667,-23.91666667 150.16666667,-23.83333333</coordinates></LinearRing></outerBoundaryIs></Polygon><Polygon><outerBoundaryIs><LinearRing><coordinates>149.75,-24.16666667 149.83333333,-24.16666667 149.83333333,-24.25 149.75,-24.25 149.75,-24.16666667</coordinates></LinearRing></outerBoundaryIs></Polygon><Polygon><outerBoundaryIs><LinearRing><coordinates>150.33333333,-24.16666667 150.41666667,-24.16666667 150.41666667,-24.25 150.33333333,-24.25 150.33333333,-24.16666667</coordinates></LinearRing></outerBoundaryIs></Polygon><Polygon><outerBoundaryIs><LinearRing><coordinates>148.0,-24.08333333 148.08333333,-24.08333333 148.16666667,-24.08333333 148.16666667,-24.16666667 148.08333333,-24.16666667 148.0,-24.16666667 148.0,-24.08333333</coordinates></LinearRing></outerBoundaryIs></Polygon><Polygon><outerBoundaryIs><LinearRing><coordinates>149.08333333,-24.08333333 149.16666667,-24.08333333 149.16666667,-24.16666667 149.08333333,-24.16666667 149.08333333,-24.08333333</coordinates></LinearRing></outerBoundaryIs></Polygon><Polygon><outerBoundaryIs><LinearRing><coordinates>149.41666667,-24.08333333 149.5,-24.08333333 149.5,-24.16666667 149.41666667,-24.16666667 149.41666667,-24.08333333</coordinates></LinearRing></outerBoundaryIs></Polygon><Polygon><outerBoundaryIs><LinearRing><coordinates>148.0,-24.41666667 148.08333333,-24.41666667 148.08333333,-24.5 148.0,-24.5 148.0,-24.41666667</coordinates></LinearRing></outerBoundaryIs></Polygon><Polygon><outerBoundaryIs><LinearRing><coordinates>150.0,-24.58333333 150.08333333,-24.58333333 150.08333333,-24.66666667 150.0,-24.66666667 149.91666667,-24.66666667 149.91666667,-24.58333333 149.91666667,-24.5 150.0,-24.5 150.0,-24.58333333</coordinates></LinearRing></outerBoundaryIs></Polygon><Polygon><outerBoundaryIs><LinearRing><coordinates>150.08333333,-24.41666667 150.16666667,-24.41666667 150.16666667,-24.5 150.08333333,-24.5 150.08333333,-24.41666667</coordinates></LinearRing></outerBoundaryIs></Polygon><Polygon><outerBoundaryIs><LinearRing><coordinates>148.58333333,-24.41666667 148.66666667,-24.41666667 148.66666667,-24.5 148.58333333,-24.5 148.58333333,-24.41666667</coordinates></LinearRing></outerBoundaryIs></Polygon><Polygon><outerBoundaryIs><LinearRing><coordinates>148.25,-24.41666667 148.33333333,-24.41666667 148.33333333,-24.5 148.25,-24.5 148.25,-24.41666667</coordinates></LinearRing></outerBoundaryIs></Polygon><Polygon><outerBoundaryIs><LinearRing><coordinates>148.16666667,-24.33333333 148.16666667,-24.41666667 148.08333333,-24.41666667 148.08333333,-24.33333333 148.08333333,-24.25 148.16666667,-24.25 148.16666667,-24.33333333</coordinates></LinearRing></outerBoundaryIs></Polygon><Polygon><outerBoundaryIs><LinearRing><coordinates>148.0,-24.91666667 148.08333333,-24.91666667 148.08333333,-25.0 148,-25 148.0,-24.91666667</coordinates></LinearRing></outerBoundaryIs></Polygon><Polygon><outerBoundaryIs><LinearRing><coordinates>148.25,-25.08333333 148.25,-25.16666667 148.16666667,-25.16666667 148.16666667,-25.08333333 148.16666667,-25.0 148.16666667,-24.91666667 148.08333333,-24.91666667 148.08333333,-24.83333333 148.08333333,-24.75 148.0,-24.75 148.0,-24.83333333 147.91666667,-24.83333333 147.91666667,-24.75 147.91666667,-24.66666667 147.83333333,-24.66666667 147.83333333,-24.75 147.75,-24.75 147.75,-24.83333333 147.66666667,-24.83333333 147.58333333,-24.83333333 147.5,-24.83333333 147.41666667,-24.83333333 147.41666667,-24.75 147.5,-24.75 147.58333333,-24.75 147.58333333,-24.66666667 147.66666667,-24.66666667 147.66666667,-24.58333333 147.75,-24.58333333 147.83333333,-24.58333333 147.83333333,-24.5 147.91666667,-24.5 147.91666667,-24.58333333 148.0,-24.58333333 148.08333333,-24.58333333 148.08333333,-24.5 148.16666667,-24.5 148.25,-24.5 148.25,-24.58333333 148.16666667,-24.58333333 148.16666667,-24.66666667 148.16666667,-24.75 148.25,-24.75 148.25,-24.83333333 148.33333333,-24.83333333 148.33333333,-24.91666667 148.25,-24.91666667 148.25,-25.0 148.25,-25.08333333</coordinates></LinearRing></outerBoundaryIs></Polygon><Polygon><outerBoundaryIs><LinearRing><coordinates>150.58333333,-25.08333333 150.58333333,-25.16666667 150.5,-25.16666667 150.5,-25.08333333 150.5,-25.0 150.41666667,-25.0 150.41666667,-24.91666667 150.5,-24.91666667 150.5,-24.83333333 150.58333333,-24.83333333 150.66666667,-24.83333333 150.66666667,-24.91666667 150.58333333,-24.91666667 150.58333333,-25.0 150.58333333,-25.08333333</coordinates></LinearRing></outerBoundaryIs></Polygon><Polygon><outerBoundaryIs><LinearRing><coordinates>149.41666667,-25.08333333 149.41666667,-25.16666667 149.33333333,-25.16666667 149.33333333,-25.08333333 149.25,-25.08333333 149.16666667,-25.08333333 149.16666667,-25.0 149.25,-25.0 149.33333333,-25.0 149.33333333,-24.91666667 149.41666667,-24.91666667 149.41666667,-24.83333333 149.5,-24.83333333 149.5,-24.91666667 149.58333333,-24.91666667 149.66666667,-24.91666667 149.75,-24.91666667 149.75,-25.0 149.66666667,-25.0 149.58333333,-25.0 149.5,-25.0 149.41666667,-25.0 149.41666667,-25.08333333</coordinates></LinearRing></outerBoundaryIs></Polygon><Polygon><outerBoundaryIs><LinearRing><coordinates>150.0,-24.91666667 150.08333333,-24.91666667 150.16666667,-24.91666667 150.16666667,-25.0 150.08333333,-25.0 150,-25 150.0,-24.91666667</coordinates></LinearRing></outerBoundaryIs></Polygon><Polygon><outerBoundaryIs><LinearRing><coordinates>148.91666667,-25.16666667 148.91666667,-25.25 148.83333333,-25.25 148.83333333,-25.16666667 148.83333333,-25.08333333 148.83333333,-25.0 148.83333333,-24.91666667 148.83333333,-24.83333333 148.91666667,-24.83333333 148.91666667,-24.75 148.91666667,-24.66666667 149.0,-24.66666667 149.0,-24.58333333 149.08333333,-24.58333333 149.08333333,-24.66666667 149.08333333,-24.75 149.08333333,-24.83333333 149.0,-24.83333333 149.0,-24.91666667 149,-25 148.91666667,-25.0 148.91666667,-25.08333333 148.91666667,-25.16666667</coordinates></LinearRing></outerBoundaryIs></Polygon><Polygon><outerBoundaryIs><LinearRing><coordinates>148.66666667,-24.91666667 148.75,-24.91666667 148.75,-25.0 148.66666667,-25.0 148.66666667,-24.91666667</coordinates></LinearRing></outerBoundaryIs></Polygon><Polygon><outerBoundaryIs><LinearRing><coordinates>153.25,-28.16666667 153.25,-28.25 153.16666667,-28.25 153.16666667,-28.16666667 153.16666667,-28.08333333 153.08333333,-28.08333333 153.08333333,-28.0 153,-28 153.0,-28.08333333 153.0,-28.16666667 152.91666667,-28.16666667 152.83333333,-28.16666667 152.83333333,-28.25 152.75,-28.25 152.75,-28.16666667 152.66666667,-28.16666667 152.66666667,-28.08333333 152.58333333,-28.08333333 152.5,-28.08333333 152.5,-28.16666667 152.41666667,-28.16666667 152.41666667,-28.08333333 152.41666667,-28.0 152.41666667,-27.91666667 152.33333333,-27.91666667 152.33333333,-27.83333333 152.33333333,-27.75 152.25,-27.75 152.25,-27.83333333 152.16666667,-27.83333333 152.08333333,-27.83333333 152.0,-27.83333333 151.91666667,-27.83333333 151.83333333,-27.83333333 151.83333333,-27.75 151.75,-27.75 151.66666667,-27.75 151.58333333,-27.75 151.58333333,-27.66666667 151.58333333,-27.58333333 151.58333333,-27.5 151.66666667,-27.5 151.66666667,-27.41666667 151.58333333,-27.41666667 151.5,-27.41666667 151.5,-27.33333333 151.58333333,-27.33333333 151.58333333,-27.25 151.5,-27.25 151.5,-27.16666667 151.58333333,-27.16666667 151.58333333,-27.08333333 151.66666667,-27.08333333 151.75,-27.08333333 151.75,-27.16666667 151.83333333,-27.16666667 151.83333333,-27.08333333 151.91666667,-27.08333333 152.0,-27.08333333 152.08333333,-27.08333333 152.08333333,-27.16666667 152.0,-27.16666667 151.91666667,-27.16666667 151.91666667,-27.25 151.91666667,-27.33333333 152.0,-27.33333333 152.0,-27.25 152.08333333,-27.25 152.08333333,-27.33333333 152.08333333,-27.41666667 152.16666667,-27.41666667 152.25,-27.41666667 152.25,-27.33333333 152.25,-27.25 152.16666667,-27.25 152.16666667,-27.16666667 152.16666667,-27.08333333 152.25,-27.08333333 152.25,-27.0 152.25,-26.91666667 152.25,-26.83333333 152.25,-26.75 152.33333333,-26.75 152.41666667,-26.75 152.41666667,-26.83333333 152.41666667,-26.91666667 152.41666667,-27.0 152.5,-27.0 152.5,-26.91666667 152.5,-26.83333333 152.58333333,-26.83333333 152.58333333,-26.75 152.66666667,-26.75 152.66666667,-26.66666667 152.66666667,-26.58333333 152.66666667,-26.5 152.58333333,-26.5 152.58333333,-26.58333333 152.58333333,-26.66666667 152.5,-26.66666667 152.5,-26.58333333 152.5,-26.5 152.5,-26.41666667 152.58333333,-26.41666667 152.58333333,-26.33333333 152.58333333,-26.25 152.5,-26.25 152.41666667,-26.25 152.41666667,-26.33333333 152.33333333,-26.33333333 152.33333333,-26.41666667 152.25,-26.41666667 152.16666667,-26.41666667 152.16666667,-26.5 152.16666667,-26.58333333 152.08333333,-26.58333333 152.08333333,-26.66666667 152.08333333,-26.75 152.16666667,-26.75 152.16666667,-26.83333333 152.16666667,-26.91666667 152.08333333,-26.91666667 152.0,-26.91666667 151.91666667,-26.91666667 151.91666667,-26.83333333 151.83333333,-26.83333333 151.83333333,-26.75 151.75,-26.75 151.66666667,-26.75 151.66666667,-26.83333333 151.58333333,-26.83333333 151.58333333,-26.75 151.5,-26.75 151.5,-26.66666667 151.5,-26.58333333 151.5,-26.5 151.58333333,-26.5 151.58333333,-26.41666667 151.5,-26.41666667 151.5,-26.33333333 151.41666667,-26.33333333 151.41666667,-26.25 151.41666667,-26.16666667 151.33333333,-26.16666667 151.33333333,-26.08333333 151.41666667,-26.08333333 151.41666667,-26.0 151.5,-26.0 151.5,-25.91666667 151.58333333,-25.91666667 151.58333333,-25.83333333 151.66666667,-25.83333333 151.66666667,-25.75 151.58333333,-25.75 151.58333333,-25.66666667 151.58333333,-25.58333333 151.66666667,-25.58333333 151.66666667,-25.66666667 151.75,-25.66666667 151.75,-25.75 151.83333333,-25.75 151.91666667,-25.75 151.91666667,-25.66666667 151.83333333,-25.66666667 151.83333333,-25.58333333 151.83333333,-25.5 151.91666667,-25.5 152.0,-25.5 152.0,-25.41666667 152.0,-25.33333333 152.0,-25.25 152.08333333,-25.25 152.16666667,-25.25 152.16666667,-25.16666667 152.25,-25.16666667 152.25,-25.08333333 152.33333333,-25.08333333 152.33333333,-25.16666667 152.41666667,-25.16666667 152.41666667,-25.08333333 152.41666667,-25.0 152.5,-25.0 152.58333333,-25.0 152.58333333,-25.08333333 152.58333333,-25.16666667 152.66666667,-25.16666667 152.66666667,-25.25 152.75,-25.25 152.75,-25.16666667 152.83333333,-25.16666667 152.83333333,-25.25 152.91666667,-25.25 152.91666667,-25.33333333 152.91666667,-25.41666667 152.83333333,-25.41666667 152.83333333,-25.5 152.83333333,-25.58333333 152.75,-25.58333333 152.75,-25.66666667 152.75,-25.75 152.75,-25.83333333 152.66666667,-25.83333333 152.66666667,-25.91666667 152.75,-25.91666667 152.75,-26.0 152.83333333,-26.0 152.83333333,-26.08333333 152.91666667,-26.08333333 152.91666667,-26.16666667 152.91666667,-26.25 153.0,-26.25 153.0,-26.33333333 153.08333333,-26.33333333 153.16666667,-26.33333333 153.16666667,-26.41666667 153.16666667,-26.5 153.16666667,-26.58333333 153.16666667,-26.66666667 153.16666667,-26.75 153.16666667,-26.83333333 153.16666667,-26.91666667 153.08333333,-26.91666667 153.08333333,-27.0 153.16666667,-27.0 153.25,-27.0 153.25,-27.08333333 153.25,-27.16666667 153.16666667,-27.16666667 153.16666667,-27.25 153.16666667,-27.33333333 153.25,-27.33333333 153.25,-27.41666667 153.33333333,-27.41666667 153.41666667,-27.41666667 153.41666667,-27.5 153.33333333,-27.5 153.33333333,-27.58333333 153.33333333,-27.66666667 153.41666667,-27.66666667 153.41666667,-27.75 153.41666667,-27.83333333 153.5,-27.83333333 153.5,-27.91666667 153.5,-28.0 153.5,-28.08333333 153.58333333,-28.08333333 153.58333333,-28.16666667 153.58333333,-28.25 153.5,-28.25 153.41666667,-28.25 153.41666667,-28.16666667 153.33333333,-28.16666667 153.25,-28.16666667</coordinates></LinearRing></outerBoundaryIs><innerBoundaryIs><LinearRing><coordinates>152.33333333,-26.33333333 152.33333333,-26.25 152.33333333,-26.16666667 152.25,-26.16666667 152.25,-26.25 152.25,-26.33333333 152.33333333,-26.33333333</coordinates></LinearRing></innerBoundaryIs><innerBoundaryIs><LinearRing><coordinates>151.91666667,-26.08333333 151.91666667,-26.16666667 152.0,-26.16666667 152.08333333,-26.16666667 152.08333333,-26.08333333 152.08333333,-26.0 152,-26 151.91666667,-26.0 151.91666667,-26.08333333</coordinates></LinearRing></innerBoundaryIs><innerBoundaryIs><LinearRing><coordinates>152.08333333,-26.0 152.16666667,-26.0 152.16666667,-25.91666667 152.25,-25.91666667 152.25,-25.83333333 152.16666667,-25.83333333 152.08333333,-25.83333333 152.08333333,-25.91666667 152.08333333,-26.0</coordinates></LinearRing></innerBoundaryIs><innerBoundaryIs><LinearRing><coordinates>152.08333333,-25.83333333 152.08333333,-25.75 152.0,-25.75 152.0,-25.83333333 152.08333333,-25.83333333</coordinates></LinearRing></innerBoundaryIs><innerBoundaryIs><LinearRing><coordinates>152.58333333,-27.16666667 152.58333333,-27.25 152.66666667,-27.25 152.66666667,-27.33333333 152.66666667,-27.41666667 152.75,-27.41666667 152.75,-27.33333333 152.75,-27.25 152.75,-27.16666667 152.75,-27.08333333 152.75,-27.0 152.66666667,-27.0 152.58333333,-27.0 152.58333333,-27.08333333 152.58333333,-27.16666667</coordinates></LinearRing></innerBoundaryIs><innerBoundaryIs><LinearRing><coordinates>152.58333333,-27.25 152.5,-27.25 152.5,-27.33333333 152.58333333,-27.33333333 152.58333333,-27.25</coordinates></LinearRing></innerBoundaryIs><innerBoundaryIs><LinearRing><coordinates>152.41666667,-26.08333333 152.5,-26.08333333 152.5,-26.0 152.5,-25.91666667 152.5,-25.83333333 152.5,-25.75 152.5,-25.66666667 152.5,-25.58333333 152.41666667,-25.58333333 152.41666667,-25.5 152.41666667,-25.41666667 152.33333333,-25.41666667 152.33333333,-25.33333333 152.33333333,-25.25 152.25,-25.25 152.25,-25.33333333 152.25,-25.41666667 152.25,-25.5 152.25,-25.58333333 152.33333333,-25.58333333 152.33333333,-25.66666667 152.33333333,-25.75 152.33333333,-25.83333333 152.33333333,-25.91666667 152.41666667,-25.91666667 152.41666667,-26.0 152.41666667,-26.08333333</coordinates></LinearRing></innerBoundaryIs><innerBoundaryIs><LinearRing><coordinates>152.0,-27.66666667 152.0,-27.75 152.08333333,-27.75 152.16666667,-27.75 152.16666667,-27.66666667 152.08333333,-27.66666667 152.0,-27.66666667</coordinates></LinearRing></innerBoundaryIs><innerBoundaryIs><LinearRing><coordinates>152.58333333,-27.91666667 152.66666667,-27.91666667 152.66666667,-27.83333333 152.58333333,-27.83333333 152.58333333,-27.91666667</coordinates></LinearRing></innerBoundaryIs><innerBoundaryIs><LinearRing><coordinates>152.66666667,-26.83333333 152.66666667,-26.91666667 152.75,-26.91666667 152.75,-26.83333333 152.66666667,-26.83333333</coordinates></LinearRing></innerBoundaryIs><innerBoundaryIs><LinearRing><coordinates>152.16666667,-25.75 152.25,-25.75 152.25,-25.66666667 152.16666667,-25.66666667 152.16666667,-25.75</coordinates></LinearRing></innerBoundaryIs><innerBoundaryIs><LinearRing><coordinates>152.08333333,-25.5 152.16666667,-25.5 152.16666667,-25.41666667 152.08333333,-25.41666667 152.08333333,-25.5</coordinates></LinearRing></innerBoundaryIs><innerBoundaryIs><LinearRing><coordinates>152.0,-25.66666667 152.08333333,-25.66666667 152.08333333,-25.58333333 152.0,-25.58333333 152.0,-25.66666667</coordinates></LinearRing></innerBoundaryIs></Polygon><Polygon><outerBoundaryIs><LinearRing><coordinates>149.91666667,-26.08333333 150.0,-26.08333333 150.0,-26.16666667 149.91666667,-26.16666667 149.91666667,-26.08333333</coordinates></LinearRing></outerBoundaryIs></Polygon><Polygon><outerBoundaryIs><LinearRing><coordinates>150.33333333,-26.08333333 150.41666667,-26.08333333 150.41666667,-26.16666667 150.33333333,-26.16666667 150.33333333,-26.08333333</coordinates></LinearRing></outerBoundaryIs></Polygon><Polygon><outerBoundaryIs><LinearRing><coordinates>146.58333333,-23.58333333 146.66666667,-23.58333333 146.66666667,-23.66666667 146.58333333,-23.66666667 146.58333333,-23.58333333</coordinates></LinearRing></outerBoundaryIs></Polygon><Polygon><outerBoundaryIs><LinearRing><coordinates>149.75,-23.16666667 149.75,-23.25 149.66666667,-23.25 149.66666667,-23.16666667 149.58333333,-23.16666667 149.58333333,-23.08333333 149.66666667,-23.08333333 149.75,-23.08333333 149.75,-23.16666667</coordinates></LinearRing></outerBoundaryIs></Polygon><Polygon><outerBoundaryIs><LinearRing><coordinates>148.08333333,-23.08333333 148.08333333,-23.16666667 148.0,-23.16666667 148.0,-23.08333333 148,-23 148.08333333,-23.0 148.08333333,-23.08333333</coordinates></LinearRing></outerBoundaryIs></Polygon><Polygon><outerBoundaryIs><LinearRing><coordinates>148.41666667,-23.16666667 148.41666667,-23.25 148.33333333,-23.25 148.33333333,-23.16666667 148.33333333,-23.08333333 148.33333333,-23.0 148.41666667,-23.0 148.41666667,-23.08333333 148.41666667,-23.16666667</coordinates></LinearRing></outerBoundaryIs></Polygon><Polygon><outerBoundaryIs><LinearRing><coordinates>150.16666667,-23.08333333 150.16666667,-23.16666667 150.08333333,-23.16666667 150.08333333,-23.08333333 150.08333333,-23.0 150.16666667,-23.0 150.16666667,-23.08333333</coordinates></LinearRing></outerBoundaryIs></Polygon><Polygon><outerBoundaryIs><LinearRing><coordinates>150.5,-23.08333333 150.58333333,-23.08333333 150.58333333,-23.16666667 150.5,-23.16666667 150.5,-23.08333333</coordinates></LinearRing></outerBoundaryIs></Polygon><Polygon><outerBoundaryIs><LinearRing><coordinates>149.41666667,-23.08333333 149.5,-23.08333333 149.5,-23.16666667 149.41666667,-23.16666667 149.41666667,-23.08333333</coordinates></LinearRing></outerBoundaryIs></Polygon><Polygon><outerBoundaryIs><LinearRing><coordinates>150.33333333,-22.66666667 150.41666667,-22.66666667 150.41666667,-22.75 150.33333333,-22.75 150.33333333,-22.66666667</coordinates></LinearRing></outerBoundaryIs></Polygon><Polygon><outerBoundaryIs><LinearRing><coordinates>147.5,-22.58333333 147.58333333,-22.58333333 147.58333333,-22.66666667 147.5,-22.66666667 147.5,-22.58333333</coordinates></LinearRing></outerBoundaryIs></Polygon><Polygon><outerBoundaryIs><LinearRing><coordinates>148.0,-22.33333333 148.08333333,-22.33333333 148.08333333,-22.41666667 148.0,-22.41666667 148.0,-22.33333333</coordinates></LinearRing></outerBoundaryIs></Polygon><Polygon><outerBoundaryIs><LinearRing><coordinates>148.25,-22.25 148.25,-22.33333333 148.16666667,-22.33333333 148.08333333,-22.33333333 148.08333333,-22.25 148.16666667,-22.25 148.16666667,-22.16666667 148.25,-22.16666667 148.25,-22.25</coordinates></LinearRing></outerBoundaryIs></Polygon><Polygon><outerBoundaryIs><LinearRing><coordinates>150.41666667,-22.58333333 150.33333333,-22.58333333 150.33333333,-22.5 150.25,-22.5 150.25,-22.41666667 150.33333333,-22.41666667 150.41666667,-22.41666667 150.41666667,-22.5 150.5,-22.5 150.5,-22.58333333 150.58333333,-22.58333333 150.66666667,-22.58333333 150.66666667,-22.66666667 150.58333333,-22.66666667 150.5,-22.66666667 150.41666667,-22.66666667 150.41666667,-22.58333333</coordinates></LinearRing></outerBoundaryIs></Polygon><Polygon><outerBoundaryIs><LinearRing><coordinates>148.08333333,-22.66666667 148.16666667,-22.66666667 148.16666667,-22.75 148.08333333,-22.75 148.0,-22.75 148.0,-22.66666667 148.0,-22.58333333 148.0,-22.5 148.08333333,-22.5 148.08333333,-22.58333333 148.08333333,-22.66666667</coordinates></LinearRing></outerBoundaryIs></Polygon><Polygon><outerBoundaryIs><LinearRing><coordinates>149.58333333,-22.58333333 149.66666667,-22.58333333 149.66666667,-22.66666667 149.58333333,-22.66666667 149.58333333,-22.58333333</coordinates></LinearRing></outerBoundaryIs></Polygon><Polygon><outerBoundaryIs><LinearRing><coordinates>148.41666667,-22.58333333 148.41666667,-22.66666667 148.33333333,-22.66666667 148.33333333,-22.58333333 148.33333333,-22.5 148.41666667,-22.5 148.41666667,-22.58333333</coordinates></LinearRing></outerBoundaryIs></Polygon><Polygon><outerBoundaryIs><LinearRing><coordinates>147.91666667,-22.41666667 148.0,-22.41666667 148.0,-22.5 147.91666667,-22.5 147.91666667,-22.41666667</coordinates></LinearRing></outerBoundaryIs></Polygon><Polygon><outerBoundaryIs><LinearRing><coordinates>146.08333333,-21.5 146.16666667,-21.5 146.16666667,-21.58333333 146.08333333,-21.58333333 146.08333333,-21.5</coordinates></LinearRing></outerBoundaryIs></Polygon><Polygon><outerBoundaryIs><LinearRing><coordinates>148.0,-21.75 148.0,-21.83333333 147.91666667,-21.83333333 147.91666667,-21.75 147.91666667,-21.66666667 148.0,-21.66666667 148.0,-21.75</coordinates></LinearRing></outerBoundaryIs></Polygon><Polygon><outerBoundaryIs><LinearRing><coordinates>149.41666667,-21.66666667 149.5,-21.66666667 149.5,-21.75 149.41666667,-21.75 149.41666667,-21.66666667</coordinates></LinearRing></outerBoundaryIs></Polygon><Polygon><outerBoundaryIs><LinearRing><coordinates>148.08333333,-22.08333333 148.16666667,-22.08333333 148.16666667,-22.16666667 148.08333333,-22.16666667 148.0,-22.16666667 148.0,-22.08333333 148,-22 148.0,-21.91666667 148.08333333,-21.91666667 148.08333333,-22.0 148.08333333,-22.08333333</coordinates></LinearRing></outerBoundaryIs></Polygon><Polygon><outerBoundaryIs><LinearRing><coordinates>149.41666667,-21.91666667 149.5,-21.91666667 149.5,-22.0 149.41666667,-22.0 149.41666667,-21.91666667</coordinates></LinearRing></outerBoundaryIs></Polygon><Polygon><outerBoundaryIs><LinearRing><coordinates>147.66666667,-22.83333333 147.66666667,-22.91666667 147.58333333,-22.91666667 147.58333333,-22.83333333 147.58333333,-22.75 147.66666667,-22.75 147.66666667,-22.83333333</coordinates></LinearRing></outerBoundaryIs></Polygon><Polygon><outerBoundaryIs><LinearRing><coordinates>149.75,-22.83333333 149.75,-22.91666667 149.66666667,-22.91666667 149.66666667,-22.83333333 149.66666667,-22.75 149.75,-22.75 149.75,-22.83333333</coordinates></LinearRing></outerBoundaryIs></Polygon><Polygon><outerBoundaryIs><LinearRing><coordinates>148.58333333,-22.91666667 148.58333333,-23.0 148.5,-23.0 148.5,-22.91666667 148.5,-22.83333333 148.58333333,-22.83333333 148.58333333,-22.91666667</coordinates></LinearRing></outerBoundaryIs></Polygon><Polygon><outerBoundaryIs><LinearRing><coordinates>149.91666667,-23.0 149.83333333,-23.0 149.75,-23.0 149.75,-22.91666667 149.83333333,-22.91666667 149.83333333,-22.83333333 149.83333333,-22.75 149.91666667,-22.75 149.91666667,-22.83333333 149.91666667,-22.91666667 150.0,-22.91666667 150,-23 149.91666667,-23.0</coordinates></LinearRing></outerBoundaryIs></Polygon><Polygon><outerBoundaryIs><LinearRing><coordinates>150.08333333,-22.83333333 150.08333333,-22.91666667 150.0,-22.91666667 150.0,-22.83333333 150.0,-22.75 150.08333333,-22.75 150.08333333,-22.83333333</coordinates></LinearRing></outerBoundaryIs></Polygon><Polygon><outerBoundaryIs><LinearRing><coordinates>148.66666667,-22.75 148.75,-22.75 148.75,-22.83333333 148.66666667,-22.83333333 148.66666667,-22.75</coordinates></LinearRing></outerBoundaryIs></Polygon><Polygon><outerBoundaryIs><LinearRing><coordinates>149.41666667,-22.75 149.5,-22.75 149.5,-22.83333333 149.41666667,-22.83333333 149.41666667,-22.75</coordinates></LinearRing></outerBoundaryIs></Polygon><Polygon><outerBoundaryIs><LinearRing><coordinates>148.5,-22.75 148.5,-22.83333333 148.41666667,-22.83333333 148.41666667,-22.75 148.41666667,-22.66666667 148.5,-22.66666667 148.5,-22.75</coordinates></LinearRing></outerBoundaryIs></Polygon><Polygon><outerBoundaryIs><LinearRing><coordinates>150.25,-22.75 150.25,-22.83333333 150.16666667,-22.83333333 150.16666667,-22.75 150.08333333,-22.75 150.08333333,-22.66666667 150.08333333,-22.58333333 150.0,-22.58333333 150.0,-22.5 150.0,-22.41666667 150.0,-22.33333333 150.0,-22.25 150.0,-22.16666667 150.0,-22.08333333 150.08333333,-22.08333333 150.08333333,-22.16666667 150.16666667,-22.16666667 150.16666667,-22.25 150.08333333,-22.25 150.08333333,-22.33333333 150.16666667,-22.33333333 150.25,-22.33333333 150.25,-22.41666667 150.16666667,-22.41666667 150.16666667,-22.5 150.16666667,-22.58333333 150.16666667,-22.66666667 150.25,-22.66666667 150.25,-22.75</coordinates></LinearRing></outerBoundaryIs></Polygon><Polygon><outerBoundaryIs><LinearRing><coordinates>148,-21 148.08333333,-21.0 148.08333333,-21.08333333 148.0,-21.08333333 148,-21</coordinates></LinearRing></outerBoundaryIs></Polygon><Polygon><outerBoundaryIs><LinearRing><coordinates>145.16666667,-20.33333333 145.25,-20.33333333 145.33333333,-20.33333333 145.33333333,-20.41666667 145.25,-20.41666667 145.16666667,-20.41666667 145.16666667,-20.33333333</coordinates></LinearRing></outerBoundaryIs></Polygon><Polygon><outerBoundaryIs><LinearRing><coordinates>147.33333333,-20.41666667 147.33333333,-20.5 147.25,-20.5 147.16666667,-20.5 147.16666667,-20.41666667 147.16666667,-20.33333333 147.25,-20.33333333 147.33333333,-20.33333333 147.41666667,-20.33333333 147.41666667,-20.41666667 147.33333333,-20.41666667</coordinates></LinearRing></outerBoundaryIs></Polygon><Polygon><outerBoundaryIs><LinearRing><coordinates>148.66666667,-20.41666667 148.75,-20.41666667 148.75,-20.5 148.66666667,-20.5 148.66666667,-20.41666667</coordinates></LinearRing></outerBoundaryIs></Polygon><Polygon><outerBoundaryIs><LinearRing><coordinates>148.66666667,-20.75 148.66666667,-20.83333333 148.58333333,-20.83333333 148.58333333,-20.75 148.58333333,-20.66666667 148.5,-20.66666667 148.5,-20.58333333 148.58333333,-20.58333333 148.58333333,-20.5 148.66666667,-20.5 148.66666667,-20.58333333 148.75,-20.58333333 148.75,-20.66666667 148.75,-20.75 148.66666667,-20.75</coordinates></LinearRing></outerBoundaryIs></Polygon><Polygon><outerBoundaryIs><LinearRing><coordinates>144.16666667,-20.16666667 144.25,-20.16666667 144.25,-20.25 144.16666667,-20.25 144.16666667,-20.16666667</coordinates></LinearRing></outerBoundaryIs></Polygon><Polygon><outerBoundaryIs><LinearRing><coordinates>145.16666667,-20.0 145.25,-20.0 145.25,-20.08333333 145.16666667,-20.08333333 145.16666667,-20.0</coordinates></LinearRing></outerBoundaryIs></Polygon><Polygon><outerBoundaryIs><LinearRing><coordinates>145.08333333,-19.91666667 145.16666667,-19.91666667 145.16666667,-20.0 145.08333333,-20.0 145.08333333,-19.91666667</coordinates></LinearRing></outerBoundaryIs></Polygon><Polygon><outerBoundaryIs><LinearRing><coordinates>144.91666667,-19.91666667 145.0,-19.91666667 145,-20 144.91666667,-20.0 144.91666667,-19.91666667</coordinates></LinearRing></outerBoundaryIs></Polygon><Polygon><outerBoundaryIs><LinearRing><coordinates>144.41666667,-20.25 144.5,-20.25 144.58333333,-20.25 144.66666667,-20.25 144.75,-20.25 144.75,-20.33333333 144.66666667,-20.33333333 144.58333333,-20.33333333 144.5,-20.33333333 144.41666667,-20.33333333 144.33333333,-20.33333333 144.33333333,-20.25 144.33333333,-20.16666667 144.41666667,-20.16666667 144.41666667,-20.25</coordinates></LinearRing></outerBoundaryIs></Polygon><Polygon><outerBoundaryIs><LinearRing><coordinates>145.08333333,-20.25 145.16666667,-20.25 145.16666667,-20.33333333 145.08333333,-20.33333333 145.0,-20.33333333 144.91666667,-20.33333333 144.91666667,-20.25 145.0,-20.25 145.0,-20.16666667 145.0,-20.08333333 145.08333333,-20.08333333 145.08333333,-20.16666667 145.08333333,-20.25</coordinates></LinearRing></outerBoundaryIs></Polygon><Polygon><outerBoundaryIs><LinearRing><coordinates>145.41666667,-20.25 145.41666667,-20.33333333 145.33333333,-20.33333333 145.33333333,-20.25 145.33333333,-20.16666667 145.41666667,-20.16666667 145.5,-20.16666667 145.5,-20.25 145.41666667,-20.25</coordinates></LinearRing></outerBoundaryIs></Polygon><Polygon><outerBoundaryIs><LinearRing><coordinates>147.08333333,-20.25 147.16666667,-20.25 147.16666667,-20.33333333 147.08333333,-20.33333333 147.0,-20.33333333 147.0,-20.25 146.91666667,-20.25 146.91666667,-20.16666667 147.0,-20.16666667 147.0,-20.08333333 147.08333333,-20.08333333 147.16666667,-20.08333333 147.16666667,-20.16666667 147.08333333,-20.16666667 147.08333333,-20.25</coordinates></LinearRing></outerBoundaryIs></Polygon><Polygon><outerBoundaryIs><LinearRing><coordinates>145.66666667,-20.16666667 145.75,-20.16666667 145.75,-20.25 145.66666667,-20.25 145.66666667,-20.16666667</coordinates></LinearRing></outerBoundaryIs></Polygon><Polygon><outerBoundaryIs><LinearRing><coordinates>147.16666667,-20.16666667 147.25,-20.16666667 147.25,-20.25 147.16666667,-20.25 147.16666667,-20.16666667</coordinates></LinearRing></outerBoundaryIs></Polygon><Polygon><outerBoundaryIs><LinearRing><coordinates>146.33333333,-20.08333333 146.33333333,-20.16666667 146.25,-20.16666667 146.25,-20.08333333 146.16666667,-20.08333333 146.16666667,-20.0 146.25,-20.0 146.33333333,-20.0 146.33333333,-20.08333333</coordinates></LinearRing></outerBoundaryIs></Polygon><Polygon><outerBoundaryIs><LinearRing><coordinates>145.25,-19.58333333 145.25,-19.66666667 145.16666667,-19.66666667 145.16666667,-19.58333333 145.16666667,-19.5 145.25,-19.5 145.33333333,-19.5 145.33333333,-19.58333333 145.25,-19.58333333</coordinates></LinearRing></outerBoundaryIs></Polygon><Polygon><outerBoundaryIs><LinearRing><coordinates>145.83333333,-19.5 145.91666667,-19.5 145.91666667,-19.58333333 145.83333333,-19.58333333 145.83333333,-19.5</coordinates></LinearRing></outerBoundaryIs></Polygon><Polygon><outerBoundaryIs><LinearRing><coordinates>145.58333333,-19.5 145.58333333,-19.58333333 145.5,-19.58333333 145.5,-19.5 145.5,-19.41666667 145.5,-19.33333333 145.58333333,-19.33333333 145.58333333,-19.41666667 145.66666667,-19.41666667 145.66666667,-19.5 145.58333333,-19.5</coordinates></LinearRing></outerBoundaryIs></Polygon><Polygon><outerBoundaryIs><LinearRing><coordinates>144.58333333,-19.33333333 144.66666667,-19.33333333 144.66666667,-19.41666667 144.58333333,-19.41666667 144.5,-19.41666667 144.5,-19.33333333 144.58333333,-19.33333333</coordinates></LinearRing></outerBoundaryIs></Polygon><Polygon><outerBoundaryIs><LinearRing><coordinates>144.91666667,-19.0 145,-19 145.0,-19.08333333 144.91666667,-19.08333333 144.91666667,-19.0</coordinates></LinearRing></outerBoundaryIs></Polygon><Polygon><outerBoundaryIs><LinearRing><coordinates>144.33333333,-18.91666667 144.41666667,-18.91666667 144.41666667,-19.0 144.33333333,-19.0 144.33333333,-18.91666667</coordinates></LinearRing></outerBoundaryIs></Polygon><Polygon><outerBoundaryIs><LinearRing><coordinates>146.16666667,-18.83333333 146.25,-18.83333333 146.25,-18.91666667 146.16666667,-18.91666667 146.16666667,-18.83333333</coordinates></LinearRing></outerBoundaryIs></Polygon><Polygon><outerBoundaryIs><LinearRing><coordinates>144.91666667,-18.83333333 145.0,-18.83333333 145.08333333,-18.83333333 145.08333333,-18.91666667 145.0,-18.91666667 144.91666667,-18.91666667 144.91666667,-18.83333333</coordinates></LinearRing></outerBoundaryIs></Polygon><Polygon><outerBoundaryIs><LinearRing><coordinates>144.5,-18.83333333 144.58333333,-18.83333333 144.58333333,-18.91666667 144.5,-18.91666667 144.5,-18.83333333</coordinates></LinearRing></outerBoundaryIs></Polygon><Polygon><outerBoundaryIs><LinearRing><coordinates>144.25,-18.83333333 144.33333333,-18.83333333 144.33333333,-18.91666667 144.25,-18.91666667 144.16666667,-18.91666667 144.16666667,-18.83333333 144.25,-18.83333333</coordinates></LinearRing></outerBoundaryIs></Polygon><Polygon><outerBoundaryIs><LinearRing><coordinates>144.5,-18.66666667 144.58333333,-18.66666667 144.58333333,-18.75 144.5,-18.75 144.5,-18.66666667</coordinates></LinearRing></outerBoundaryIs></Polygon><Polygon><outerBoundaryIs><LinearRing><coordinates>145.58333333,-19.25 145.66666667,-19.25 145.66666667,-19.33333333 145.58333333,-19.33333333 145.58333333,-19.25</coordinates></LinearRing></outerBoundaryIs></Polygon><Polygon><outerBoundaryIs><LinearRing><coordinates>145.0,-19.25 145.08333333,-19.25 145.08333333,-19.33333333 145.0,-19.33333333 145.0,-19.25</coordinates></LinearRing></outerBoundaryIs></Polygon><Polygon><outerBoundaryIs><LinearRing><coordinates>144.33333333,-19.16666667 144.41666667,-19.16666667 144.41666667,-19.25 144.33333333,-19.25 144.33333333,-19.16666667</coordinates></LinearRing></outerBoundaryIs></Polygon><Polygon><outerBoundaryIs><LinearRing><coordinates>144.91666667,-19.16666667 145.0,-19.16666667 145.0,-19.25 144.91666667,-19.25 144.91666667,-19.16666667</coordinates></LinearRing></outerBoundaryIs></Polygon><Polygon><outerBoundaryIs><LinearRing><coordinates>144.75,-19.16666667 144.75,-19.25 144.66666667,-19.25 144.66666667,-19.16666667 144.66666667,-19.08333333 144.75,-19.08333333 144.83333333,-19.08333333 144.83333333,-19.16666667 144.75,-19.16666667</coordinates></LinearRing></outerBoundaryIs></Polygon><Polygon><outerBoundaryIs><LinearRing><coordinates>144.25,-20.0 144.25,-20.08333333 144.16666667,-20.08333333 144.16666667,-20.0 144.16666667,-19.91666667 144.08333333,-19.91666667 144.08333333,-19.83333333 144.0,-19.83333333 144.0,-19.75 143.91666667,-19.75 143.91666667,-19.83333333 143.83333333,-19.83333333 143.75,-19.83333333 143.75,-19.75 143.66666667,-19.75 143.66666667,-19.66666667 143.75,-19.66666667 143.75,-19.58333333 143.83333333,-19.58333333 143.83333333,-19.5 143.75,-19.5 143.75,-19.41666667 143.83333333,-19.41666667 143.91666667,-19.41666667 143.91666667,-19.33333333 144.0,-19.33333333 144.0,-19.25 144.0,-19.16666667 143.91666667,-19.16666667 143.91666667,-19.08333333 143.91666667,-19.0 143.91666667,-18.91666667 144.0,-18.91666667 144,-19 144.08333333,-19.0 144.16666667,-19.0 144.25,-19.0 144.33333333,-19.0 144.33333333,-19.08333333 144.25,-19.08333333 144.16666667,-19.08333333 144.08333333,-19.08333333 144.08333333,-19.16666667 144.16666667,-19.16666667 144.16666667,-19.25 144.25,-19.25 144.25,-19.33333333 144.33333333,-19.33333333 144.41666667,-19.33333333 144.41666667,-19.41666667 144.5,-19.41666667 144.5,-19.5 144.58333333,-19.5 144.58333333,-19.58333333 144.5,-19.58333333 144.41666667,-19.58333333 144.41666667,-19.66666667 144.41666667,-19.75 144.33333333,-19.75 144.33333333,-19.83333333 144.41666667,-19.83333333 144.5,-19.83333333 144.5,-19.75 144.58333333,-19.75 144.58333333,-19.83333333 144.66666667,-19.83333333 144.75,-19.83333333 144.83333333,-19.83333333 144.83333333,-19.91666667 144.75,-19.91666667 144.75,-20.0 144.66666667,-20.0 144.66666667,-20.08333333 144.66666667,-20.16666667 144.58333333,-20.16666667 144.5,-20.16666667 144.41666667,-20.16666667 144.41666667,-20.08333333 144.33333333,-20.08333333 144.33333333,-20.0 144.25,-20.0</coordinates></LinearRing></outerBoundaryIs><innerBoundaryIs><LinearRing><coordinates>144.0,-19.75 144.08333333,-19.75 144.16666667,-19.75 144.25,-19.75 144.25,-19.66666667 144.25,-19.58333333 144.16666667,-19.58333333 144.08333333,-19.58333333 144.08333333,-19.66666667 144.0,-19.66666667 144.0,-19.75</coordinates></LinearRing></innerBoundaryIs><innerBoundaryIs><LinearRing><coordinates>144.5,-19.91666667 144.5,-20.0 144.5,-20.08333333 144.58333333,-20.08333333 144.58333333,-20.0 144.58333333,-19.91666667 144.5,-19.91666667</coordinates></LinearRing></innerBoundaryIs></Polygon><Polygon><outerBoundaryIs><LinearRing><coordinates>143.66666667,-19.83333333 143.75,-19.83333333 143.75,-19.91666667 143.66666667,-19.91666667 143.66666667,-19.83333333</coordinates></LinearRing></outerBoundaryIs></Polygon><Polygon><outerBoundaryIs><LinearRing><coordinates>145.16666667,-19.83333333 145.25,-19.83333333 145.25,-19.91666667 145.16666667,-19.91666667 145.16666667,-19.83333333</coordinates></LinearRing></outerBoundaryIs></Polygon><Polygon><outerBoundaryIs><LinearRing><coordinates>145.83333333,-19.83333333 145.91666667,-19.83333333 146.0,-19.83333333 146.0,-19.91666667 145.91666667,-19.91666667 145.83333333,-19.91666667 145.83333333,-19.83333333</coordinates></LinearRing></outerBoundaryIs></Polygon><Polygon><outerBoundaryIs><LinearRing><coordinates>145.25,-19.75 145.33333333,-19.75 145.33333333,-19.83333333 145.25,-19.83333333 145.25,-19.75</coordinates></LinearRing></outerBoundaryIs></Polygon><Polygon><outerBoundaryIs><LinearRing><coordinates>145.08333333,-19.75 145.16666667,-19.75 145.16666667,-19.83333333 145.08333333,-19.83333333 145.0,-19.83333333 145.0,-19.75 145.08333333,-19.75</coordinates></LinearRing></outerBoundaryIs></Polygon><Polygon><outerBoundaryIs><LinearRing><coordinates>144.83333333,-19.75 144.91666667,-19.75 144.91666667,-19.83333333 144.83333333,-19.83333333 144.83333333,-19.75</coordinates></LinearRing></outerBoundaryIs></Polygon><Polygon><outerBoundaryIs><LinearRing><coordinates>146.91666667,-20.08333333 146.91666667,-20.16666667 146.83333333,-20.16666667 146.83333333,-20.08333333 146.83333333,-20.0 146.75,-20.0 146.75,-19.91666667 146.83333333,-19.91666667 146.83333333,-19.83333333 146.91666667,-19.83333333 147.0,-19.83333333 147.0,-19.91666667 147,-20 147.0,-20.08333333 146.91666667,-20.08333333</coordinates></LinearRing></outerBoundaryIs></Polygon><Polygon><outerBoundaryIs><LinearRing><coordinates>143.58333333,-19.75 143.66666667,-19.75 143.66666667,-19.83333333 143.58333333,-19.83333333 143.58333333,-19.75</coordinates></LinearRing></outerBoundaryIs></Polygon><Polygon><outerBoundaryIs><LinearRing><coordinates>147.0,-19.75 147.08333333,-19.75 147.08333333,-19.83333333 147.0,-19.83333333 147.0,-19.75</coordinates></LinearRing></outerBoundaryIs></Polygon><Polygon><outerBoundaryIs><LinearRing><coordinates>145.66666667,-19.66666667 145.75,-19.66666667 145.75,-19.75 145.66666667,-19.75 145.58333333,-19.75 145.58333333,-19.66666667 145.66666667,-19.66666667</coordinates></LinearRing></outerBoundaryIs></Polygon><Polygon><outerBoundaryIs><LinearRing><coordinates>144.25,-18.08333333 144.33333333,-18.08333333 144.33333333,-18.16666667 144.25,-18.16666667 144.25,-18.08333333</coordinates></LinearRing></outerBoundaryIs></Polygon><Polygon><outerBoundaryIs><LinearRing><coordinates>144.41666667,-18.16666667 144.5,-18.16666667 144.5,-18.25 144.41666667,-18.25 144.41666667,-18.16666667</coordinates></LinearRing></outerBoundaryIs></Polygon><Polygon><outerBoundaryIs><LinearRing><coordinates>144.41666667,-18.0 144.5,-18.0 144.5,-18.08333333 144.41666667,-18.08333333 144.41666667,-18.0</coordinates></LinearRing></outerBoundaryIs></Polygon><Polygon><outerBoundaryIs><LinearRing><coordinates>141.0,-17.66666667 141.08333333,-17.66666667 141.08333333,-17.75 141.0,-17.75 141.0,-17.66666667</coordinates></LinearRing></outerBoundaryIs></Polygon><Polygon><outerBoundaryIs><LinearRing><coordinates>146.0,-18.16666667 146.0,-18.25 145.91666667,-18.25 145.91666667,-18.16666667 145.91666667,-18.08333333 145.91666667,-18.0 145.83333333,-18.0 145.83333333,-17.91666667 145.91666667,-17.91666667 145.91666667,-17.83333333 146.0,-17.83333333 146.08333333,-17.83333333 146.08333333,-17.75 146.08333333,-17.66666667 146.0,-17.66666667 145.91666667,-17.66666667 145.91666667,-17.58333333 145.91666667,-17.5 145.91666667,-17.41666667 145.91666667,-17.33333333 145.91666667,-17.25 146.0,-17.25 146.0,-17.33333333 146.0,-17.41666667 146.08333333,-17.41666667 146.08333333,-17.5 146.08333333,-17.58333333 146.16666667,-17.58333333 146.16666667,-17.66666667 146.16666667,-17.75 146.16666667,-17.83333333 146.16666667,-17.91666667 146.16666667,-18.0 146.08333333,-18.0 146.08333333,-18.08333333 146.0,-18.08333333 146.0,-18.16666667</coordinates></LinearRing></outerBoundaryIs></Polygon><Polygon><outerBoundaryIs><LinearRing><coordinates>144.41666667,-17.75 144.5,-17.75 144.5,-17.83333333 144.41666667,-17.83333333 144.41666667,-17.75</coordinates></LinearRing></outerBoundaryIs></Polygon><Polygon><outerBoundaryIs><LinearRing><coordinates>137.16666667,-16.83333333 137.25,-16.83333333 137.25,-16.91666667 137.16666667,-16.91666667 137.16666667,-16.83333333</coordinates></LinearRing></outerBoundaryIs></Polygon><Polygon><outerBoundaryIs><LinearRing><coordinates>145.5,-16.58333333 145.58333333,-16.58333333 145.58333333,-16.66666667 145.5,-16.66666667 145.5,-16.58333333</coordinates></LinearRing></outerBoundaryIs></Polygon><Polygon><outerBoundaryIs><LinearRing><coordinates>136.33333333,-15.66666667 136.41666667,-15.66666667 136.41666667,-15.75 136.33333333,-15.75 136.33333333,-15.66666667</coordinates></LinearRing></outerBoundaryIs></Polygon><Polygon><outerBoundaryIs><LinearRing><coordinates>135.25,-15.08333333 135.33333333,-15.08333333 135.33333333,-15.16666667 135.25,-15.16666667 135.25,-15.08333333</coordinates></LinearRing></outerBoundaryIs></Polygon><Polygon><outerBoundaryIs><LinearRing><coordinates>136.41666667,-15.83333333 136.5,-15.83333333 136.5,-15.91666667 136.41666667,-15.91666667 136.41666667,-15.83333333</coordinates></LinearRing></outerBoundaryIs></Polygon><Polygon><outerBoundaryIs><LinearRing><coordinates>136.75,-16.16666667 136.83333333,-16.16666667 136.83333333,-16.25 136.75,-16.25 136.75,-16.16666667</coordinates></LinearRing></outerBoundaryIs></Polygon><Polygon><outerBoundaryIs><LinearRing><coordinates>136.08333333,-16.16666667 136.08333333,-16.25 136.0,-16.25 135.91666667,-16.25 135.91666667,-16.16666667 136.0,-16.16666667 136.0,-16.08333333 136.08333333,-16.08333333 136.16666667,-16.08333333 136.25,-16.08333333 136.25,-16.0 136.25,-15.91666667 136.25,-15.83333333 136.33333333,-15.83333333 136.33333333,-15.91666667 136.33333333,-16.0 136.33333333,-16.08333333 136.41666667,-16.08333333 136.41666667,-16.16666667 136.33333333,-16.16666667 136.25,-16.16666667 136.16666667,-16.16666667 136.08333333,-16.16666667</coordinates></LinearRing></outerBoundaryIs></Polygon><Polygon><outerBoundaryIs><LinearRing><coordinates>135.0,-14.91666667 135.08333333,-14.91666667 135.08333333,-15.0 135,-15 135.0,-14.91666667</coordinates></LinearRing></outerBoundaryIs></Polygon><Polygon><outerBoundaryIs><LinearRing><coordinates>135.25,-14.75 135.33333333,-14.75 135.41666667,-14.75 135.41666667,-14.83333333 135.33333333,-14.83333333 135.25,-14.83333333 135.25,-14.75</coordinates></LinearRing></outerBoundaryIs></Polygon><Polygon><outerBoundaryIs><LinearRing><coordinates>134.5,-14.66666667 134.58333333,-14.66666667 134.58333333,-14.75 134.5,-14.75 134.5,-14.66666667</coordinates></LinearRing></outerBoundaryIs></Polygon><Polygon><outerBoundaryIs><LinearRing><coordinates>134.33333333,-14.66666667 134.41666667,-14.66666667 134.41666667,-14.75 134.33333333,-14.75 134.33333333,-14.66666667</coordinates></LinearRing></outerBoundaryIs></Polygon><Polygon><outerBoundaryIs><LinearRing><coordinates>135.0,-14.75 135.08333333,-14.75 135.08333333,-14.83333333 135.0,-14.83333333 134.91666667,-14.83333333 134.83333333,-14.83333333 134.83333333,-14.75 134.91666667,-14.75 135.0,-14.75</coordinates></LinearRing></outerBoundaryIs></Polygon><Polygon><outerBoundaryIs><LinearRing><coordinates>131.83333333,-13.75 131.83333333,-13.83333333 131.75,-13.83333333 131.75,-13.75 131.75,-13.66666667 131.83333333,-13.66666667 131.83333333,-13.75</coordinates></LinearRing></outerBoundaryIs></Polygon><Polygon><outerBoundaryIs><LinearRing><coordinates>131.41666667,-13.58333333 131.41666667,-13.66666667 131.33333333,-13.66666667 131.33333333,-13.58333333 131.25,-13.58333333 131.25,-13.5 131.33333333,-13.5 131.33333333,-13.41666667 131.41666667,-13.41666667 131.41666667,-13.5 131.5,-13.5 131.5,-13.58333333 131.41666667,-13.58333333</coordinates></LinearRing></outerBoundaryIs></Polygon><Polygon><outerBoundaryIs><LinearRing><coordinates>131.75,-13.58333333 131.75,-13.66666667 131.66666667,-13.66666667 131.58333333,-13.66666667 131.5,-13.66666667 131.5,-13.58333333 131.58333333,-13.58333333 131.66666667,-13.58333333 131.66666667,-13.5 131.75,-13.5 131.75,-13.58333333</coordinates></LinearRing></outerBoundaryIs></Polygon><Polygon><outerBoundaryIs><LinearRing><coordinates>135.16666667,-15.0 135.25,-15.0 135.25,-15.08333333 135.16666667,-15.08333333 135.16666667,-15.0</coordinates></LinearRing></outerBoundaryIs></Polygon><Polygon><outerBoundaryIs><LinearRing><coordinates>131.66666667,-12.83333333 131.75,-12.83333333 131.75,-12.75 131.83333333,-12.75 131.83333333,-12.83333333 131.83333333,-12.91666667 131.75,-12.91666667 131.66666667,-12.91666667 131.58333333,-12.91666667 131.58333333,-12.83333333 131.66666667,-12.83333333</coordinates></LinearRing></outerBoundaryIs></Polygon><Polygon><outerBoundaryIs><LinearRing><coordinates>131.25,-12.83333333 131.33333333,-12.83333333 131.33333333,-12.91666667 131.25,-12.91666667 131.25,-12.83333333</coordinates></LinearRing></outerBoundaryIs></Polygon><Polygon><outerBoundaryIs><LinearRing><coordinates>130.58333333,-12.75 130.66666667,-12.75 130.66666667,-12.83333333 130.58333333,-12.83333333 130.5,-12.83333333 130.41666667,-12.83333333 130.33333333,-12.83333333 130.33333333,-12.75 130.41666667,-12.75 130.5,-12.75 130.58333333,-12.75</coordinates></LinearRing></outerBoundaryIs></Polygon><Polygon><outerBoundaryIs><LinearRing><coordinates>131.58333333,-12.75 131.58333333,-12.83333333 131.5,-12.83333333 131.41666667,-12.83333333 131.41666667,-12.75 131.33333333,-12.75 131.33333333,-12.66666667 131.41666667,-12.66666667 131.5,-12.66666667 131.58333333,-12.66666667 131.58333333,-12.75</coordinates></LinearRing></outerBoundaryIs></Polygon><Polygon><outerBoundaryIs><LinearRing><coordinates>130.58333333,-13.08333333 130.66666667,-13.08333333 130.66666667,-13.16666667 130.58333333,-13.16666667 130.58333333,-13.08333333</coordinates></LinearRing></outerBoundaryIs></Polygon><Polygon><outerBoundaryIs><LinearRing><coordinates>132.5,-13.08333333 132.5,-13.16666667 132.41666667,-13.16666667 132.41666667,-13.08333333 132.41666667,-13.0 132.5,-13.0 132.5,-13.08333333</coordinates></LinearRing></outerBoundaryIs></Polygon><Polygon><outerBoundaryIs><LinearRing><coordinates>131.25,-13.41666667 131.25,-13.5 131.16666667,-13.5 131.08333333,-13.5 131.08333333,-13.41666667 131.08333333,-13.33333333 131.08333333,-13.25 131.0,-13.25 131.0,-13.16666667 130.91666667,-13.16666667 130.91666667,-13.08333333 130.91666667,-13.0 130.83333333,-13.0 130.75,-13.0 130.75,-12.91666667 130.66666667,-12.91666667 130.66666667,-12.83333333 130.75,-12.83333333 130.83333333,-12.83333333 130.83333333,-12.75 130.83333333,-12.66666667 130.91666667,-12.66666667 131.0,-12.66666667 131.0,-12.58333333 130.91666667,-12.58333333 130.91666667,-12.5 130.83333333,-12.5 130.83333333,-12.41666667 130.91666667,-12.41666667 130.91666667,-12.33333333 131.0,-12.33333333 131.0,-12.41666667 131.08333333,-12.41666667 131.08333333,-12.5 131.16666667,-12.5 131.25,-12.5 131.33333333,-12.5 131.33333333,-12.58333333 131.33333333,-12.66666667 131.25,-12.66666667 131.16666667,-12.66666667 131.16666667,-12.75 131.25,-12.75 131.25,-12.83333333 131.16666667,-12.83333333 131.16666667,-12.91666667 131.16666667,-13.0 131.16666667,-13.08333333 131.16666667,-13.16666667 131.16666667,-13.25 131.16666667,-13.33333333 131.25,-13.33333333 131.33333333,-13.33333333 131.33333333,-13.41666667 131.25,-13.41666667</coordinates></LinearRing></outerBoundaryIs><innerBoundaryIs><LinearRing><coordinates>131,-13 131.08333333,-13.0 131.08333333,-12.91666667 131.08333333,-12.83333333 131.0,-12.83333333 131.0,-12.91666667 131,-13</coordinates></LinearRing></innerBoundaryIs></Polygon><Polygon><outerBoundaryIs><LinearRing><coordinates>130.66666667,-13.0 130.75,-13.0 130.75,-13.08333333 130.66666667,-13.08333333 130.66666667,-13.0</coordinates></LinearRing></outerBoundaryIs></Polygon><Polygon><outerBoundaryIs><LinearRing><coordinates>145.5,-16.25 145.5,-16.33333333 145.41666667,-16.33333333 145.41666667,-16.25 145.33333333,-16.25 145.33333333,-16.16666667 145.33333333,-16.08333333 145.41666667,-16.08333333 145.5,-16.08333333 145.5,-16.16666667 145.5,-16.25</coordinates></LinearRing></outerBoundaryIs></Polygon><Polygon><outerBoundaryIs><LinearRing><coordinates>137.5,-17.16666667 137.5,-17.25 137.41666667,-17.25 137.33333333,-17.25 137.33333333,-17.16666667 137.41666667,-17.16666667 137.41666667,-17.08333333 137.5,-17.08333333 137.5,-17.16666667</coordinates></LinearRing></outerBoundaryIs></Polygon><Polygon><outerBoundaryIs><LinearRing><coordinates>144.33333333,-17.08333333 144.41666667,-17.08333333 144.41666667,-17.16666667 144.33333333,-17.16666667 144.33333333,-17.08333333</coordinates></LinearRing></outerBoundaryIs></Polygon><Polygon><outerBoundaryIs><LinearRing><coordinates>144.5,-17.08333333 144.58333333,-17.08333333 144.58333333,-17.16666667 144.5,-17.16666667 144.5,-17.08333333</coordinates></LinearRing></outerBoundaryIs></Polygon><Polygon><outerBoundaryIs><LinearRing><coordinates>137.33333333,-16.91666667 137.41666667,-16.91666667 137.41666667,-17.0 137.33333333,-17.0 137.33333333,-16.91666667</coordinates></LinearRing></outerBoundaryIs></Polygon><Polygon><outerBoundaryIs><LinearRing><coordinates>146.75,-19.83333333 146.75,-19.91666667 146.66666667,-19.91666667 146.66666667,-19.83333333 146.66666667,-19.75 146.58333333,-19.75 146.58333333,-19.66666667 146.5,-19.66666667 146.5,-19.58333333 146.41666667,-19.58333333 146.41666667,-19.5 146.33333333,-19.5 146.25,-19.5 146.25,-19.41666667 146.16666667,-19.41666667 146.08333333,-19.41666667 146.08333333,-19.33333333 146.16666667,-19.33333333 146.16666667,-19.25 146.08333333,-19.25 146.0,-19.25 146.0,-19.16666667 145.91666667,-19.16666667 145.91666667,-19.08333333 145.83333333,-19.08333333 145.75,-19.08333333 145.75,-19.16666667 145.66666667,-19.16666667 145.58333333,-19.16666667 145.5,-19.16666667 145.5,-19.08333333 145.58333333,-19.08333333 145.58333333,-19.0 145.5,-19.0 145.5,-18.91666667 145.58333333,-18.91666667 145.66666667,-18.91666667 145.66666667,-18.83333333 145.58333333,-18.83333333 145.5,-18.83333333 145.5,-18.75 145.41666667,-18.75 145.33333333,-18.75 145.25,-18.75 145.16666667,-18.75 145.16666667,-18.83333333 145.08333333,-18.83333333 145.08333333,-18.75 145.08333333,-18.66666667 145.08333333,-18.58333333 145.0,-18.58333333 144.91666667,-18.58333333 144.83333333,-18.58333333 144.75,-18.58333333 144.75,-18.66666667 144.66666667,-18.66666667 144.66666667,-18.58333333 144.66666667,-18.5 144.58333333,-18.5 144.58333333,-18.41666667 144.5,-18.41666667 144.5,-18.33333333 144.58333333,-18.33333333 144.58333333,-18.25 144.58333333,-18.16666667 144.5,-18.16666667 144.5,-18.08333333 144.58333333,-18.08333333 144.66666667,-18.08333333 144.66666667,-18.0 144.75,-18.0 144.75,-17.91666667 144.66666667,-17.91666667 144.66666667,-17.83333333 144.66666667,-17.75 144.66666667,-17.66666667 144.75,-17.66666667 144.83333333,-17.66666667 144.83333333,-17.58333333 144.91666667,-17.58333333 144.91666667,-17.5 144.91666667,-17.41666667 144.83333333,-17.41666667 144.75,-17.41666667 144.75,-17.5 144.66666667,-17.5 144.66666667,-17.41666667 144.58333333,-17.41666667 144.58333333,-17.33333333 144.66666667,-17.33333333 144.66666667,-17.25 144.58333333,-17.25 144.58333333,-17.16666667 144.66666667,-17.16666667 144.75,-17.16666667 144.75,-17.08333333 144.75,-17.0 144.66666667,-17.0 144.66666667,-16.91666667 144.66666667,-16.83333333 144.75,-16.83333333 144.83333333,-16.83333333 144.83333333,-16.91666667 144.83333333,-17.0 144.91666667,-17.0 145,-17 145.0,-16.91666667 145.08333333,-16.91666667 145.08333333,-16.83333333 145.0,-16.83333333 145.0,-16.75 145.0,-16.66666667 145.0,-16.58333333 145.08333333,-16.58333333 145.08333333,-16.5 145.0,-16.5 145.0,-16.41666667 144.91666667,-16.41666667 144.83333333,-16.41666667 144.75,-16.41666667 144.75,-16.33333333 144.66666667,-16.33333333 144.66666667,-16.25 144.66666667,-16.16666667 144.75,-16.16666667 144.75,-16.25 144.83333333,-16.25 144.91666667,-16.25 145.0,-16.25 145.0,-16.33333333 145.08333333,-16.33333333 145.08333333,-16.25 145.16666667,-16.25 145.16666667,-16.33333333 145.16666667,-16.41666667 145.16666667,-16.5 145.25,-16.5 145.25,-16.58333333 145.25,-16.66666667 145.33333333,-16.66666667 145.33333333,-16.58333333 145.33333333,-16.5 145.33333333,-16.41666667 145.25,-16.41666667 145.25,-16.33333333 145.33333333,-16.33333333 145.41666667,-16.33333333 145.41666667,-16.41666667 145.5,-16.41666667 145.5,-16.5 145.5,-16.58333333 145.41666667,-16.58333333 145.41666667,-16.66666667 145.41666667,-16.75 145.5,-16.75 145.58333333,-16.75 145.66666667,-16.75 145.66666667,-16.66666667 145.75,-16.66666667 145.75,-16.75 145.75,-16.83333333 145.83333333,-16.83333333 145.83333333,-16.91666667 145.83333333,-17.0 145.83333333,-17.08333333 145.91666667,-17.08333333 145.91666667,-17.16666667 145.83333333,-17.16666667 145.75,-17.16666667 145.66666667,-17.16666667 145.66666667,-17.25 145.66666667,-17.33333333 145.66666667,-17.41666667 145.58333333,-17.41666667 145.58333333,-17.33333333 145.5,-17.33333333 145.5,-17.41666667 145.5,-17.5 145.5,-17.58333333 145.58333333,-17.58333333 145.58333333,-17.66666667 145.5,-17.66666667 145.5,-17.75 145.5,-17.83333333 145.5,-17.91666667 145.5,-18.0 145.58333333,-18.0 145.58333333,-18.08333333 145.66666667,-18.08333333 145.66666667,-18.16666667 145.75,-18.16666667 145.75,-18.25 145.66666667,-18.25 145.66666667,-18.33333333 145.66666667,-18.41666667 145.66666667,-18.5 145.75,-18.5 145.75,-18.58333333 145.75,-18.66666667 145.75,-18.75 145.83333333,-18.75 145.83333333,-18.83333333 145.91666667,-18.83333333 146.0,-18.83333333 146.08333333,-18.83333333 146.08333333,-18.91666667 146.08333333,-19.0 146.08333333,-19.08333333 146.16666667,-19.08333333 146.25,-19.08333333 146.33333333,-19.08333333 146.33333333,-19.0 146.25,-19.0 146.25,-18.91666667 146.33333333,-18.91666667 146.41666667,-18.91666667 146.41666667,-19.0 146.5,-19.0 146.5,-19.08333333 146.58333333,-19.08333333 146.66666667,-19.08333333 146.66666667,-19.16666667 146.75,-19.16666667 146.75,-19.08333333 146.83333333,-19.08333333 146.83333333,-19.16666667 146.83333333,-19.25 146.91666667,-19.25 147.0,-19.25 147.08333333,-19.25 147.08333333,-19.33333333 147.16666667,-19.33333333 147.16666667,-19.41666667 147.25,-19.41666667 147.33333333,-19.41666667 147.41666667,-19.41666667 147.5,-19.41666667 147.5,-19.5 147.5,-19.58333333 147.5,-19.66666667 147.41666667,-19.66666667 147.33333333,-19.66666667 147.33333333,-19.58333333 147.33333333,-19.5 147.25,-19.5 147.16666667,-19.5 147.16666667,-19.58333333 147.08333333,-19.58333333 147.08333333,-19.66666667 147.0,-19.66666667 146.91666667,-19.66666667 146.83333333,-19.66666667 146.83333333,-19.75 146.75,-19.75 146.75,-19.83333333</coordinates></LinearRing></outerBoundaryIs><innerBoundaryIs><LinearRing><coordinates>145.08333333,-18.58333333 145.16666667,-18.58333333 145.16666667,-18.5 145.08333333,-18.5 145.08333333,-18.58333333</coordinates></LinearRing></innerBoundaryIs><innerBoundaryIs><LinearRing><coordinates>144.75,-17.91666667 144.83333333,-17.91666667 144.83333333,-17.83333333 144.83333333,-17.75 144.75,-17.75 144.75,-17.83333333 144.75,-17.91666667</coordinates></LinearRing></innerBoundaryIs><innerBoundaryIs><LinearRing><coordinates>145.08333333,-16.58333333 145.08333333,-16.66666667 145.16666667,-16.66666667 145.16666667,-16.58333333 145.08333333,-16.58333333</coordinates></LinearRing></innerBoundaryIs><innerBoundaryIs><LinearRing><coordinates>145.66666667,-17.16666667 145.66666667,-17.08333333 145.66666667,-17.0 145.66666667,-16.91666667 145.58333333,-16.91666667 145.58333333,-17.0 145.58333333,-17.08333333 145.58333333,-17.16666667 145.66666667,-17.16666667</coordinates></LinearRing></innerBoundaryIs><innerBoundaryIs><LinearRing><coordinates>146.33333333,-19.08333333 146.33333333,-19.16666667 146.33333333,-19.25 146.41666667,-19.25 146.41666667,-19.16666667 146.41666667,-19.08333333 146.33333333,-19.08333333</coordinates></LinearRing></innerBoundaryIs><innerBoundaryIs><LinearRing><coordinates>147.08333333,-19.58333333 147.08333333,-19.5 147.0,-19.5 146.91666667,-19.5 146.91666667,-19.58333333 147.0,-19.58333333 147.08333333,-19.58333333</coordinates></LinearRing></innerBoundaryIs><innerBoundaryIs><LinearRing><coordinates>146.83333333,-19.66666667 146.83333333,-19.58333333 146.75,-19.58333333 146.75,-19.66666667 146.83333333,-19.66666667</coordinates></LinearRing></innerBoundaryIs><innerBoundaryIs><LinearRing><coordinates>144.91666667,-17.25 145.0,-17.25 145.0,-17.16666667 144.91666667,-17.16666667 144.91666667,-17.25</coordinates></LinearRing></innerBoundaryIs></Polygon><Polygon><outerBoundaryIs><LinearRing><coordinates>144.08333333,-18.5 144.16666667,-18.5 144.16666667,-18.58333333 144.08333333,-18.58333333 144.08333333,-18.5</coordinates></LinearRing></outerBoundaryIs></Polygon><Polygon><outerBoundaryIs><LinearRing><coordinates>144.25,-18.41666667 144.33333333,-18.41666667 144.41666667,-18.41666667 144.5,-18.41666667 144.5,-18.5 144.41666667,-18.5 144.33333333,-18.5 144.25,-18.5 144.25,-18.41666667</coordinates></LinearRing></outerBoundaryIs></Polygon><Polygon><outerBoundaryIs><LinearRing><coordinates>145.83333333,-18.41666667 145.91666667,-18.41666667 145.91666667,-18.5 145.83333333,-18.5 145.83333333,-18.41666667</coordinates></LinearRing></outerBoundaryIs></Polygon><Polygon><outerBoundaryIs><LinearRing><coordinates>146.33333333,-18.75 146.33333333,-18.83333333 146.25,-18.83333333 146.25,-18.75 146.25,-18.66666667 146.16666667,-18.66666667 146.16666667,-18.75 146.08333333,-18.75 146.08333333,-18.66666667 146.08333333,-18.58333333 146.0,-18.58333333 146.0,-18.66666667 145.91666667,-18.66666667 145.91666667,-18.58333333 145.91666667,-18.5 146.0,-18.5 146.08333333,-18.5 146.16666667,-18.5 146.25,-18.5 146.33333333,-18.5 146.33333333,-18.58333333 146.33333333,-18.66666667 146.33333333,-18.75</coordinates></LinearRing></outerBoundaryIs></Polygon><Polygon><outerBoundaryIs><LinearRing><coordinates>146.25,-18.33333333 146.33333333,-18.33333333 146.33333333,-18.41666667 146.25,-18.41666667 146.25,-18.33333333</coordinates></LinearRing></outerBoundaryIs></Polygon><Polygon><outerBoundaryIs><LinearRing><coordinates>146.08333333,-18.33333333 146.08333333,-18.41666667 146.0,-18.41666667 146.0,-18.33333333 146.0,-18.25 146.08333333,-18.25 146.08333333,-18.33333333</coordinates></LinearRing></outerBoundaryIs></Polygon><Polygon><outerBoundaryIs><LinearRing><coordinates>149.41666667,-21.58333333 149.41666667,-21.66666667 149.33333333,-21.66666667 149.33333333,-21.58333333 149.25,-21.58333333 149.25,-21.5 149.16666667,-21.5 149.08333333,-21.5 149.08333333,-21.41666667 149.0,-21.41666667 148.91666667,-21.41666667 148.91666667,-21.5 149.0,-21.5 149.0,-21.58333333 149.0,-21.66666667 149.08333333,-21.66666667 149.08333333,-21.75 149.16666667,-21.75 149.16666667,-21.83333333 149.25,-21.83333333 149.33333333,-21.83333333 149.33333333,-21.91666667 149.33333333,-22.0 149.41666667,-22.0 149.41666667,-22.08333333 149.33333333,-22.08333333 149.33333333,-22.16666667 149.33333333,-22.25 149.33333333,-22.33333333 149.33333333,-22.41666667 149.41666667,-22.41666667 149.41666667,-22.33333333 149.5,-22.33333333 149.5,-22.25 149.58333333,-22.25 149.58333333,-22.33333333 149.58333333,-22.41666667 149.58333333,-22.5 149.5,-22.5 149.41666667,-22.5 149.41666667,-22.58333333 149.41666667,-22.66666667 149.33333333,-22.66666667 149.33333333,-22.58333333 149.33333333,-22.5 149.25,-22.5 149.25,-22.41666667 149.25,-22.33333333 149.25,-22.25 149.16666667,-22.25 149.16666667,-22.16666667 149.25,-22.16666667 149.25,-22.08333333 149.16666667,-22.08333333 149.16666667,-22.0 149.08333333,-22.0 149,-22 149.0,-21.91666667 149.0,-21.83333333 148.91666667,-21.83333333 148.83333333,-21.83333333 148.75,-21.83333333 148.75,-21.75 148.66666667,-21.75 148.66666667,-21.66666667 148.66666667,-21.58333333 148.58333333,-21.58333333 148.58333333,-21.5 148.5,-21.5 148.5,-21.41666667 148.5,-21.33333333 148.41666667,-21.33333333 148.33333333,-21.33333333 148.33333333,-21.25 148.33333333,-21.16666667 148.25,-21.16666667 148.25,-21.08333333 148.25,-21.0 148.16666667,-21.0 148.16666667,-20.91666667 148.25,-20.91666667 148.33333333,-20.91666667 148.33333333,-20.83333333 148.25,-20.83333333 148.25,-20.75 148.16666667,-20.75 148.16666667,-20.66666667 148.08333333,-20.66666667 148.0,-20.66666667 147.91666667,-20.66666667 147.91666667,-20.58333333 147.83333333,-20.58333333 147.75,-20.58333333 147.75,-20.5 147.83333333,-20.5 147.83333333,-20.41666667 147.75,-20.41666667 147.75,-20.33333333 147.75,-20.25 147.83333333,-20.25 147.83333333,-20.16666667 147.75,-20.16666667 147.66666667,-20.16666667 147.58333333,-20.16666667 147.58333333,-20.08333333 147.66666667,-20.08333333 147.66666667,-20.0 147.75,-20.0 147.75,-19.91666667 147.66666667,-19.91666667 147.58333333,-19.91666667 147.58333333,-19.83333333 147.5,-19.83333333 147.5,-19.75 147.58333333,-19.75 147.66666667,-19.75 147.66666667,-19.83333333 147.75,-19.83333333 147.83333333,-19.83333333 147.83333333,-19.91666667 147.91666667,-19.91666667 148.0,-19.91666667 148.0,-19.83333333 148.08333333,-19.83333333 148.08333333,-19.91666667 148.16666667,-19.91666667 148.25,-19.91666667 148.33333333,-19.91666667 148.33333333,-20.0 148.33333333,-20.08333333 148.33333333,-20.16666667 148.41666667,-20.16666667 148.41666667,-20.08333333 148.5,-20.08333333 148.58333333,-20.08333333 148.58333333,-20.16666667 148.58333333,-20.25 148.66666667,-20.25 148.75,-20.25 148.75,-20.33333333 148.66666667,-20.33333333 148.66666667,-20.41666667 148.58333333,-20.41666667 148.58333333,-20.5 148.5,-20.5 148.5,-20.58333333 148.41666667,-20.58333333 148.33333333,-20.58333333 148.33333333,-20.66666667 148.41666667,-20.66666667 148.41666667,-20.75 148.5,-20.75 148.5,-20.83333333 148.5,-20.91666667 148.5,-21.0 148.5,-21.08333333 148.58333333,-21.08333333 148.58333333,-21.0 148.66666667,-21.0 148.66666667,-21.08333333 148.75,-21.08333333 148.75,-21.0 148.83333333,-21.0 148.91666667,-21.0 148.91666667,-20.91666667 148.91666667,-20.83333333 149.0,-20.83333333 149.0,-20.91666667 149.08333333,-20.91666667 149.08333333,-21.0 149.16666667,-21.0 149.25,-21.0 149.25,-21.08333333 149.25,-21.16666667 149.25,-21.25 149.33333333,-21.25 149.33333333,-21.33333333 149.33333333,-21.41666667 149.33333333,-21.5 149.41666667,-21.5 149.41666667,-21.58333333</coordinates></LinearRing></outerBoundaryIs><innerBoundaryIs><LinearRing><coordinates>149.08333333,-21.41666667 149.16666667,-21.41666667 149.16666667,-21.33333333 149.16666667,-21.25 149.08333333,-21.25 149.08333333,-21.33333333 149.08333333,-21.41666667</coordinates></LinearRing></innerBoundaryIs><innerBoundaryIs><LinearRing><coordinates>148.75,-21.75 148.83333333,-21.75 148.83333333,-21.66666667 148.75,-21.66666667 148.75,-21.75</coordinates></LinearRing></innerBoundaryIs><innerBoundaryIs><LinearRing><coordinates>147.83333333,-20.16666667 147.91666667,-20.16666667 147.91666667,-20.08333333 147.91666667,-20.0 147.83333333,-20.0 147.83333333,-20.08333333 147.83333333,-20.16666667</coordinates></LinearRing></innerBoundaryIs><innerBoundaryIs><LinearRing><coordinates>148.33333333,-20.16666667 148.25,-20.16666667 148.25,-20.08333333 148.16666667,-20.08333333 148.16666667,-20.16666667 148.08333333,-20.16666667 148.0,-20.16666667 148.0,-20.25 148.0,-20.33333333 148.0,-20.41666667 148.08333333,-20.41666667 148.16666667,-20.41666667 148.16666667,-20.33333333 148.25,-20.33333333 148.25,-20.25 148.33333333,-20.25 148.33333333,-20.16666667</coordinates></LinearRing></innerBoundaryIs><innerBoundaryIs><LinearRing><coordinates>148.5,-20.5 148.5,-20.41666667 148.5,-20.33333333 148.5,-20.25 148.41666667,-20.25 148.41666667,-20.33333333 148.41666667,-20.41666667 148.41666667,-20.5 148.5,-20.5</coordinates></LinearRing></innerBoundaryIs><innerBoundaryIs><LinearRing><coordinates>148.75,-21.08333333 148.75,-21.16666667 148.75,-21.25 148.75,-21.33333333 148.83333333,-21.33333333 148.91666667,-21.33333333 148.91666667,-21.25 148.83333333,-21.25 148.83333333,-21.16666667 148.83333333,-21.08333333 148.75,-21.08333333</coordinates></LinearRing></innerBoundaryIs><innerBoundaryIs><LinearRing><coordinates>148.91666667,-21.25 149.0,-21.25 149.0,-21.16666667 148.91666667,-21.16666667 148.91666667,-21.25</coordinates></LinearRing></innerBoundaryIs><innerBoundaryIs><LinearRing><coordinates>148.58333333,-21.25 148.58333333,-21.16666667 148.5,-21.16666667 148.5,-21.25 148.58333333,-21.25</coordinates></LinearRing></innerBoundaryIs><innerBoundaryIs><LinearRing><coordinates>148.0,-20.08333333 148.08333333,-20.08333333 148.08333333,-20.0 148,-20 148.0,-20.08333333</coordinates></LinearRing></innerBoundaryIs></Polygon><Polygon><outerBoundaryIs><LinearRing><coordinates>148.25,-21.33333333 148.33333333,-21.33333333 148.33333333,-21.41666667 148.25,-21.41666667 148.25,-21.33333333</coordinates></LinearRing></outerBoundaryIs></Polygon><Polygon><outerBoundaryIs><LinearRing><coordinates>148.16666667,-21.5 148.16666667,-21.58333333 148.08333333,-21.58333333 148.0,-21.58333333 148.0,-21.5 148.08333333,-21.5 148.08333333,-21.41666667 148.08333333,-21.33333333 148.16666667,-21.33333333 148.16666667,-21.41666667 148.16666667,-21.5</coordinates></LinearRing></outerBoundaryIs></Polygon><Polygon><outerBoundaryIs><LinearRing><coordinates>148.0,-21.41666667 148.0,-21.5 147.91666667,-21.5 147.91666667,-21.41666667 147.91666667,-21.33333333 147.91666667,-21.25 148.0,-21.25 148.0,-21.33333333 148.0,-21.41666667</coordinates></LinearRing></outerBoundaryIs></Polygon><Polygon><outerBoundaryIs><LinearRing><coordinates>147.83333333,-21.16666667 147.91666667,-21.16666667 147.91666667,-21.25 147.83333333,-21.25 147.83333333,-21.16666667</coordinates></LinearRing></outerBoundaryIs></Polygon><Polygon><outerBoundaryIs><LinearRing><coordinates>148.16666667,-21.16666667 148.16666667,-21.25 148.08333333,-21.25 148.08333333,-21.16666667 148.08333333,-21.08333333 148.16666667,-21.08333333 148.16666667,-21.16666667</coordinates></LinearRing></outerBoundaryIs></Polygon><Polygon><outerBoundaryIs><LinearRing><coordinates>152.16666667,-25.08333333 152.16666667,-25.16666667 152.08333333,-25.16666667 152.08333333,-25.08333333 152.0,-25.08333333 152,-25 151.91666667,-25.0 151.91666667,-25.08333333 151.91666667,-25.16666667 151.83333333,-25.16666667 151.83333333,-25.25 151.75,-25.25 151.75,-25.33333333 151.66666667,-25.33333333 151.66666667,-25.25 151.58333333,-25.25 151.5,-25.25 151.5,-25.33333333 151.41666667,-25.33333333 151.33333333,-25.33333333 151.25,-25.33333333 151.25,-25.25 151.25,-25.16666667 151.33333333,-25.16666667 151.33333333,-25.08333333 151.25,-25.08333333 151.25,-25.0 151.25,-24.91666667 151.25,-24.83333333 151.25,-24.75 151.16666667,-24.75 151.16666667,-24.83333333 151.16666667,-24.91666667 151.16666667,-25.0 151.08333333,-25.0 151.08333333,-25.08333333 151.08333333,-25.16666667 151.0,-25.16666667 151.0,-25.08333333 150.91666667,-25.08333333 150.91666667,-25.0 150.91666667,-24.91666667 150.83333333,-24.91666667 150.83333333,-24.83333333 150.83333333,-24.75 150.75,-24.75 150.75,-24.66666667 150.75,-24.58333333 150.75,-24.5 150.66666667,-24.5 150.66666667,-24.41666667 150.58333333,-24.41666667 150.58333333,-24.5 150.5,-24.5 150.5,-24.41666667 150.41666667,-24.41666667 150.41666667,-24.33333333 150.5,-24.33333333 150.58333333,-24.33333333 150.58333333,-24.25 150.5,-24.25 150.5,-24.16666667 150.58333333,-24.16666667 150.58333333,-24.08333333 150.58333333,-24.0 150.58333333,-23.91666667 150.5,-23.91666667 150.41666667,-23.91666667 150.41666667,-23.83333333 150.41666667,-23.75 150.5,-23.75 150.5,-23.66666667 150.58333333,-23.66666667 150.58333333,-23.75 150.58333333,-23.83333333 150.66666667,-23.83333333 150.66666667,-23.91666667 150.75,-23.91666667 150.83333333,-23.91666667 150.83333333,-23.83333333 150.91666667,-23.83333333 150.91666667,-23.91666667 151.0,-23.91666667 151,-24 150.91666667,-24.0 150.83333333,-24.0 150.75,-24.0 150.75,-24.08333333 150.75,-24.16666667 150.83333333,-24.16666667 150.91666667,-24.16666667 151.0,-24.16666667 151.0,-24.08333333 151.08333333,-24.08333333 151.08333333,-24.0 151.08333333,-23.91666667 151.08333333,-23.83333333 151.08333333,-23.75 151.08333333,-23.66666667 151.08333333,-23.58333333 151.0,-23.58333333 151.0,-23.5 151.08333333,-23.5 151.16666667,-23.5 151.16666667,-23.58333333 151.25,-23.58333333 151.25,-23.66666667 151.33333333,-23.66666667 151.33333333,-23.75 151.25,-23.75 151.25,-23.83333333 151.33333333,-23.83333333 151.33333333,-23.91666667 151.41666667,-23.91666667 151.41666667,-24.0 151.41666667,-24.08333333 151.5,-24.08333333 151.58333333,-24.08333333 151.58333333,-24.0 151.66666667,-24.0 151.66666667,-24.08333333 151.75,-24.08333333 151.75,-24.16666667 151.83333333,-24.16666667 151.83333333,-24.08333333 151.91666667,-24.08333333 151.91666667,-24.16666667 152.0,-24.16666667 152.0,-24.25 152.0,-24.33333333 152.0,-24.41666667 152.08333333,-24.41666667 152.08333333,-24.5 152.08333333,-24.58333333 152.16666667,-24.58333333 152.16666667,-24.66666667 152.25,-24.66666667 152.33333333,-24.66666667 152.33333333,-24.75 152.41666667,-24.75 152.5,-24.75 152.5,-24.83333333 152.5,-24.91666667 152.41666667,-24.91666667 152.33333333,-24.91666667 152.33333333,-25.0 152.25,-25.0 152.25,-25.08333333 152.16666667,-25.08333333</coordinates></LinearRing></outerBoundaryIs><innerBoundaryIs><LinearRing><coordinates>150.91666667,-24.91666667 151.0,-24.91666667 151.0,-24.83333333 151.0,-24.75 150.91666667,-24.75 150.91666667,-24.83333333 150.91666667,-24.91666667</coordinates></LinearRing></innerBoundaryIs><innerBoundaryIs><LinearRing><coordinates>150.66666667,-24.41666667 150.75,-24.41666667 150.75,-24.33333333 150.66666667,-24.33333333 150.66666667,-24.41666667</coordinates></LinearRing></innerBoundaryIs><innerBoundaryIs><LinearRing><coordinates>152.08333333,-24.58333333 152.0,-24.58333333 152.0,-24.66666667 152.08333333,-24.66666667 152.08333333,-24.58333333</coordinates></LinearRing></innerBoundaryIs><innerBoundaryIs><LinearRing><coordinates>150.91666667,-24.5 151.0,-24.5 151.08333333,-24.5 151.08333333,-24.41666667 151.08333333,-24.33333333 151.0,-24.33333333 150.91666667,-24.33333333 150.91666667,-24.41666667 150.91666667,-24.5</coordinates></LinearRing></innerBoundaryIs><innerBoundaryIs><LinearRing><coordinates>150.91666667,-24.33333333 150.91666667,-24.25 150.83333333,-24.25 150.83333333,-24.33333333 150.91666667,-24.33333333</coordinates></LinearRing></innerBoundaryIs><innerBoundaryIs><LinearRing><coordinates>152.08333333,-25.0 152.16666667,-25.0 152.16666667,-24.91666667 152.08333333,-24.91666667 152.08333333,-25.0</coordinates></LinearRing></innerBoundaryIs><innerBoundaryIs><LinearRing><coordinates>151.41666667,-24.91666667 151.41666667,-25.0 151.5,-25.0 151.58333333,-25.0 151.58333333,-24.91666667 151.5,-24.91666667 151.41666667,-24.91666667</coordinates></LinearRing></innerBoundaryIs><innerBoundaryIs><LinearRing><coordinates>151.16666667,-24.5 151.16666667,-24.58333333 151.16666667,-24.66666667 151.25,-24.66666667 151.33333333,-24.66666667 151.33333333,-24.58333333 151.33333333,-24.5 151.25,-24.5 151.16666667,-24.5</coordinates></LinearRing></innerBoundaryIs><innerBoundaryIs><LinearRing><coordinates>151.41666667,-24.5 151.41666667,-24.58333333 151.5,-24.58333333 151.5,-24.66666667 151.5,-24.75 151.58333333,-24.75 151.58333333,-24.66666667 151.66666667,-24.66666667 151.66666667,-24.75 151.75,-24.75 151.83333333,-24.75 151.83333333,-24.66666667 151.83333333,-24.58333333 151.75,-24.58333333 151.75,-24.5 151.75,-24.41666667 151.66666667,-24.41666667 151.66666667,-24.33333333 151.66666667,-24.25 151.58333333,-24.25 151.58333333,-24.33333333 151.58333333,-24.41666667 151.5,-24.41666667 151.5,-24.33333333 151.41666667,-24.33333333 151.41666667,-24.41666667 151.41666667,-24.5</coordinates></LinearRing></innerBoundaryIs><innerBoundaryIs><LinearRing><coordinates>151.91666667,-24.75 151.91666667,-24.83333333 152.0,-24.83333333 152.0,-24.75 151.91666667,-24.75</coordinates></LinearRing></innerBoundaryIs><innerBoundaryIs><LinearRing><coordinates>151.33333333,-24.16666667 151.33333333,-24.25 151.41666667,-24.25 151.41666667,-24.16666667 151.33333333,-24.16666667</coordinates></LinearRing></innerBoundaryIs></Polygon><Polygon><outerBoundaryIs><LinearRing><coordinates>149.58333333,-23.66666667 149.66666667,-23.66666667 149.75,-23.66666667 149.75,-23.75 149.66666667,-23.75 149.58333333,-23.75 149.58333333,-23.66666667</coordinates></LinearRing></outerBoundaryIs></Polygon><Polygon><outerBoundaryIs><LinearRing><coordinates>150.41666667,-23.66666667 150.41666667,-23.75 150.33333333,-23.75 150.25,-23.75 150.25,-23.66666667 150.25,-23.58333333 150.25,-23.5 150.25,-23.41666667 150.25,-23.33333333 150.25,-23.25 150.16666667,-23.25 150.16666667,-23.16666667 150.25,-23.16666667 150.25,-23.08333333 150.25,-23.0 150.33333333,-23.0 150.33333333,-23.08333333 150.33333333,-23.16666667 150.41666667,-23.16666667 150.5,-23.16666667 150.5,-23.25 150.58333333,-23.25 150.58333333,-23.16666667 150.66666667,-23.16666667 150.66666667,-23.08333333 150.66666667,-23.0 150.58333333,-23.0 150.58333333,-22.91666667 150.58333333,-22.83333333 150.58333333,-22.75 150.66666667,-22.75 150.66666667,-22.83333333 150.66666667,-22.91666667 150.75,-22.91666667 150.75,-23.0 150.75,-23.08333333 150.83333333,-23.08333333 150.83333333,-23.16666667 150.83333333,-23.25 150.83333333,-23.33333333 150.83333333,-23.41666667 150.75,-23.41666667 150.75,-23.5 150.83333333,-23.5 150.83333333,-23.58333333 150.75,-23.58333333 150.66666667,-23.58333333 150.66666667,-23.66666667 150.58333333,-23.66666667 150.58333333,-23.58333333 150.5,-23.58333333 150.5,-23.66666667 150.41666667,-23.66666667</coordinates></LinearRing></outerBoundaryIs></Polygon><Polygon><outerBoundaryIs><LinearRing><coordinates>151.0,-23.75 151.0,-23.83333333 150.91666667,-23.83333333 150.91666667,-23.75 150.91666667,-23.66666667 151.0,-23.66666667 151.0,-23.75</coordinates></LinearRing></outerBoundaryIs></Polygon><Polygon><outerBoundaryIs><LinearRing><coordinates>148.25,-23.58333333 148.25,-23.66666667 148.16666667,-23.66666667 148.08333333,-23.66666667 148.08333333,-23.58333333 148.08333333,-23.5 148.08333333,-23.41666667 148.16666667,-23.41666667 148.25,-23.41666667 148.25,-23.5 148.33333333,-23.5 148.41666667,-23.5 148.41666667,-23.58333333 148.41666667,-23.66666667 148.33333333,-23.66666667 148.33333333,-23.58333333 148.25,-23.58333333</coordinates></LinearRing></outerBoundaryIs></Polygon><Polygon><outerBoundaryIs><LinearRing><coordinates>150.83333333,-23.58333333 150.91666667,-23.58333333 150.91666667,-23.66666667 150.83333333,-23.66666667 150.83333333,-23.58333333</coordinates></LinearRing></outerBoundaryIs></Polygon><Polygon><outerBoundaryIs><LinearRing><coordinates>148.5,-23.58333333 148.58333333,-23.58333333 148.58333333,-23.66666667 148.5,-23.66666667 148.5,-23.58333333</coordinates></LinearRing></outerBoundaryIs></Polygon><Polygon><outerBoundaryIs><LinearRing><coordinates>148.91666667,-23.58333333 148.91666667,-23.66666667 148.83333333,-23.66666667 148.75,-23.66666667 148.66666667,-23.66666667 148.66666667,-23.58333333 148.66666667,-23.5 148.75,-23.5 148.75,-23.41666667 148.83333333,-23.41666667 148.91666667,-23.41666667 148.91666667,-23.5 148.91666667,-23.58333333</coordinates></LinearRing></outerBoundaryIs></Polygon><Polygon><outerBoundaryIs><LinearRing><coordinates>150.08333333,-23.58333333 150.16666667,-23.58333333 150.16666667,-23.66666667 150.08333333,-23.66666667 150.08333333,-23.58333333</coordinates></LinearRing></outerBoundaryIs></Polygon></MultiGeometry>
  </Placemark>
</Folder>
</Document></kml>
