# Supplementary material for: Species conservation profiles of a random sample of world spiders III: Oecobiidae to Salticidae
Source: Biodivers Data J. 2018 Aug 2;(6):e27004. doi: 10.3897/BDJ.6.e27004 (PMC6086925; doi:10.3897/BDJ.6.e27004)
Supplement: Supplementary material 41 — Distribution of Myrmarachnepaviei (Simon, 1886) [file bdj-06-e27004-s041.kml]

<?xml version="1.0" encoding="UTF-8"?>
<kml xmlns="http://earth.google.com/kml/2.2">
<Document>
<name></name>
<description><![CDATA[]]></description>

<Style id="1">
<LineStyle>
<width>1</width>
<color>ff0000ff</color>
</LineStyle>
<PolyStyle>
<fill>0</fill>
</PolyStyle>
</Style>

<Placemark>
<name>R Polygon</name>
<description><![CDATA[]]></description>
<styleUrl>#1</styleUrl>
<visibility>1</visibility>
<MultiGeometry>
<Polygon>
<outerBoundaryIs>
<LinearRing>
<coordinates>
104.43,11.76
104.436342391966,11.7597986676472
104.442659245357,11.7591954812831
104.448925124436,11.7581928697263
104.455114798718,11.7567948701396
104.46120334457,11.7550071117741
104.467166245566,11.7528367933016
104.472979491209,11.7502926538287
104.47861967361,11.747384937707
104.484064081746,11.7441253532831
104.489290792905,11.7405270257531
104.494278760969,11.7366044443119
104.499007901148,11.7323734038105
104.503459170866,11.7278509411557
104.507614646429,11.7230552667085
104.511457595205,11.7180056909571
104.514972542995,11.7127225467611
104.518145336345,11.7072271074773
104.520963199535,11.7015415013002
104.523414786027,11.6956886221592
104.525490224144,11.6896920375328
104.527181156832,11.6835758935509
104.528480775301,11.6773648177667
104.529383846446,11.6710838199901
104.529886733918,11.6647581915824
104.529987412767,11.6584134036165
104.529685477595,11.6520750043143
104.528982144188,11.6457685161727
104.527880244621,11.6395193331935
104.526384215856,11.633352618631
104.524500081871,11.6272932036683
104.52223542941,11.6213654874307
104.519599377429,11.6155933387394
104.516602540378,11.61
104.513256985463,11.6046079936134
104.509576184053,11.5994390312862
104.505574957435,11.5945139266055
104.501269417138,11.5898525112294
104.496676900052,11.5854735550324
104.491815898622,11.5813946905257
104.486705986386,11.577632341857
104.481367739157,11.5742016586765
104.475822652173,11.5711164551345
104.470093053541,11.5683891542568
104.464202014333,11.5660307379214
104.458173255684,11.5640507026385
104.452031053279,11.5624570213115
104.445800139597,11.5612561111324
104.43950560433,11.5604528077427
104.43317279335,11.5600503457617
104.42682720665,11.5600503457617
104.42049439567,11.5604528077427
104.414199860403,11.5612561111324
104.407968946721,11.5624570213115
104.401826744316,11.5640507026385
104.395797985667,11.5660307379214
104.389906946459,11.5683891542568
104.384177347827,11.5711164551345
104.378632260843,11.5742016586765
104.373294013614,11.577632341857
104.368184101378,11.5813946905257
104.363323099948,11.5854735550324
104.358730582862,11.5898525112294
104.354425042565,11.5945139266055
104.350423815947,11.5994390312862
104.346743014537,11.6046079936134
104.343397459622,11.61
104.340400622571,11.6155933387394
104.33776457059,11.6213654874307
104.335499918129,11.6272932036683
104.333615784144,11.633352618631
104.332119755379,11.6395193331935
104.331017855812,11.6457685161727
104.330314522405,11.6520750043143
104.330012587233,11.6584134036165
104.330113266082,11.6647581915824
104.330616153554,11.6710838199901
104.331519224699,11.6773648177667
104.332818843168,11.6835758935509
104.334509775856,11.6896920375328
104.336585213973,11.6956886221592
104.339036800465,11.7015415013002
104.341854663655,11.7072271074773
104.345027457005,11.7127225467611
104.348542404795,11.7180056909571
104.352385353571,11.7230552667085
104.356540829134,11.7278509411557
104.360992098852,11.7323734038105
104.365721239031,11.7366044443119
104.370709207095,11.7405270257531
104.375935918254,11.7441253532831
104.38138032639,11.747384937707
104.387020508791,11.7502926538287
104.392833754434,11.7528367933016
104.39879665543,11.7550071117741
104.404885201282,11.7567948701396
104.411074875564,11.7581928697263
104.417340754643,11.7591954812831
104.423657608034,11.7597986676472
104.43,11.76
</coordinates>
</LinearRing>
</outerBoundaryIs>
</Polygon>
</MultiGeometry>
</Placemark>
</Document>
</kml>
