# Supplementary material for: Species conservation profiles of a random sample of world spiders III: Oecobiidae to Salticidae
Source: Biodivers Data J. 2018 Aug 2;(6):e27004. doi: 10.3897/BDJ.6.e27004 (PMC6086925; doi:10.3897/BDJ.6.e27004)
Supplement: Supplementary material 42 — Distirbution of Noeguspetrusewiczi Caporiacco, 1947 [file bdj-06-e27004-s042.kml]

<?xml version="1.0" encoding="UTF-8"?>
<kml xmlns="http://earth.google.com/kml/2.2">
<Document>
<name></name>
<description><![CDATA[]]></description>

<Style id="1">
<LineStyle>
<width>1</width>
<color>ff0000ff</color>
</LineStyle>
<PolyStyle>
<fill>0</fill>
</PolyStyle>
</Style>

<Placemark>
<name>R Polygon</name>
<description><![CDATA[]]></description>
<styleUrl>#1</styleUrl>
<visibility>1</visibility>
<MultiGeometry>
<Polygon>
<outerBoundaryIs>
<LinearRing>
<coordinates>
-59.15,5.36
-59.1436576080343,5.35979866764719
-59.1373407546426,5.35919548128308
-59.131074875564,5.35819286972627
-59.1248852012819,5.35679487013964
-59.1187966554302,5.35500711177409
-59.112833754434,5.35283679330161
-59.1070205087911,5.35029265382866
-59.10138032639,5.34738493770698
-59.0959359182544,5.34412535328312
-59.0907092070945,5.34052702575311
-59.0857212390313,5.3366044443119
-59.0809920988518,5.33237340381051
-59.0765408291342,5.32785094115571
-59.0723853535708,5.32305526670845
-59.068542404795,5.31800569095712
-59.065027457005,5.31272254676105
-59.0618546636552,5.30722710747727
-59.0590368004645,5.30154150130019
-59.0565852139735,5.29568862215919
-59.0545097758556,5.28969203753283
-59.0528188431676,5.28357589355094
-59.0515192246988,5.27736481776669
-59.0506161535539,5.2710838199901
-59.0501132660817,5.26475819158237
-59.0500125872326,5.25841340361652
-59.0503145224048,5.25207500431432
-59.0510178558119,5.24576851617267
-59.0521197553785,5.23951933319348
-59.053615784144,5.233352618631
-59.0554999181285,5.22729320366826
-59.0577645705895,5.22136548743069
-59.0604006225709,5.21559333873942
-59.0633974596216,5.21
-59.0667430145365,5.20460799361339
-59.0704238159469,5.19943903128623
-59.0744250425646,5.19451392660547
-59.0787305828621,5.18985251122937
-59.0833230999484,5.18547355503242
-59.0881841013779,5.18139469052572
-59.0932940136137,5.17763234185702
-59.0986322608427,5.1742016586765
-59.1041773478273,5.17111645513451
-59.1099069464593,5.16838915425679
-59.1157979856674,5.16603073792141
-59.1218267443159,5.16405070263855
-59.1279689467213,5.16245702131146
-59.1341998604027,5.16125611113236
-59.1404943956696,5.16045280774269
-59.1468272066502,5.16005034576168
-59.1531727933498,5.16005034576168
-59.1595056043304,5.16045280774269
-59.1658001395973,5.16125611113236
-59.1720310532787,5.16245702131146
-59.1781732556841,5.16405070263855
-59.1842020143326,5.16603073792141
-59.1900930535407,5.16838915425679
-59.1958226521727,5.17111645513451
-59.2013677391573,5.1742016586765
-59.2067059863863,5.17763234185702
-59.2118158986221,5.18139469052572
-59.2166769000516,5.18547355503242
-59.2212694171379,5.18985251122937
-59.2255749574354,5.19451392660547
-59.2295761840531,5.19943903128623
-59.2332569854635,5.20460799361339
-59.2366025403784,5.21
-59.2395993774291,5.21559333873942
-59.2422354294105,5.22136548743069
-59.2445000818715,5.22729320366826
-59.246384215856,5.233352618631
-59.2478802446215,5.23951933319348
-59.2489821441881,5.24576851617267
-59.2496854775952,5.25207500431432
-59.2499874127674,5.25841340361652
-59.2498867339183,5.26475819158237
-59.2493838464461,5.2710838199901
-59.2484807753012,5.27736481776669
-59.2471811568324,5.28357589355094
-59.2454902241444,5.28969203753283
-59.2434147860265,5.29568862215919
-59.2409631995355,5.30154150130019
-59.2381453363448,5.30722710747727
-59.234972542995,5.31272254676105
-59.231457595205,5.31800569095712
-59.2276146464292,5.32305526670845
-59.2234591708658,5.32785094115571
-59.2190079011482,5.33237340381051
-59.2142787609687,5.3366044443119
-59.2092907929055,5.34052702575311
-59.2040640817456,5.34412535328312
-59.19861967361,5.34738493770698
-59.1929794912089,5.35029265382866
-59.187166245566,5.35283679330161
-59.1812033445698,5.35500711177409
-59.1751147987181,5.35679487013964
-59.168925124436,5.35819286972627
-59.1626592453574,5.35919548128308
-59.1563423919657,5.35979866764719
-59.15,5.36
</coordinates>
</LinearRing>
</outerBoundaryIs>
</Polygon>
</MultiGeometry>
</Placemark>
</Document>
</kml>
