# Supplementary material for: Species conservation profiles of a random sample of world spiders III: Oecobiidae to Salticidae
Source: Biodivers Data J. 2018 Aug 2;(6):e27004. doi: 10.3897/BDJ.6.e27004 (PMC6086925; doi:10.3897/BDJ.6.e27004)
Supplement: Supplementary material 43 — Distribution of Parahelpisabnormis (Zabka, 2002) [file bdj-06-e27004-s043.kml]

<?xml version="1.0" encoding="UTF-8"?>
<kml xmlns="http://earth.google.com/kml/2.2">
<Document>
<name></name>
<description><![CDATA[]]></description>

<Style id="1">
<LineStyle>
<width>1</width>
<color>ff0000ff</color>
</LineStyle>
<PolyStyle>
<fill>0</fill>
</PolyStyle>
</Style>

<Placemark>
<name>R Polygon</name>
<description><![CDATA[]]></description>
<styleUrl>#1</styleUrl>
<visibility>1</visibility>
<MultiGeometry>
<Polygon>
<outerBoundaryIs>
<LinearRing>
<coordinates>
145.27,-16.49
145.276342391966,-16.4902013323528
145.282659245357,-16.4908045187169
145.288925124436,-16.4918071302737
145.295114798718,-16.4932051298604
145.30120334457,-16.4949928882259
145.307166245566,-16.4971632066984
145.312979491209,-16.4997073461713
145.31861967361,-16.502615062293
145.324064081746,-16.5058746467169
145.329290792905,-16.5094729742469
145.334278760969,-16.5133955556881
145.339007901148,-16.5176265961895
145.343459170866,-16.5221490588443
145.347614646429,-16.5269447332915
145.351457595205,-16.5319943090429
145.354972542995,-16.5372774532389
145.358145336345,-16.5427728925227
145.360963199535,-16.5484584986998
145.363414786027,-16.5543113778408
145.365490224144,-16.5603079624672
145.367181156832,-16.5664241064491
145.368480775301,-16.5726351822333
145.369383846446,-16.5789161800099
145.369886733918,-16.5852418084176
145.369987412767,-16.5915865963835
145.369685477595,-16.5979249956857
145.368982144188,-16.6042314838273
145.367880244621,-16.6104806668065
145.366384215856,-16.616647381369
145.364500081871,-16.6227067963317
145.36223542941,-16.6286345125693
145.359599377429,-16.6344066612606
145.356602540378,-16.64
145.353256985463,-16.6453920063866
145.349576184053,-16.6505609687138
145.345574957435,-16.6554860733945
145.341269417138,-16.6601474887706
145.336676900052,-16.6645264449676
145.331815898622,-16.6686053094743
145.326705986386,-16.672367658143
145.321367739157,-16.6757983413235
145.315822652173,-16.6788835448655
145.310093053541,-16.6816108457432
145.304202014333,-16.6839692620786
145.298173255684,-16.6859492973615
145.292031053279,-16.6875429786885
145.285800139597,-16.6887438888676
145.27950560433,-16.6895471922573
145.27317279335,-16.6899496542383
145.26682720665,-16.6899496542383
145.26049439567,-16.6895471922573
145.254199860403,-16.6887438888676
145.247968946721,-16.6875429786885
145.241826744316,-16.6859492973615
145.235797985667,-16.6839692620786
145.229906946459,-16.6816108457432
145.224177347827,-16.6788835448655
145.218632260843,-16.6757983413235
145.213294013614,-16.672367658143
145.208184101378,-16.6686053094743
145.203323099948,-16.6645264449676
145.198730582862,-16.6601474887706
145.194425042565,-16.6554860733945
145.190423815947,-16.6505609687138
145.186743014537,-16.6453920063866
145.183397459622,-16.64
145.180400622571,-16.6344066612606
145.17776457059,-16.6286345125693
145.175499918129,-16.6227067963317
145.173615784144,-16.616647381369
145.172119755379,-16.6104806668065
145.171017855812,-16.6042314838273
145.170314522405,-16.5979249956857
145.170012587233,-16.5915865963835
145.170113266082,-16.5852418084176
145.170616153554,-16.5789161800099
145.171519224699,-16.5726351822333
145.172818843168,-16.5664241064491
145.174509775856,-16.5603079624672
145.176585213974,-16.5543113778408
145.179036800465,-16.5484584986998
145.181854663655,-16.5427728925227
145.185027457005,-16.5372774532389
145.188542404795,-16.5319943090429
145.192385353571,-16.5269447332915
145.196540829134,-16.5221490588443
145.200992098852,-16.5176265961895
145.205721239031,-16.5133955556881
145.210709207095,-16.5094729742469
145.215935918254,-16.5058746467169
145.22138032639,-16.502615062293
145.227020508791,-16.4997073461713
145.232833754434,-16.4971632066984
145.23879665543,-16.4949928882259
145.244885201282,-16.4932051298604
145.251074875564,-16.4918071302737
145.257340754643,-16.4908045187169
145.263657608034,-16.4902013323528
145.27,-16.49
</coordinates>
</LinearRing>
</outerBoundaryIs>
</Polygon>
</MultiGeometry>
</Placemark>
</Document>
</kml>
