# Supplementary material for: Species conservation profiles of a random sample of world spiders III: Oecobiidae to Salticidae
Source: Biodivers Data J. 2018 Aug 2;(6):e27004. doi: 10.3897/BDJ.6.e27004 (PMC6086925; doi:10.3897/BDJ.6.e27004)
Supplement: Supplementary material 44 — Distribution of Pelegrinaaeneola (Curtis, 1892) [file bdj-06-e27004-s044.kml]

<?xml version="1.0" encoding="utf-8" ?>
<kml xmlns="http://www.opengis.net/kml/2.2">
<Document id="root_doc">
<Schema name="Pelegrina_aeneola.kml" id="Pelegrina_aeneola.kml">
	<SimpleField name="layer" type="float"></SimpleField>
</Schema>
<Folder><name>Pelegrina_aeneola.kml</name>
  <Placemark>
	<Style><LineStyle><color>ff0000ff</color></LineStyle><PolyStyle><fill>0</fill></PolyStyle></Style>
	<ExtendedData><SchemaData schemaUrl="#Pelegrina_aeneola.kml">
		<SimpleData name="layer">1</SimpleData>
	</SchemaData></ExtendedData>
      <MultiGeometry><Polygon><outerBoundaryIs><LinearRing><coordinates>-108.66666667,30.58333333 -108.58333333,30.58333333 -108.58333333,30.5 -108.66666667,30.5 -108.66666667,30.58333333</coordinates></LinearRing></outerBoundaryIs></Polygon><Polygon><outerBoundaryIs><LinearRing><coordinates>-115.66666667,30.75 -115.58333333,30.75 -115.58333333,30.66666667 -115.66666667,30.66666667 -115.66666667,30.75</coordinates></LinearRing></outerBoundaryIs></Polygon><Polygon><outerBoundaryIs><LinearRing><coordinates>-108.75,31.25 -108.75,31.16666667 -108.83333333,31.16666667 -108.83333333,31.25 -108.83333333,31.33333333 -108.75,31.33333333 -108.75,31.25</coordinates></LinearRing></outerBoundaryIs></Polygon><Polygon><outerBoundaryIs><LinearRing><coordinates>-108.83333333,31.08333333 -108.83333333,31.0 -108.91666667,31.0 -109,31 -109.0,31.08333333 -108.91666667,31.08333333 -108.91666667,31.16666667 -108.83333333,31.16666667 -108.83333333,31.08333333</coordinates></LinearRing></outerBoundaryIs></Polygon><Polygon><outerBoundaryIs><LinearRing><coordinates>-109.08333333,31.0 -109,31 -109.0,30.91666667 -109.08333333,30.91666667 -109.08333333,31.0</coordinates></LinearRing></outerBoundaryIs></Polygon><Polygon><outerBoundaryIs><LinearRing><coordinates>-110,31 -109.91666667,31.0 -109.91666667,30.91666667 -110.0,30.91666667 -110,31</coordinates></LinearRing></outerBoundaryIs></Polygon><Polygon><outerBoundaryIs><LinearRing><coordinates>-110.33333333,31.0 -110.33333333,30.91666667 -110.41666667,30.91666667 -110.41666667,31.0 -110.41666667,31.08333333 -110.33333333,31.08333333 -110.33333333,31.0</coordinates></LinearRing></outerBoundaryIs></Polygon><Polygon><outerBoundaryIs><LinearRing><coordinates>-108.66666667,31.58333333 -108.66666667,31.5 -108.75,31.5 -108.83333333,31.5 -108.83333333,31.58333333 -108.75,31.58333333 -108.75,31.66666667 -108.66666667,31.66666667 -108.66666667,31.58333333</coordinates></LinearRing></outerBoundaryIs></Polygon><Polygon><outerBoundaryIs><LinearRing><coordinates>-109.08333333,31.58333333 -109.0,31.58333333 -109.0,31.5 -109.08333333,31.5 -109.08333333,31.58333333</coordinates></LinearRing></outerBoundaryIs></Polygon><Polygon><outerBoundaryIs><LinearRing><coordinates>-110.66666667,31.66666667 -110.58333333,31.66666667 -110.58333333,31.58333333 -110.66666667,31.58333333 -110.66666667,31.66666667</coordinates></LinearRing></outerBoundaryIs></Polygon><Polygon><outerBoundaryIs><LinearRing><coordinates>-110.25,31.41666667 -110.25,31.33333333 -110.33333333,31.33333333 -110.41666667,31.33333333 -110.41666667,31.41666667 -110.5,31.41666667 -110.5,31.5 -110.58333333,31.5 -110.58333333,31.58333333 -110.5,31.58333333 -110.41666667,31.58333333 -110.33333333,31.58333333 -110.33333333,31.5 -110.25,31.5 -110.25,31.41666667</coordinates></LinearRing></outerBoundaryIs></Polygon><Polygon><outerBoundaryIs><LinearRing><coordinates>-110.75,31.41666667 -110.66666667,31.41666667 -110.66666667,31.33333333 -110.75,31.33333333 -110.75,31.41666667</coordinates></LinearRing></outerBoundaryIs></Polygon><Polygon><outerBoundaryIs><LinearRing><coordinates>-110.0,31.5 -109.91666667,31.5 -109.91666667,31.41666667 -110.0,31.41666667 -110.0,31.5</coordinates></LinearRing></outerBoundaryIs></Polygon><Polygon><outerBoundaryIs><LinearRing><coordinates>-108.16666667,32.0 -108.08333333,32.0 -108.08333333,31.91666667 -108.16666667,31.91666667 -108.16666667,32.0</coordinates></LinearRing></outerBoundaryIs></Polygon><Polygon><outerBoundaryIs><LinearRing><coordinates>-111.66666667,32.0 -111.58333333,32.0 -111.58333333,31.91666667 -111.66666667,31.91666667 -111.66666667,32.0</coordinates></LinearRing></outerBoundaryIs></Polygon><Polygon><outerBoundaryIs><LinearRing><coordinates>-108.91666667,31.66666667 -108.91666667,31.58333333 -109.0,31.58333333 -109.0,31.66666667 -109.0,31.75 -109.0,31.83333333 -109.0,31.91666667 -108.91666667,31.91666667 -108.91666667,31.83333333 -108.91666667,31.75 -108.91666667,31.66666667</coordinates></LinearRing></outerBoundaryIs></Polygon><Polygon><outerBoundaryIs><LinearRing><coordinates>-110.75,31.66666667 -110.75,31.58333333 -110.83333333,31.58333333 -110.91666667,31.58333333 -110.91666667,31.66666667 -110.91666667,31.75 -110.83333333,31.75 -110.83333333,31.83333333 -110.75,31.83333333 -110.75,31.91666667 -110.66666667,31.91666667 -110.66666667,31.83333333 -110.66666667,31.75 -110.66666667,31.66666667 -110.75,31.66666667</coordinates></LinearRing></outerBoundaryIs></Polygon><Polygon><outerBoundaryIs><LinearRing><coordinates>-110.41666667,31.75 -110.41666667,31.66666667 -110.5,31.66666667 -110.5,31.75 -110.5,31.83333333 -110.5,31.91666667 -110.41666667,31.91666667 -110.33333333,31.91666667 -110.33333333,31.83333333 -110.33333333,31.75 -110.41666667,31.75</coordinates></LinearRing></outerBoundaryIs></Polygon><Polygon><outerBoundaryIs><LinearRing><coordinates>-111.58333333,31.83333333 -111.5,31.83333333 -111.5,31.75 -111.58333333,31.75 -111.58333333,31.83333333</coordinates></LinearRing></outerBoundaryIs></Polygon><Polygon><outerBoundaryIs><LinearRing><coordinates>-116.83333333,31.83333333 -116.75,31.83333333 -116.75,31.75 -116.83333333,31.75 -116.83333333,31.83333333</coordinates></LinearRing></outerBoundaryIs></Polygon><Polygon><outerBoundaryIs><LinearRing><coordinates>-111.25,31.91666667 -111.16666667,31.91666667 -111.16666667,31.83333333 -111.25,31.83333333 -111.25,31.91666667</coordinates></LinearRing></outerBoundaryIs></Polygon><Polygon><outerBoundaryIs><LinearRing><coordinates>-112.25,32.25 -112.16666667,32.25 -112.16666667,32.16666667 -112.25,32.16666667 -112.25,32.25</coordinates></LinearRing></outerBoundaryIs></Polygon><Polygon><outerBoundaryIs><LinearRing><coordinates>-117.33333333,32.5 -117.25,32.5 -117.25,32.41666667 -117.33333333,32.41666667 -117.33333333,32.5</coordinates></LinearRing></outerBoundaryIs></Polygon><Polygon><outerBoundaryIs><LinearRing><coordinates>-119.08333333,33.5 -119.0,33.5 -119.0,33.41666667 -119.08333333,33.41666667 -119.08333333,33.5</coordinates></LinearRing></outerBoundaryIs></Polygon><Polygon><outerBoundaryIs><LinearRing><coordinates>-118.25,33.33333333 -118.25,33.25 -118.33333333,33.25 -118.41666667,33.25 -118.5,33.25 -118.5,33.33333333 -118.5,33.41666667 -118.58333333,33.41666667 -118.66666667,33.41666667 -118.66666667,33.5 -118.58333333,33.5 -118.5,33.5 -118.41666667,33.5 -118.33333333,33.5 -118.33333333,33.41666667 -118.25,33.41666667 -118.25,33.33333333</coordinates></LinearRing></outerBoundaryIs></Polygon><Polygon><outerBoundaryIs><LinearRing><coordinates>-118.33333333,32.83333333 -118.33333333,32.75 -118.41666667,32.75 -118.5,32.75 -118.5,32.83333333 -118.58333333,32.83333333 -118.58333333,32.91666667 -118.58333333,33.0 -118.66666667,33.0 -118.66666667,33.08333333 -118.58333333,33.08333333 -118.5,33.08333333 -118.5,33.0 -118.41666667,33.0 -118.41666667,32.91666667 -118.33333333,32.91666667 -118.33333333,32.83333333</coordinates></LinearRing></outerBoundaryIs></Polygon><Polygon><outerBoundaryIs><LinearRing><coordinates>-120.0,33.91666667 -120.0,33.83333333 -120.08333333,33.83333333 -120.16666667,33.83333333 -120.16666667,33.91666667 -120.25,33.91666667 -120.25,34.0 -120.33333333,34.0 -120.41666667,34.0 -120.5,34.0 -120.5,34.08333333 -120.41666667,34.08333333 -120.33333333,34.08333333 -120.25,34.08333333 -120.16666667,34.08333333 -120.08333333,34.08333333 -120.0,34.08333333 -119.91666667,34.08333333 -119.83333333,34.08333333 -119.75,34.08333333 -119.66666667,34.08333333 -119.58333333,34.08333333 -119.5,34.08333333 -119.41666667,34.08333333 -119.33333333,34.08333333 -119.33333333,34.0 -119.41666667,34.0 -119.5,34.0 -119.58333333,34.0 -119.58333333,33.91666667 -119.66666667,33.91666667 -119.75,33.91666667 -119.83333333,33.91666667 -119.91666667,33.91666667 -120.0,33.91666667</coordinates></LinearRing></outerBoundaryIs></Polygon><Polygon><outerBoundaryIs><LinearRing><coordinates>-101.66666667,41.5 -101.66666667,41.41666667 -101.75,41.41666667 -101.83333333,41.41666667 -101.83333333,41.5 -101.91666667,41.5 -101.91666667,41.58333333 -101.91666667,41.66666667 -101.83333333,41.66666667 -101.83333333,41.75 -101.75,41.75 -101.66666667,41.75 -101.66666667,41.66666667 -101.58333333,41.66666667 -101.58333333,41.58333333 -101.58333333,41.5 -101.66666667,41.5</coordinates></LinearRing></outerBoundaryIs></Polygon><Polygon><outerBoundaryIs><LinearRing><coordinates>-104.5,45.91666667 -104.41666667,45.91666667 -104.41666667,45.83333333 -104.5,45.83333333 -104.5,45.91666667</coordinates></LinearRing></outerBoundaryIs></Polygon><Polygon><outerBoundaryIs><LinearRing><coordinates>-105.0,46.91666667 -104.91666667,46.91666667 -104.91666667,46.83333333 -105.0,46.83333333 -105.0,46.91666667</coordinates></LinearRing></outerBoundaryIs></Polygon><Polygon><outerBoundaryIs><LinearRing><coordinates>-108.66666667,48.66666667 -108.75,48.66666667 -108.75,48.75 -108.83333333,48.75 -108.91666667,48.75 -108.91666667,48.83333333 -108.91666667,48.91666667 -108.83333333,48.91666667 -108.75,48.91666667 -108.66666667,48.91666667 -108.66666667,48.83333333 -108.58333333,48.83333333 -108.5,48.83333333 -108.5,48.75 -108.41666667,48.75 -108.41666667,48.66666667 -108.5,48.66666667 -108.58333333,48.66666667 -108.66666667,48.66666667</coordinates></LinearRing></outerBoundaryIs></Polygon><Polygon><outerBoundaryIs><LinearRing><coordinates>-110.5,49.5 -110.41666667,49.5 -110.41666667,49.41666667 -110.5,49.41666667 -110.5,49.5</coordinates></LinearRing></outerBoundaryIs></Polygon><Polygon><outerBoundaryIs><LinearRing><coordinates>-110.66666667,49.58333333 -110.58333333,49.58333333 -110.58333333,49.5 -110.66666667,49.5 -110.75,49.5 -110.83333333,49.5 -110.83333333,49.58333333 -110.75,49.58333333 -110.66666667,49.58333333</coordinates></LinearRing></outerBoundaryIs></Polygon><Polygon><outerBoundaryIs><LinearRing><coordinates>-109.83333333,49.5 -109.83333333,49.41666667 -109.91666667,49.41666667 -109.91666667,49.5 -110.0,49.5 -110.08333333,49.5 -110.16666667,49.5 -110.25,49.5 -110.33333333,49.5 -110.33333333,49.58333333 -110.41666667,49.58333333 -110.5,49.58333333 -110.5,49.66666667 -110.58333333,49.66666667 -110.66666667,49.66666667 -110.75,49.66666667 -110.83333333,49.66666667 -110.91666667,49.66666667 -110.91666667,49.75 -110.83333333,49.75 -110.75,49.75 -110.75,49.83333333 -110.66666667,49.83333333 -110.58333333,49.83333333 -110.5,49.83333333 -110.41666667,49.83333333 -110.33333333,49.83333333 -110.25,49.83333333 -110.16666667,49.83333333 -110.08333333,49.83333333 -110.08333333,49.75 -110.0,49.75 -109.91666667,49.75 -109.83333333,49.75 -109.75,49.75 -109.75,49.66666667 -109.66666667,49.66666667 -109.66666667,49.58333333 -109.66666667,49.5 -109.75,49.5 -109.83333333,49.5</coordinates></LinearRing></outerBoundaryIs></Polygon><Polygon><outerBoundaryIs><LinearRing><coordinates>-129.08333333,50.91666667 -129.0,50.91666667 -129.0,50.83333333 -129.08333333,50.83333333 -129.08333333,50.91666667</coordinates></LinearRing></outerBoundaryIs></Polygon><Polygon><outerBoundaryIs><LinearRing><coordinates>-128.91666667,50.83333333 -128.83333333,50.83333333 -128.83333333,50.75 -128.91666667,50.75 -128.91666667,50.83333333</coordinates></LinearRing></outerBoundaryIs></Polygon><Polygon><outerBoundaryIs><LinearRing><coordinates>-122.75,53.33333333 -122.66666667,53.33333333 -122.66666667,53.25 -122.75,53.25 -122.75,53.33333333</coordinates></LinearRing></outerBoundaryIs></Polygon><Polygon><outerBoundaryIs><LinearRing><coordinates>-130.33333333,54.16666667 -130.25,54.16666667 -130.25,54.08333333 -130.33333333,54.08333333 -130.33333333,54.16666667</coordinates></LinearRing></outerBoundaryIs></Polygon><Polygon><outerBoundaryIs><LinearRing><coordinates>-119.16666667,54.25 -119.08333333,54.25 -119.08333333,54.16666667 -119.16666667,54.16666667 -119.16666667,54.25</coordinates></LinearRing></outerBoundaryIs></Polygon><Polygon><outerBoundaryIs><LinearRing><coordinates>-121.5,54.16666667 -121.41666667,54.16666667 -121.41666667,54.08333333 -121.5,54.08333333 -121.5,54.16666667</coordinates></LinearRing></outerBoundaryIs></Polygon><Polygon><outerBoundaryIs><LinearRing><coordinates>-120.91666667,54.25 -120.83333333,54.25 -120.83333333,54.16666667 -120.91666667,54.16666667 -120.91666667,54.25</coordinates></LinearRing></outerBoundaryIs></Polygon><Polygon><outerBoundaryIs><LinearRing><coordinates>-121.16666667,54.25 -121.08333333,54.25 -121.08333333,54.16666667 -121.16666667,54.16666667 -121.25,54.16666667 -121.25,54.25 -121.16666667,54.25</coordinates></LinearRing></outerBoundaryIs></Polygon><Polygon><outerBoundaryIs><LinearRing><coordinates>-122.5,53.91666667 -122.41666667,53.91666667 -122.41666667,53.83333333 -122.5,53.83333333 -122.5,53.91666667</coordinates></LinearRing></outerBoundaryIs></Polygon><Polygon><outerBoundaryIs><LinearRing><coordinates>-119.08333333,54.0 -119,54 -119.0,53.91666667 -119.08333333,53.91666667 -119.08333333,54.0</coordinates></LinearRing></outerBoundaryIs></Polygon><Polygon><outerBoundaryIs><LinearRing><coordinates>-121.41666667,54.0 -121.33333333,54.0 -121.33333333,53.91666667 -121.41666667,53.91666667 -121.5,53.91666667 -121.5,54.0 -121.41666667,54.0</coordinates></LinearRing></outerBoundaryIs></Polygon><Polygon><outerBoundaryIs><LinearRing><coordinates>-121.58333333,54.08333333 -121.5,54.08333333 -121.5,54.0 -121.58333333,54.0 -121.66666667,54.0 -121.66666667,54.08333333 -121.58333333,54.08333333</coordinates></LinearRing></outerBoundaryIs></Polygon><Polygon><outerBoundaryIs><LinearRing><coordinates>-120.91666667,54.08333333 -120.83333333,54.08333333 -120.83333333,54.0 -120.91666667,54.0 -121,54 -121.0,54.08333333 -121.08333333,54.08333333 -121.08333333,54.16666667 -121.0,54.16666667 -120.91666667,54.16666667 -120.91666667,54.08333333</coordinates></LinearRing></outerBoundaryIs></Polygon><Polygon><outerBoundaryIs><LinearRing><coordinates>-121.25,54.08333333 -121.16666667,54.08333333 -121.16666667,54.0 -121.25,54.0 -121.33333333,54.0 -121.33333333,54.08333333 -121.25,54.08333333</coordinates></LinearRing></outerBoundaryIs></Polygon><Polygon><outerBoundaryIs><LinearRing><coordinates>-130.25,54.08333333 -130.16666667,54.08333333 -130.16666667,54.0 -130.25,54.0 -130.25,54.08333333</coordinates></LinearRing></outerBoundaryIs></Polygon><Polygon><outerBoundaryIs><LinearRing><coordinates>-123.66666667,53.66666667 -123.58333333,53.66666667 -123.58333333,53.58333333 -123.66666667,53.58333333 -123.66666667,53.66666667</coordinates></LinearRing></outerBoundaryIs></Polygon><Polygon><outerBoundaryIs><LinearRing><coordinates>-123.33333333,53.66666667 -123.33333333,53.58333333 -123.41666667,53.58333333 -123.5,53.58333333 -123.5,53.66666667 -123.5,53.75 -123.41666667,53.75 -123.33333333,53.75 -123.33333333,53.66666667</coordinates></LinearRing></outerBoundaryIs></Polygon><Polygon><outerBoundaryIs><LinearRing><coordinates>-120.75,54.75 -120.66666667,54.75 -120.66666667,54.66666667 -120.75,54.66666667 -120.75,54.75</coordinates></LinearRing></outerBoundaryIs></Polygon><Polygon><outerBoundaryIs><LinearRing><coordinates>-120.75,54.58333333 -120.66666667,54.58333333 -120.66666667,54.5 -120.75,54.5 -120.75,54.58333333</coordinates></LinearRing></outerBoundaryIs></Polygon><Polygon><outerBoundaryIs><LinearRing><coordinates>-120.91666667,54.58333333 -120.83333333,54.58333333 -120.83333333,54.5 -120.91666667,54.5 -120.91666667,54.58333333</coordinates></LinearRing></outerBoundaryIs></Polygon><Polygon><outerBoundaryIs><LinearRing><coordinates>-121.16666667,54.58333333 -121.08333333,54.58333333 -121.08333333,54.5 -121.16666667,54.5 -121.16666667,54.58333333</coordinates></LinearRing></outerBoundaryIs></Polygon><Polygon><outerBoundaryIs><LinearRing><coordinates>-120.58333333,54.66666667 -120.5,54.66666667 -120.41666667,54.66666667 -120.41666667,54.58333333 -120.5,54.58333333 -120.58333333,54.58333333 -120.58333333,54.66666667</coordinates></LinearRing></outerBoundaryIs></Polygon><Polygon><outerBoundaryIs><LinearRing><coordinates>-120.83333333,54.66666667 -120.75,54.66666667 -120.75,54.58333333 -120.83333333,54.58333333 -120.83333333,54.66666667</coordinates></LinearRing></outerBoundaryIs></Polygon><Polygon><outerBoundaryIs><LinearRing><coordinates>-121.08333333,54.91666667 -121.0,54.91666667 -120.91666667,54.91666667 -120.91666667,54.83333333 -121.0,54.83333333 -121.08333333,54.83333333 -121.08333333,54.91666667</coordinates></LinearRing></outerBoundaryIs></Polygon><Polygon><outerBoundaryIs><LinearRing><coordinates>-121.41666667,55.16666667 -121.33333333,55.16666667 -121.33333333,55.08333333 -121.41666667,55.08333333 -121.41666667,55.16666667</coordinates></LinearRing></outerBoundaryIs></Polygon><Polygon><outerBoundaryIs><LinearRing><coordinates>-130.58333333,55.0 -130.5,55.0 -130.5,54.91666667 -130.58333333,54.91666667 -130.58333333,55.0</coordinates></LinearRing></outerBoundaryIs></Polygon><Polygon><outerBoundaryIs><LinearRing><coordinates>-121.41666667,55.0 -121.33333333,55.0 -121.33333333,54.91666667 -121.41666667,54.91666667 -121.41666667,55.0</coordinates></LinearRing></outerBoundaryIs></Polygon><Polygon><outerBoundaryIs><LinearRing><coordinates>-120.91666667,54.75 -120.83333333,54.75 -120.83333333,54.66666667 -120.91666667,54.66666667 -120.91666667,54.75</coordinates></LinearRing></outerBoundaryIs></Polygon><Polygon><outerBoundaryIs><LinearRing><coordinates>-121.33333333,54.58333333 -121.33333333,54.5 -121.41666667,54.5 -121.5,54.5 -121.5,54.58333333 -121.41666667,54.58333333 -121.41666667,54.66666667 -121.33333333,54.66666667 -121.33333333,54.58333333</coordinates></LinearRing></outerBoundaryIs></Polygon><Polygon><outerBoundaryIs><LinearRing><coordinates>-121.0,54.66666667 -120.91666667,54.66666667 -120.91666667,54.58333333 -121.0,54.58333333 -121.0,54.66666667</coordinates></LinearRing></outerBoundaryIs></Polygon><Polygon><outerBoundaryIs><LinearRing><coordinates>-132.33333333,55.16666667 -132.25,55.16666667 -132.25,55.08333333 -132.33333333,55.08333333 -132.33333333,55.16666667</coordinates></LinearRing></outerBoundaryIs></Polygon><Polygon><outerBoundaryIs><LinearRing><coordinates>-133.5,55.25 -133.41666667,55.25 -133.41666667,55.16666667 -133.5,55.16666667 -133.5,55.25</coordinates></LinearRing></outerBoundaryIs></Polygon><Polygon><outerBoundaryIs><LinearRing><coordinates>-133.33333333,55.25 -133.25,55.25 -133.25,55.16666667 -133.33333333,55.16666667 -133.33333333,55.25</coordinates></LinearRing></outerBoundaryIs></Polygon><Polygon><outerBoundaryIs><LinearRing><coordinates>-126.25,55.33333333 -126.16666667,55.33333333 -126.16666667,55.25 -126.25,55.25 -126.25,55.33333333</coordinates></LinearRing></outerBoundaryIs></Polygon><Polygon><outerBoundaryIs><LinearRing><coordinates>-132.33333333,55.25 -132.33333333,55.16666667 -132.41666667,55.16666667 -132.5,55.16666667 -132.58333333,55.16666667 -132.66666667,55.16666667 -132.66666667,55.25 -132.75,55.25 -132.75,55.33333333 -132.66666667,55.33333333 -132.66666667,55.41666667 -132.58333333,55.41666667 -132.5,55.41666667 -132.5,55.33333333 -132.41666667,55.33333333 -132.33333333,55.33333333 -132.25,55.33333333 -132.25,55.25 -132.33333333,55.25</coordinates></LinearRing></outerBoundaryIs></Polygon><Polygon><outerBoundaryIs><LinearRing><coordinates>-133.16666667,55.41666667 -133.08333333,55.41666667 -133.08333333,55.33333333 -133.16666667,55.33333333 -133.16666667,55.41666667</coordinates></LinearRing></outerBoundaryIs></Polygon><Polygon><outerBoundaryIs><LinearRing><coordinates>-127.41666667,55.75 -127.33333333,55.75 -127.33333333,55.66666667 -127.41666667,55.66666667 -127.41666667,55.75</coordinates></LinearRing></outerBoundaryIs></Polygon><Polygon><outerBoundaryIs><LinearRing><coordinates>-131.83333333,55.75 -131.83333333,55.66666667 -131.91666667,55.66666667 -132.0,55.66666667 -132.0,55.75 -132.0,55.83333333 -131.91666667,55.83333333 -131.83333333,55.83333333 -131.83333333,55.75</coordinates></LinearRing></outerBoundaryIs></Polygon><Polygon><outerBoundaryIs><LinearRing><coordinates>-131.66666667,55.83333333 -131.58333333,55.83333333 -131.58333333,55.75 -131.66666667,55.75 -131.66666667,55.83333333</coordinates></LinearRing></outerBoundaryIs></Polygon><Polygon><outerBoundaryIs><LinearRing><coordinates>-133.08333333,55.5 -133.0,55.5 -133.0,55.41666667 -133.08333333,55.41666667 -133.08333333,55.5</coordinates></LinearRing></outerBoundaryIs></Polygon><Polygon><outerBoundaryIs><LinearRing><coordinates>-126.25,55.5 -126.25,55.41666667 -126.33333333,55.41666667 -126.41666667,55.41666667 -126.41666667,55.5 -126.5,55.5 -126.5,55.58333333 -126.58333333,55.58333333 -126.58333333,55.66666667 -126.66666667,55.66666667 -126.75,55.66666667 -126.75,55.75 -126.66666667,55.75 -126.58333333,55.75 -126.5,55.75 -126.5,55.66666667 -126.41666667,55.66666667 -126.41666667,55.58333333 -126.33333333,55.58333333 -126.25,55.58333333 -126.25,55.5</coordinates></LinearRing></outerBoundaryIs></Polygon><Polygon><outerBoundaryIs><LinearRing><coordinates>-133.58333333,55.33333333 -133.58333333,55.25 -133.66666667,55.25 -133.75,55.25 -133.75,55.33333333 -133.66666667,55.33333333 -133.66666667,55.41666667 -133.75,55.41666667 -133.83333333,55.41666667 -133.83333333,55.5 -133.75,55.5 -133.75,55.58333333 -133.75,55.66666667 -133.66666667,55.66666667 -133.66666667,55.58333333 -133.58333333,55.58333333 -133.58333333,55.5 -133.5,55.5 -133.5,55.41666667 -133.41666667,55.41666667 -133.41666667,55.33333333 -133.5,55.33333333 -133.58333333,55.33333333</coordinates></LinearRing></outerBoundaryIs></Polygon><Polygon><outerBoundaryIs><LinearRing><coordinates>-131.5,55.41666667 -131.5,55.33333333 -131.58333333,55.33333333 -131.66666667,55.33333333 -131.66666667,55.41666667 -131.75,55.41666667 -131.75,55.5 -131.66666667,55.5 -131.58333333,55.5 -131.5,55.5 -131.5,55.41666667</coordinates></LinearRing></outerBoundaryIs></Polygon><Polygon><outerBoundaryIs><LinearRing><coordinates>-125.91666667,55.66666667 -125.83333333,55.66666667 -125.75,55.66666667 -125.75,55.58333333 -125.83333333,55.58333333 -125.91666667,55.58333333 -125.91666667,55.66666667</coordinates></LinearRing></outerBoundaryIs></Polygon><Polygon><outerBoundaryIs><LinearRing><coordinates>-132.41666667,55.58333333 -132.33333333,55.58333333 -132.33333333,55.5 -132.41666667,55.5 -132.41666667,55.58333333</coordinates></LinearRing></outerBoundaryIs></Polygon><Polygon><outerBoundaryIs><LinearRing><coordinates>-132.0,55.58333333 -132.0,55.5 -132.08333333,55.5 -132.16666667,55.5 -132.16666667,55.58333333 -132.16666667,55.66666667 -132.16666667,55.75 -132.16666667,55.83333333 -132.08333333,55.83333333 -132.08333333,55.75 -132.08333333,55.66666667 -132.0,55.66666667 -132.0,55.58333333</coordinates></LinearRing></outerBoundaryIs></Polygon><Polygon><outerBoundaryIs><LinearRing><coordinates>-124.91666667,55.16666667 -124.83333333,55.16666667 -124.83333333,55.08333333 -124.91666667,55.08333333 -124.91666667,55.16666667</coordinates></LinearRing></outerBoundaryIs></Polygon><Polygon><outerBoundaryIs><LinearRing><coordinates>-125.5,55.16666667 -125.5,55.08333333 -125.58333333,55.08333333 -125.58333333,55.16666667 -125.66666667,55.16666667 -125.66666667,55.25 -125.66666667,55.33333333 -125.75,55.33333333 -125.75,55.41666667 -125.66666667,55.41666667 -125.58333333,55.41666667 -125.5,55.41666667 -125.5,55.33333333 -125.41666667,55.33333333 -125.41666667,55.25 -125.41666667,55.16666667 -125.5,55.16666667</coordinates></LinearRing></outerBoundaryIs></Polygon><Polygon><outerBoundaryIs><LinearRing><coordinates>-121.5,55.08333333 -121.41666667,55.08333333 -121.41666667,55.0 -121.5,55.0 -121.58333333,55.0 -121.58333333,55.08333333 -121.58333333,55.16666667 -121.58333333,55.25 -121.5,55.25 -121.5,55.16666667 -121.5,55.08333333</coordinates></LinearRing></outerBoundaryIs></Polygon><Polygon><outerBoundaryIs><LinearRing><coordinates>-126.33333333,55.25 -126.25,55.25 -126.25,55.16666667 -126.33333333,55.16666667 -126.33333333,55.25</coordinates></LinearRing></outerBoundaryIs></Polygon><Polygon><outerBoundaryIs><LinearRing><coordinates>-126.83333333,55.16666667 -126.91666667,55.16666667 -126.91666667,55.25 -127.0,55.25 -127.08333333,55.25 -127.08333333,55.33333333 -127.16666667,55.33333333 -127.25,55.33333333 -127.33333333,55.33333333 -127.33333333,55.25 -127.41666667,55.25 -127.41666667,55.33333333 -127.5,55.33333333 -127.58333333,55.33333333 -127.58333333,55.41666667 -127.58333333,55.5 -127.66666667,55.5 -127.66666667,55.58333333 -127.66666667,55.66666667 -127.58333333,55.66666667 -127.5,55.66666667 -127.5,55.58333333 -127.41666667,55.58333333 -127.33333333,55.58333333 -127.33333333,55.5 -127.25,55.5 -127.16666667,55.5 -127.16666667,55.41666667 -127.08333333,55.41666667 -127.0,55.41666667 -126.91666667,55.41666667 -126.83333333,55.41666667 -126.75,55.41666667 -126.75,55.33333333 -126.75,55.25 -126.66666667,55.25 -126.66666667,55.16666667 -126.75,55.16666667 -126.83333333,55.16666667</coordinates></LinearRing></outerBoundaryIs></Polygon><Polygon><outerBoundaryIs><LinearRing><coordinates>-132.0,56.16666667 -131.91666667,56.16666667 -131.91666667,56.08333333 -132.0,56.08333333 -132.0,56.16666667</coordinates></LinearRing></outerBoundaryIs></Polygon><Polygon><outerBoundaryIs><LinearRing><coordinates>-128.58333333,56.75 -128.5,56.75 -128.5,56.66666667 -128.58333333,56.66666667 -128.58333333,56.75</coordinates></LinearRing></outerBoundaryIs></Polygon><Polygon><outerBoundaryIs><LinearRing><coordinates>-128.83333333,56.5 -128.75,56.5 -128.75,56.41666667 -128.83333333,56.41666667 -128.83333333,56.5</coordinates></LinearRing></outerBoundaryIs></Polygon><Polygon><outerBoundaryIs><LinearRing><coordinates>-132.91666667,56.58333333 -132.83333333,56.58333333 -132.83333333,56.5 -132.91666667,56.5 -132.91666667,56.58333333</coordinates></LinearRing></outerBoundaryIs></Polygon><Polygon><outerBoundaryIs><LinearRing><coordinates>-132.33333333,56.33333333 -132.25,56.33333333 -132.25,56.25 -132.33333333,56.25 -132.33333333,56.33333333</coordinates></LinearRing></outerBoundaryIs></Polygon><Polygon><outerBoundaryIs><LinearRing><coordinates>-129.33333333,56.25 -129.25,56.25 -129.16666667,56.25 -129.08333333,56.25 -129.08333333,56.16666667 -129.16666667,56.16666667 -129.25,56.16666667 -129.33333333,56.16666667 -129.33333333,56.25</coordinates></LinearRing></outerBoundaryIs></Polygon><Polygon><outerBoundaryIs><LinearRing><coordinates>-127.66666667,56.41666667 -127.58333333,56.41666667 -127.58333333,56.33333333 -127.66666667,56.33333333 -127.66666667,56.41666667</coordinates></LinearRing></outerBoundaryIs></Polygon><Polygon><outerBoundaryIs><LinearRing><coordinates>-128.33333333,56.41666667 -128.25,56.41666667 -128.16666667,56.41666667 -128.16666667,56.33333333 -128.25,56.33333333 -128.33333333,56.33333333 -128.33333333,56.41666667</coordinates></LinearRing></outerBoundaryIs></Polygon><Polygon><outerBoundaryIs><LinearRing><coordinates>-132.75,56.33333333 -132.66666667,56.33333333 -132.66666667,56.25 -132.75,56.25 -132.83333333,56.25 -132.83333333,56.33333333 -132.75,56.33333333</coordinates></LinearRing></outerBoundaryIs></Polygon><Polygon><outerBoundaryIs><LinearRing><coordinates>-132.91666667,56.41666667 -132.83333333,56.41666667 -132.83333333,56.33333333 -132.91666667,56.33333333 -132.91666667,56.41666667</coordinates></LinearRing></outerBoundaryIs></Polygon><Polygon><outerBoundaryIs><LinearRing><coordinates>-128.91666667,57.16666667 -128.83333333,57.16666667 -128.83333333,57.08333333 -128.91666667,57.08333333 -128.91666667,57.16666667</coordinates></LinearRing></outerBoundaryIs></Polygon><Polygon><outerBoundaryIs><LinearRing><coordinates>-131.91666667,57.16666667 -131.83333333,57.16666667 -131.83333333,57.08333333 -131.91666667,57.08333333 -131.91666667,57.16666667</coordinates></LinearRing></outerBoundaryIs></Polygon><Polygon><outerBoundaryIs><LinearRing><coordinates>-133.08333333,57.16666667 -133.0,57.16666667 -133.0,57.08333333 -133.08333333,57.08333333 -133.08333333,57.16666667</coordinates></LinearRing></outerBoundaryIs></Polygon><Polygon><outerBoundaryIs><LinearRing><coordinates>-133.08333333,56.91666667 -133.0,56.91666667 -133.0,56.83333333 -133.08333333,56.83333333 -133.08333333,56.91666667</coordinates></LinearRing></outerBoundaryIs></Polygon><Polygon><outerBoundaryIs><LinearRing><coordinates>-133.5,57.0 -133.41666667,57.0 -133.41666667,56.91666667 -133.5,56.91666667 -133.5,57.0</coordinates></LinearRing></outerBoundaryIs></Polygon><Polygon><outerBoundaryIs><LinearRing><coordinates>-133.75,57.0 -133.75,56.91666667 -133.83333333,56.91666667 -133.83333333,57.0 -133.91666667,57.0 -134,57 -134.0,57.08333333 -133.91666667,57.08333333 -133.83333333,57.08333333 -133.75,57.08333333 -133.75,57.0</coordinates></LinearRing></outerBoundaryIs></Polygon><Polygon><outerBoundaryIs><LinearRing><coordinates>-129.16666667,57.0 -129.08333333,57.0 -129.08333333,56.91666667 -129.16666667,56.91666667 -129.16666667,57.0</coordinates></LinearRing></outerBoundaryIs></Polygon><Polygon><outerBoundaryIs><LinearRing><coordinates>-128.75,57.08333333 -128.66666667,57.08333333 -128.66666667,57.0 -128.75,57.0 -128.83333333,57.0 -128.83333333,57.08333333 -128.75,57.08333333</coordinates></LinearRing></outerBoundaryIs></Polygon><Polygon><outerBoundaryIs><LinearRing><coordinates>-129.25,57.58333333 -129.16666667,57.58333333 -129.16666667,57.5 -129.25,57.5 -129.25,57.58333333</coordinates></LinearRing></outerBoundaryIs></Polygon><Polygon><outerBoundaryIs><LinearRing><coordinates>-133.16666667,57.5 -133.08333333,57.5 -133.08333333,57.41666667 -133.16666667,57.41666667 -133.16666667,57.5</coordinates></LinearRing></outerBoundaryIs></Polygon><Polygon><outerBoundaryIs><LinearRing><coordinates>-133.0,57.5 -132.91666667,57.5 -132.91666667,57.41666667 -133.0,57.41666667 -133.0,57.5</coordinates></LinearRing></outerBoundaryIs></Polygon><Polygon><outerBoundaryIs><LinearRing><coordinates>-133.5,57.83333333 -133.41666667,57.83333333 -133.41666667,57.75 -133.5,57.75 -133.5,57.83333333</coordinates></LinearRing></outerBoundaryIs></Polygon><Polygon><outerBoundaryIs><LinearRing><coordinates>-130.25,57.83333333 -130.16666667,57.83333333 -130.16666667,57.75 -130.25,57.75 -130.25,57.83333333</coordinates></LinearRing></outerBoundaryIs></Polygon><Polygon><outerBoundaryIs><LinearRing><coordinates>-132.33333333,58.5 -132.25,58.5 -132.25,58.41666667 -132.33333333,58.41666667 -132.33333333,58.5</coordinates></LinearRing></outerBoundaryIs></Polygon><Polygon><outerBoundaryIs><LinearRing><coordinates>-132.25,58.41666667 -132.16666667,58.41666667 -132.16666667,58.33333333 -132.25,58.33333333 -132.25,58.41666667</coordinates></LinearRing></outerBoundaryIs></Polygon><Polygon><outerBoundaryIs><LinearRing><coordinates>-134.41666667,58.58333333 -134.33333333,58.58333333 -134.33333333,58.5 -134.41666667,58.5 -134.41666667,58.58333333</coordinates></LinearRing></outerBoundaryIs></Polygon><Polygon><outerBoundaryIs><LinearRing><coordinates>-133.25,58.41666667 -133.25,58.33333333 -133.33333333,58.33333333 -133.33333333,58.41666667 -133.33333333,58.5 -133.25,58.5 -133.25,58.41666667</coordinates></LinearRing></outerBoundaryIs></Polygon><Polygon><outerBoundaryIs><LinearRing><coordinates>-132.75,58.58333333 -132.66666667,58.58333333 -132.66666667,58.5 -132.75,58.5 -132.75,58.58333333</coordinates></LinearRing></outerBoundaryIs></Polygon><Polygon><outerBoundaryIs><LinearRing><coordinates>-132.91666667,58.5 -132.83333333,58.5 -132.83333333,58.41666667 -132.91666667,58.41666667 -132.91666667,58.5</coordinates></LinearRing></outerBoundaryIs></Polygon><Polygon><outerBoundaryIs><LinearRing><coordinates>-133.25,58.58333333 -133.16666667,58.58333333 -133.16666667,58.5 -133.25,58.5 -133.25,58.58333333</coordinates></LinearRing></outerBoundaryIs></Polygon><Polygon><outerBoundaryIs><LinearRing><coordinates>-133.0,58.16666667 -132.91666667,58.16666667 -132.91666667,58.08333333 -133.0,58.08333333 -133.0,58.16666667</coordinates></LinearRing></outerBoundaryIs></Polygon><Polygon><outerBoundaryIs><LinearRing><coordinates>-132.0,58.33333333 -131.91666667,58.33333333 -131.91666667,58.25 -132.0,58.25 -132.0,58.33333333</coordinates></LinearRing></outerBoundaryIs></Polygon><Polygon><outerBoundaryIs><LinearRing><coordinates>-133.33333333,58.0 -133.25,58.0 -133.25,57.91666667 -133.33333333,57.91666667 -133.33333333,58.0</coordinates></LinearRing></outerBoundaryIs></Polygon><Polygon><outerBoundaryIs><LinearRing><coordinates>-131.41666667,57.91666667 -131.41666667,57.83333333 -131.5,57.83333333 -131.58333333,57.83333333 -131.58333333,57.91666667 -131.5,57.91666667 -131.5,58.0 -131.41666667,58.0 -131.41666667,57.91666667</coordinates></LinearRing></outerBoundaryIs></Polygon><Polygon><outerBoundaryIs><LinearRing><coordinates>-133.16666667,58.08333333 -133.08333333,58.08333333 -133.08333333,58.0 -133.16666667,58.0 -133.16666667,58.08333333</coordinates></LinearRing></outerBoundaryIs></Polygon><Polygon><outerBoundaryIs><LinearRing><coordinates>-133.08333333,57.66666667 -133.0,57.66666667 -133.0,57.58333333 -133.08333333,57.58333333 -133.08333333,57.66666667</coordinates></LinearRing></outerBoundaryIs></Polygon><Polygon><outerBoundaryIs><LinearRing><coordinates>-130.33333333,57.75 -130.25,57.75 -130.25,57.66666667 -130.33333333,57.66666667 -130.33333333,57.75</coordinates></LinearRing></outerBoundaryIs></Polygon><Polygon><outerBoundaryIs><LinearRing><coordinates>-134.16666667,57.25 -134.16666667,57.16666667 -134.25,57.16666667 -134.25,57.08333333 -134.33333333,57.08333333 -134.41666667,57.08333333 -134.41666667,57.0 -134.5,57.0 -134.5,57.08333333 -134.58333333,57.08333333 -134.58333333,57.16666667 -134.5,57.16666667 -134.5,57.25 -134.58333333,57.25 -134.58333333,57.33333333 -134.5,57.33333333 -134.41666667,57.33333333 -134.33333333,57.33333333 -134.25,57.33333333 -134.16666667,57.33333333 -134.16666667,57.25</coordinates></LinearRing></outerBoundaryIs><innerBoundaryIs><LinearRing><coordinates>-134.25,57.16666667 -134.25,57.25 -134.33333333,57.25 -134.33333333,57.16666667 -134.25,57.16666667</coordinates></LinearRing></innerBoundaryIs></Polygon><Polygon><outerBoundaryIs><LinearRing><coordinates>-129.91666667,57.25 -129.83333333,57.25 -129.83333333,57.16666667 -129.91666667,57.16666667 -129.91666667,57.25</coordinates></LinearRing></outerBoundaryIs></Polygon><Polygon><outerBoundaryIs><LinearRing><coordinates>-131.75,57.25 -131.66666667,57.25 -131.66666667,57.16666667 -131.75,57.16666667 -131.75,57.25</coordinates></LinearRing></outerBoundaryIs></Polygon><Polygon><outerBoundaryIs><LinearRing><coordinates>-129.08333333,57.33333333 -129.0,57.33333333 -129.0,57.25 -129.08333333,57.25 -129.16666667,57.25 -129.25,57.25 -129.33333333,57.25 -129.41666667,57.25 -129.41666667,57.33333333 -129.33333333,57.33333333 -129.25,57.33333333 -129.16666667,57.33333333 -129.08333333,57.33333333</coordinates></LinearRing></outerBoundaryIs></Polygon><Polygon><outerBoundaryIs><LinearRing><coordinates>-132.66666667,57.16666667 -132.75,57.16666667 -132.83333333,57.16666667 -132.91666667,57.16666667 -132.91666667,57.25 -132.91666667,57.33333333 -132.91666667,57.41666667 -132.83333333,57.41666667 -132.83333333,57.5 -132.91666667,57.5 -132.91666667,57.58333333 -132.91666667,57.66666667 -133.0,57.66666667 -133.0,57.75 -132.91666667,57.75 -132.83333333,57.75 -132.83333333,57.83333333 -132.91666667,57.83333333 -133.0,57.83333333 -133.08333333,57.83333333 -133.08333333,57.91666667 -133.0,57.91666667 -132.91666667,57.91666667 -132.91666667,58.0 -132.83333333,58.0 -132.83333333,58.08333333 -132.75,58.08333333 -132.75,58.16666667 -132.66666667,58.16666667 -132.66666667,58.25 -132.66666667,58.33333333 -132.58333333,58.33333333 -132.58333333,58.41666667 -132.5,58.41666667 -132.41666667,58.41666667 -132.41666667,58.33333333 -132.33333333,58.33333333 -132.25,58.33333333 -132.25,58.25 -132.25,58.16666667 -132.25,58.08333333 -132.16666667,58.08333333 -132.16666667,58.16666667 -132.16666667,58.25 -132.08333333,58.25 -132.0,58.25 -132.0,58.16666667 -132.0,58.08333333 -131.91666667,58.08333333 -131.83333333,58.08333333 -131.75,58.08333333 -131.75,58.0 -131.83333333,58.0 -131.83333333,57.91666667 -131.91666667,57.91666667 -132.0,57.91666667 -132.08333333,57.91666667 -132.08333333,57.83333333 -132.0,57.83333333 -131.91666667,57.83333333 -131.83333333,57.83333333 -131.83333333,57.75 -131.91666667,57.75 -132.0,57.75 -132.08333333,57.75 -132.16666667,57.75 -132.25,57.75 -132.33333333,57.75 -132.33333333,57.83333333 -132.33333333,57.91666667 -132.41666667,57.91666667 -132.41666667,58.0 -132.5,58.0 -132.5,57.91666667 -132.5,57.83333333 -132.5,57.75 -132.41666667,57.75 -132.41666667,57.66666667 -132.33333333,57.66666667 -132.33333333,57.58333333 -132.25,57.58333333 -132.16666667,57.58333333 -132.16666667,57.66666667 -132.08333333,57.66666667 -132.0,57.66666667 -132.0,57.58333333 -131.91666667,57.58333333 -131.91666667,57.66666667 -131.83333333,57.66666667 -131.75,57.66666667 -131.75,57.58333333 -131.83333333,57.58333333 -131.83333333,57.5 -131.83333333,57.41666667 -131.91666667,57.41666667 -131.91666667,57.33333333 -132.0,57.33333333 -132.08333333,57.33333333 -132.08333333,57.25 -132.08333333,57.16666667 -132.0,57.16666667 -132.0,57.08333333 -132,57 -131.91666667,57.0 -131.91666667,56.91666667 -132.0,56.91666667 -132.0,56.83333333 -132.08333333,56.83333333 -132.16666667,56.83333333 -132.25,56.83333333 -132.25,56.75 -132.33333333,56.75 -132.41666667,56.75 -132.41666667,56.83333333 -132.5,56.83333333 -132.58333333,56.83333333 -132.58333333,56.91666667 -132.58333333,57.0 -132.66666667,57.0 -132.75,57.0 -132.75,57.08333333 -132.66666667,57.08333333 -132.66666667,57.16666667</coordinates></LinearRing></outerBoundaryIs><innerBoundaryIs><LinearRing><coordinates>-132.75,58.08333333 -132.75,58.0 -132.66666667,58.0 -132.66666667,58.08333333 -132.75,58.08333333</coordinates></LinearRing></innerBoundaryIs><innerBoundaryIs><LinearRing><coordinates>-132.41666667,58.33333333 -132.5,58.33333333 -132.5,58.25 -132.41666667,58.25 -132.41666667,58.33333333</coordinates></LinearRing></innerBoundaryIs><innerBoundaryIs><LinearRing><coordinates>-132.0,58.08333333 -132.08333333,58.08333333 -132.08333333,58.0 -132,58 -132.0,58.08333333</coordinates></LinearRing></innerBoundaryIs><innerBoundaryIs><LinearRing><coordinates>-132.0,57.58333333 -132.08333333,57.58333333 -132.08333333,57.5 -132.08333333,57.41666667 -132.0,57.41666667 -132.0,57.5 -132.0,57.58333333</coordinates></LinearRing></innerBoundaryIs><innerBoundaryIs><LinearRing><coordinates>-132.08333333,57.16666667 -132.16666667,57.16666667 -132.16666667,57.08333333 -132.08333333,57.08333333 -132.08333333,57.16666667</coordinates></LinearRing></innerBoundaryIs><innerBoundaryIs><LinearRing><coordinates>-132.41666667,56.83333333 -132.33333333,56.83333333 -132.33333333,56.91666667 -132.41666667,56.91666667 -132.41666667,56.83333333</coordinates></LinearRing></innerBoundaryIs><innerBoundaryIs><LinearRing><coordinates>-132.66666667,57.16666667 -132.58333333,57.16666667 -132.58333333,57.25 -132.66666667,57.25 -132.66666667,57.16666667</coordinates></LinearRing></innerBoundaryIs><innerBoundaryIs><LinearRing><coordinates>-132.58333333,57.16666667 -132.58333333,57.08333333 -132.5,57.08333333 -132.41666667,57.08333333 -132.41666667,57.16666667 -132.5,57.16666667 -132.58333333,57.16666667</coordinates></LinearRing></innerBoundaryIs><innerBoundaryIs><LinearRing><coordinates>-132.75,57.41666667 -132.66666667,57.41666667 -132.66666667,57.5 -132.75,57.5 -132.75,57.41666667</coordinates></LinearRing></innerBoundaryIs></Polygon><Polygon><outerBoundaryIs><LinearRing><coordinates>-128.83333333,56.58333333 -128.83333333,56.5 -128.91666667,56.5 -128.91666667,56.58333333 -128.91666667,56.66666667 -128.83333333,56.66666667 -128.83333333,56.58333333</coordinates></LinearRing></outerBoundaryIs></Polygon><Polygon><outerBoundaryIs><LinearRing><coordinates>-134.83333333,56.25 -134.91666667,56.25 -134.91666667,56.33333333 -135.0,56.33333333 -135.0,56.41666667 -135.08333333,56.41666667 -135.08333333,56.5 -135.08333333,56.58333333 -135.16666667,56.58333333 -135.16666667,56.66666667 -135.16666667,56.75 -135.16666667,56.83333333 -135.25,56.83333333 -135.25,56.91666667 -135.16666667,56.91666667 -135.08333333,56.91666667 -135.08333333,57.0 -135.16666667,57.0 -135.16666667,57.08333333 -135.25,57.08333333 -135.25,57.16666667 -135.25,57.25 -135.16666667,57.25 -135.08333333,57.25 -135.0,57.25 -134.91666667,57.25 -134.91666667,57.16666667 -134.91666667,57.08333333 -134.83333333,57.08333333 -134.83333333,57.0 -134.75,57.0 -134.75,56.91666667 -134.66666667,56.91666667 -134.66666667,56.83333333 -134.58333333,56.83333333 -134.58333333,56.75 -134.58333333,56.66666667 -134.58333333,56.58333333 -134.58333333,56.5 -134.58333333,56.41666667 -134.58333333,56.33333333 -134.58333333,56.25 -134.58333333,56.16666667 -134.66666667,56.16666667 -134.75,56.16666667 -134.83333333,56.16666667 -134.83333333,56.25</coordinates></LinearRing></outerBoundaryIs></Polygon><Polygon><outerBoundaryIs><LinearRing><coordinates>-128.91666667,56.83333333 -128.83333333,56.83333333 -128.83333333,56.75 -128.91666667,56.75 -128.91666667,56.83333333</coordinates></LinearRing></outerBoundaryIs></Polygon><Polygon><outerBoundaryIs><LinearRing><coordinates>-129.08333333,56.83333333 -129.0,56.83333333 -129.0,56.75 -129.08333333,56.75 -129.08333333,56.83333333</coordinates></LinearRing></outerBoundaryIs></Polygon><Polygon><outerBoundaryIs><LinearRing><coordinates>-132.0,56.83333333 -131.91666667,56.83333333 -131.83333333,56.83333333 -131.83333333,56.75 -131.91666667,56.75 -132.0,56.75 -132.0,56.83333333</coordinates></LinearRing></outerBoundaryIs></Polygon><Polygon><outerBoundaryIs><LinearRing><coordinates>-133.16666667,56.83333333 -133.08333333,56.83333333 -133.08333333,56.75 -133.16666667,56.75 -133.16666667,56.83333333</coordinates></LinearRing></outerBoundaryIs></Polygon><Polygon><outerBoundaryIs><LinearRing><coordinates>-135.66666667,58.91666667 -135.58333333,58.91666667 -135.58333333,58.83333333 -135.66666667,58.83333333 -135.66666667,58.91666667</coordinates></LinearRing></outerBoundaryIs></Polygon><Polygon><outerBoundaryIs><LinearRing><coordinates>-136.41666667,58.91666667 -136.41666667,58.83333333 -136.5,58.83333333 -136.5,58.91666667 -136.58333333,58.91666667 -136.66666667,58.91666667 -136.66666667,59.0 -136.58333333,59.0 -136.5,59.0 -136.41666667,59.0 -136.41666667,58.91666667</coordinates></LinearRing></outerBoundaryIs></Polygon><Polygon><outerBoundaryIs><LinearRing><coordinates>-136.91666667,59.0 -136.83333333,59.0 -136.75,59.0 -136.75,58.91666667 -136.83333333,58.91666667 -136.91666667,58.91666667 -136.91666667,59.0</coordinates></LinearRing></outerBoundaryIs></Polygon><Polygon><outerBoundaryIs><LinearRing><coordinates>-135.91666667,59.16666667 -135.83333333,59.16666667 -135.75,59.16666667 -135.75,59.08333333 -135.83333333,59.08333333 -135.91666667,59.08333333 -135.91666667,59.16666667</coordinates></LinearRing></outerBoundaryIs></Polygon><Polygon><outerBoundaryIs><LinearRing><coordinates>-135.83333333,59.0 -135.75,59.0 -135.75,59.08333333 -135.66666667,59.08333333 -135.66666667,59.0 -135.66666667,58.91666667 -135.75,58.91666667 -135.83333333,58.91666667 -135.91666667,58.91666667 -135.91666667,59.0 -135.83333333,59.0</coordinates></LinearRing></outerBoundaryIs></Polygon><Polygon><outerBoundaryIs><LinearRing><coordinates>-134.83333333,59.16666667 -134.75,59.16666667 -134.75,59.08333333 -134.83333333,59.08333333 -134.83333333,59.16666667</coordinates></LinearRing></outerBoundaryIs></Polygon><Polygon><outerBoundaryIs><LinearRing><coordinates>-136.91666667,59.16666667 -136.91666667,59.08333333 -137.0,59.08333333 -137.0,59.16666667 -137.0,59.25 -136.91666667,59.25 -136.91666667,59.16666667</coordinates></LinearRing></outerBoundaryIs></Polygon><Polygon><outerBoundaryIs><LinearRing><coordinates>-137.66666667,59.58333333 -137.58333333,59.58333333 -137.58333333,59.5 -137.66666667,59.5 -137.66666667,59.58333333</coordinates></LinearRing></outerBoundaryIs></Polygon><Polygon><outerBoundaryIs><LinearRing><coordinates>-137.66666667,60.08333333 -137.58333333,60.08333333 -137.58333333,60.0 -137.66666667,60.0 -137.66666667,60.08333333</coordinates></LinearRing></outerBoundaryIs></Polygon><Polygon><outerBoundaryIs><LinearRing><coordinates>-135.83333333,60.08333333 -135.75,60.08333333 -135.75,60.0 -135.83333333,60.0 -135.83333333,60.08333333</coordinates></LinearRing></outerBoundaryIs></Polygon><Polygon><outerBoundaryIs><LinearRing><coordinates>-135.91666667,60.16666667 -135.83333333,60.16666667 -135.83333333,60.08333333 -135.91666667,60.08333333 -135.91666667,60.16666667</coordinates></LinearRing></outerBoundaryIs></Polygon><Polygon><outerBoundaryIs><LinearRing><coordinates>-147.91666667,60.25 -147.83333333,60.25 -147.83333333,60.16666667 -147.91666667,60.16666667 -147.91666667,60.25</coordinates></LinearRing></outerBoundaryIs></Polygon><Polygon><outerBoundaryIs><LinearRing><coordinates>-147.75,60.33333333 -147.66666667,60.33333333 -147.66666667,60.25 -147.75,60.25 -147.83333333,60.25 -147.83333333,60.33333333 -147.75,60.33333333</coordinates></LinearRing></outerBoundaryIs></Polygon><Polygon><outerBoundaryIs><LinearRing><coordinates>-139.5,60.25 -139.41666667,60.25 -139.41666667,60.16666667 -139.5,60.16666667 -139.5,60.25</coordinates></LinearRing></outerBoundaryIs></Polygon><Polygon><outerBoundaryIs><LinearRing><coordinates>-142.25,60.25 -142.16666667,60.25 -142.16666667,60.16666667 -142.25,60.16666667 -142.25,60.25</coordinates></LinearRing></outerBoundaryIs></Polygon><Polygon><outerBoundaryIs><LinearRing><coordinates>-142.16666667,60.33333333 -142.08333333,60.33333333 -142.08333333,60.25 -142.16666667,60.25 -142.16666667,60.33333333</coordinates></LinearRing></outerBoundaryIs></Polygon><Polygon><outerBoundaryIs><LinearRing><coordinates>-141.83333333,60.16666667 -141.83333333,60.08333333 -141.91666667,60.08333333 -142.0,60.08333333 -142.0,60.16666667 -142.0,60.25 -141.91666667,60.25 -141.83333333,60.25 -141.83333333,60.16666667</coordinates></LinearRing></outerBoundaryIs></Polygon><Polygon><outerBoundaryIs><LinearRing><coordinates>-140.16666667,60.25 -140.08333333,60.25 -140.0,60.25 -139.91666667,60.25 -139.83333333,60.25 -139.83333333,60.16666667 -139.83333333,60.08333333 -139.91666667,60.08333333 -140.0,60.08333333 -140.0,60.16666667 -140.08333333,60.16666667 -140.16666667,60.16666667 -140.16666667,60.25</coordinates></LinearRing></outerBoundaryIs></Polygon><Polygon><outerBoundaryIs><LinearRing><coordinates>-140.58333333,60.33333333 -140.5,60.33333333 -140.41666667,60.33333333 -140.33333333,60.33333333 -140.33333333,60.25 -140.41666667,60.25 -140.5,60.25 -140.58333333,60.25 -140.66666667,60.25 -140.75,60.25 -140.83333333,60.25 -140.91666667,60.25 -141.0,60.25 -141.08333333,60.25 -141.16666667,60.25 -141.25,60.25 -141.25,60.33333333 -141.25,60.41666667 -141.16666667,60.41666667 -141.16666667,60.33333333 -141.08333333,60.33333333 -141.0,60.33333333 -141.0,60.41666667 -140.91666667,60.41666667 -140.91666667,60.33333333 -140.83333333,60.33333333 -140.75,60.33333333 -140.66666667,60.33333333 -140.58333333,60.33333333</coordinates></LinearRing></outerBoundaryIs></Polygon><Polygon><outerBoundaryIs><LinearRing><coordinates>-139.0,60.33333333 -138.91666667,60.33333333 -138.91666667,60.25 -139.0,60.25 -139.08333333,60.25 -139.08333333,60.33333333 -139.16666667,60.33333333 -139.25,60.33333333 -139.25,60.41666667 -139.25,60.5 -139.16666667,60.5 -139.16666667,60.41666667 -139.08333333,60.41666667 -139.08333333,60.5 -139.08333333,60.58333333 -139.0,60.58333333 -139.0,60.5 -139.0,60.41666667 -139.0,60.33333333</coordinates></LinearRing></outerBoundaryIs></Polygon><Polygon><outerBoundaryIs><LinearRing><coordinates>-139.66666667,60.33333333 -139.58333333,60.33333333 -139.58333333,60.25 -139.66666667,60.25 -139.75,60.25 -139.75,60.33333333 -139.83333333,60.33333333 -139.83333333,60.41666667 -139.75,60.41666667 -139.66666667,60.41666667 -139.66666667,60.33333333</coordinates></LinearRing></outerBoundaryIs></Polygon><Polygon><outerBoundaryIs><LinearRing><coordinates>-137.0,59.75 -136.91666667,59.75 -136.83333333,59.75 -136.83333333,59.66666667 -136.91666667,59.66666667 -137.0,59.66666667 -137.0,59.75</coordinates></LinearRing></outerBoundaryIs></Polygon><Polygon><outerBoundaryIs><LinearRing><coordinates>-136.0,59.75 -135.91666667,59.75 -135.91666667,59.66666667 -136.0,59.66666667 -136.0,59.75</coordinates></LinearRing></outerBoundaryIs></Polygon><Polygon><outerBoundaryIs><LinearRing><coordinates>-134.83333333,59.58333333 -134.83333333,59.5 -134.91666667,59.5 -134.91666667,59.58333333 -135.0,59.58333333 -135.08333333,59.58333333 -135.08333333,59.66666667 -135.16666667,59.66666667 -135.16666667,59.75 -135.08333333,59.75 -135.0,59.75 -135.0,59.66666667 -134.91666667,59.66666667 -134.83333333,59.66666667 -134.75,59.66666667 -134.75,59.58333333 -134.83333333,59.58333333</coordinates></LinearRing></outerBoundaryIs></Polygon><Polygon><outerBoundaryIs><LinearRing><coordinates>-136.08333333,59.66666667 -136.0,59.66666667 -136.0,59.58333333 -136.08333333,59.58333333 -136.16666667,59.58333333 -136.16666667,59.66666667 -136.08333333,59.66666667</coordinates></LinearRing></outerBoundaryIs></Polygon><Polygon><outerBoundaryIs><LinearRing><coordinates>-136.83333333,59.83333333 -136.75,59.83333333 -136.75,59.75 -136.83333333,59.75 -136.83333333,59.83333333</coordinates></LinearRing></outerBoundaryIs></Polygon><Polygon><outerBoundaryIs><LinearRing><coordinates>-135.66666667,59.83333333 -135.66666667,59.75 -135.75,59.75 -135.75,59.83333333 -135.83333333,59.83333333 -135.83333333,59.91666667 -135.75,59.91666667 -135.75,60.0 -135.66666667,60.0 -135.66666667,59.91666667 -135.66666667,59.83333333</coordinates></LinearRing></outerBoundaryIs></Polygon><Polygon><outerBoundaryIs><LinearRing><coordinates>-134.91666667,59.41666667 -134.83333333,59.41666667 -134.83333333,59.33333333 -134.91666667,59.33333333 -134.91666667,59.41666667</coordinates></LinearRing></outerBoundaryIs></Polygon><Polygon><outerBoundaryIs><LinearRing><coordinates>-136.16666667,59.33333333 -136.25,59.33333333 -136.25,59.41666667 -136.33333333,59.41666667 -136.41666667,59.41666667 -136.41666667,59.5 -136.5,59.5 -136.5,59.58333333 -136.58333333,59.58333333 -136.58333333,59.66666667 -136.5,59.66666667 -136.41666667,59.66666667 -136.41666667,59.58333333 -136.33333333,59.58333333 -136.25,59.58333333 -136.25,59.5 -136.16666667,59.5 -136.08333333,59.5 -136.08333333,59.41666667 -136.08333333,59.33333333 -136.16666667,59.33333333</coordinates></LinearRing></outerBoundaryIs></Polygon><Polygon><outerBoundaryIs><LinearRing><coordinates>-135.75,59.41666667 -135.66666667,59.41666667 -135.66666667,59.33333333 -135.75,59.33333333 -135.75,59.25 -135.83333333,59.25 -135.91666667,59.25 -136.0,59.25 -136.0,59.33333333 -135.91666667,59.33333333 -135.83333333,59.33333333 -135.83333333,59.41666667 -135.75,59.41666667</coordinates></LinearRing></outerBoundaryIs></Polygon><Polygon><outerBoundaryIs><LinearRing><coordinates>-137.08333333,59.33333333 -137.0,59.33333333 -137.0,59.25 -137.08333333,59.25 -137.16666667,59.25 -137.16666667,59.33333333 -137.25,59.33333333 -137.33333333,59.33333333 -137.33333333,59.41666667 -137.33333333,59.5 -137.25,59.5 -137.16666667,59.5 -137.08333333,59.5 -137.08333333,59.41666667 -137.08333333,59.33333333</coordinates></LinearRing></outerBoundaryIs></Polygon><Polygon><outerBoundaryIs><LinearRing><coordinates>-135.08333333,59.33333333 -135.0,59.33333333 -135.0,59.25 -135.08333333,59.25 -135.08333333,59.33333333</coordinates></LinearRing></outerBoundaryIs></Polygon><Polygon><outerBoundaryIs><LinearRing><coordinates>-134.83333333,59.33333333 -134.75,59.33333333 -134.66666667,59.33333333 -134.58333333,59.33333333 -134.58333333,59.25 -134.66666667,59.25 -134.75,59.25 -134.83333333,59.25 -134.83333333,59.33333333</coordinates></LinearRing></outerBoundaryIs></Polygon><Polygon><outerBoundaryIs><LinearRing><coordinates>-135.08333333,58.91666667 -135.08333333,58.83333333 -135.16666667,58.83333333 -135.16666667,58.91666667 -135.16666667,59.0 -135.25,59.0 -135.25,59.08333333 -135.33333333,59.08333333 -135.41666667,59.08333333 -135.41666667,59.16666667 -135.5,59.16666667 -135.58333333,59.16666667 -135.66666667,59.16666667 -135.75,59.16666667 -135.75,59.25 -135.66666667,59.25 -135.66666667,59.33333333 -135.58333333,59.33333333 -135.58333333,59.41666667 -135.5,59.41666667 -135.5,59.5 -135.41666667,59.5 -135.41666667,59.58333333 -135.33333333,59.58333333 -135.25,59.58333333 -135.25,59.66666667 -135.16666667,59.66666667 -135.16666667,59.58333333 -135.08333333,59.58333333 -135.08333333,59.5 -135.16666667,59.5 -135.16666667,59.41666667 -135.25,59.41666667 -135.25,59.33333333 -135.25,59.25 -135.16666667,59.25 -135.16666667,59.16666667 -135.08333333,59.16666667 -135.08333333,59.08333333 -135.08333333,59.0 -135.08333333,58.91666667</coordinates></LinearRing></outerBoundaryIs></Polygon><Polygon><outerBoundaryIs><LinearRing><coordinates>-137.5,59.41666667 -137.41666667,59.41666667 -137.41666667,59.33333333 -137.5,59.33333333 -137.5,59.41666667</coordinates></LinearRing></outerBoundaryIs></Polygon><Polygon><outerBoundaryIs><LinearRing><coordinates>-136.58333333,59.41666667 -136.58333333,59.33333333 -136.66666667,59.33333333 -136.66666667,59.41666667 -136.66666667,59.5 -136.58333333,59.5 -136.58333333,59.41666667</coordinates></LinearRing></outerBoundaryIs></Polygon><Polygon><outerBoundaryIs><LinearRing><coordinates>-135.66666667,59.5 -135.58333333,59.5 -135.58333333,59.41666667 -135.66666667,59.41666667 -135.66666667,59.5</coordinates></LinearRing></outerBoundaryIs></Polygon><Polygon><outerBoundaryIs><LinearRing><coordinates>-135.08333333,59.5 -135.0,59.5 -134.91666667,59.5 -134.91666667,59.41666667 -135.0,59.41666667 -135.08333333,59.41666667 -135.08333333,59.5</coordinates></LinearRing></outerBoundaryIs></Polygon><Polygon><outerBoundaryIs><LinearRing><coordinates>-135.83333333,59.5 -135.83333333,59.41666667 -135.91666667,59.41666667 -136.0,59.41666667 -136.0,59.5 -136.0,59.58333333 -135.91666667,59.58333333 -135.91666667,59.66666667 -135.83333333,59.66666667 -135.83333333,59.75 -135.75,59.75 -135.75,59.66666667 -135.75,59.58333333 -135.75,59.5 -135.83333333,59.5</coordinates></LinearRing></outerBoundaryIs></Polygon><Polygon><outerBoundaryIs><LinearRing><coordinates>-136.83333333,59.5 -136.75,59.5 -136.75,59.41666667 -136.83333333,59.41666667 -136.91666667,59.41666667 -136.91666667,59.5 -137.0,59.5 -137.08333333,59.5 -137.08333333,59.58333333 -137.08333333,59.66666667 -137.0,59.66666667 -137.0,59.58333333 -136.91666667,59.58333333 -136.83333333,59.58333333 -136.83333333,59.5</coordinates></LinearRing></outerBoundaryIs></Polygon><Polygon><outerBoundaryIs><LinearRing><coordinates>-141.75,60.75 -141.66666667,60.75 -141.66666667,60.83333333 -141.58333333,60.83333333 -141.58333333,60.75 -141.58333333,60.66666667 -141.66666667,60.66666667 -141.75,60.66666667 -141.75,60.75</coordinates></LinearRing></outerBoundaryIs></Polygon><Polygon><outerBoundaryIs><LinearRing><coordinates>-140.25,60.83333333 -140.16666667,60.83333333 -140.08333333,60.83333333 -140.08333333,60.75 -140.16666667,60.75 -140.25,60.75 -140.25,60.83333333</coordinates></LinearRing></outerBoundaryIs></Polygon><Polygon><outerBoundaryIs><LinearRing><coordinates>-143.33333333,60.75 -143.25,60.75 -143.16666667,60.75 -143.16666667,60.66666667 -143.25,60.66666667 -143.33333333,60.66666667 -143.33333333,60.75</coordinates></LinearRing></outerBoundaryIs></Polygon><Polygon><outerBoundaryIs><LinearRing><coordinates>-149.16666667,61.08333333 -149.16666667,61.0 -149.25,61.0 -149.25,61.08333333 -149.33333333,61.08333333 -149.33333333,61.16666667 -149.25,61.16666667 -149.16666667,61.16666667 -149.16666667,61.08333333</coordinates></LinearRing></outerBoundaryIs></Polygon><Polygon><outerBoundaryIs><LinearRing><coordinates>-148.58333333,61.0 -148.58333333,60.91666667 -148.66666667,60.91666667 -148.66666667,61.0 -148.75,61.0 -148.75,61.08333333 -148.66666667,61.08333333 -148.58333333,61.08333333 -148.5,61.08333333 -148.5,61.0 -148.58333333,61.0</coordinates></LinearRing></outerBoundaryIs></Polygon><Polygon><outerBoundaryIs><LinearRing><coordinates>-147.08333333,61.16666667 -147.0,61.16666667 -147.0,61.08333333 -147.08333333,61.08333333 -147.08333333,61.16666667</coordinates></LinearRing></outerBoundaryIs></Polygon><Polygon><outerBoundaryIs><LinearRing><coordinates>-148.16666667,60.91666667 -148.08333333,60.91666667 -148.08333333,60.83333333 -148.16666667,60.83333333 -148.16666667,60.91666667</coordinates></LinearRing></outerBoundaryIs></Polygon><Polygon><outerBoundaryIs><LinearRing><coordinates>-140,61 -140.0,60.91666667 -140.08333333,60.91666667 -140.16666667,60.91666667 -140.25,60.91666667 -140.33333333,60.91666667 -140.33333333,61.0 -140.25,61.0 -140.25,61.08333333 -140.16666667,61.08333333 -140.16666667,61.16666667 -140.08333333,61.16666667 -140.0,61.16666667 -140.0,61.08333333 -140,61</coordinates></LinearRing></outerBoundaryIs></Polygon><Polygon><outerBoundaryIs><LinearRing><coordinates>-148.25,61.08333333 -148.16666667,61.08333333 -148.08333333,61.08333333 -148.08333333,61.0 -148.16666667,61.0 -148.25,61.0 -148.33333333,61.0 -148.33333333,61.08333333 -148.25,61.08333333</coordinates></LinearRing></outerBoundaryIs></Polygon><Polygon><outerBoundaryIs><LinearRing><coordinates>-148.0,61.08333333 -147.91666667,61.08333333 -147.91666667,61.0 -148,61 -148.0,61.08333333</coordinates></LinearRing></outerBoundaryIs></Polygon><Polygon><outerBoundaryIs><LinearRing><coordinates>-141.83333333,61.5 -141.75,61.5 -141.75,61.41666667 -141.83333333,61.41666667 -141.83333333,61.5</coordinates></LinearRing></outerBoundaryIs></Polygon><Polygon><outerBoundaryIs><LinearRing><coordinates>-149.08333333,61.5 -149.0,61.5 -149.0,61.41666667 -149.08333333,61.41666667 -149.08333333,61.5</coordinates></LinearRing></outerBoundaryIs></Polygon><Polygon><outerBoundaryIs><LinearRing><coordinates>-143.0,61.75 -142.91666667,61.75 -142.91666667,61.66666667 -143.0,61.66666667 -143.0,61.75</coordinates></LinearRing></outerBoundaryIs></Polygon><Polygon><outerBoundaryIs><LinearRing><coordinates>-148.58333333,61.91666667 -148.5,61.91666667 -148.5,61.83333333 -148.58333333,61.83333333 -148.58333333,61.91666667</coordinates></LinearRing></outerBoundaryIs></Polygon><Polygon><outerBoundaryIs><LinearRing><coordinates>-148.16666667,62.25 -148.08333333,62.25 -148.08333333,62.16666667 -148.16666667,62.16666667 -148.16666667,62.25</coordinates></LinearRing></outerBoundaryIs></Polygon><Polygon><outerBoundaryIs><LinearRing><coordinates>-144.25,62.08333333 -144.16666667,62.08333333 -144.16666667,62.0 -144.25,62.0 -144.25,62.08333333</coordinates></LinearRing></outerBoundaryIs></Polygon><Polygon><outerBoundaryIs><LinearRing><coordinates>-144.16666667,62.16666667 -144.08333333,62.16666667 -144.08333333,62.08333333 -144.16666667,62.08333333 -144.16666667,62.16666667</coordinates></LinearRing></outerBoundaryIs></Polygon><Polygon><outerBoundaryIs><LinearRing><coordinates>-144.75,62.16666667 -144.66666667,62.16666667 -144.66666667,62.08333333 -144.75,62.08333333 -144.75,62.16666667</coordinates></LinearRing></outerBoundaryIs></Polygon><Polygon><outerBoundaryIs><LinearRing><coordinates>-148.91666667,61.66666667 -148.83333333,61.66666667 -148.83333333,61.58333333 -148.91666667,61.58333333 -148.91666667,61.66666667</coordinates></LinearRing></outerBoundaryIs></Polygon><Polygon><outerBoundaryIs><LinearRing><coordinates>-148.5,61.58333333 -148.5,61.5 -148.58333333,61.5 -148.58333333,61.58333333 -148.66666667,61.58333333 -148.75,61.58333333 -148.75,61.66666667 -148.66666667,61.66666667 -148.58333333,61.66666667 -148.58333333,61.75 -148.5,61.75 -148.41666667,61.75 -148.41666667,61.66666667 -148.41666667,61.58333333 -148.5,61.58333333</coordinates></LinearRing></outerBoundaryIs></Polygon><Polygon><outerBoundaryIs><LinearRing><coordinates>-148.33333333,61.16666667 -148.33333333,61.08333333 -148.41666667,61.08333333 -148.5,61.08333333 -148.5,61.16666667 -148.41666667,61.16666667 -148.41666667,61.25 -148.41666667,61.33333333 -148.33333333,61.33333333 -148.25,61.33333333 -148.16666667,61.33333333 -148.16666667,61.25 -148.08333333,61.25 -148.08333333,61.33333333 -148.08333333,61.41666667 -148.16666667,61.41666667 -148.25,61.41666667 -148.25,61.5 -148.33333333,61.5 -148.33333333,61.41666667 -148.41666667,61.41666667 -148.41666667,61.5 -148.41666667,61.58333333 -148.33333333,61.58333333 -148.33333333,61.66666667 -148.25,61.66666667 -148.25,61.75 -148.16666667,61.75 -148.08333333,61.75 -148.08333333,61.66666667 -148.0,61.66666667 -148.0,61.58333333 -147.91666667,61.58333333 -147.91666667,61.66666667 -147.83333333,61.66666667 -147.83333333,61.58333333 -147.75,61.58333333 -147.66666667,61.58333333 -147.58333333,61.58333333 -147.5,61.58333333 -147.5,61.66666667 -147.41666667,61.66666667 -147.33333333,61.66666667 -147.33333333,61.58333333 -147.25,61.58333333 -147.16666667,61.58333333 -147.08333333,61.58333333 -147.0,61.58333333 -146.91666667,61.58333333 -146.91666667,61.5 -146.83333333,61.5 -146.83333333,61.58333333 -146.75,61.58333333 -146.75,61.5 -146.75,61.41666667 -146.75,61.33333333 -146.83333333,61.33333333 -146.83333333,61.25 -146.91666667,61.25 -146.91666667,61.33333333 -147.0,61.33333333 -147.08333333,61.33333333 -147.08333333,61.25 -147.16666667,61.25 -147.16666667,61.16666667 -147.25,61.16666667 -147.25,61.25 -147.33333333,61.25 -147.33333333,61.16666667 -147.41666667,61.16666667 -147.41666667,61.25 -147.5,61.25 -147.5,61.16666667 -147.58333333,61.16666667 -147.58333333,61.25 -147.58333333,61.33333333 -147.5,61.33333333 -147.41666667,61.33333333 -147.41666667,61.41666667 -147.5,61.41666667 -147.58333333,61.41666667 -147.58333333,61.5 -147.66666667,61.5 -147.75,61.5 -147.75,61.41666667 -147.83333333,61.41666667 -147.83333333,61.33333333 -147.83333333,61.25 -147.91666667,61.25 -147.91666667,61.16666667 -148.0,61.16666667 -148.08333333,61.16666667 -148.16666667,61.16666667 -148.25,61.16666667 -148.33333333,61.16666667</coordinates></LinearRing></outerBoundaryIs><innerBoundaryIs><LinearRing><coordinates>-148.08333333,61.41666667 -148.0,61.41666667 -148.0,61.5 -148.08333333,61.5 -148.08333333,61.41666667</coordinates></LinearRing></innerBoundaryIs><innerBoundaryIs><LinearRing><coordinates>-148.25,61.5 -148.16666667,61.5 -148.16666667,61.58333333 -148.25,61.58333333 -148.25,61.5</coordinates></LinearRing></innerBoundaryIs><innerBoundaryIs><LinearRing><coordinates>-147.08333333,61.5 -147.16666667,61.5 -147.16666667,61.41666667 -147.08333333,61.41666667 -147.08333333,61.5</coordinates></LinearRing></innerBoundaryIs></Polygon><Polygon><outerBoundaryIs><LinearRing><coordinates>-141.83333333,61.33333333 -141.75,61.33333333 -141.75,61.25 -141.83333333,61.25 -141.83333333,61.33333333</coordinates></LinearRing></outerBoundaryIs></Polygon><Polygon><outerBoundaryIs><LinearRing><coordinates>-148.91666667,61.08333333 -148.91666667,61.0 -149,61 -149.0,61.08333333 -149.08333333,61.08333333 -149.08333333,61.16666667 -149.16666667,61.16666667 -149.16666667,61.25 -149.25,61.25 -149.25,61.33333333 -149.16666667,61.33333333 -149.08333333,61.33333333 -149.0,61.33333333 -149.0,61.25 -148.91666667,61.25 -148.91666667,61.16666667 -148.83333333,61.16666667 -148.83333333,61.08333333 -148.91666667,61.08333333</coordinates></LinearRing></outerBoundaryIs></Polygon><Polygon><outerBoundaryIs><LinearRing><coordinates>-141.25,61.16666667 -141.25,61.08333333 -141.33333333,61.08333333 -141.41666667,61.08333333 -141.5,61.08333333 -141.5,61.16666667 -141.41666667,61.16666667 -141.33333333,61.16666667 -141.33333333,61.25 -141.25,61.25 -141.25,61.33333333 -141.16666667,61.33333333 -141.16666667,61.25 -141.08333333,61.25 -141.08333333,61.16666667 -141.16666667,61.16666667 -141.25,61.16666667</coordinates></LinearRing></outerBoundaryIs></Polygon><Polygon><outerBoundaryIs><LinearRing><coordinates>-148.75,61.25 -148.75,61.16666667 -148.83333333,61.16666667 -148.83333333,61.25 -148.91666667,61.25 -148.91666667,61.33333333 -148.83333333,61.33333333 -148.75,61.33333333 -148.75,61.41666667 -148.66666667,61.41666667 -148.58333333,61.41666667 -148.58333333,61.33333333 -148.66666667,61.33333333 -148.66666667,61.25 -148.75,61.25</coordinates></LinearRing></outerBoundaryIs></Polygon><Polygon><outerBoundaryIs><LinearRing><coordinates>-140.83333333,61.0 -140.75,61.0 -140.66666667,61.0 -140.58333333,61.0 -140.58333333,61.08333333 -140.66666667,61.08333333 -140.75,61.08333333 -140.83333333,61.08333333 -140.91666667,61.08333333 -140.91666667,61.16666667 -140.91666667,61.25 -141.0,61.25 -141.08333333,61.25 -141.08333333,61.33333333 -141.16666667,61.33333333 -141.16666667,61.41666667 -141.08333333,61.41666667 -141.0,61.41666667 -141.0,61.33333333 -140.91666667,61.33333333 -140.83333333,61.33333333 -140.83333333,61.25 -140.75,61.25 -140.66666667,61.25 -140.66666667,61.16666667 -140.58333333,61.16666667 -140.5,61.16666667 -140.41666667,61.16666667 -140.33333333,61.16666667 -140.33333333,61.08333333 -140.41666667,61.08333333 -140.5,61.08333333 -140.5,61.0 -140.41666667,61.0 -140.41666667,60.91666667 -140.5,60.91666667 -140.58333333,60.91666667 -140.66666667,60.91666667 -140.75,60.91666667 -140.83333333,60.91666667 -140.83333333,61.0</coordinates></LinearRing></outerBoundaryIs></Polygon><Polygon><outerBoundaryIs><LinearRing><coordinates>-141.33333333,61.41666667 -141.25,61.41666667 -141.25,61.33333333 -141.33333333,61.33333333 -141.41666667,61.33333333 -141.41666667,61.41666667 -141.33333333,61.41666667</coordinates></LinearRing></outerBoundaryIs></Polygon><Polygon><outerBoundaryIs><LinearRing><coordinates>-141.58333333,61.41666667 -141.58333333,61.33333333 -141.66666667,61.33333333 -141.66666667,61.41666667 -141.66666667,61.5 -141.58333333,61.5 -141.58333333,61.41666667</coordinates></LinearRing></outerBoundaryIs></Polygon><Polygon><outerBoundaryIs><LinearRing><coordinates>-141.91666667,61.41666667 -141.83333333,61.41666667 -141.83333333,61.33333333 -141.91666667,61.33333333 -142.0,61.33333333 -142.08333333,61.33333333 -142.08333333,61.41666667 -142.0,61.41666667 -141.91666667,61.41666667</coordinates></LinearRing></outerBoundaryIs></Polygon><Polygon><outerBoundaryIs><LinearRing><coordinates>-146.08333333,61.33333333 -146.0,61.33333333 -146.0,61.25 -146.08333333,61.25 -146.16666667,61.25 -146.16666667,61.33333333 -146.08333333,61.33333333</coordinates></LinearRing></outerBoundaryIs></Polygon><Polygon><outerBoundaryIs><LinearRing><coordinates>-146.41666667,61.33333333 -146.33333333,61.33333333 -146.33333333,61.25 -146.41666667,61.25 -146.41666667,61.33333333</coordinates></LinearRing></outerBoundaryIs></Polygon><Polygon><outerBoundaryIs><LinearRing><coordinates>-146.66666667,61.41666667 -146.58333333,61.41666667 -146.58333333,61.33333333 -146.66666667,61.33333333 -146.66666667,61.41666667</coordinates></LinearRing></outerBoundaryIs></Polygon><Polygon><outerBoundaryIs><LinearRing><coordinates>-149.0,61.41666667 -148.91666667,61.41666667 -148.91666667,61.33333333 -149.0,61.33333333 -149.0,61.41666667</coordinates></LinearRing></outerBoundaryIs></Polygon><Polygon><outerBoundaryIs><LinearRing><coordinates>-143.25,60.58333333 -143.16666667,60.58333333 -143.08333333,60.58333333 -143.0,60.58333333 -143.0,60.5 -143.08333333,60.5 -143.16666667,60.5 -143.25,60.5 -143.33333333,60.5 -143.33333333,60.58333333 -143.25,60.58333333</coordinates></LinearRing></outerBoundaryIs></Polygon><Polygon><outerBoundaryIs><LinearRing><coordinates>-142.25,60.5 -142.16666667,60.5 -142.16666667,60.41666667 -142.25,60.41666667 -142.33333333,60.41666667 -142.33333333,60.5 -142.25,60.5</coordinates></LinearRing></outerBoundaryIs></Polygon><Polygon><outerBoundaryIs><LinearRing><coordinates>-140.5,60.58333333 -140.41666667,60.58333333 -140.41666667,60.66666667 -140.33333333,60.66666667 -140.33333333,60.58333333 -140.25,60.58333333 -140.25,60.66666667 -140.16666667,60.66666667 -140.08333333,60.66666667 -140.0,60.66666667 -140.0,60.58333333 -140.08333333,60.58333333 -140.16666667,60.58333333 -140.16666667,60.5 -140.25,60.5 -140.33333333,60.5 -140.41666667,60.5 -140.5,60.5 -140.58333333,60.5 -140.66666667,60.5 -140.75,60.5 -140.83333333,60.5 -140.83333333,60.41666667 -140.91666667,60.41666667 -140.91666667,60.5 -141.0,60.5 -141.08333333,60.5 -141.16666667,60.5 -141.16666667,60.58333333 -141.25,60.58333333 -141.33333333,60.58333333 -141.41666667,60.58333333 -141.41666667,60.5 -141.5,60.5 -141.58333333,60.5 -141.58333333,60.58333333 -141.5,60.58333333 -141.5,60.66666667 -141.5,60.75 -141.41666667,60.75 -141.41666667,60.83333333 -141.33333333,60.83333333 -141.33333333,60.75 -141.25,60.75 -141.25,60.83333333 -141.16666667,60.83333333 -141.08333333,60.83333333 -141.0,60.83333333 -140.91666667,60.83333333 -140.91666667,60.75 -140.91666667,60.66666667 -140.83333333,60.66666667 -140.75,60.66666667 -140.75,60.75 -140.66666667,60.75 -140.66666667,60.66666667 -140.66666667,60.58333333 -140.58333333,60.58333333 -140.5,60.58333333</coordinates></LinearRing></outerBoundaryIs></Polygon><Polygon><outerBoundaryIs><LinearRing><coordinates>-139.75,60.58333333 -139.75,60.5 -139.83333333,60.5 -139.83333333,60.58333333 -139.83333333,60.66666667 -139.75,60.66666667 -139.66666667,60.66666667 -139.66666667,60.58333333 -139.75,60.58333333</coordinates></LinearRing></outerBoundaryIs></Polygon><Polygon><outerBoundaryIs><LinearRing><coordinates>-143.5,60.66666667 -143.5,60.58333333 -143.58333333,60.58333333 -143.66666667,60.58333333 -143.75,60.58333333 -143.75,60.66666667 -143.83333333,60.66666667 -143.91666667,60.66666667 -144.0,60.66666667 -144.0,60.75 -143.91666667,60.75 -143.83333333,60.75 -143.75,60.75 -143.66666667,60.75 -143.58333333,60.75 -143.5,60.75 -143.41666667,60.75 -143.41666667,60.66666667 -143.5,60.66666667</coordinates></LinearRing></outerBoundaryIs></Polygon><Polygon><outerBoundaryIs><LinearRing><coordinates>-137.33333333,58.66666667 -137.41666667,58.66666667 -137.5,58.66666667 -137.5,58.75 -137.58333333,58.75 -137.58333333,58.83333333 -137.66666667,58.83333333 -137.66666667,58.91666667 -137.75,58.91666667 -137.75,59.0 -137.75,59.08333333 -137.83333333,59.08333333 -137.83333333,59.16666667 -137.83333333,59.25 -137.91666667,59.25 -138.0,59.25 -138.0,59.33333333 -137.91666667,59.33333333 -137.83333333,59.33333333 -137.75,59.33333333 -137.75,59.25 -137.66666667,59.25 -137.58333333,59.25 -137.58333333,59.33333333 -137.5,59.33333333 -137.5,59.25 -137.41666667,59.25 -137.41666667,59.16666667 -137.33333333,59.16666667 -137.33333333,59.08333333 -137.33333333,59.0 -137.25,59.0 -137.25,58.91666667 -137.16666667,58.91666667 -137.16666667,58.83333333 -137.25,58.83333333 -137.25,58.75 -137.16666667,58.75 -137.08333333,58.75 -137.08333333,58.83333333 -137.0,58.83333333 -136.91666667,58.83333333 -136.91666667,58.75 -136.91666667,58.66666667 -137.0,58.66666667 -137.0,58.58333333 -137.0,58.5 -137.08333333,58.5 -137.16666667,58.5 -137.25,58.5 -137.25,58.58333333 -137.33333333,58.58333333 -137.33333333,58.66666667</coordinates></LinearRing></outerBoundaryIs><innerBoundaryIs><LinearRing><coordinates>-137.41666667,59.16666667 -137.5,59.16666667 -137.5,59.08333333 -137.41666667,59.08333333 -137.41666667,59.16666667</coordinates></LinearRing></innerBoundaryIs></Polygon><Polygon><outerBoundaryIs><LinearRing><coordinates>-134.16666667,59.16666667 -134.16666667,59.08333333 -134.25,59.08333333 -134.25,59.0 -134.16666667,59.0 -134.08333333,59.0 -134,59 -134.0,58.91666667 -134.0,58.83333333 -134.08333333,58.83333333 -134.08333333,58.75 -134.16666667,58.75 -134.25,58.75 -134.33333333,58.75 -134.33333333,58.83333333 -134.41666667,58.83333333 -134.41666667,58.91666667 -134.5,58.91666667 -134.5,59.0 -134.58333333,59.0 -134.58333333,59.08333333 -134.58333333,59.16666667 -134.58333333,59.25 -134.5,59.25 -134.5,59.33333333 -134.41666667,59.33333333 -134.41666667,59.41666667 -134.5,59.41666667 -134.58333333,59.41666667 -134.66666667,59.41666667 -134.66666667,59.5 -134.75,59.5 -134.75,59.58333333 -134.66666667,59.58333333 -134.58333333,59.58333333 -134.5,59.58333333 -134.5,59.5 -134.41666667,59.5 -134.33333333,59.5 -134.33333333,59.41666667 -134.25,59.41666667 -134.25,59.33333333 -134.25,59.25 -134.16666667,59.25 -134.16666667,59.16666667</coordinates></LinearRing></outerBoundaryIs><innerBoundaryIs><LinearRing><coordinates>-134.25,59.25 -134.33333333,59.25 -134.41666667,59.25 -134.41666667,59.16666667 -134.33333333,59.16666667 -134.25,59.16666667 -134.25,59.25</coordinates></LinearRing></innerBoundaryIs></Polygon><Polygon><outerBoundaryIs><LinearRing><coordinates>-134.58333333,58.66666667 -134.5,58.66666667 -134.41666667,58.66666667 -134.41666667,58.58333333 -134.5,58.58333333 -134.58333333,58.58333333 -134.58333333,58.66666667</coordinates></LinearRing></outerBoundaryIs></Polygon><Polygon><outerBoundaryIs><LinearRing><coordinates>-136.08333333,58.83333333 -136.0,58.83333333 -136.0,58.75 -136.08333333,58.75 -136.08333333,58.83333333</coordinates></LinearRing></outerBoundaryIs></Polygon><Polygon><outerBoundaryIs><LinearRing><coordinates>-134.25,55.83333333 -134.25,55.75 -134.33333333,55.75 -134.33333333,55.83333333 -134.41666667,55.83333333 -134.41666667,55.91666667 -134.41666667,56.0 -134.33333333,56.0 -134.25,56.0 -134.25,56.08333333 -134.33333333,56.08333333 -134.33333333,56.16666667 -134.33333333,56.25 -134.33333333,56.33333333 -134.33333333,56.41666667 -134.25,56.41666667 -134.25,56.5 -134.33333333,56.5 -134.33333333,56.58333333 -134.33333333,56.66666667 -134.41666667,56.66666667 -134.41666667,56.75 -134.41666667,56.83333333 -134.41666667,56.91666667 -134.33333333,56.91666667 -134.25,56.91666667 -134.16666667,56.91666667 -134.08333333,56.91666667 -134.0,56.91666667 -134.0,56.83333333 -133.91666667,56.83333333 -133.91666667,56.75 -133.83333333,56.75 -133.83333333,56.83333333 -133.75,56.83333333 -133.75,56.75 -133.75,56.66666667 -133.75,56.58333333 -133.75,56.5 -133.75,56.41666667 -133.66666667,56.41666667 -133.66666667,56.5 -133.66666667,56.58333333 -133.66666667,56.66666667 -133.58333333,56.66666667 -133.58333333,56.75 -133.66666667,56.75 -133.66666667,56.83333333 -133.58333333,56.83333333 -133.5,56.83333333 -133.41666667,56.83333333 -133.41666667,56.75 -133.41666667,56.66666667 -133.33333333,56.66666667 -133.33333333,56.58333333 -133.25,56.58333333 -133.25,56.5 -133.33333333,56.5 -133.41666667,56.5 -133.41666667,56.41666667 -133.5,56.41666667 -133.5,56.33333333 -133.41666667,56.33333333 -133.33333333,56.33333333 -133.25,56.33333333 -133.25,56.25 -133.16666667,56.25 -133.08333333,56.25 -133.08333333,56.16666667 -133.16666667,56.16666667 -133.16666667,56.08333333 -133.16666667,56.0 -133.25,56.0 -133.33333333,56.0 -133.33333333,55.91666667 -133.41666667,55.91666667 -133.5,55.91666667 -133.5,55.83333333 -133.41666667,55.83333333 -133.41666667,55.75 -133.5,55.75 -133.5,55.66666667 -133.58333333,55.66666667 -133.66666667,55.66666667 -133.66666667,55.75 -133.75,55.75 -133.75,55.83333333 -133.75,55.91666667 -133.83333333,55.91666667 -133.83333333,55.83333333 -133.91666667,55.83333333 -134.0,55.83333333 -134.0,55.91666667 -134,56 -133.91666667,56.0 -133.83333333,56.0 -133.75,56.0 -133.75,56.08333333 -133.75,56.16666667 -133.75,56.25 -133.66666667,56.25 -133.66666667,56.33333333 -133.75,56.33333333 -133.83333333,56.33333333 -133.83333333,56.25 -133.83333333,56.16666667 -133.91666667,56.16666667 -133.91666667,56.08333333 -134.0,56.08333333 -134.08333333,56.08333333 -134.08333333,56.0 -134.08333333,55.91666667 -134.08333333,55.83333333 -134.16666667,55.83333333 -134.25,55.83333333</coordinates></LinearRing></outerBoundaryIs><innerBoundaryIs><LinearRing><coordinates>-134.25,56.0 -134.25,55.91666667 -134.16666667,55.91666667 -134.16666667,56.0 -134.25,56.0</coordinates></LinearRing></innerBoundaryIs><innerBoundaryIs><LinearRing><coordinates>-133.41666667,56.5 -133.41666667,56.58333333 -133.5,56.58333333 -133.5,56.5 -133.41666667,56.5</coordinates></LinearRing></innerBoundaryIs><innerBoundaryIs><LinearRing><coordinates>-133.66666667,55.91666667 -133.66666667,55.83333333 -133.58333333,55.83333333 -133.58333333,55.91666667 -133.66666667,55.91666667</coordinates></LinearRing></innerBoundaryIs></Polygon><Polygon><outerBoundaryIs><LinearRing><coordinates>-127.08333333,55.91666667 -127.08333333,55.83333333 -127.16666667,55.83333333 -127.16666667,55.91666667 -127.25,55.91666667 -127.25,56.0 -127.33333333,56.0 -127.41666667,56.0 -127.41666667,56.08333333 -127.41666667,56.16666667 -127.33333333,56.16666667 -127.33333333,56.08333333 -127.25,56.08333333 -127.25,56.16666667 -127.16666667,56.16666667 -127.16666667,56.08333333 -127.08333333,56.08333333 -127.08333333,56.0 -127.08333333,55.91666667</coordinates></LinearRing></outerBoundaryIs></Polygon><Polygon><outerBoundaryIs><LinearRing><coordinates>-127.41666667,55.83333333 -127.41666667,55.75 -127.5,55.75 -127.5,55.83333333 -127.5,55.91666667 -127.58333333,55.91666667 -127.66666667,55.91666667 -127.66666667,56.0 -127.66666667,56.08333333 -127.58333333,56.08333333 -127.58333333,56.0 -127.5,56.0 -127.41666667,56.0 -127.41666667,55.91666667 -127.33333333,55.91666667 -127.33333333,55.83333333 -127.41666667,55.83333333</coordinates></LinearRing></outerBoundaryIs></Polygon><Polygon><outerBoundaryIs><LinearRing><coordinates>-132.75,55.41666667 -132.75,55.33333333 -132.83333333,55.33333333 -132.83333333,55.41666667 -132.91666667,55.41666667 -132.91666667,55.5 -133.0,55.5 -133.0,55.58333333 -132.91666667,55.58333333 -132.91666667,55.66666667 -133.0,55.66666667 -133.08333333,55.66666667 -133.16666667,55.66666667 -133.16666667,55.58333333 -133.25,55.58333333 -133.33333333,55.58333333 -133.33333333,55.66666667 -133.33333333,55.75 -133.25,55.75 -133.25,55.83333333 -133.16666667,55.83333333 -133.08333333,55.83333333 -133.08333333,55.75 -133.0,55.75 -133.0,55.83333333 -132.91666667,55.83333333 -132.91666667,55.91666667 -132.91666667,56.0 -132.83333333,56.0 -132.75,56.0 -132.75,55.91666667 -132.66666667,55.91666667 -132.66666667,55.83333333 -132.58333333,55.83333333 -132.5,55.83333333 -132.5,55.75 -132.58333333,55.75 -132.66666667,55.75 -132.75,55.75 -132.83333333,55.75 -132.83333333,55.66666667 -132.75,55.66666667 -132.66666667,55.66666667 -132.66666667,55.58333333 -132.58333333,55.58333333 -132.58333333,55.5 -132.66666667,55.5 -132.75,55.5 -132.75,55.41666667</coordinates></LinearRing></outerBoundaryIs></Polygon><Polygon><outerBoundaryIs><LinearRing><coordinates>-127.83333333,55.66666667 -127.83333333,55.58333333 -127.91666667,55.58333333 -127.91666667,55.66666667 -127.91666667,55.75 -127.91666667,55.83333333 -127.83333333,55.83333333 -127.83333333,55.91666667 -127.75,55.91666667 -127.75,55.83333333 -127.66666667,55.83333333 -127.66666667,55.75 -127.75,55.75 -127.83333333,55.75 -127.83333333,55.66666667</coordinates></LinearRing></outerBoundaryIs></Polygon><Polygon><outerBoundaryIs><LinearRing><coordinates>-128.08333333,56.0 -128,56 -128.0,55.91666667 -128.08333333,55.91666667 -128.08333333,56.0</coordinates></LinearRing></outerBoundaryIs></Polygon><Polygon><outerBoundaryIs><LinearRing><coordinates>-133.08333333,56.0 -133,56 -133.0,55.91666667 -133.08333333,55.91666667 -133.08333333,56.0</coordinates></LinearRing></outerBoundaryIs></Polygon><Polygon><outerBoundaryIs><LinearRing><coordinates>-127.75,56.08333333 -127.75,56.0 -127.83333333,56.0 -127.83333333,56.08333333 -127.83333333,56.16666667 -127.75,56.16666667 -127.75,56.08333333</coordinates></LinearRing></outerBoundaryIs></Polygon><Polygon><outerBoundaryIs><LinearRing><coordinates>-132.25,56.08333333 -132.25,56.0 -132.33333333,56.0 -132.41666667,56.0 -132.41666667,56.08333333 -132.5,56.08333333 -132.58333333,56.08333333 -132.66666667,56.08333333 -132.66666667,56.16666667 -132.58333333,56.16666667 -132.5,56.16666667 -132.5,56.25 -132.58333333,56.25 -132.58333333,56.33333333 -132.5,56.33333333 -132.41666667,56.33333333 -132.41666667,56.25 -132.41666667,56.16666667 -132.33333333,56.16666667 -132.25,56.16666667 -132.25,56.08333333</coordinates></LinearRing></outerBoundaryIs></Polygon><Polygon><outerBoundaryIs><LinearRing><coordinates>-122.0,54.5 -121.91666667,54.5 -121.91666667,54.41666667 -122.0,54.41666667 -122.0,54.5</coordinates></LinearRing></outerBoundaryIs></Polygon><Polygon><outerBoundaryIs><LinearRing><coordinates>-121.0,54.5 -120.91666667,54.5 -120.91666667,54.41666667 -121.0,54.41666667 -121.0,54.5</coordinates></LinearRing></outerBoundaryIs></Polygon><Polygon><outerBoundaryIs><LinearRing><coordinates>-131,52 -131.0,51.91666667 -131.08333333,51.91666667 -131.16666667,51.91666667 -131.16666667,52.0 -131.16666667,52.08333333 -131.25,52.08333333 -131.33333333,52.08333333 -131.33333333,52.16666667 -131.41666667,52.16666667 -131.5,52.16666667 -131.5,52.25 -131.58333333,52.25 -131.58333333,52.33333333 -131.66666667,52.33333333 -131.66666667,52.41666667 -131.75,52.41666667 -131.75,52.5 -131.83333333,52.5 -131.91666667,52.5 -131.91666667,52.58333333 -132.0,52.58333333 -132.0,52.66666667 -132.08333333,52.66666667 -132.16666667,52.66666667 -132.16666667,52.75 -132.25,52.75 -132.33333333,52.75 -132.33333333,52.83333333 -132.33333333,52.91666667 -132.41666667,52.91666667 -132.41666667,53.0 -132.5,53.0 -132.58333333,53.0 -132.58333333,53.08333333 -132.66666667,53.08333333 -132.66666667,53.16666667 -132.66666667,53.25 -132.75,53.25 -132.75,53.33333333 -132.75,53.41666667 -132.83333333,53.41666667 -132.91666667,53.41666667 -132.91666667,53.5 -132.91666667,53.58333333 -132.91666667,53.66666667 -132.91666667,53.75 -133.0,53.75 -133.08333333,53.75 -133.08333333,53.83333333 -133.0,53.83333333 -133.0,53.91666667 -133,54 -132.91666667,54.0 -132.83333333,54.0 -132.75,54.0 -132.75,53.91666667 -132.75,53.83333333 -132.66666667,53.83333333 -132.66666667,53.91666667 -132.58333333,53.91666667 -132.58333333,54.0 -132.5,54.0 -132.5,54.08333333 -132.41666667,54.08333333 -132.41666667,54.16666667 -132.33333333,54.16666667 -132.25,54.16666667 -132.25,54.08333333 -132.16666667,54.08333333 -132.08333333,54.08333333 -132.0,54.08333333 -131.91666667,54.08333333 -131.83333333,54.08333333 -131.83333333,54.16666667 -131.75,54.16666667 -131.66666667,54.16666667 -131.66666667,54.25 -131.58333333,54.25 -131.58333333,54.16666667 -131.58333333,54.08333333 -131.66666667,54.08333333 -131.66666667,54.0 -131.66666667,53.91666667 -131.75,53.91666667 -131.75,53.83333333 -131.83333333,53.83333333 -131.83333333,53.75 -131.83333333,53.66666667 -131.83333333,53.58333333 -131.91666667,53.58333333 -131.91666667,53.5 -131.83333333,53.5 -131.83333333,53.41666667 -131.91666667,53.41666667 -131.91666667,53.33333333 -131.91666667,53.25 -131.83333333,53.25 -131.83333333,53.33333333 -131.75,53.33333333 -131.75,53.25 -131.75,53.16666667 -131.66666667,53.16666667 -131.58333333,53.16666667 -131.58333333,53.08333333 -131.58333333,53.0 -131.58333333,52.91666667 -131.5,52.91666667 -131.5,52.83333333 -131.5,52.75 -131.41666667,52.75 -131.41666667,52.66666667 -131.41666667,52.58333333 -131.33333333,52.58333333 -131.33333333,52.5 -131.25,52.5 -131.16666667,52.5 -131.16666667,52.41666667 -131.25,52.41666667 -131.25,52.33333333 -131.16666667,52.33333333 -131.08333333,52.33333333 -131.08333333,52.25 -131.0,52.25 -131.0,52.16666667 -130.91666667,52.16666667 -130.91666667,52.08333333 -130.91666667,52.0 -131,52</coordinates></LinearRing></outerBoundaryIs></Polygon><Polygon><outerBoundaryIs><LinearRing><coordinates>-120.91666667,35.41666667 -121.0,35.41666667 -121.08333333,35.41666667 -121.08333333,35.5 -121.16666667,35.5 -121.16666667,35.58333333 -121.25,35.58333333 -121.25,35.66666667 -121.33333333,35.66666667 -121.33333333,35.75 -121.41666667,35.75 -121.41666667,35.83333333 -121.5,35.83333333 -121.5,35.91666667 -121.5,36.0 -121.58333333,36.0 -121.66666667,36.0 -121.66666667,36.08333333 -121.75,36.08333333 -121.75,36.16666667 -121.83333333,36.16666667 -121.83333333,36.25 -121.91666667,36.25 -121.91666667,36.33333333 -121.91666667,36.41666667 -122.0,36.41666667 -122.0,36.5 -122.0,36.58333333 -122.0,36.66666667 -121.91666667,36.66666667 -121.83333333,36.66666667 -121.83333333,36.75 -121.83333333,36.83333333 -121.91666667,36.83333333 -121.91666667,36.91666667 -122.0,36.91666667 -122.08333333,36.91666667 -122.16666667,36.91666667 -122.25,36.91666667 -122.25,37.0 -122.33333333,37.0 -122.33333333,37.08333333 -122.41666667,37.08333333 -122.41666667,37.16666667 -122.41666667,37.25 -122.41666667,37.33333333 -122.5,37.33333333 -122.5,37.41666667 -122.5,37.5 -122.58333333,37.5 -122.58333333,37.58333333 -122.58333333,37.66666667 -122.58333333,37.75 -122.58333333,37.83333333 -122.66666667,37.83333333 -122.75,37.83333333 -122.75,37.91666667 -122.83333333,37.91666667 -122.83333333,38.0 -122.91666667,38.0 -122.91666667,37.91666667 -123.0,37.91666667 -123.08333333,37.91666667 -123.08333333,38.0 -123.08333333,38.08333333 -123.0,38.08333333 -123.0,38.16666667 -123.0,38.25 -123.08333333,38.25 -123.08333333,38.33333333 -123.16666667,38.33333333 -123.16666667,38.41666667 -123.25,38.41666667 -123.25,38.5 -123.33333333,38.5 -123.41666667,38.5 -123.41666667,38.58333333 -123.41666667,38.66666667 -123.5,38.66666667 -123.58333333,38.66666667 -123.58333333,38.75 -123.66666667,38.75 -123.66666667,38.83333333 -123.75,38.83333333 -123.75,38.91666667 -123.75,39.0 -123.75,39.08333333 -123.75,39.16666667 -123.83333333,39.16666667 -123.83333333,39.25 -123.83333333,39.33333333 -123.83333333,39.41666667 -123.83333333,39.5 -123.83333333,39.58333333 -123.83333333,39.66666667 -123.83333333,39.75 -123.91666667,39.75 -123.91666667,39.83333333 -124.0,39.83333333 -124.0,39.91666667 -124.08333333,39.91666667 -124.08333333,40.0 -124.08333333,40.08333333 -124.16666667,40.08333333 -124.25,40.08333333 -124.25,40.16666667 -124.33333333,40.16666667 -124.41666667,40.16666667 -124.41666667,40.25 -124.41666667,40.33333333 -124.41666667,40.41666667 -124.41666667,40.5 -124.41666667,40.58333333 -124.41666667,40.66666667 -124.33333333,40.66666667 -124.33333333,40.75 -124.25,40.75 -124.25,40.83333333 -124.25,40.91666667 -124.16666667,40.91666667 -124.16666667,41.0 -124.16666667,41.08333333 -124.16666667,41.16666667 -124.16666667,41.25 -124.16666667,41.33333333 -124.08333333,41.33333333 -124.08333333,41.41666667 -124.08333333,41.5 -124.16666667,41.5 -124.16666667,41.58333333 -124.16666667,41.66666667 -124.25,41.66666667 -124.25,41.75 -124.25,41.83333333 -124.25,41.91666667 -124.25,42.0 -124.33333333,42.0 -124.33333333,42.08333333 -124.41666667,42.08333333 -124.41666667,42.16666667 -124.41666667,42.25 -124.5,42.25 -124.5,42.33333333 -124.5,42.41666667 -124.5,42.5 -124.41666667,42.5 -124.41666667,42.58333333 -124.41666667,42.66666667 -124.5,42.66666667 -124.58333333,42.66666667 -124.58333333,42.75 -124.58333333,42.83333333 -124.58333333,42.91666667 -124.5,42.91666667 -124.5,43.0 -124.5,43.08333333 -124.5,43.16666667 -124.41666667,43.16666667 -124.41666667,43.25 -124.41666667,43.33333333 -124.41666667,43.41666667 -124.33333333,43.41666667 -124.33333333,43.5 -124.25,43.5 -124.25,43.58333333 -124.25,43.66666667 -124.25,43.75 -124.25,43.83333333 -124.16666667,43.83333333 -124.16666667,43.91666667 -124.16666667,44.0 -124.16666667,44.08333333 -124.16666667,44.16666667 -124.16666667,44.25 -124.16666667,44.33333333 -124.16666667,44.41666667 -124.08333333,44.41666667 -124.08333333,44.5 -124.08333333,44.58333333 -124.08333333,44.66666667 -124.08333333,44.75 -124.08333333,44.83333333 -124.08333333,44.91666667 -124.08333333,45.0 -124.08333333,45.08333333 -124.0,45.08333333 -124.0,45.16666667 -124.0,45.25 -124.0,45.33333333 -124.0,45.41666667 -124.0,45.5 -124.0,45.58333333 -124.0,45.66666667 -124.0,45.75 -124.0,45.83333333 -124.0,45.91666667 -124,46 -124.0,46.08333333 -124.0,46.16666667 -124.08333333,46.16666667 -124.08333333,46.25 -124.08333333,46.33333333 -124.08333333,46.41666667 -124.08333333,46.5 -124.08333333,46.58333333 -124.08333333,46.66666667 -124.16666667,46.66666667 -124.16666667,46.75 -124.16666667,46.83333333 -124.16666667,46.91666667 -124.25,46.91666667 -124.25,47.0 -124.25,47.08333333 -124.25,47.16666667 -124.25,47.25 -124.33333333,47.25 -124.33333333,47.33333333 -124.33333333,47.41666667 -124.41666667,47.41666667 -124.41666667,47.5 -124.41666667,47.58333333 -124.41666667,47.66666667 -124.5,47.66666667 -124.5,47.75 -124.58333333,47.75 -124.58333333,47.83333333 -124.66666667,47.83333333 -124.66666667,47.91666667 -124.75,47.91666667 -124.75,48.0 -124.75,48.08333333 -124.75,48.16666667 -124.75,48.25 -124.75,48.33333333 -124.75,48.41666667 -124.66666667,48.41666667 -124.58333333,48.41666667 -124.5,48.41666667 -124.5,48.33333333 -124.41666667,48.33333333 -124.33333333,48.33333333 -124.25,48.33333333 -124.16666667,48.33333333 -124.16666667,48.25 -124.08333333,48.25 -124.0,48.25 -124.0,48.16666667 -123.91666667,48.16666667 -123.83333333,48.16666667 -123.75,48.16666667 -123.66666667,48.16666667 -123.58333333,48.16666667 -123.5,48.16666667 -123.41666667,48.16666667 -123.33333333,48.16666667 -123.25,48.16666667 -123.16666667,48.16666667 -123.16666667,48.25 -123.08333333,48.25 -123.08333333,48.16666667 -123.0,48.16666667 -122.91666667,48.16666667 -122.83333333,48.16666667 -122.83333333,48.25 -122.83333333,48.33333333 -122.75,48.33333333 -122.75,48.41666667 -122.83333333,48.41666667 -122.91666667,48.41666667 -123.0,48.41666667 -123.08333333,48.41666667 -123.16666667,48.41666667 -123.25,48.41666667 -123.25,48.33333333 -123.33333333,48.33333333 -123.41666667,48.33333333 -123.5,48.33333333 -123.5,48.25 -123.58333333,48.25 -123.66666667,48.25 -123.75,48.25 -123.75,48.33333333 -123.83333333,48.33333333 -123.91666667,48.33333333 -124.0,48.33333333 -124.08333333,48.33333333 -124.08333333,48.41666667 -124.16666667,48.41666667 -124.25,48.41666667 -124.33333333,48.41666667 -124.33333333,48.5 -124.41666667,48.5 -124.5,48.5 -124.58333333,48.5 -124.66666667,48.5 -124.66666667,48.58333333 -124.75,48.58333333 -124.83333333,48.58333333 -124.83333333,48.66666667 -124.91666667,48.66666667 -125.0,48.66666667 -125.08333333,48.66666667 -125.16666667,48.66666667 -125.16666667,48.75 -125.25,48.75 -125.25,48.83333333 -125.33333333,48.83333333 -125.41666667,48.83333333 -125.41666667,48.91666667 -125.5,48.91666667 -125.58333333,48.91666667 -125.66666667,48.91666667 -125.66666667,49.0 -125.75,49.0 -125.83333333,49.0 -125.91666667,49.0 -125.91666667,49.08333333 -126.0,49.08333333 -126.08333333,49.08333333 -126.08333333,49.16666667 -126.16666667,49.16666667 -126.16666667,49.25 -126.25,49.25 -126.25,49.33333333 -126.33333333,49.33333333 -126.41666667,49.33333333 -126.5,49.33333333 -126.58333333,49.33333333 -126.58333333,49.41666667 -126.58333333,49.5 -126.58333333,49.58333333 -126.66666667,49.58333333 -126.75,49.58333333 -126.83333333,49.58333333 -126.91666667,49.58333333 -126.91666667,49.66666667 -127.0,49.66666667 -127.0,49.75 -127.08333333,49.75 -127.08333333,49.83333333 -127.16666667,49.83333333 -127.25,49.83333333 -127.25,49.91666667 -127.33333333,49.91666667 -127.33333333,50.0 -127.41666667,50.0 -127.5,50.0 -127.5,50.08333333 -127.58333333,50.08333333 -127.66666667,50.08333333 -127.75,50.08333333 -127.83333333,50.08333333 -127.91666667,50.08333333 -127.91666667,50.16666667 -127.83333333,50.16666667 -127.83333333,50.25 -127.91666667,50.25 -128.0,50.25 -128.0,50.33333333 -128.0,50.41666667 -128.08333333,50.41666667 -128.16666667,50.41666667 -128.16666667,50.5 -128.25,50.5 -128.25,50.58333333 -128.33333333,50.58333333 -128.33333333,50.66666667 -128.41666667,50.66666667 -128.41666667,50.75 -128.5,50.75 -128.58333333,50.75 -128.66666667,50.75 -128.75,50.75 -128.75,50.83333333 -128.66666667,50.83333333 -128.58333333,50.83333333 -128.5,50.83333333 -128.41666667,50.83333333 -128.33333333,50.83333333 -128.25,50.83333333 -128.25,50.91666667 -128.16666667,50.91666667 -128.08333333,50.91666667 -128.0,50.91666667 -128,51 -127.91666667,51.0 -127.83333333,51.0 -127.75,51.0 -127.66666667,51.0 -127.66666667,51.08333333 -127.75,51.08333333 -127.83333333,51.08333333 -127.83333333,51.16666667 -127.83333333,51.25 -127.83333333,51.33333333 -127.83333333,51.41666667 -127.91666667,51.41666667 -128.0,51.41666667 -128.08333333,51.41666667 -128.16666667,51.41666667 -128.16666667,51.5 -128.16666667,51.58333333 -128.16666667,51.66666667 -128.16666667,51.75 -128.16666667,51.83333333 -128.08333333,51.83333333 -128.08333333,51.91666667 -128.08333333,52.0 -128.08333333,52.08333333 -128.0,52.08333333 -128.0,52.16666667 -128.08333333,52.16666667 -128.08333333,52.25 -128.16666667,52.25 -128.16666667,52.33333333 -128.25,52.33333333 -128.33333333,52.33333333 -128.41666667,52.33333333 -128.41666667,52.25 -128.5,52.25 -128.5,52.33333333 -128.5,52.41666667 -128.58333333,52.41666667 -128.58333333,52.33333333 -128.58333333,52.25 -128.66666667,52.25 -128.66666667,52.33333333 -128.75,52.33333333 -128.83333333,52.33333333 -128.83333333,52.41666667 -128.83333333,52.5 -128.83333333,52.58333333 -128.91666667,52.58333333 -128.91666667,52.5 -128.91666667,52.41666667 -129.0,52.41666667 -129.08333333,52.41666667 -129.08333333,52.5 -129.16666667,52.5 -129.25,52.5 -129.25,52.58333333 -129.25,52.66666667 -129.33333333,52.66666667 -129.33333333,52.58333333 -129.41666667,52.58333333 -129.41666667,52.66666667 -129.5,52.66666667 -129.5,52.75 -129.41666667,52.75 -129.41666667,52.83333333 -129.41666667,52.91666667 -129.5,52.91666667 -129.58333333,52.91666667 -129.66666667,52.91666667 -129.75,52.91666667 -129.75,53.0 -129.75,53.08333333 -129.75,53.16666667 -129.83333333,53.16666667 -129.91666667,53.16666667 -130.0,53.16666667 -130.0,53.25 -130.0,53.33333333 -130.08333333,53.33333333 -130.16666667,53.33333333 -130.16666667,53.41666667 -130.25,53.41666667 -130.25,53.5 -130.16666667,53.5 -130.08333333,53.5 -130.0,53.5 -130.0,53.58333333 -130.08333333,53.58333333 -130.08333333,53.66666667 -130.16666667,53.66666667 -130.16666667,53.75 -130.25,53.75 -130.25,53.83333333 -130.25,53.91666667 -130.16666667,53.91666667 -130.08333333,53.91666667 -130.08333333,54.0 -130.08333333,54.08333333 -130.08333333,54.16666667 -130.08333333,54.25 -130.16666667,54.25 -130.16666667,54.33333333 -130.16666667,54.41666667 -130.16666667,54.5 -130.25,54.5 -130.25,54.58333333 -130.33333333,54.58333333 -130.33333333,54.66666667 -130.33333333,54.75 -130.25,54.75 -130.25,54.66666667 -130.16666667,54.66666667 -130.16666667,54.75 -130.08333333,54.75 -130.08333333,54.83333333 -130.08333333,54.91666667 -130.08333333,55.0 -130.16666667,55.0 -130.16666667,55.08333333 -130.08333333,55.08333333 -130.08333333,55.16666667 -130.08333333,55.25 -130.16666667,55.25 -130.16666667,55.16666667 -130.25,55.16666667 -130.25,55.08333333 -130.33333333,55.08333333 -130.33333333,55.0 -130.41666667,55.0 -130.5,55.0 -130.5,55.08333333 -130.5,55.16666667 -130.58333333,55.16666667 -130.66666667,55.16666667 -130.66666667,55.25 -130.66666667,55.33333333 -130.75,55.33333333 -130.83333333,55.33333333 -130.83333333,55.41666667 -130.83333333,55.5 -130.75,55.5 -130.75,55.58333333 -130.83333333,55.58333333 -130.91666667,55.58333333 -130.91666667,55.66666667 -130.91666667,55.75 -130.91666667,55.83333333 -131.0,55.83333333 -131.08333333,55.83333333 -131.08333333,55.91666667 -131.16666667,55.91666667 -131.16666667,55.83333333 -131.16666667,55.75 -131.08333333,55.75 -131.0,55.75 -131.0,55.66666667 -131.08333333,55.66666667 -131.08333333,55.58333333 -131.08333333,55.5 -131.16666667,55.5 -131.25,55.5 -131.33333333,55.5 -131.33333333,55.58333333 -131.41666667,55.58333333 -131.5,55.58333333 -131.58333333,55.58333333 -131.66666667,55.58333333 -131.75,55.58333333 -131.75,55.66666667 -131.66666667,55.66666667 -131.58333333,55.66666667 -131.58333333,55.75 -131.5,55.75 -131.5,55.83333333 -131.5,55.91666667 -131.41666667,55.91666667 -131.33333333,55.91666667 -131.33333333,56.0 -131.41666667,56.0 -131.41666667,56.08333333 -131.5,56.08333333 -131.5,56.0 -131.58333333,56.0 -131.66666667,56.0 -131.66666667,55.91666667 -131.75,55.91666667 -131.83333333,55.91666667 -131.83333333,56.0 -131.91666667,56.0 -131.91666667,56.08333333 -131.83333333,56.08333333 -131.83333333,56.16666667 -131.75,56.16666667 -131.66666667,56.16666667 -131.58333333,56.16666667 -131.5,56.16666667 -131.41666667,56.16666667 -131.41666667,56.25 -131.5,56.25 -131.58333333,56.25 -131.66666667,56.25 -131.66666667,56.33333333 -131.75,56.33333333 -131.75,56.25 -131.83333333,56.25 -131.91666667,56.25 -131.91666667,56.33333333 -131.91666667,56.41666667 -131.91666667,56.5 -132.0,56.5 -132.0,56.41666667 -132.08333333,56.41666667 -132.08333333,56.5 -132.16666667,56.5 -132.16666667,56.58333333 -132.16666667,56.66666667 -132.08333333,56.66666667 -132.0,56.66666667 -132.0,56.58333333 -131.91666667,56.58333333 -131.83333333,56.58333333 -131.83333333,56.5 -131.75,56.5 -131.75,56.58333333 -131.66666667,56.58333333 -131.66666667,56.66666667 -131.58333333,56.66666667 -131.5,56.66666667 -131.41666667,56.66666667 -131.33333333,56.66666667 -131.25,56.66666667 -131.16666667,56.66666667 -131.16666667,56.58333333 -131.08333333,56.58333333 -131.08333333,56.66666667 -131.0,56.66666667 -130.91666667,56.66666667 -130.91666667,56.75 -131.0,56.75 -131.08333333,56.75 -131.16666667,56.75 -131.16666667,56.83333333 -131.25,56.83333333 -131.25,56.75 -131.33333333,56.75 -131.33333333,56.83333333 -131.41666667,56.83333333 -131.41666667,56.75 -131.5,56.75 -131.58333333,56.75 -131.66666667,56.75 -131.66666667,56.83333333 -131.75,56.83333333 -131.75,56.91666667 -131.66666667,56.91666667 -131.66666667,57.0 -131.58333333,57.0 -131.58333333,56.91666667 -131.5,56.91666667 -131.41666667,56.91666667 -131.41666667,57.0 -131.5,57.0 -131.5,57.08333333 -131.58333333,57.08333333 -131.66666667,57.08333333 -131.66666667,57.16666667 -131.58333333,57.16666667 -131.58333333,57.25 -131.5,57.25 -131.5,57.33333333 -131.58333333,57.33333333 -131.66666667,57.33333333 -131.66666667,57.41666667 -131.75,57.41666667 -131.75,57.5 -131.66666667,57.5 -131.58333333,57.5 -131.58333333,57.58333333 -131.58333333,57.66666667 -131.5,57.66666667 -131.41666667,57.66666667 -131.41666667,57.58333333 -131.33333333,57.58333333 -131.25,57.58333333 -131.25,57.66666667 -131.33333333,57.66666667 -131.33333333,57.75 -131.25,57.75 -131.25,57.83333333 -131.16666667,57.83333333 -131.08333333,57.83333333 -131.08333333,57.75 -131.0,57.75 -131.0,57.66666667 -131.08333333,57.66666667 -131.08333333,57.58333333 -131.0,57.58333333 -131.0,57.5 -131.08333333,57.5 -131.16666667,57.5 -131.16666667,57.41666667 -131.08333333,57.41666667 -131.08333333,57.33333333 -131.0,57.33333333 -131.0,57.41666667 -130.91666667,57.41666667 -130.83333333,57.41666667 -130.83333333,57.5 -130.83333333,57.58333333 -130.83333333,57.66666667 -130.91666667,57.66666667 -130.91666667,57.75 -130.83333333,57.75 -130.75,57.75 -130.75,57.83333333 -130.66666667,57.83333333 -130.58333333,57.83333333 -130.58333333,57.75 -130.58333333,57.66666667 -130.58333333,57.58333333 -130.5,57.58333333 -130.5,57.5 -130.5,57.41666667 -130.41666667,57.41666667 -130.33333333,57.41666667 -130.33333333,57.33333333 -130.33333333,57.25 -130.33333333,57.16666667 -130.41666667,57.16666667 -130.41666667,57.08333333 -130.5,57.08333333 -130.58333333,57.08333333 -130.66666667,57.08333333 -130.66666667,57.0 -130.58333333,57.0 -130.5,57.0 -130.41666667,57.0 -130.41666667,56.91666667 -130.33333333,56.91666667 -130.25,56.91666667 -130.25,57.0 -130.25,57.08333333 -130.16666667,57.08333333 -130.16666667,57.16666667 -130.16666667,57.25 -130.08333333,57.25 -130.0,57.25 -130.0,57.16666667 -129.91666667,57.16666667 -129.91666667,57.08333333 -129.83333333,57.08333333 -129.83333333,57.16666667 -129.75,57.16666667 -129.75,57.25 -129.83333333,57.25 -129.83333333,57.33333333 -129.91666667,57.33333333 -130.0,57.33333333 -130.08333333,57.33333333 -130.16666667,57.33333333 -130.16666667,57.41666667 -130.08333333,57.41666667 -130.08333333,57.5 -130.08333333,57.58333333 -130.0,57.58333333 -129.91666667,57.58333333 -129.83333333,57.58333333 -129.83333333,57.5 -129.75,57.5 -129.75,57.58333333 -129.75,57.66666667 -129.66666667,57.66666667 -129.66666667,57.58333333 -129.66666667,57.5 -129.58333333,57.5 -129.58333333,57.41666667 -129.66666667,57.41666667 -129.75,57.41666667 -129.75,57.33333333 -129.66666667,57.33333333 -129.58333333,57.33333333 -129.58333333,57.25 -129.5,57.25 -129.5,57.16666667 -129.41666667,57.16666667 -129.41666667,57.08333333 -129.33333333,57.08333333 -129.25,57.08333333 -129.25,57.16666667 -129.16666667,57.16666667 -129.16666667,57.08333333 -129.16666667,57.0 -129.25,57.0 -129.33333333,57.0 -129.33333333,56.91666667 -129.25,56.91666667 -129.16666667,56.91666667 -129.16666667,56.83333333 -129.25,56.83333333 -129.25,56.75 -129.16666667,56.75 -129.08333333,56.75 -129.08333333,56.66666667 -129.16666667,56.66666667 -129.16666667,56.58333333 -129.08333333,56.58333333 -129.08333333,56.5 -129.0,56.5 -128.91666667,56.5 -128.91666667,56.41666667 -128.83333333,56.41666667 -128.83333333,56.33333333 -128.83333333,56.25 -128.83333333,56.16666667 -128.83333333,56.08333333 -128.83333333,56.0 -128.75,56.0 -128.75,56.08333333 -128.66666667,56.08333333 -128.66666667,56.16666667 -128.66666667,56.25 -128.66666667,56.33333333 -128.58333333,56.33333333 -128.5,56.33333333 -128.5,56.25 -128.41666667,56.25 -128.41666667,56.33333333 -128.33333333,56.33333333 -128.33333333,56.25 -128.25,56.25 -128.25,56.16666667 -128.16666667,56.16666667 -128.08333333,56.16666667 -128.08333333,56.08333333 -128.08333333,56.0 -128.16666667,56.0 -128.16666667,56.08333333 -128.25,56.08333333 -128.25,56.0 -128.25,55.91666667 -128.16666667,55.91666667 -128.08333333,55.91666667 -128.08333333,55.83333333 -128.16666667,55.83333333 -128.16666667,55.75 -128.08333333,55.75 -128.08333333,55.66666667 -128.16666667,55.66666667 -128.16666667,55.58333333 -128.08333333,55.58333333 -128.0,55.58333333 -128.0,55.5 -127.91666667,55.5 -127.83333333,55.5 -127.83333333,55.41666667 -127.75,55.41666667 -127.75,55.33333333 -127.75,55.25 -127.83333333,55.25 -127.83333333,55.16666667 -127.83333333,55.08333333 -127.75,55.08333333 -127.75,55.16666667 -127.66666667,55.16666667 -127.66666667,55.25 -127.58333333,55.25 -127.5,55.25 -127.5,55.16666667 -127.41666667,55.16666667 -127.41666667,55.08333333 -127.41666667,55.0 -127.33333333,55.0 -127.33333333,54.91666667 -127.25,54.91666667 -127.25,55.0 -127.25,55.08333333 -127.33333333,55.08333333 -127.33333333,55.16666667 -127.33333333,55.25 -127.25,55.25 -127.16666667,55.25 -127.08333333,55.25 -127.08333333,55.16666667 -127.0,55.16666667 -126.91666667,55.16666667 -126.91666667,55.08333333 -126.83333333,55.08333333 -126.83333333,55.0 -126.75,55.0 -126.75,54.91666667 -126.66666667,54.91666667 -126.66666667,55.0 -126.58333333,55.0 -126.5,55.0 -126.41666667,55.0 -126.41666667,55.08333333 -126.33333333,55.08333333 -126.33333333,55.0 -126.25,55.0 -126.16666667,55.0 -126.16666667,55.08333333 -126.08333333,55.08333333 -126.08333333,55.0 -126,55 -125.91666667,55.0 -125.83333333,55.0 -125.83333333,55.08333333 -125.83333333,55.16666667 -125.91666667,55.16666667 -125.91666667,55.25 -126.0,55.25 -126.0,55.33333333 -126.0,55.41666667 -125.91666667,55.41666667 -125.91666667,55.33333333 -125.83333333,55.33333333 -125.75,55.33333333 -125.75,55.25 -125.75,55.16666667 -125.66666667,55.16666667 -125.66666667,55.08333333 -125.58333333,55.08333333 -125.58333333,55.0 -125.5,55.0 -125.41666667,55.0 -125.41666667,54.91666667 -125.33333333,54.91666667 -125.25,54.91666667 -125.25,54.83333333 -125.16666667,54.83333333 -125.08333333,54.83333333 -125.08333333,54.75 -125.0,54.75 -125.0,54.66666667 -125.08333333,54.66666667 -125.08333333,54.58333333 -125.16666667,54.58333333 -125.16666667,54.5 -125.08333333,54.5 -125.0,54.5 -125.0,54.58333333 -124.91666667,54.58333333 -124.83333333,54.58333333 -124.83333333,54.5 -124.75,54.5 -124.66666667,54.5 -124.66666667,54.41666667 -124.66666667,54.33333333 -124.58333333,54.33333333 -124.5,54.33333333 -124.5,54.25 -124.5,54.16666667 -124.58333333,54.16666667 -124.66666667,54.16666667 -124.75,54.16666667 -124.75,54.25 -124.75,54.33333333 -124.83333333,54.33333333 -124.83333333,54.25 -124.83333333,54.16666667 -124.91666667,54.16666667 -125.0,54.16666667 -125.0,54.08333333 -125,54 -124.91666667,54.0 -124.83333333,54.0 -124.75,54.0 -124.75,53.91666667 -124.75,53.83333333 -124.83333333,53.83333333 -124.91666667,53.83333333 -124.91666667,53.75 -124.91666667,53.66666667 -124.83333333,53.66666667 -124.75,53.66666667 -124.66666667,53.66666667 -124.66666667,53.75 -124.58333333,53.75 -124.58333333,53.83333333 -124.5,53.83333333 -124.41666667,53.83333333 -124.33333333,53.83333333 -124.25,53.83333333 -124.16666667,53.83333333 -124.08333333,53.83333333 -124.0,53.83333333 -123.91666667,53.83333333 -123.83333333,53.83333333 -123.75,53.83333333 -123.75,53.75 -123.75,53.66666667 -123.83333333,53.66666667 -123.91666667,53.66666667 -123.91666667,53.58333333 -124.0,53.58333333 -124.08333333,53.58333333 -124.16666667,53.58333333 -124.16666667,53.5 -124.08333333,53.5 -124.0,53.5 -123.91666667,53.5 -123.83333333,53.5 -123.75,53.5 -123.75,53.41666667 -123.66666667,53.41666667 -123.66666667,53.33333333 -123.75,53.33333333 -123.83333333,53.33333333 -123.83333333,53.25 -123.75,53.25 -123.66666667,53.25 -123.58333333,53.25 -123.58333333,53.16666667 -123.5,53.16666667 -123.5,53.25 -123.5,53.33333333 -123.58333333,53.33333333 -123.58333333,53.41666667 -123.5,53.41666667 -123.5,53.5 -123.41666667,53.5 -123.41666667,53.41666667 -123.33333333,53.41666667 -123.33333333,53.33333333 -123.33333333,53.25 -123.25,53.25 -123.16666667,53.25 -123.16666667,53.16666667 -123.08333333,53.16666667 -123.0,53.16666667 -122.91666667,53.16666667 -122.91666667,53.25 -122.83333333,53.25 -122.83333333,53.16666667 -122.75,53.16666667 -122.75,53.08333333 -122.66666667,53.08333333 -122.66666667,53.0 -122.58333333,53.0 -122.58333333,52.91666667 -122.5,52.91666667 -122.5,52.83333333 -122.5,52.75 -122.5,52.66666667 -122.5,52.58333333 -122.41666667,52.58333333 -122.41666667,52.66666667 -122.41666667,52.75 -122.33333333,52.75 -122.33333333,52.83333333 -122.41666667,52.83333333 -122.41666667,52.91666667 -122.33333333,52.91666667 -122.33333333,53.0 -122.33333333,53.08333333 -122.33333333,53.16666667 -122.41666667,53.16666667 -122.41666667,53.25 -122.41666667,53.33333333 -122.41666667,53.41666667 -122.5,53.41666667 -122.5,53.5 -122.58333333,53.5 -122.58333333,53.58333333 -122.5,53.58333333 -122.5,53.66666667 -122.41666667,53.66666667 -122.41666667,53.75 -122.33333333,53.75 -122.25,53.75 -122.25,53.66666667 -122.16666667,53.66666667 -122.16666667,53.58333333 -122.08333333,53.58333333 -122.08333333,53.5 -122.08333333,53.41666667 -122.08333333,53.33333333 -122.0,53.33333333 -122.0,53.41666667 -121.91666667,53.41666667 -121.91666667,53.5 -122.0,53.5 -122.0,53.58333333 -122.0,53.66666667 -122.08333333,53.66666667 -122.08333333,53.75 -122.08333333,53.83333333 -122.0,53.83333333 -122.0,53.75 -121.91666667,53.75 -121.83333333,53.75 -121.83333333,53.66666667 -121.75,53.66666667 -121.75,53.75 -121.66666667,53.75 -121.66666667,53.83333333 -121.75,53.83333333 -121.75,53.91666667 -121.66666667,53.91666667 -121.58333333,53.91666667 -121.58333333,53.83333333 -121.5,53.83333333 -121.41666667,53.83333333 -121.41666667,53.75 -121.33333333,53.75 -121.33333333,53.66666667 -121.25,53.66666667 -121.16666667,53.66666667 -121.08333333,53.66666667 -121.0,53.66666667 -121.0,53.58333333 -120.91666667,53.58333333 -120.83333333,53.58333333 -120.83333333,53.5 -120.75,53.5 -120.66666667,53.5 -120.58333333,53.5 -120.58333333,53.41666667 -120.5,53.41666667 -120.41666667,53.41666667 -120.41666667,53.33333333 -120.33333333,53.33333333 -120.25,53.33333333 -120.25,53.41666667 -120.33333333,53.41666667 -120.33333333,53.5 -120.41666667,53.5 -120.5,53.5 -120.5,53.58333333 -120.58333333,53.58333333 -120.58333333,53.66666667 -120.66666667,53.66666667 -120.75,53.66666667 -120.75,53.75 -120.83333333,53.75 -120.83333333,53.83333333 -120.83333333,53.91666667 -120.75,53.91666667 -120.66666667,53.91666667 -120.58333333,53.91666667 -120.58333333,53.83333333 -120.5,53.83333333 -120.41666667,53.83333333 -120.41666667,53.91666667 -120.5,53.91666667 -120.5,54.0 -120.58333333,54.0 -120.58333333,54.08333333 -120.66666667,54.08333333 -120.75,54.08333333 -120.75,54.16666667 -120.66666667,54.16666667 -120.66666667,54.25 -120.75,54.25 -120.75,54.33333333 -120.66666667,54.33333333 -120.58333333,54.33333333 -120.58333333,54.41666667 -120.58333333,54.5 -120.5,54.5 -120.41666667,54.5 -120.33333333,54.5 -120.25,54.5 -120.16666667,54.5 -120.08333333,54.5 -120.08333333,54.41666667 -120.08333333,54.33333333 -120.0,54.33333333 -119.91666667,54.33333333 -119.91666667,54.25 -119.83333333,54.25 -119.75,54.25 -119.75,54.33333333 -119.66666667,54.33333333 -119.58333333,54.33333333 -119.5,54.33333333 -119.5,54.25 -119.41666667,54.25 -119.41666667,54.16666667 -119.33333333,54.16666667 -119.33333333,54.08333333 -119.25,54.08333333 -119.25,54.16666667 -119.16666667,54.16666667 -119.16666667,54.08333333 -119.16666667,54.0 -119.16666667,53.91666667 -119.16666667,53.83333333 -119.08333333,53.83333333 -119.0,53.83333333 -119.0,53.91666667 -118.91666667,53.91666667 -118.83333333,53.91666667 -118.75,53.91666667 -118.75,53.83333333 -118.66666667,53.83333333 -118.58333333,53.83333333 -118.5,53.83333333 -118.41666667,53.83333333 -118.41666667,53.75 -118.33333333,53.75 -118.33333333,53.66666667 -118.25,53.66666667 -118.16666667,53.66666667 -118.16666667,53.58333333 -118.16666667,53.5 -118.08333333,53.5 -118.08333333,53.41666667 -118.0,53.41666667 -117.91666667,53.41666667 -117.91666667,53.33333333 -117.91666667,53.25 -118.0,53.25 -118.0,53.16666667 -118.08333333,53.16666667 -118.08333333,53.08333333 -118.0,53.08333333 -117.91666667,53.08333333 -117.91666667,53.16666667 -117.83333333,53.16666667 -117.83333333,53.25 -117.75,53.25 -117.66666667,53.25 -117.58333333,53.25 -117.58333333,53.16666667 -117.5,53.16666667 -117.5,53.08333333 -117.41666667,53.08333333 -117.33333333,53.08333333 -117.25,53.08333333 -117.25,53.0 -117.16666667,53.0 -117.08333333,53.0 -117,53 -116.91666667,53.0 -116.91666667,52.91666667 -116.83333333,52.91666667 -116.83333333,52.83333333 -116.83333333,52.75 -116.75,52.75 -116.66666667,52.75 -116.58333333,52.75 -116.58333333,52.66666667 -116.5,52.66666667 -116.5,52.58333333 -116.41666667,52.58333333 -116.41666667,52.5 -116.33333333,52.5 -116.25,52.5 -116.25,52.41666667 -116.33333333,52.41666667 -116.33333333,52.33333333 -116.33333333,52.25 -116.25,52.25 -116.25,52.33333333 -116.16666667,52.33333333 -116.08333333,52.33333333 -116.0,52.33333333 -115.91666667,52.33333333 -115.83333333,52.33333333 -115.83333333,52.25 -115.75,52.25 -115.75,52.16666667 -115.66666667,52.16666667 -115.58333333,52.16666667 -115.5,52.16666667 -115.5,52.08333333 -115.5,52.0 -115.41666667,52.0 -115.33333333,52.0 -115.33333333,51.91666667 -115.25,51.91666667 -115.25,51.83333333 -115.25,51.75 -115.16666667,51.75 -115.08333333,51.75 -115.08333333,51.66666667 -115.08333333,51.58333333 -115.0,51.58333333 -115.0,51.5 -114.91666667,51.5 -114.91666667,51.41666667 -114.83333333,51.41666667 -114.83333333,51.33333333 -114.83333333,51.25 -114.83333333,51.16666667 -114.75,51.16666667 -114.66666667,51.16666667 -114.66666667,51.08333333 -114.66666667,51.0 -114.58333333,51.0 -114.5,51.0 -114.41666667,51.0 -114.41666667,50.91666667 -114.41666667,50.83333333 -114.33333333,50.83333333 -114.33333333,50.75 -114.33333333,50.66666667 -114.25,50.66666667 -114.16666667,50.66666667 -114.08333333,50.66666667 -114.08333333,50.58333333 -114.08333333,50.5 -114.0,50.5 -113.91666667,50.5 -113.91666667,50.41666667 -113.83333333,50.41666667 -113.83333333,50.33333333 -113.75,50.33333333 -113.66666667,50.33333333 -113.66666667,50.25 -113.66666667,50.16666667 -113.58333333,50.16666667 -113.5,50.16666667 -113.41666667,50.16666667 -113.41666667,50.08333333 -113.33333333,50.08333333 -113.25,50.08333333 -113.16666667,50.08333333 -113.08333333,50.08333333 -113.0,50.08333333 -113.0,50.16666667 -112.91666667,50.16666667 -112.83333333,50.16666667 -112.75,50.16666667 -112.75,50.08333333 -112.66666667,50.08333333 -112.66666667,50.0 -112.58333333,50.0 -112.5,50.0 -112.41666667,50.0 -112.33333333,50.0 -112.25,50.0 -112.25,50.08333333 -112.16666667,50.08333333 -112.08333333,50.08333333 -112.08333333,50.0 -112,50 -112.0,49.91666667 -111.91666667,49.91666667 -111.83333333,49.91666667 -111.83333333,50.0 -111.75,50.0 -111.75,49.91666667 -111.75,49.83333333 -111.66666667,49.83333333 -111.58333333,49.83333333 -111.5,49.83333333 -111.41666667,49.83333333 -111.41666667,49.91666667 -111.33333333,49.91666667 -111.25,49.91666667 -111.25,49.83333333 -111.25,49.75 -111.16666667,49.75 -111.16666667,49.66666667 -111.08333333,49.66666667 -111.08333333,49.58333333 -111.0,49.58333333 -111.0,49.5 -111.0,49.41666667 -110.91666667,49.41666667 -110.83333333,49.41666667 -110.83333333,49.33333333 -110.75,49.33333333 -110.75,49.25 -110.66666667,49.25 -110.58333333,49.25 -110.5,49.25 -110.5,49.16666667 -110.41666667,49.16666667 -110.33333333,49.16666667 -110.33333333,49.08333333 -110.33333333,49.0 -110.25,49.0 -110.16666667,49.0 -110.16666667,48.91666667 -110.08333333,48.91666667 -110.0,48.91666667 -109.91666667,48.91666667 -109.83333333,48.91666667 -109.75,48.91666667 -109.66666667,48.91666667 -109.66666667,48.83333333 -109.58333333,48.83333333 -109.5,48.83333333 -109.5,48.75 -109.5,48.66666667 -109.41666667,48.66666667 -109.33333333,48.66666667 -109.25,48.66666667 -109.16666667,48.66666667 -109.16666667,48.58333333 -109.08333333,48.58333333 -109.0,48.58333333 -108.91666667,48.58333333 -108.83333333,48.58333333 -108.75,48.58333333 -108.66666667,48.58333333 -108.66666667,48.5 -108.58333333,48.5 -108.58333333,48.41666667 -108.5,48.41666667 -108.5,48.33333333 -108.41666667,48.33333333 -108.33333333,48.33333333 -108.25,48.33333333 -108.16666667,48.33333333 -108.16666667,48.25 -108.08333333,48.25 -108.08333333,48.16666667 -108.0,48.16666667 -108.0,48.08333333 -107.91666667,48.08333333 -107.83333333,48.08333333 -107.83333333,48.0 -107.75,48.0 -107.75,47.91666667 -107.66666667,47.91666667 -107.66666667,48.0 -107.58333333,48.0 -107.5,48.0 -107.41666667,48.0 -107.33333333,48.0 -107.25,48.0 -107.16666667,48.0 -107.08333333,48.0 -107.08333333,47.91666667 -107.0,47.91666667 -107.0,47.83333333 -106.91666667,47.83333333 -106.83333333,47.83333333 -106.75,47.83333333 -106.66666667,47.83333333 -106.66666667,47.91666667 -106.58333333,47.91666667 -106.58333333,48.0 -106.5,48.0 -106.41666667,48.0 -106.33333333,48.0 -106.33333333,47.91666667 -106.33333333,47.83333333 -106.41666667,47.83333333 -106.5,47.83333333 -106.5,47.75 -106.5,47.66666667 -106.41666667,47.66666667 -106.41666667,47.58333333 -106.41666667,47.5 -106.33333333,47.5 -106.33333333,47.41666667 -106.25,47.41666667 -106.25,47.5 -106.16666667,47.5 -106.08333333,47.5 -106.08333333,47.41666667 -106.16666667,47.41666667 -106.16666667,47.33333333 -106.08333333,47.33333333 -106.0,47.33333333 -105.91666667,47.33333333 -105.83333333,47.33333333 -105.83333333,47.25 -105.75,47.25 -105.66666667,47.25 -105.58333333,47.25 -105.5,47.25 -105.41666667,47.25 -105.41666667,47.33333333 -105.33333333,47.33333333 -105.25,47.33333333 -105.16666667,47.33333333 -105.08333333,47.33333333 -105.0,47.33333333 -104.91666667,47.33333333 -104.91666667,47.25 -105.0,47.25 -105.0,47.16666667 -105.08333333,47.16666667 -105.08333333,47.08333333 -105.16666667,47.08333333 -105.16666667,47.0 -105.25,47.0 -105.33333333,47.0 -105.41666667,47.0 -105.5,47.0 -105.58333333,47.0 -105.58333333,46.91666667 -105.66666667,46.91666667 -105.66666667,46.83333333 -105.66666667,46.75 -105.66666667,46.66666667 -105.75,46.66666667 -105.75,46.58333333 -105.83333333,46.58333333 -105.83333333,46.5 -105.75,46.5 -105.66666667,46.5 -105.58333333,46.5 -105.5,46.5 -105.5,46.41666667 -105.41666667,46.41666667 -105.41666667,46.33333333 -105.41666667,46.25 -105.33333333,46.25 -105.33333333,46.16666667 -105.33333333,46.08333333 -105.25,46.08333333 -105.16666667,46.08333333 -105.16666667,46.0 -105.08333333,46.0 -105.08333333,45.91666667 -105.0,45.91666667 -105.0,45.83333333 -104.91666667,45.83333333 -104.83333333,45.83333333 -104.83333333,45.91666667 -104.83333333,46.0 -104.91666667,46.0 -104.91666667,46.08333333 -104.91666667,46.16666667 -105.0,46.16666667 -105.0,46.25 -105.08333333,46.25 -105.08333333,46.33333333 -105.08333333,46.41666667 -105.08333333,46.5 -105.0,46.5 -105.0,46.41666667 -104.91666667,46.41666667 -104.83333333,46.41666667 -104.83333333,46.33333333 -104.83333333,46.25 -104.83333333,46.16666667 -104.75,46.16666667 -104.75,46.08333333 -104.66666667,46.08333333 -104.58333333,46.08333333 -104.58333333,46.0 -104.58333333,45.91666667 -104.66666667,45.91666667 -104.75,45.91666667 -104.75,45.83333333 -104.66666667,45.83333333 -104.66666667,45.75 -104.75,45.75 -104.75,45.66666667 -104.66666667,45.66666667 -104.58333333,45.66666667 -104.5,45.66666667 -104.41666667,45.66666667 -104.33333333,45.66666667 -104.25,45.66666667 -104.25,45.58333333 -104.25,45.5 -104.16666667,45.5 -104.16666667,45.41666667 -104.16666667,45.33333333 -104.16666667,45.25 -104.08333333,45.25 -104.08333333,45.16666667 -104.0,45.16666667 -104.0,45.08333333 -104,45 -104.0,44.91666667 -104.0,44.83333333 -104.08333333,44.83333333 -104.08333333,44.75 -104.0,44.75 -104.0,44.66666667 -103.91666667,44.66666667 -103.91666667,44.58333333 -103.91666667,44.5 -103.83333333,44.5 -103.83333333,44.58333333 -103.75,44.58333333 -103.75,44.5 -103.66666667,44.5 -103.58333333,44.5 -103.58333333,44.41666667 -103.5,44.41666667 -103.5,44.33333333 -103.41666667,44.33333333 -103.41666667,44.25 -103.33333333,44.25 -103.33333333,44.16666667 -103.33333333,44.08333333 -103.33333333,44.0 -103.25,44.0 -103.25,43.91666667 -103.25,43.83333333 -103.25,43.75 -103.33333333,43.75 -103.33333333,43.66666667 -103.33333333,43.58333333 -103.33333333,43.5 -103.33333333,43.41666667 -103.41666667,43.41666667 -103.41666667,43.33333333 -103.5,43.33333333 -103.58333333,43.33333333 -103.66666667,43.33333333 -103.75,43.33333333 -103.83333333,43.33333333 -103.83333333,43.41666667 -103.91666667,43.41666667 -103.91666667,43.33333333 -103.91666667,43.25 -103.83333333,43.25 -103.83333333,43.16666667 -103.75,43.16666667 -103.75,43.08333333 -103.75,43.0 -103.66666667,43.0 -103.66666667,42.91666667 -103.58333333,42.91666667 -103.5,42.91666667 -103.5,42.83333333 -103.41666667,42.83333333 -103.41666667,42.75 -103.33333333,42.75 -103.25,42.75 -103.25,42.66666667 -103.16666667,42.66666667 -103.08333333,42.66666667 -103.08333333,42.75 -103.0,42.75 -102.91666667,42.75 -102.91666667,42.66666667 -102.91666667,42.58333333 -103.0,42.58333333 -103.0,42.5 -103.0,42.41666667 -102.91666667,42.41666667 -102.91666667,42.33333333 -102.91666667,42.25 -102.83333333,42.25 -102.83333333,42.16666667 -102.91666667,42.16666667 -102.91666667,42.08333333 -102.91666667,42.0 -102.83333333,42.0 -102.83333333,41.91666667 -102.83333333,41.83333333 -102.83333333,41.75 -102.75,41.75 -102.75,41.66666667 -102.83333333,41.66666667 -102.91666667,41.66666667 -103.0,41.66666667 -103.0,41.75 -103.08333333,41.75 -103.16666667,41.75 -103.25,41.75 -103.25,41.66666667 -103.16666667,41.66666667 -103.16666667,41.58333333 -103.08333333,41.58333333 -103.08333333,41.5 -103.0,41.5 -102.91666667,41.5 -102.83333333,41.5 -102.83333333,41.41666667 -102.83333333,41.33333333 -102.83333333,41.25 -102.83333333,41.16666667 -102.91666667,41.16666667 -102.91666667,41.08333333 -102.83333333,41.08333333 -102.83333333,41.0 -102.91666667,41.0 -102.91666667,40.91666667 -103.0,40.91666667 -103.08333333,40.91666667 -103.08333333,40.83333333 -103.16666667,40.83333333 -103.16666667,40.75 -103.25,40.75 -103.25,40.66666667 -103.33333333,40.66666667 -103.33333333,40.58333333 -103.33333333,40.5 -103.33333333,40.41666667 -103.25,40.41666667 -103.16666667,40.41666667 -103.16666667,40.5 -103.08333333,40.5 -103.08333333,40.58333333 -103.0,40.58333333 -103.0,40.66666667 -102.91666667,40.66666667 -102.91666667,40.58333333 -102.91666667,40.5 -102.91666667,40.41666667 -102.91666667,40.33333333 -102.91666667,40.25 -103.0,40.25 -103.0,40.16666667 -102.91666667,40.16666667 -102.91666667,40.08333333 -102.83333333,40.08333333 -102.83333333,40.0 -102.83333333,39.91666667 -102.75,39.91666667 -102.75,39.83333333 -102.75,39.75 -102.75,39.66666667 -102.66666667,39.66666667 -102.66666667,39.58333333 -102.66666667,39.5 -102.66666667,39.41666667 -102.66666667,39.33333333 -102.58333333,39.33333333 -102.58333333,39.25 -102.58333333,39.16666667 -102.5,39.16666667 -102.5,39.08333333 -102.58333333,39.08333333 -102.58333333,39.0 -102.5,39.0 -102.5,38.91666667 -102.58333333,38.91666667 -102.66666667,38.91666667 -102.75,38.91666667 -102.83333333,38.91666667 -102.83333333,38.83333333 -102.91666667,38.83333333 -102.91666667,38.75 -102.91666667,38.66666667 -102.91666667,38.58333333 -102.91666667,38.5 -103.0,38.5 -103.0,38.41666667 -103.0,38.33333333 -103.08333333,38.33333333 -103.16666667,38.33333333 -103.25,38.33333333 -103.33333333,38.33333333 -103.33333333,38.25 -103.41666667,38.25 -103.41666667,38.16666667 -103.41666667,38.08333333 -103.41666667,38.0 -103.33333333,38.0 -103.33333333,37.91666667 -103.33333333,37.83333333 -103.25,37.83333333 -103.16666667,37.83333333 -103.16666667,37.75 -103.08333333,37.75 -103.0,37.75 -102.91666667,37.75 -102.83333333,37.75 -102.75,37.75 -102.75,37.66666667 -102.66666667,37.66666667 -102.66666667,37.58333333 -102.58333333,37.58333333 -102.58333333,37.5 -102.58333333,37.41666667 -102.58333333,37.33333333 -102.58333333,37.25 -102.58333333,37.16666667 -102.58333333,37.08333333 -102.66666667,37.08333333 -102.66666667,37.0 -102.75,37.0 -102.83333333,37.0 -102.83333333,36.91666667 -102.83333333,36.83333333 -102.75,36.83333333 -102.75,36.75 -102.75,36.66666667 -102.75,36.58333333 -102.75,36.5 -102.75,36.41666667 -102.83333333,36.41666667 -102.83333333,36.33333333 -102.83333333,36.25 -102.83333333,36.16666667 -102.83333333,36.08333333 -102.83333333,36.0 -102.91666667,36.0 -102.91666667,35.91666667 -103.0,35.91666667 -103.0,35.83333333 -103.0,35.75 -103.0,35.66666667 -103.08333333,35.66666667 -103.08333333,35.58333333 -103.16666667,35.58333333 -103.25,35.58333333 -103.25,35.5 -103.33333333,35.5 -103.41666667,35.5 -103.41666667,35.41666667 -103.41666667,35.33333333 -103.41666667,35.25 -103.33333333,35.25 -103.25,35.25 -103.25,35.16666667 -103.33333333,35.16666667 -103.33333333,35.08333333 -103.25,35.08333333 -103.25,35.0 -103.16666667,35.0 -103.08333333,35.0 -103,35 -103.0,35.08333333 -102.91666667,35.08333333 -102.83333333,35.08333333 -102.83333333,35.0 -102.91666667,35.0 -102.91666667,34.91666667 -102.91666667,34.83333333 -102.91666667,34.75 -102.91666667,34.66666667 -103.0,34.66666667 -103.0,34.58333333 -103.08333333,34.58333333 -103.08333333,34.5 -103.16666667,34.5 -103.16666667,34.41666667 -103.25,34.41666667 -103.25,34.33333333 -103.33333333,34.33333333 -103.41666667,34.33333333 -103.41666667,34.25 -103.41666667,34.16666667 -103.41666667,34.08333333 -103.33333333,34.08333333 -103.25,34.08333333 -103.25,34.0 -103.16666667,34.0 -103.16666667,33.91666667 -103.16666667,33.83333333 -103.25,33.83333333 -103.25,33.75 -103.25,33.66666667 -103.33333333,33.66666667 -103.33333333,33.58333333 -103.41666667,33.58333333 -103.5,33.58333333 -103.5,33.5 -103.58333333,33.5 -103.66666667,33.5 -103.66666667,33.41666667 -103.75,33.41666667 -103.75,33.33333333 -103.83333333,33.33333333 -103.83333333,33.41666667 -103.83333333,33.5 -103.91666667,33.5 -104.0,33.5 -104.08333333,33.5 -104.16666667,33.5 -104.25,33.5 -104.33333333,33.5 -104.41666667,33.5 -104.5,33.5 -104.5,33.41666667 -104.58333333,33.41666667 -104.58333333,33.33333333 -104.58333333,33.25 -104.66666667,33.25 -104.66666667,33.16666667 -104.66666667,33.08333333 -104.75,33.08333333 -104.75,33.0 -104.75,32.91666667 -104.75,32.83333333 -104.83333333,32.83333333 -104.83333333,32.75 -104.83333333,32.66666667 -104.83333333,32.58333333 -104.83333333,32.5 -104.83333333,32.41666667 -104.83333333,32.33333333 -104.75,32.33333333 -104.75,32.25 -104.66666667,32.25 -104.66666667,32.16666667 -104.58333333,32.16666667 -104.58333333,32.08333333 -104.66666667,32.08333333 -104.75,32.08333333 -104.75,32.0 -104.75,31.91666667 -104.83333333,31.91666667 -104.91666667,31.91666667 -104.91666667,32.0 -104.91666667,32.08333333 -104.83333333,32.08333333 -104.83333333,32.16666667 -104.91666667,32.16666667 -104.91666667,32.25 -104.91666667,32.33333333 -105.0,32.33333333 -105.08333333,32.33333333 -105.08333333,32.41666667 -105.16666667,32.41666667 -105.16666667,32.5 -105.25,32.5 -105.25,32.41666667 -105.33333333,32.41666667 -105.33333333,32.33333333 -105.41666667,32.33333333 -105.41666667,32.41666667 -105.5,32.41666667 -105.58333333,32.41666667 -105.58333333,32.33333333 -105.58333333,32.25 -105.66666667,32.25 -105.66666667,32.16666667 -105.75,32.16666667 -105.75,32.08333333 -105.83333333,32.08333333 -105.83333333,32.0 -105.91666667,32.0 -106,32 -106.0,32.08333333 -105.91666667,32.08333333 -105.91666667,32.16666667 -105.91666667,32.25 -105.91666667,32.33333333 -105.91666667,32.41666667 -105.91666667,32.5 -106.0,32.5 -106.0,32.58333333 -106.08333333,32.58333333 -106.08333333,32.5 -106.08333333,32.41666667 -106.16666667,32.41666667 -106.16666667,32.5 -106.25,32.5 -106.33333333,32.5 -106.41666667,32.5 -106.41666667,32.41666667 -106.5,32.41666667 -106.5,32.33333333 -106.5,32.25 -106.5,32.16666667 -106.58333333,32.16666667 -106.58333333,32.25 -106.66666667,32.25 -106.66666667,32.33333333 -106.75,32.33333333 -106.83333333,32.33333333 -106.91666667,32.33333333 -107.0,32.33333333 -107.0,32.25 -107.08333333,32.25 -107.08333333,32.33333333 -107.16666667,32.33333333 -107.25,32.33333333 -107.25,32.25 -107.33333333,32.25 -107.41666667,32.25 -107.41666667,32.33333333 -107.5,32.33333333 -107.5,32.25 -107.58333333,32.25 -107.58333333,32.16666667 -107.58333333,32.08333333 -107.58333333,32.0 -107.66666667,32.0 -107.66666667,32.08333333 -107.66666667,32.16666667 -107.66666667,32.25 -107.75,32.25 -107.75,32.16666667 -107.83333333,32.16666667 -107.83333333,32.25 -107.91666667,32.25 -108.0,32.25 -108.08333333,32.25 -108.08333333,32.16666667 -108.16666667,32.16666667 -108.25,32.16666667 -108.33333333,32.16666667 -108.41666667,32.16666667 -108.41666667,32.25 -108.5,32.25 -108.58333333,32.25 -108.58333333,32.16666667 -108.66666667,32.16666667 -108.66666667,32.08333333 -108.66666667,32.0 -108.75,32.0 -108.75,32.08333333 -108.83333333,32.08333333 -108.83333333,32.16666667 -108.83333333,32.25 -108.91666667,32.25 -108.91666667,32.16666667 -108.91666667,32.08333333 -109.0,32.08333333 -109.0,32.16666667 -109.08333333,32.16666667 -109.08333333,32.25 -109.16666667,32.25 -109.25,32.25 -109.33333333,32.25 -109.33333333,32.16666667 -109.25,32.16666667 -109.25,32.08333333 -109.16666667,32.08333333 -109.16666667,32.0 -109.16666667,31.91666667 -109.08333333,31.91666667 -109.08333333,31.83333333 -109.08333333,31.75 -109.16666667,31.75 -109.16666667,31.66666667 -109.25,31.66666667 -109.33333333,31.66666667 -109.33333333,31.58333333 -109.41666667,31.58333333 -109.41666667,31.66666667 -109.5,31.66666667 -109.58333333,31.66666667 -109.58333333,31.75 -109.5,31.75 -109.5,31.83333333 -109.5,31.91666667 -109.58333333,31.91666667 -109.58333333,32.0 -109.66666667,32.0 -109.75,32.0 -109.75,32.08333333 -109.75,32.16666667 -109.83333333,32.16666667 -109.91666667,32.16666667 -109.91666667,32.08333333 -109.91666667,32.0 -109.91666667,31.91666667 -109.83333333,31.91666667 -109.83333333,31.83333333 -109.83333333,31.75 -109.91666667,31.75 -110.0,31.75 -110.0,31.83333333 -110.08333333,31.83333333 -110.08333333,31.91666667 -110.08333333,32.0 -110.16666667,32.0 -110.16666667,32.08333333 -110.25,32.08333333 -110.25,32.16666667 -110.25,32.25 -110.33333333,32.25 -110.33333333,32.16666667 -110.33333333,32.08333333 -110.41666667,32.08333333 -110.5,32.08333333 -110.58333333,32.08333333 -110.58333333,32.16666667 -110.66666667,32.16666667 -110.66666667,32.25 -110.75,32.25 -110.75,32.33333333 -110.83333333,32.33333333 -110.91666667,32.33333333 -111.0,32.33333333 -111.08333333,32.33333333 -111.08333333,32.41666667 -111.16666667,32.41666667 -111.25,32.41666667 -111.33333333,32.41666667 -111.33333333,32.5 -111.41666667,32.5 -111.41666667,32.41666667 -111.41666667,32.33333333 -111.5,32.33333333 -111.58333333,32.33333333 -111.58333333,32.41666667 -111.66666667,32.41666667 -111.75,32.41666667 -111.83333333,32.41666667 -111.83333333,32.33333333 -111.91666667,32.33333333 -111.91666667,32.41666667 -112.0,32.41666667 -112.0,32.33333333 -112.08333333,32.33333333 -112.16666667,32.33333333 -112.25,32.33333333 -112.25,32.25 -112.33333333,32.25 -112.41666667,32.25 -112.5,32.25 -112.5,32.16666667 -112.58333333,32.16666667 -112.66666667,32.16666667 -112.66666667,32.08333333 -112.66666667,32.0 -112.75,32.0 -112.75,32.08333333 -112.75,32.16666667 -112.83333333,32.16666667 -112.91666667,32.16666667 -112.91666667,32.08333333 -112.91666667,32.0 -113,32 -113.0,32.08333333 -113.0,32.16666667 -113.08333333,32.16666667 -113.16666667,32.16666667 -113.16666667,32.08333333 -113.16666667,32.0 -113.25,32.0 -113.25,32.08333333 -113.33333333,32.08333333 -113.41666667,32.08333333 -113.5,32.08333333 -113.5,32.0 -113.58333333,32.0 -113.58333333,32.08333333 -113.66666667,32.08333333 -113.66666667,32.0 -113.75,32.0 -113.83333333,32.0 -113.91666667,32.0 -114,32 -114.08333333,32.0 -114.16666667,32.0 -114.16666667,31.91666667 -114.25,31.91666667 -114.33333333,31.91666667 -114.41666667,31.91666667 -114.5,31.91666667 -114.5,31.83333333 -114.41666667,31.83333333 -114.41666667,31.75 -114.33333333,31.75 -114.33333333,31.66666667 -114.41666667,31.66666667 -114.41666667,31.58333333 -114.5,31.58333333 -114.5,31.66666667 -114.58333333,31.66666667 -114.58333333,31.58333333 -114.66666667,31.58333333 -114.66666667,31.66666667 -114.75,31.66666667 -114.75,31.58333333 -114.83333333,31.58333333 -114.83333333,31.5 -114.91666667,31.5 -115.0,31.5 -115.08333333,31.5 -115.08333333,31.41666667 -115.16666667,31.41666667 -115.25,31.41666667 -115.25,31.33333333 -115.33333333,31.33333333 -115.41666667,31.33333333 -115.41666667,31.25 -115.41666667,31.16666667 -115.41666667,31.08333333 -115.33333333,31.08333333 -115.33333333,31.0 -115.25,31.0 -115.25,30.91666667 -115.33333333,30.91666667 -115.33333333,30.83333333 -115.25,30.83333333 -115.25,30.75 -115.25,30.66666667 -115.33333333,30.66666667 -115.33333333,30.58333333 -115.41666667,30.58333333 -115.41666667,30.66666667 -115.5,30.66666667 -115.5,30.75 -115.58333333,30.75 -115.58333333,30.83333333 -115.66666667,30.83333333 -115.75,30.83333333 -115.75,30.75 -115.75,30.66666667 -115.75,30.58333333 -115.83333333,30.58333333 -115.83333333,30.5 -115.91666667,30.5 -115.91666667,30.41666667 -116.0,30.41666667 -116.08333333,30.41666667 -116.08333333,30.5 -116.08333333,30.58333333 -116.08333333,30.66666667 -116.08333333,30.75 -116.16666667,30.75 -116.16666667,30.83333333 -116.25,30.83333333 -116.25,30.91666667 -116.33333333,30.91666667 -116.33333333,31.0 -116.33333333,31.08333333 -116.33333333,31.16666667 -116.41666667,31.16666667 -116.41666667,31.25 -116.5,31.25 -116.5,31.33333333 -116.58333333,31.33333333 -116.58333333,31.41666667 -116.66666667,31.41666667 -116.66666667,31.5 -116.75,31.5 -116.75,31.58333333 -116.66666667,31.58333333 -116.66666667,31.66666667 -116.75,31.66666667 -116.75,31.75 -116.66666667,31.75 -116.66666667,31.83333333 -116.75,31.83333333 -116.75,31.91666667 -116.83333333,31.91666667 -116.91666667,31.91666667 -116.91666667,32.0 -116.91666667,32.08333333 -116.91666667,32.16666667 -117.0,32.16666667 -117.0,32.25 -117.08333333,32.25 -117.08333333,32.33333333 -117.16666667,32.33333333 -117.25,32.33333333 -117.25,32.41666667 -117.16666667,32.41666667 -117.16666667,32.5 -117.16666667,32.58333333 -117.16666667,32.66666667 -117.25,32.66666667 -117.33333333,32.66666667 -117.33333333,32.75 -117.33333333,32.83333333 -117.33333333,32.91666667 -117.33333333,33.0 -117.33333333,33.08333333 -117.41666667,33.08333333 -117.41666667,33.16666667 -117.5,33.16666667 -117.5,33.25 -117.5,33.33333333 -117.58333333,33.33333333 -117.66666667,33.33333333 -117.66666667,33.41666667 -117.75,33.41666667 -117.75,33.5 -117.83333333,33.5 -117.91666667,33.5 -117.91666667,33.58333333 -118.0,33.58333333 -118.08333333,33.58333333 -118.08333333,33.66666667 -118.16666667,33.66666667 -118.25,33.66666667 -118.33333333,33.66666667 -118.41666667,33.66666667 -118.41666667,33.75 -118.5,33.75 -118.5,33.83333333 -118.5,33.91666667 -118.5,34.0 -118.58333333,34.0 -118.66666667,34.0 -118.75,34.0 -118.83333333,34.0 -118.91666667,34.0 -119,34 -119.08333333,34.0 -119.08333333,34.08333333 -119.16666667,34.08333333 -119.25,34.08333333 -119.25,34.16666667 -119.33333333,34.16666667 -119.33333333,34.25 -119.41666667,34.25 -119.41666667,34.33333333 -119.5,34.33333333 -119.58333333,34.33333333 -119.58333333,34.41666667 -119.66666667,34.41666667 -119.66666667,34.33333333 -119.75,34.33333333 -119.83333333,34.33333333 -119.91666667,34.33333333 -119.91666667,34.41666667 -120.0,34.41666667 -120.08333333,34.41666667 -120.16666667,34.41666667 -120.25,34.41666667 -120.33333333,34.41666667 -120.41666667,34.41666667 -120.5,34.41666667 -120.5,34.5 -120.58333333,34.5 -120.66666667,34.5 -120.66666667,34.58333333 -120.66666667,34.66666667 -120.66666667,34.75 -120.66666667,34.83333333 -120.66666667,34.91666667 -120.66666667,35.0 -120.66666667,35.08333333 -120.75,35.08333333 -120.75,35.16666667 -120.83333333,35.16666667 -120.91666667,35.16666667 -120.91666667,35.25 -120.91666667,35.33333333 -120.91666667,35.41666667</coordinates></LinearRing></outerBoundaryIs><innerBoundaryIs><LinearRing><coordinates>-127.66666667,51.0 -127.66666667,50.91666667 -127.58333333,50.91666667 -127.58333333,51.0 -127.66666667,51.0</coordinates></LinearRing></innerBoundaryIs><innerBoundaryIs><LinearRing><coordinates>-129.75,53.16666667 -129.66666667,53.16666667 -129.66666667,53.25 -129.75,53.25 -129.75,53.16666667</coordinates></LinearRing></innerBoundaryIs><innerBoundaryIs><LinearRing><coordinates>-130.08333333,55.25 -130.0,55.25 -130.0,55.33333333 -130.0,55.41666667 -130.0,55.5 -130.08333333,55.5 -130.08333333,55.41666667 -130.08333333,55.33333333 -130.08333333,55.25</coordinates></LinearRing></innerBoundaryIs><innerBoundaryIs><LinearRing><coordinates>-130.08333333,55.5 -130.08333333,55.58333333 -130.08333333,55.66666667 -130.08333333,55.75 -130.08333333,55.83333333 -130.16666667,55.83333333 -130.16666667,55.75 -130.16666667,55.66666667 -130.16666667,55.58333333 -130.16666667,55.5 -130.08333333,55.5</coordinates></LinearRing></innerBoundaryIs><innerBoundaryIs><LinearRing><coordinates>-130.5,55.16666667 -130.41666667,55.16666667 -130.41666667,55.25 -130.5,55.25 -130.5,55.16666667</coordinates></LinearRing></innerBoundaryIs><innerBoundaryIs><LinearRing><coordinates>-130.66666667,55.33333333 -130.58333333,55.33333333 -130.58333333,55.41666667 -130.66666667,55.41666667 -130.66666667,55.33333333</coordinates></LinearRing></innerBoundaryIs><innerBoundaryIs><LinearRing><coordinates>-130.91666667,55.83333333 -130.83333333,55.83333333 -130.83333333,55.91666667 -130.91666667,55.91666667 -130.91666667,55.83333333</coordinates></LinearRing></innerBoundaryIs><innerBoundaryIs><LinearRing><coordinates>-131.16666667,55.91666667 -131.16666667,56.0 -131.08333333,56.0 -131.08333333,56.08333333 -131.16666667,56.08333333 -131.25,56.08333333 -131.25,56.0 -131.25,55.91666667 -131.16666667,55.91666667</coordinates></LinearRing></innerBoundaryIs><innerBoundaryIs><LinearRing><coordinates>-131.08333333,56.08333333 -131.0,56.08333333 -130.91666667,56.08333333 -130.91666667,56.16666667 -131.0,56.16666667 -131.08333333,56.16666667 -131.08333333,56.08333333</coordinates></LinearRing></innerBoundaryIs><innerBoundaryIs><LinearRing><coordinates>-130.91666667,56.16666667 -130.83333333,56.16666667 -130.83333333,56.25 -130.75,56.25 -130.75,56.33333333 -130.83333333,56.33333333 -130.91666667,56.33333333 -130.91666667,56.25 -130.91666667,56.16666667</coordinates></LinearRing></innerBoundaryIs><innerBoundaryIs><LinearRing><coordinates>-130.75,56.33333333 -130.66666667,56.33333333 -130.66666667,56.41666667 -130.75,56.41666667 -130.75,56.33333333</coordinates></LinearRing></innerBoundaryIs><innerBoundaryIs><LinearRing><coordinates>-131.5,57.25 -131.5,57.16666667 -131.41666667,57.16666667 -131.33333333,57.16666667 -131.33333333,57.25 -131.33333333,57.33333333 -131.33333333,57.41666667 -131.41666667,57.41666667 -131.41666667,57.33333333 -131.41666667,57.25 -131.5,57.25</coordinates></LinearRing></innerBoundaryIs><innerBoundaryIs><LinearRing><coordinates>-130.41666667,56.91666667 -130.5,56.91666667 -130.5,56.83333333 -130.41666667,56.83333333 -130.41666667,56.91666667</coordinates></LinearRing></innerBoundaryIs><innerBoundaryIs><LinearRing><coordinates>-129.58333333,57.25 -129.66666667,57.25 -129.66666667,57.16666667 -129.66666667,57.08333333 -129.66666667,57.0 -129.58333333,57.0 -129.58333333,57.08333333 -129.58333333,57.16666667 -129.58333333,57.25</coordinates></LinearRing></innerBoundaryIs><innerBoundaryIs><LinearRing><coordinates>-129.58333333,57.0 -129.58333333,56.91666667 -129.5,56.91666667 -129.5,57.0 -129.58333333,57.0</coordinates></LinearRing></innerBoundaryIs><innerBoundaryIs><LinearRing><coordinates>-129.58333333,56.91666667 -129.66666667,56.91666667 -129.66666667,56.83333333 -129.58333333,56.83333333 -129.58333333,56.91666667</coordinates></LinearRing></innerBoundaryIs><innerBoundaryIs><LinearRing><coordinates>-129.66666667,56.83333333 -129.75,56.83333333 -129.75,56.91666667 -129.83333333,56.91666667 -129.83333333,56.83333333 -129.83333333,56.75 -129.83333333,56.66666667 -129.75,56.66666667 -129.75,56.75 -129.66666667,56.75 -129.66666667,56.83333333</coordinates></LinearRing></innerBoundaryIs><innerBoundaryIs><LinearRing><coordinates>-129.75,56.66666667 -129.75,56.58333333 -129.66666667,56.58333333 -129.66666667,56.66666667 -129.75,56.66666667</coordinates></LinearRing></innerBoundaryIs><innerBoundaryIs><LinearRing><coordinates>-129.75,56.58333333 -129.83333333,56.58333333 -129.83333333,56.5 -129.75,56.5 -129.75,56.58333333</coordinates></LinearRing></innerBoundaryIs><innerBoundaryIs><LinearRing><coordinates>-127.25,54.91666667 -127.25,54.83333333 -127.16666667,54.83333333 -127.16666667,54.91666667 -127.25,54.91666667</coordinates></LinearRing></innerBoundaryIs><innerBoundaryIs><LinearRing><coordinates>-121.41666667,53.75 -121.5,53.75 -121.5,53.66666667 -121.41666667,53.66666667 -121.41666667,53.75</coordinates></LinearRing></innerBoundaryIs><innerBoundaryIs><LinearRing><coordinates>-120.5,54.0 -120.41666667,54.0 -120.41666667,54.08333333 -120.41666667,54.16666667 -120.5,54.16666667 -120.5,54.08333333 -120.5,54.0</coordinates></LinearRing></innerBoundaryIs><innerBoundaryIs><LinearRing><coordinates>-119.5,54.25 -119.58333333,54.25 -119.66666667,54.25 -119.66666667,54.16666667 -119.58333333,54.16666667 -119.5,54.16666667 -119.5,54.25</coordinates></LinearRing></innerBoundaryIs><innerBoundaryIs><LinearRing><coordinates>-110.33333333,32.25 -110.33333333,32.33333333 -110.41666667,32.33333333 -110.41666667,32.25 -110.33333333,32.25</coordinates></LinearRing></innerBoundaryIs><innerBoundaryIs><LinearRing><coordinates>-124.0,49.25 -123.91666667,49.25 -123.83333333,49.25 -123.75,49.25 -123.75,49.16666667 -123.66666667,49.16666667 -123.58333333,49.16666667 -123.58333333,49.08333333 -123.5,49.08333333 -123.5,49.0 -123.41666667,49.0 -123.33333333,49.0 -123.33333333,48.91666667 -123.25,48.91666667 -123.25,48.83333333 -123.16666667,48.83333333 -123.08333333,48.83333333 -123.0,48.83333333 -122.91666667,48.83333333 -122.83333333,48.83333333 -122.83333333,48.91666667 -122.83333333,49.0 -122.91666667,49.0 -123,49 -123.0,48.91666667 -123.08333333,48.91666667 -123.08333333,49.0 -123.16666667,49.0 -123.16666667,49.08333333 -123.25,49.08333333 -123.25,49.16666667 -123.25,49.25 -123.33333333,49.25 -123.33333333,49.33333333 -123.41666667,49.33333333 -123.5,49.33333333 -123.58333333,49.33333333 -123.66666667,49.33333333 -123.66666667,49.41666667 -123.75,49.41666667 -123.83333333,49.41666667 -123.91666667,49.41666667 -124.0,49.41666667 -124.0,49.5 -124.08333333,49.5 -124.08333333,49.41666667 -124.08333333,49.33333333 -124.0,49.33333333 -124.0,49.25</coordinates></LinearRing></innerBoundaryIs><innerBoundaryIs><LinearRing><coordinates>-122.83333333,48.83333333 -122.83333333,48.75 -122.75,48.75 -122.75,48.83333333 -122.83333333,48.83333333</coordinates></LinearRing></innerBoundaryIs><innerBoundaryIs><LinearRing><coordinates>-124.58333333,49.41666667 -124.5,49.41666667 -124.41666667,49.41666667 -124.41666667,49.5 -124.41666667,49.58333333 -124.5,49.58333333 -124.5,49.66666667 -124.58333333,49.66666667 -124.66666667,49.66666667 -124.66666667,49.75 -124.66666667,49.83333333 -124.66666667,49.91666667 -124.75,49.91666667 -124.83333333,49.91666667 -124.91666667,49.91666667 -125.0,49.91666667 -125.0,49.83333333 -124.91666667,49.83333333 -124.91666667,49.75 -124.83333333,49.75 -124.83333333,49.66666667 -124.75,49.66666667 -124.75,49.58333333 -124.66666667,49.58333333 -124.58333333,49.58333333 -124.58333333,49.5 -124.58333333,49.41666667</coordinates></LinearRing></innerBoundaryIs><innerBoundaryIs><LinearRing><coordinates>-125.0,49.91666667 -125,50 -125.08333333,50.0 -125.16666667,50.0 -125.16666667,49.91666667 -125.08333333,49.91666667 -125.0,49.91666667</coordinates></LinearRing></innerBoundaryIs><innerBoundaryIs><LinearRing><coordinates>-121.41666667,53.33333333 -121.33333333,53.33333333 -121.33333333,53.41666667 -121.41666667,53.41666667 -121.41666667,53.33333333</coordinates></LinearRing></innerBoundaryIs><innerBoundaryIs><LinearRing><coordinates>-121.33333333,53.33333333 -121.33333333,53.25 -121.25,53.25 -121.25,53.33333333 -121.33333333,53.33333333</coordinates></LinearRing></innerBoundaryIs><innerBoundaryIs><LinearRing><coordinates>-129.25,55.91666667 -129.16666667,55.91666667 -129.08333333,55.91666667 -129.08333333,55.83333333 -129.0,55.83333333 -128.91666667,55.83333333 -128.91666667,55.91666667 -129.0,55.91666667 -129,56 -129.08333333,56.0 -129.08333333,56.08333333 -129.08333333,56.16666667 -129.0,56.16666667 -129.0,56.25 -129.0,56.33333333 -129.08333333,56.33333333 -129.16666667,56.33333333 -129.25,56.33333333 -129.25,56.41666667 -129.33333333,56.41666667 -129.33333333,56.5 -129.33333333,56.58333333 -129.41666667,56.58333333 -129.41666667,56.5 -129.5,56.5 -129.5,56.58333333 -129.58333333,56.58333333 -129.58333333,56.5 -129.58333333,56.41666667 -129.5,56.41666667 -129.41666667,56.41666667 -129.41666667,56.33333333 -129.41666667,56.25 -129.41666667,56.16666667 -129.33333333,56.16666667 -129.33333333,56.08333333 -129.33333333,56.0 -129.25,56.0 -129.25,55.91666667</coordinates></LinearRing></innerBoundaryIs><innerBoundaryIs><LinearRing><coordinates>-128.91666667,55.83333333 -128.91666667,55.75 -128.83333333,55.75 -128.75,55.75 -128.75,55.83333333 -128.83333333,55.83333333 -128.91666667,55.83333333</coordinates></LinearRing></innerBoundaryIs><innerBoundaryIs><LinearRing><coordinates>-129.33333333,56.58333333 -129.25,56.58333333 -129.25,56.66666667 -129.33333333,56.66666667 -129.33333333,56.58333333</coordinates></LinearRing></innerBoundaryIs><innerBoundaryIs><LinearRing><coordinates>-129.33333333,56.66666667 -129.33333333,56.75 -129.41666667,56.75 -129.41666667,56.66666667 -129.33333333,56.66666667</coordinates></LinearRing></innerBoundaryIs><innerBoundaryIs><LinearRing><coordinates>-129.41666667,56.16666667 -129.5,56.16666667 -129.5,56.08333333 -129.41666667,56.08333333 -129.41666667,56.16666667</coordinates></LinearRing></innerBoundaryIs><innerBoundaryIs><LinearRing><coordinates>-130.0,55.08333333 -129.91666667,55.08333333 -129.91666667,55.16666667 -130.0,55.16666667 -130.0,55.08333333</coordinates></LinearRing></innerBoundaryIs><innerBoundaryIs><LinearRing><coordinates>-129.91666667,55.16666667 -129.83333333,55.16666667 -129.83333333,55.25 -129.91666667,55.25 -129.91666667,55.16666667</coordinates></LinearRing></innerBoundaryIs><innerBoundaryIs><LinearRing><coordinates>-129.83333333,55.25 -129.75,55.25 -129.75,55.33333333 -129.66666667,55.33333333 -129.66666667,55.41666667 -129.75,55.41666667 -129.75,55.5 -129.75,55.58333333 -129.75,55.66666667 -129.83333333,55.66666667 -129.83333333,55.58333333 -129.83333333,55.5 -129.83333333,55.41666667 -129.83333333,55.33333333 -129.83333333,55.25</coordinates></LinearRing></innerBoundaryIs><innerBoundaryIs><LinearRing><coordinates>-125.66666667,54.75 -125.58333333,54.75 -125.5,54.75 -125.41666667,54.75 -125.41666667,54.83333333 -125.5,54.83333333 -125.58333333,54.83333333 -125.66666667,54.83333333 -125.66666667,54.75</coordinates></LinearRing></innerBoundaryIs><innerBoundaryIs><LinearRing><coordinates>-125.66666667,54.83333333 -125.66666667,54.91666667 -125.75,54.91666667 -125.75,54.83333333 -125.66666667,54.83333333</coordinates></LinearRing></innerBoundaryIs><innerBoundaryIs><LinearRing><coordinates>-129.0,55.5 -129.0,55.41666667 -128.91666667,55.41666667 -128.91666667,55.5 -129.0,55.5</coordinates></LinearRing></innerBoundaryIs><innerBoundaryIs><LinearRing><coordinates>-129.0,55.41666667 -129.08333333,55.41666667 -129.08333333,55.33333333 -129.16666667,55.33333333 -129.16666667,55.25 -129.16666667,55.16666667 -129.08333333,55.16666667 -129.08333333,55.25 -129.0,55.25 -129.0,55.33333333 -129.0,55.41666667</coordinates></LinearRing></innerBoundaryIs><innerBoundaryIs><LinearRing><coordinates>-130.0,56.75 -129.91666667,56.75 -129.91666667,56.83333333 -130.0,56.83333333 -130.0,56.75</coordinates></LinearRing></innerBoundaryIs><innerBoundaryIs><LinearRing><coordinates>-130.0,56.83333333 -130.0,56.91666667 -130.08333333,56.91666667 -130.08333333,56.83333333 -130.0,56.83333333</coordinates></LinearRing></innerBoundaryIs><innerBoundaryIs><LinearRing><coordinates>-122.25,37.58333333 -122.16666667,37.58333333 -122.16666667,37.66666667 -122.25,37.66666667 -122.25,37.58333333</coordinates></LinearRing></innerBoundaryIs><innerBoundaryIs><LinearRing><coordinates>-104.08333333,43.5 -104.08333333,43.41666667 -104.0,43.41666667 -104.0,43.5 -104.08333333,43.5</coordinates></LinearRing></innerBoundaryIs><innerBoundaryIs><LinearRing><coordinates>-105.66666667,46.33333333 -105.66666667,46.25 -105.66666667,46.16666667 -105.58333333,46.16666667 -105.5,46.16666667 -105.5,46.25 -105.58333333,46.25 -105.58333333,46.33333333 -105.66666667,46.33333333</coordinates></LinearRing></innerBoundaryIs><innerBoundaryIs><LinearRing><coordinates>-124.0,46.5 -123.91666667,46.5 -123.91666667,46.58333333 -124.0,46.58333333 -124.0,46.5</coordinates></LinearRing></innerBoundaryIs><innerBoundaryIs><LinearRing><coordinates>-105.33333333,47.25 -105.33333333,47.16666667 -105.25,47.16666667 -105.25,47.25 -105.33333333,47.25</coordinates></LinearRing></innerBoundaryIs><innerBoundaryIs><LinearRing><coordinates>-122.5,47.83333333 -122.41666667,47.83333333 -122.41666667,47.91666667 -122.5,47.91666667 -122.5,47.83333333</coordinates></LinearRing></innerBoundaryIs><innerBoundaryIs><LinearRing><coordinates>-124.33333333,49.41666667 -124.33333333,49.33333333 -124.25,49.33333333 -124.16666667,49.33333333 -124.16666667,49.41666667 -124.25,49.41666667 -124.33333333,49.41666667</coordinates></LinearRing></innerBoundaryIs><innerBoundaryIs><LinearRing><coordinates>-119.0,51.16666667 -118.91666667,51.16666667 -118.91666667,51.25 -119.0,51.25 -119.0,51.16666667</coordinates></LinearRing></innerBoundaryIs><innerBoundaryIs><LinearRing><coordinates>-127.25,50.66666667 -127.16666667,50.66666667 -127.16666667,50.75 -127.16666667,50.83333333 -127.25,50.83333333 -127.33333333,50.83333333 -127.41666667,50.83333333 -127.41666667,50.75 -127.33333333,50.75 -127.25,50.75 -127.25,50.66666667</coordinates></LinearRing></innerBoundaryIs><innerBoundaryIs><LinearRing><coordinates>-127.08333333,50.66666667 -127.0,50.66666667 -126.91666667,50.66666667 -126.91666667,50.75 -127.0,50.75 -127.08333333,50.75 -127.08333333,50.66666667</coordinates></LinearRing></innerBoundaryIs><innerBoundaryIs><LinearRing><coordinates>-126.83333333,50.66666667 -126.75,50.66666667 -126.75,50.75 -126.83333333,50.75 -126.83333333,50.66666667</coordinates></LinearRing></innerBoundaryIs><innerBoundaryIs><LinearRing><coordinates>-128.0,51.75 -127.91666667,51.75 -127.91666667,51.83333333 -128.0,51.83333333 -128.0,51.75</coordinates></LinearRing></innerBoundaryIs><innerBoundaryIs><LinearRing><coordinates>-118,53 -118.08333333,53.0 -118.08333333,52.91666667 -118.0,52.91666667 -118,53</coordinates></LinearRing></innerBoundaryIs><innerBoundaryIs><LinearRing><coordinates>-119.33333333,52.08333333 -119.25,52.08333333 -119.25,52.16666667 -119.33333333,52.16666667 -119.33333333,52.08333333</coordinates></LinearRing></innerBoundaryIs><innerBoundaryIs><LinearRing><coordinates>-129.25,52.83333333 -129.16666667,52.83333333 -129.16666667,52.91666667 -129.25,52.91666667 -129.25,52.83333333</coordinates></LinearRing></innerBoundaryIs><innerBoundaryIs><LinearRing><coordinates>-121.5,53.58333333 -121.58333333,53.58333333 -121.66666667,53.58333333 -121.66666667,53.5 -121.58333333,53.5 -121.58333333,53.41666667 -121.5,53.41666667 -121.5,53.5 -121.5,53.58333333</coordinates></LinearRing></innerBoundaryIs><innerBoundaryIs><LinearRing><coordinates>-122.25,53.33333333 -122.16666667,53.33333333 -122.16666667,53.41666667 -122.25,53.41666667 -122.25,53.33333333</coordinates></LinearRing></innerBoundaryIs><innerBoundaryIs><LinearRing><coordinates>-120.5,53.66666667 -120.41666667,53.66666667 -120.33333333,53.66666667 -120.33333333,53.75 -120.41666667,53.75 -120.5,53.75 -120.5,53.66666667</coordinates></LinearRing></innerBoundaryIs><innerBoundaryIs><LinearRing><coordinates>-120.33333333,54.16666667 -120.25,54.16666667 -120.25,54.25 -120.33333333,54.25 -120.33333333,54.16666667</coordinates></LinearRing></innerBoundaryIs><innerBoundaryIs><LinearRing><coordinates>-124.41666667,53.58333333 -124.41666667,53.5 -124.33333333,53.5 -124.25,53.5 -124.25,53.58333333 -124.33333333,53.58333333 -124.41666667,53.58333333</coordinates></LinearRing></innerBoundaryIs><innerBoundaryIs><LinearRing><coordinates>-129.58333333,55.08333333 -129.58333333,55.0 -129.5,55.0 -129.5,55.08333333 -129.58333333,55.08333333</coordinates></LinearRing></innerBoundaryIs><innerBoundaryIs><LinearRing><coordinates>-129.41666667,55.08333333 -129.33333333,55.08333333 -129.33333333,55.16666667 -129.41666667,55.16666667 -129.41666667,55.08333333</coordinates></LinearRing></innerBoundaryIs><innerBoundaryIs><LinearRing><coordinates>-130.0,54.91666667 -129.91666667,54.91666667 -129.91666667,55.0 -130,55 -130.0,54.91666667</coordinates></LinearRing></innerBoundaryIs><innerBoundaryIs><LinearRing><coordinates>-126.58333333,54.83333333 -126.5,54.83333333 -126.41666667,54.83333333 -126.41666667,54.91666667 -126.5,54.91666667 -126.58333333,54.91666667 -126.58333333,54.83333333</coordinates></LinearRing></innerBoundaryIs><innerBoundaryIs><LinearRing><coordinates>-128.41666667,55.75 -128.41666667,55.66666667 -128.33333333,55.66666667 -128.25,55.66666667 -128.25,55.75 -128.33333333,55.75 -128.41666667,55.75</coordinates></LinearRing></innerBoundaryIs><innerBoundaryIs><LinearRing><coordinates>-128.75,55.58333333 -128.66666667,55.58333333 -128.66666667,55.66666667 -128.75,55.66666667 -128.75,55.58333333</coordinates></LinearRing></innerBoundaryIs><innerBoundaryIs><LinearRing><coordinates>-130.66666667,56.75 -130.58333333,56.75 -130.58333333,56.83333333 -130.66666667,56.83333333 -130.66666667,56.75</coordinates></LinearRing></innerBoundaryIs><innerBoundaryIs><LinearRing><coordinates>-130.83333333,57.0 -130.83333333,56.91666667 -130.75,56.91666667 -130.75,57.0 -130.83333333,57.0</coordinates></LinearRing></innerBoundaryIs></Polygon></MultiGeometry>
  </Placemark>
</Folder>
</Document></kml>
