# Supplementary material for: Species conservation profiles of a random sample of world spiders III: Oecobiidae to Salticidae
Source: Biodivers Data J. 2018 Aug 2;(6):e27004. doi: 10.3897/BDJ.6.e27004 (PMC6086925; doi:10.3897/BDJ.6.e27004)
Supplement: Supplementary material 45 — Distribution of Pharacocerusfagei Berland & Millot, 1941 [file bdj-06-e27004-s045.kml]

<?xml version="1.0" encoding="utf-8" ?>
<kml xmlns="http://www.opengis.net/kml/2.2">
<Document id="root_doc">
<Schema name="Pharacocerus_fagei.kml" id="Pharacocerus_fagei.kml">
	<SimpleField name="layer" type="float"></SimpleField>
</Schema>
<Folder><name>Pharacocerus_fagei.kml</name>
  <Placemark>
	<Style><LineStyle><color>ff0000ff</color></LineStyle><PolyStyle><fill>0</fill></PolyStyle></Style>
	<ExtendedData><SchemaData schemaUrl="#Pharacocerus_fagei.kml">
		<SimpleData name="layer">1</SimpleData>
	</SchemaData></ExtendedData>
      <MultiGeometry><Polygon><outerBoundaryIs><LinearRing><coordinates>-9.56666667,5.475 -9.55833333,5.475 -9.55833333,5.46666667 -9.56666667,5.46666667 -9.56666667,5.475</coordinates></LinearRing></outerBoundaryIs></Polygon><Polygon><outerBoundaryIs><LinearRing><coordinates>-9.65833333,5.675 -9.65,5.675 -9.65,5.66666667 -9.65833333,5.66666667 -9.65833333,5.675</coordinates></LinearRing></outerBoundaryIs></Polygon><Polygon><outerBoundaryIs><LinearRing><coordinates>-9.6,5.725 -9.59166667,5.725 -9.59166667,5.71666667 -9.6,5.71666667 -9.6,5.725</coordinates></LinearRing></outerBoundaryIs></Polygon><Polygon><outerBoundaryIs><LinearRing><coordinates>-6.88333333,5.83333333 -6.875,5.83333333 -6.875,5.825 -6.88333333,5.825 -6.88333333,5.83333333</coordinates></LinearRing></outerBoundaryIs></Polygon><Polygon><outerBoundaryIs><LinearRing><coordinates>-6.75833333,5.85 -6.75,5.85 -6.75,5.84166667 -6.75833333,5.84166667 -6.75833333,5.85</coordinates></LinearRing></outerBoundaryIs></Polygon><Polygon><outerBoundaryIs><LinearRing><coordinates>-6.56666667,5.81666667 -6.56666667,5.80833333 -6.575,5.80833333 -6.575,5.81666667 -6.575,5.825 -6.56666667,5.825 -6.56666667,5.83333333 -6.55833333,5.83333333 -6.55833333,5.825 -6.55833333,5.81666667 -6.56666667,5.81666667</coordinates></LinearRing></outerBoundaryIs></Polygon><Polygon><outerBoundaryIs><LinearRing><coordinates>-6.55833333,5.8 -6.55833333,5.79166667 -6.56666667,5.79166667 -6.56666667,5.8 -6.56666667,5.80833333 -6.55833333,5.80833333 -6.55,5.80833333 -6.55,5.8 -6.55833333,5.8</coordinates></LinearRing></outerBoundaryIs></Polygon><Polygon><outerBoundaryIs><LinearRing><coordinates>-9.575,5.45833333 -9.575,5.45 -9.58333333,5.45 -9.58333333,5.45833333 -9.58333333,5.46666667 -9.58333333,5.475 -9.575,5.475 -9.575,5.46666667 -9.56666667,5.46666667 -9.56666667,5.45833333 -9.575,5.45833333</coordinates></LinearRing></outerBoundaryIs></Polygon><Polygon><outerBoundaryIs><LinearRing><coordinates>-7.71666667,6.05833333 -7.70833333,6.05833333 -7.70833333,6.05 -7.71666667,6.05 -7.71666667,6.05833333</coordinates></LinearRing></outerBoundaryIs></Polygon><Polygon><outerBoundaryIs><LinearRing><coordinates>-7.7,6.05 -7.69166667,6.05 -7.69166667,6.04166667 -7.7,6.04166667 -7.70833333,6.04166667 -7.70833333,6.05 -7.7,6.05</coordinates></LinearRing></outerBoundaryIs></Polygon><Polygon><outerBoundaryIs><LinearRing><coordinates>-8.18333333,6.1 -8.175,6.1 -8.175,6.09166667 -8.18333333,6.09166667 -8.18333333,6.1</coordinates></LinearRing></outerBoundaryIs></Polygon><Polygon><outerBoundaryIs><LinearRing><coordinates>-8.275,6.10833333 -8.26666667,6.10833333 -8.26666667,6.1 -8.275,6.1 -8.275,6.10833333</coordinates></LinearRing></outerBoundaryIs></Polygon><Polygon><outerBoundaryIs><LinearRing><coordinates>-8.74166667,6.175 -8.73333333,6.175 -8.73333333,6.16666667 -8.74166667,6.16666667 -8.74166667,6.175</coordinates></LinearRing></outerBoundaryIs></Polygon><Polygon><outerBoundaryIs><LinearRing><coordinates>-8.6,6.18333333 -8.59166667,6.18333333 -8.59166667,6.175 -8.6,6.175 -8.6,6.18333333</coordinates></LinearRing></outerBoundaryIs></Polygon><Polygon><outerBoundaryIs><LinearRing><coordinates>-6.13333333,6.18333333 -6.125,6.18333333 -6.125,6.175 -6.13333333,6.175 -6.13333333,6.18333333</coordinates></LinearRing></outerBoundaryIs></Polygon><Polygon><outerBoundaryIs><LinearRing><coordinates>-4.68333333,6.23333333 -4.675,6.23333333 -4.675,6.225 -4.68333333,6.225 -4.68333333,6.23333333</coordinates></LinearRing></outerBoundaryIs></Polygon><Polygon><outerBoundaryIs><LinearRing><coordinates>-6.13333333,6.19166667 -6.13333333,6.18333333 -6.14166667,6.18333333 -6.15,6.18333333 -6.15,6.19166667 -6.15833333,6.19166667 -6.15833333,6.2 -6.15833333,6.20833333 -6.15,6.20833333 -6.15,6.21666667 -6.15,6.225 -6.14166667,6.225 -6.13333333,6.225 -6.13333333,6.21666667 -6.13333333,6.20833333 -6.125,6.20833333 -6.125,6.2 -6.13333333,6.2 -6.13333333,6.19166667</coordinates></LinearRing></outerBoundaryIs><innerBoundaryIs><LinearRing><coordinates>-6.15,6.19166667 -6.14166667,6.19166667 -6.14166667,6.2 -6.15,6.2 -6.15,6.19166667</coordinates></LinearRing></innerBoundaryIs></Polygon><Polygon><outerBoundaryIs><LinearRing><coordinates>-6.025,6.275 -6.01666667,6.275 -6.01666667,6.26666667 -6.025,6.26666667 -6.025,6.275</coordinates></LinearRing></outerBoundaryIs></Polygon><Polygon><outerBoundaryIs><LinearRing><coordinates>-4.24166667,6.31666667 -4.23333333,6.31666667 -4.23333333,6.30833333 -4.24166667,6.30833333 -4.24166667,6.31666667</coordinates></LinearRing></outerBoundaryIs></Polygon><Polygon><outerBoundaryIs><LinearRing><coordinates>-4.45,6.31666667 -4.45,6.30833333 -4.45833333,6.30833333 -4.45833333,6.31666667 -4.45833333,6.325 -4.45,6.325 -4.44166667,6.325 -4.44166667,6.31666667 -4.45,6.31666667</coordinates></LinearRing></outerBoundaryIs></Polygon><Polygon><outerBoundaryIs><LinearRing><coordinates>-5.10833333,6.28333333 -5.10833333,6.275 -5.1,6.275 -5.1,6.26666667 -5.10833333,6.26666667 -5.11666667,6.26666667 -5.125,6.26666667 -5.13333333,6.26666667 -5.13333333,6.275 -5.14166667,6.275 -5.14166667,6.28333333 -5.14166667,6.29166667 -5.13333333,6.29166667 -5.13333333,6.3 -5.125,6.3 -5.11666667,6.3 -5.11666667,6.29166667 -5.10833333,6.29166667 -5.10833333,6.28333333</coordinates></LinearRing></outerBoundaryIs></Polygon><Polygon><outerBoundaryIs><LinearRing><coordinates>-4.30833333,6.3 -4.3,6.3 -4.3,6.29166667 -4.30833333,6.29166667 -4.30833333,6.3</coordinates></LinearRing></outerBoundaryIs></Polygon><Polygon><outerBoundaryIs><LinearRing><coordinates>-4.33333333,6.30833333 -4.325,6.30833333 -4.325,6.3 -4.33333333,6.3 -4.33333333,6.30833333</coordinates></LinearRing></outerBoundaryIs></Polygon><Polygon><outerBoundaryIs><LinearRing><coordinates>-4.23333333,6.30833333 -4.225,6.30833333 -4.21666667,6.30833333 -4.21666667,6.3 -4.225,6.3 -4.23333333,6.3 -4.23333333,6.30833333</coordinates></LinearRing></outerBoundaryIs></Polygon><Polygon><outerBoundaryIs><LinearRing><coordinates>-4.38333333,6.30833333 -4.375,6.30833333 -4.375,6.3 -4.38333333,6.3 -4.38333333,6.30833333</coordinates></LinearRing></outerBoundaryIs></Polygon><Polygon><outerBoundaryIs><LinearRing><coordinates>-5.14166667,6.3 -5.14166667,6.29166667 -5.15,6.29166667 -5.15,6.3 -5.15,6.30833333 -5.15,6.31666667 -5.15,6.325 -5.14166667,6.325 -5.13333333,6.325 -5.13333333,6.31666667 -5.14166667,6.31666667 -5.14166667,6.30833333 -5.14166667,6.3</coordinates></LinearRing></outerBoundaryIs></Polygon><Polygon><outerBoundaryIs><LinearRing><coordinates>-4.15833333,6.25833333 -4.15,6.25833333 -4.15,6.25 -4.15833333,6.25 -4.15833333,6.25833333</coordinates></LinearRing></outerBoundaryIs></Polygon><Polygon><outerBoundaryIs><LinearRing><coordinates>-1.24166667,6.39166667 -1.23333333,6.39166667 -1.23333333,6.38333333 -1.24166667,6.38333333 -1.24166667,6.39166667</coordinates></LinearRing></outerBoundaryIs></Polygon><Polygon><outerBoundaryIs><LinearRing><coordinates>-1.35833333,6.38333333 -1.35,6.38333333 -1.35,6.375 -1.35833333,6.375 -1.35833333,6.38333333</coordinates></LinearRing></outerBoundaryIs></Polygon><Polygon><outerBoundaryIs><LinearRing><coordinates>-5.44166667,6.4 -5.43333333,6.4 -5.43333333,6.39166667 -5.44166667,6.39166667 -5.44166667,6.4</coordinates></LinearRing></outerBoundaryIs></Polygon><Polygon><outerBoundaryIs><LinearRing><coordinates>-0.91666667,6.48333333 -0.90833333,6.48333333 -0.90833333,6.475 -0.91666667,6.475 -0.925,6.475 -0.925,6.48333333 -0.91666667,6.48333333</coordinates></LinearRing></outerBoundaryIs></Polygon><Polygon><outerBoundaryIs><LinearRing><coordinates>-3.96666667,6.49166667 -3.95833333,6.49166667 -3.95833333,6.48333333 -3.96666667,6.48333333 -3.96666667,6.49166667</coordinates></LinearRing></outerBoundaryIs></Polygon><Polygon><outerBoundaryIs><LinearRing><coordinates>-1.65833333,6.49166667 -1.65,6.49166667 -1.65,6.48333333 -1.65833333,6.48333333 -1.65833333,6.49166667</coordinates></LinearRing></outerBoundaryIs></Polygon><Polygon><outerBoundaryIs><LinearRing><coordinates>-1.98333333,6.525 -1.975,6.525 -1.975,6.51666667 -1.98333333,6.51666667 -1.98333333,6.525</coordinates></LinearRing></outerBoundaryIs></Polygon><Polygon><outerBoundaryIs><LinearRing><coordinates>-2.325,6.525 -2.31666667,6.525 -2.31666667,6.51666667 -2.325,6.51666667 -2.325,6.525</coordinates></LinearRing></outerBoundaryIs></Polygon><Polygon><outerBoundaryIs><LinearRing><coordinates>-1.48333333,6.54166667 -1.475,6.54166667 -1.475,6.53333333 -1.48333333,6.53333333 -1.48333333,6.54166667</coordinates></LinearRing></outerBoundaryIs></Polygon><Polygon><outerBoundaryIs><LinearRing><coordinates>-2.2,6.54166667 -2.19166667,6.54166667 -2.19166667,6.53333333 -2.2,6.53333333 -2.2,6.54166667</coordinates></LinearRing></outerBoundaryIs></Polygon><Polygon><outerBoundaryIs><LinearRing><coordinates>-2.23333333,6.54166667 -2.23333333,6.53333333 -2.24166667,6.53333333 -2.24166667,6.54166667 -2.24166667,6.55 -2.23333333,6.55 -2.23333333,6.54166667</coordinates></LinearRing></outerBoundaryIs></Polygon><Polygon><outerBoundaryIs><LinearRing><coordinates>-2.26666667,6.525 -2.26666667,6.51666667 -2.275,6.51666667 -2.275,6.525 -2.275,6.53333333 -2.28333333,6.53333333 -2.28333333,6.525 -2.29166667,6.525 -2.29166667,6.51666667 -2.3,6.51666667 -2.3,6.525 -2.3,6.53333333 -2.30833333,6.53333333 -2.30833333,6.525 -2.31666667,6.525 -2.31666667,6.53333333 -2.31666667,6.54166667 -2.31666667,6.55 -2.31666667,6.55833333 -2.30833333,6.55833333 -2.3,6.55833333 -2.3,6.55 -2.29166667,6.55 -2.28333333,6.55 -2.28333333,6.54166667 -2.275,6.54166667 -2.275,6.55 -2.26666667,6.55 -2.26666667,6.54166667 -2.26666667,6.53333333 -2.25833333,6.53333333 -2.25833333,6.525 -2.26666667,6.525</coordinates></LinearRing></outerBoundaryIs></Polygon><Polygon><outerBoundaryIs><LinearRing><coordinates>-1.475,6.53333333 -1.46666667,6.53333333 -1.46666667,6.525 -1.475,6.525 -1.475,6.53333333</coordinates></LinearRing></outerBoundaryIs></Polygon><Polygon><outerBoundaryIs><LinearRing><coordinates>-2.25,6.53333333 -2.24166667,6.53333333 -2.24166667,6.525 -2.25,6.525 -2.25,6.53333333</coordinates></LinearRing></outerBoundaryIs></Polygon><Polygon><outerBoundaryIs><LinearRing><coordinates>-3.75833333,6.53333333 -3.75833333,6.525 -3.76666667,6.525 -3.76666667,6.53333333 -3.76666667,6.54166667 -3.75833333,6.54166667 -3.75833333,6.53333333</coordinates></LinearRing></outerBoundaryIs></Polygon><Polygon><outerBoundaryIs><LinearRing><coordinates>-2.25833333,6.55 -2.25,6.55 -2.25,6.54166667 -2.25833333,6.54166667 -2.25833333,6.55</coordinates></LinearRing></outerBoundaryIs></Polygon><Polygon><outerBoundaryIs><LinearRing><coordinates>-3.75,6.55 -3.74166667,6.55 -3.74166667,6.54166667 -3.75,6.54166667 -3.75,6.55</coordinates></LinearRing></outerBoundaryIs></Polygon><Polygon><outerBoundaryIs><LinearRing><coordinates>-5.5,6.64166667 -5.49166667,6.64166667 -5.49166667,6.63333333 -5.5,6.63333333 -5.5,6.64166667</coordinates></LinearRing></outerBoundaryIs></Polygon><Polygon><outerBoundaryIs><LinearRing><coordinates>-3.26666667,6.65 -3.26666667,6.64166667 -3.275,6.64166667 -3.28333333,6.64166667 -3.28333333,6.65 -3.29166667,6.65 -3.29166667,6.65833333 -3.28333333,6.65833333 -3.275,6.65833333 -3.26666667,6.65833333 -3.26666667,6.65</coordinates></LinearRing></outerBoundaryIs></Polygon><Polygon><outerBoundaryIs><LinearRing><coordinates>-2.93333333,6.65 -2.925,6.65 -2.925,6.64166667 -2.93333333,6.64166667 -2.93333333,6.65</coordinates></LinearRing></outerBoundaryIs></Polygon><Polygon><outerBoundaryIs><LinearRing><coordinates>-1.8,6.65 -1.79166667,6.65 -1.79166667,6.64166667 -1.8,6.64166667 -1.8,6.65</coordinates></LinearRing></outerBoundaryIs></Polygon><Polygon><outerBoundaryIs><LinearRing><coordinates>-3.29166667,6.61666667 -3.28333333,6.61666667 -3.28333333,6.60833333 -3.29166667,6.60833333 -3.29166667,6.61666667</coordinates></LinearRing></outerBoundaryIs></Polygon><Polygon><outerBoundaryIs><LinearRing><coordinates>-1.55833333,6.6 -1.55833333,6.59166667 -1.56666667,6.59166667 -1.575,6.59166667 -1.575,6.6 -1.575,6.60833333 -1.56666667,6.60833333 -1.55833333,6.60833333 -1.55833333,6.6</coordinates></LinearRing></outerBoundaryIs></Polygon><Polygon><outerBoundaryIs><LinearRing><coordinates>-2.64166667,6.60833333 -2.63333333,6.60833333 -2.63333333,6.6 -2.64166667,6.6 -2.64166667,6.60833333</coordinates></LinearRing></outerBoundaryIs></Polygon><Polygon><outerBoundaryIs><LinearRing><coordinates>-2.95,6.60833333 -2.94166667,6.60833333 -2.94166667,6.6 -2.95,6.6 -2.95,6.60833333</coordinates></LinearRing></outerBoundaryIs></Polygon><Polygon><outerBoundaryIs><LinearRing><coordinates>-2.225,6.575 -2.21666667,6.575 -2.21666667,6.56666667 -2.225,6.56666667 -2.225,6.575</coordinates></LinearRing></outerBoundaryIs></Polygon><Polygon><outerBoundaryIs><LinearRing><coordinates>-1.64166667,6.575 -1.63333333,6.575 -1.63333333,6.56666667 -1.64166667,6.56666667 -1.64166667,6.575</coordinates></LinearRing></outerBoundaryIs></Polygon><Polygon><outerBoundaryIs><LinearRing><coordinates>-2.0,6.58333333 -1.99166667,6.58333333 -1.99166667,6.575 -2.0,6.575 -2.0,6.58333333</coordinates></LinearRing></outerBoundaryIs></Polygon><Polygon><outerBoundaryIs><LinearRing><coordinates>-2.00833333,6.59166667 -2.0,6.59166667 -2.0,6.58333333 -2.00833333,6.58333333 -2.00833333,6.59166667</coordinates></LinearRing></outerBoundaryIs></Polygon><Polygon><outerBoundaryIs><LinearRing><coordinates>-1.825,6.5 -1.81666667,6.5 -1.81666667,6.49166667 -1.825,6.49166667 -1.825,6.5</coordinates></LinearRing></outerBoundaryIs></Polygon><Polygon><outerBoundaryIs><LinearRing><coordinates>-2.35,6.51666667 -2.34166667,6.51666667 -2.34166667,6.50833333 -2.35,6.50833333 -2.35,6.51666667</coordinates></LinearRing></outerBoundaryIs></Polygon><Polygon><outerBoundaryIs><LinearRing><coordinates>-4.0,6.41666667 -3.99166667,6.41666667 -3.99166667,6.40833333 -4.0,6.40833333 -4.0,6.41666667</coordinates></LinearRing></outerBoundaryIs></Polygon><Polygon><outerBoundaryIs><LinearRing><coordinates>-1.55833333,6.41666667 -1.55,6.41666667 -1.55,6.40833333 -1.55833333,6.40833333 -1.55833333,6.41666667</coordinates></LinearRing></outerBoundaryIs></Polygon><Polygon><outerBoundaryIs><LinearRing><coordinates>-1.075,6.40833333 -1.06666667,6.40833333 -1.05833333,6.40833333 -1.05833333,6.4 -1.06666667,6.4 -1.075,6.4 -1.075,6.40833333</coordinates></LinearRing></outerBoundaryIs></Polygon><Polygon><outerBoundaryIs><LinearRing><coordinates>-1.66666667,6.4 -1.66666667,6.39166667 -1.675,6.39166667 -1.675,6.4 -1.675,6.40833333 -1.66666667,6.40833333 -1.65833333,6.40833333 -1.65833333,6.4 -1.66666667,6.4</coordinates></LinearRing></outerBoundaryIs></Polygon><Polygon><outerBoundaryIs><LinearRing><coordinates>-1.05833333,6.425 -1.05,6.425 -1.05,6.41666667 -1.05833333,6.41666667 -1.05833333,6.425</coordinates></LinearRing></outerBoundaryIs></Polygon><Polygon><outerBoundaryIs><LinearRing><coordinates>-3.01666667,6.71666667 -3.00833333,6.71666667 -3.00833333,6.70833333 -3.01666667,6.70833333 -3.01666667,6.71666667</coordinates></LinearRing></outerBoundaryIs></Polygon><Polygon><outerBoundaryIs><LinearRing><coordinates>-2.175,6.78333333 -2.175,6.775 -2.18333333,6.775 -2.18333333,6.78333333 -2.18333333,6.79166667 -2.175,6.79166667 -2.175,6.8 -2.16666667,6.8 -2.15833333,6.8 -2.15833333,6.79166667 -2.15833333,6.78333333 -2.16666667,6.78333333 -2.175,6.78333333</coordinates></LinearRing></outerBoundaryIs></Polygon><Polygon><outerBoundaryIs><LinearRing><coordinates>-2.0,6.94166667 -1.99166667,6.94166667 -1.99166667,6.93333333 -2.0,6.93333333 -2.0,6.94166667</coordinates></LinearRing></outerBoundaryIs></Polygon><Polygon><outerBoundaryIs><LinearRing><coordinates>-7.91666667,7.68333333 -7.91666667,7.675 -7.925,7.675 -7.93333333,7.675 -7.93333333,7.68333333 -7.925,7.68333333 -7.925,7.69166667 -7.91666667,7.69166667 -7.91666667,7.7 -7.91666667,7.70833333 -7.90833333,7.70833333 -7.90833333,7.7 -7.90833333,7.69166667 -7.90833333,7.68333333 -7.91666667,7.68333333</coordinates></LinearRing></outerBoundaryIs></Polygon><Polygon><outerBoundaryIs><LinearRing><coordinates>-7.90833333,7.65 -7.90833333,7.64166667 -7.91666667,7.64166667 -7.925,7.64166667 -7.925,7.65 -7.93333333,7.65 -7.93333333,7.65833333 -7.94166667,7.65833333 -7.95,7.65833333 -7.95,7.66666667 -7.94166667,7.66666667 -7.94166667,7.675 -7.93333333,7.675 -7.93333333,7.66666667 -7.925,7.66666667 -7.925,7.65833333 -7.91666667,7.65833333 -7.91666667,7.66666667 -7.90833333,7.66666667 -7.90833333,7.65833333 -7.9,7.65833333 -7.9,7.65 -7.90833333,7.65</coordinates></LinearRing></outerBoundaryIs></Polygon><Polygon><outerBoundaryIs><LinearRing><coordinates>-2.00833333,6.90833333 -2.00833333,6.9 -2.01666667,6.9 -2.025,6.9 -2.025,6.90833333 -2.025,6.91666667 -2.01666667,6.91666667 -2.00833333,6.91666667 -2.00833333,6.90833333</coordinates></LinearRing></outerBoundaryIs></Polygon><Polygon><outerBoundaryIs><LinearRing><coordinates>-2.0,6.925 -2.0,6.91666667 -2.00833333,6.91666667 -2.00833333,6.925 -2.00833333,6.93333333 -2.0,6.93333333 -2.0,6.925</coordinates></LinearRing></outerBoundaryIs></Polygon><Polygon><outerBoundaryIs><LinearRing><coordinates>-1.75,6.75833333 -1.74166667,6.75833333 -1.74166667,6.75 -1.75,6.75 -1.75,6.75833333</coordinates></LinearRing></outerBoundaryIs></Polygon><Polygon><outerBoundaryIs><LinearRing><coordinates>-8.65,8.26666667 -8.64166667,8.26666667 -8.64166667,8.25833333 -8.65,8.25833333 -8.65,8.26666667</coordinates></LinearRing></outerBoundaryIs></Polygon><Polygon><outerBoundaryIs><LinearRing><coordinates>-9.31666667,8.25 -9.30833333,8.25 -9.30833333,8.24166667 -9.31666667,8.24166667 -9.31666667,8.25</coordinates></LinearRing></outerBoundaryIs></Polygon><Polygon><outerBoundaryIs><LinearRing><coordinates>-8.96666667,8.3 -8.95833333,8.3 -8.95833333,8.29166667 -8.96666667,8.29166667 -8.96666667,8.3</coordinates></LinearRing></outerBoundaryIs></Polygon><Polygon><outerBoundaryIs><LinearRing><coordinates>-8.975,8.29166667 -8.96666667,8.29166667 -8.96666667,8.28333333 -8.975,8.28333333 -8.975,8.29166667</coordinates></LinearRing></outerBoundaryIs></Polygon><Polygon><outerBoundaryIs><LinearRing><coordinates>-9.35,8.29166667 -9.34166667,8.29166667 -9.34166667,8.28333333 -9.35,8.28333333 -9.35,8.29166667</coordinates></LinearRing></outerBoundaryIs></Polygon><Polygon><outerBoundaryIs><LinearRing><coordinates>-8.7,8.325 -8.69166667,8.325 -8.69166667,8.31666667 -8.7,8.31666667 -8.7,8.325</coordinates></LinearRing></outerBoundaryIs></Polygon><Polygon><outerBoundaryIs><LinearRing><coordinates>-8.65833333,8.225 -8.65833333,8.21666667 -8.66666667,8.21666667 -8.66666667,8.225 -8.66666667,8.23333333 -8.675,8.23333333 -8.675,8.225 -8.68333333,8.225 -8.68333333,8.23333333 -8.68333333,8.24166667 -8.69166667,8.24166667 -8.69166667,8.25 -8.68333333,8.25 -8.675,8.25 -8.675,8.24166667 -8.66666667,8.24166667 -8.65833333,8.24166667 -8.65833333,8.23333333 -8.65833333,8.225</coordinates></LinearRing></outerBoundaryIs></Polygon><Polygon><outerBoundaryIs><LinearRing><coordinates>-9.06666667,8.225 -9.05833333,8.225 -9.05833333,8.21666667 -9.06666667,8.21666667 -9.06666667,8.225</coordinates></LinearRing></outerBoundaryIs></Polygon><Polygon><outerBoundaryIs><LinearRing><coordinates>-9.325,8.24166667 -9.31666667,8.24166667 -9.31666667,8.23333333 -9.325,8.23333333 -9.325,8.24166667</coordinates></LinearRing></outerBoundaryIs></Polygon><Polygon><outerBoundaryIs><LinearRing><coordinates>-8.375,8.40833333 -8.36666667,8.40833333 -8.36666667,8.4 -8.375,8.4 -8.375,8.40833333</coordinates></LinearRing></outerBoundaryIs></Polygon><Polygon><outerBoundaryIs><LinearRing><coordinates>-9.66666667,8.39166667 -9.66666667,8.38333333 -9.675,8.38333333 -9.675,8.39166667 -9.675,8.4 -9.66666667,8.4 -9.65833333,8.4 -9.65833333,8.39166667 -9.66666667,8.39166667</coordinates></LinearRing></outerBoundaryIs></Polygon><Polygon><outerBoundaryIs><LinearRing><coordinates>-8.825,8.4 -8.81666667,8.4 -8.81666667,8.39166667 -8.825,8.39166667 -8.825,8.4</coordinates></LinearRing></outerBoundaryIs></Polygon><Polygon><outerBoundaryIs><LinearRing><coordinates>-8.84166667,8.4 -8.83333333,8.4 -8.83333333,8.39166667 -8.84166667,8.39166667 -8.84166667,8.4</coordinates></LinearRing></outerBoundaryIs></Polygon><Polygon><outerBoundaryIs><LinearRing><coordinates>-9.7,8.41666667 -9.69166667,8.41666667 -9.69166667,8.40833333 -9.7,8.40833333 -9.7,8.41666667</coordinates></LinearRing></outerBoundaryIs></Polygon><Polygon><outerBoundaryIs><LinearRing><coordinates>-8.825,8.40833333 -8.825,8.4 -8.83333333,8.4 -8.83333333,8.40833333 -8.83333333,8.41666667 -8.83333333,8.425 -8.825,8.425 -8.825,8.43333333 -8.81666667,8.43333333 -8.81666667,8.425 -8.81666667,8.41666667 -8.825,8.41666667 -8.825,8.40833333</coordinates></LinearRing></outerBoundaryIs></Polygon><Polygon><outerBoundaryIs><LinearRing><coordinates>-8.75,8.43333333 -8.74166667,8.43333333 -8.74166667,8.425 -8.75,8.425 -8.75,8.43333333</coordinates></LinearRing></outerBoundaryIs></Polygon><Polygon><outerBoundaryIs><LinearRing><coordinates>-9.70833333,8.475 -9.7,8.475 -9.7,8.46666667 -9.70833333,8.46666667 -9.70833333,8.475</coordinates></LinearRing></outerBoundaryIs></Polygon><Polygon><outerBoundaryIs><LinearRing><coordinates>-8.775,8.475 -8.775,8.46666667 -8.78333333,8.46666667 -8.78333333,8.475 -8.78333333,8.48333333 -8.775,8.48333333 -8.775,8.475</coordinates></LinearRing></outerBoundaryIs></Polygon><Polygon><outerBoundaryIs><LinearRing><coordinates>-8.375,8.36666667 -8.36666667,8.36666667 -8.36666667,8.35833333 -8.375,8.35833333 -8.375,8.36666667</coordinates></LinearRing></outerBoundaryIs></Polygon><Polygon><outerBoundaryIs><LinearRing><coordinates>-8.80833333,8.6 -8.8,8.6 -8.8,8.59166667 -8.80833333,8.59166667 -8.80833333,8.6</coordinates></LinearRing></outerBoundaryIs></Polygon><Polygon><outerBoundaryIs><LinearRing><coordinates>-9.86666667,8.59166667 -9.85833333,8.59166667 -9.85833333,8.58333333 -9.86666667,8.58333333 -9.86666667,8.59166667</coordinates></LinearRing></outerBoundaryIs></Polygon><Polygon><outerBoundaryIs><LinearRing><coordinates>-8.7,8.63333333 -8.69166667,8.63333333 -8.69166667,8.625 -8.7,8.625 -8.7,8.63333333</coordinates></LinearRing></outerBoundaryIs></Polygon><Polygon><outerBoundaryIs><LinearRing><coordinates>-8.75,8.625 -8.74166667,8.625 -8.74166667,8.61666667 -8.75,8.61666667 -8.75,8.625</coordinates></LinearRing></outerBoundaryIs></Polygon><Polygon><outerBoundaryIs><LinearRing><coordinates>-11.14166667,8.64166667 -11.13333333,8.64166667 -11.13333333,8.63333333 -11.14166667,8.63333333 -11.15,8.63333333 -11.15,8.64166667 -11.14166667,8.64166667</coordinates></LinearRing></outerBoundaryIs></Polygon><Polygon><outerBoundaryIs><LinearRing><coordinates>-11.13333333,8.65 -11.125,8.65 -11.125,8.64166667 -11.13333333,8.64166667 -11.13333333,8.65</coordinates></LinearRing></outerBoundaryIs></Polygon><Polygon><outerBoundaryIs><LinearRing><coordinates>-9.9,8.61666667 -9.89166667,8.61666667 -9.89166667,8.60833333 -9.9,8.60833333 -9.9,8.61666667</coordinates></LinearRing></outerBoundaryIs></Polygon><Polygon><outerBoundaryIs><LinearRing><coordinates>-8.8,8.61666667 -8.79166667,8.61666667 -8.79166667,8.625 -8.78333333,8.625 -8.78333333,8.61666667 -8.78333333,8.60833333 -8.79166667,8.60833333 -8.8,8.60833333 -8.8,8.61666667</coordinates></LinearRing></outerBoundaryIs></Polygon><Polygon><outerBoundaryIs><LinearRing><coordinates>-10.075,8.70833333 -10.06666667,8.70833333 -10.06666667,8.7 -10.075,8.7 -10.075,8.70833333</coordinates></LinearRing></outerBoundaryIs></Polygon><Polygon><outerBoundaryIs><LinearRing><coordinates>-11.15833333,8.74166667 -11.15833333,8.73333333 -11.16666667,8.73333333 -11.16666667,8.74166667 -11.16666667,8.75 -11.15833333,8.75 -11.15833333,8.74166667</coordinates></LinearRing></outerBoundaryIs></Polygon><Polygon><outerBoundaryIs><LinearRing><coordinates>-11.175,8.75833333 -11.16666667,8.75833333 -11.16666667,8.75 -11.175,8.75 -11.175,8.75833333</coordinates></LinearRing></outerBoundaryIs></Polygon><Polygon><outerBoundaryIs><LinearRing><coordinates>-10.98333333,8.725 -10.975,8.725 -10.975,8.71666667 -10.98333333,8.71666667 -10.98333333,8.725</coordinates></LinearRing></outerBoundaryIs></Polygon><Polygon><outerBoundaryIs><LinearRing><coordinates>-10.96666667,8.73333333 -10.96666667,8.725 -10.975,8.725 -10.975,8.73333333 -10.98333333,8.73333333 -10.98333333,8.74166667 -10.975,8.74166667 -10.96666667,8.74166667 -10.95833333,8.74166667 -10.95833333,8.73333333 -10.96666667,8.73333333</coordinates></LinearRing></outerBoundaryIs></Polygon><Polygon><outerBoundaryIs><LinearRing><coordinates>-10.06666667,8.69166667 -10.05833333,8.69166667 -10.05833333,8.68333333 -10.06666667,8.68333333 -10.06666667,8.69166667</coordinates></LinearRing></outerBoundaryIs></Polygon><Polygon><outerBoundaryIs><LinearRing><coordinates>-10.075,8.69166667 -10.075,8.68333333 -10.08333333,8.68333333 -10.08333333,8.69166667 -10.09166667,8.69166667 -10.09166667,8.7 -10.08333333,8.7 -10.075,8.7 -10.075,8.69166667</coordinates></LinearRing></outerBoundaryIs></Polygon><Polygon><outerBoundaryIs><LinearRing><coordinates>-8.8,8.53333333 -8.8,8.525 -8.80833333,8.525 -8.81666667,8.525 -8.81666667,8.53333333 -8.80833333,8.53333333 -8.80833333,8.54166667 -8.8,8.54166667 -8.79166667,8.54166667 -8.79166667,8.53333333 -8.8,8.53333333</coordinates></LinearRing></outerBoundaryIs></Polygon><Polygon><outerBoundaryIs><LinearRing><coordinates>-8.65,8.8 -8.64166667,8.8 -8.64166667,8.79166667 -8.65,8.79166667 -8.65,8.8</coordinates></LinearRing></outerBoundaryIs></Polygon><Polygon><outerBoundaryIs><LinearRing><coordinates>-11.18333333,8.83333333 -11.175,8.83333333 -11.175,8.825 -11.18333333,8.825 -11.18333333,8.83333333</coordinates></LinearRing></outerBoundaryIs></Polygon><Polygon><outerBoundaryIs><LinearRing><coordinates>-10.325,8.83333333 -10.31666667,8.83333333 -10.31666667,8.825 -10.325,8.825 -10.325,8.83333333</coordinates></LinearRing></outerBoundaryIs></Polygon><Polygon><outerBoundaryIs><LinearRing><coordinates>-11.175,8.825 -11.16666667,8.825 -11.16666667,8.81666667 -11.175,8.81666667 -11.175,8.825</coordinates></LinearRing></outerBoundaryIs></Polygon><Polygon><outerBoundaryIs><LinearRing><coordinates>-10.49166667,8.825 -10.48333333,8.825 -10.48333333,8.81666667 -10.49166667,8.81666667 -10.49166667,8.825</coordinates></LinearRing></outerBoundaryIs></Polygon><Polygon><outerBoundaryIs><LinearRing><coordinates>-10.21666667,8.825 -10.21666667,8.81666667 -10.225,8.81666667 -10.225,8.825 -10.225,8.83333333 -10.21666667,8.83333333 -10.21666667,8.825</coordinates></LinearRing></outerBoundaryIs></Polygon><Polygon><outerBoundaryIs><LinearRing><coordinates>-8.41666667,8.86666667 -8.41666667,8.85833333 -8.425,8.85833333 -8.425,8.86666667 -8.43333333,8.86666667 -8.43333333,8.875 -8.425,8.875 -8.425,8.88333333 -8.41666667,8.88333333 -8.41666667,8.875 -8.40833333,8.875 -8.40833333,8.86666667 -8.41666667,8.86666667</coordinates></LinearRing></outerBoundaryIs></Polygon><Polygon><outerBoundaryIs><LinearRing><coordinates>-8.89166667,8.85 -8.88333333,8.85 -8.88333333,8.84166667 -8.89166667,8.84166667 -8.89166667,8.85</coordinates></LinearRing></outerBoundaryIs></Polygon><Polygon><outerBoundaryIs><LinearRing><coordinates>-11.14166667,8.85 -11.13333333,8.85 -11.13333333,8.84166667 -11.14166667,8.84166667 -11.14166667,8.85</coordinates></LinearRing></outerBoundaryIs></Polygon><Polygon><outerBoundaryIs><LinearRing><coordinates>-11.08333333,8.84166667 -11.075,8.84166667 -11.075,8.83333333 -11.08333333,8.83333333 -11.08333333,8.84166667</coordinates></LinearRing></outerBoundaryIs></Polygon><Polygon><outerBoundaryIs><LinearRing><coordinates>-11.025,8.85 -11.01666667,8.85 -11.01666667,8.84166667 -11.025,8.84166667 -11.025,8.85</coordinates></LinearRing></outerBoundaryIs></Polygon><Polygon><outerBoundaryIs><LinearRing><coordinates>-8.25833333,8.93333333 -8.25,8.93333333 -8.25,8.925 -8.25833333,8.925 -8.25833333,8.93333333</coordinates></LinearRing></outerBoundaryIs></Polygon><Polygon><outerBoundaryIs><LinearRing><coordinates>-8.24166667,8.94166667 -8.23333333,8.94166667 -8.23333333,8.93333333 -8.24166667,8.93333333 -8.24166667,8.94166667</coordinates></LinearRing></outerBoundaryIs></Polygon><Polygon><outerBoundaryIs><LinearRing><coordinates>-8.64166667,8.95833333 -8.63333333,8.95833333 -8.63333333,8.95 -8.64166667,8.95 -8.64166667,8.95833333</coordinates></LinearRing></outerBoundaryIs></Polygon><Polygon><outerBoundaryIs><LinearRing><coordinates>-8.33333333,8.95833333 -8.325,8.95833333 -8.325,8.95 -8.33333333,8.95 -8.33333333,8.95833333</coordinates></LinearRing></outerBoundaryIs></Polygon><Polygon><outerBoundaryIs><LinearRing><coordinates>-11.225,8.96666667 -11.21666667,8.96666667 -11.21666667,8.95833333 -11.225,8.95833333 -11.23333333,8.95833333 -11.24166667,8.95833333 -11.25,8.95833333 -11.25,8.96666667 -11.25,8.975 -11.24166667,8.975 -11.24166667,8.96666667 -11.23333333,8.96666667 -11.225,8.96666667</coordinates></LinearRing></outerBoundaryIs></Polygon><Polygon><outerBoundaryIs><LinearRing><coordinates>-8.21666667,8.96666667 -8.20833333,8.96666667 -8.20833333,8.95833333 -8.21666667,8.95833333 -8.21666667,8.96666667</coordinates></LinearRing></outerBoundaryIs></Polygon><Polygon><outerBoundaryIs><LinearRing><coordinates>-10.9,8.96666667 -10.9,8.95833333 -10.90833333,8.95833333 -10.90833333,8.96666667 -10.90833333,8.975 -10.9,8.975 -10.9,8.96666667</coordinates></LinearRing></outerBoundaryIs></Polygon><Polygon><outerBoundaryIs><LinearRing><coordinates>-11.075,8.91666667 -11.06666667,8.91666667 -11.06666667,8.90833333 -11.075,8.90833333 -11.075,8.91666667</coordinates></LinearRing></outerBoundaryIs></Polygon><Polygon><outerBoundaryIs><LinearRing><coordinates>-11.06666667,8.925 -11.05833333,8.925 -11.05833333,8.91666667 -11.06666667,8.91666667 -11.06666667,8.925</coordinates></LinearRing></outerBoundaryIs></Polygon><Polygon><outerBoundaryIs><LinearRing><coordinates>-8.625,8.78333333 -8.61666667,8.78333333 -8.61666667,8.775 -8.625,8.775 -8.625,8.78333333</coordinates></LinearRing></outerBoundaryIs></Polygon><Polygon><outerBoundaryIs><LinearRing><coordinates>-10.86666667,8.775 -10.85833333,8.775 -10.85833333,8.76666667 -10.86666667,8.76666667 -10.86666667,8.775</coordinates></LinearRing></outerBoundaryIs></Polygon><Polygon><outerBoundaryIs><LinearRing><coordinates>-5.55,6.65833333 -5.54166667,6.65833333 -5.54166667,6.66666667 -5.53333333,6.66666667 -5.525,6.66666667 -5.525,6.65833333 -5.53333333,6.65833333 -5.53333333,6.65 -5.54166667,6.65 -5.55,6.65 -5.55,6.65833333</coordinates></LinearRing></outerBoundaryIs></Polygon><Polygon><outerBoundaryIs><LinearRing><coordinates>-3.31666667,6.66666667 -3.30833333,6.66666667 -3.30833333,6.65833333 -3.31666667,6.65833333 -3.31666667,6.66666667</coordinates></LinearRing></outerBoundaryIs></Polygon><Polygon><outerBoundaryIs><LinearRing><coordinates>-1.78333333,6.66666667 -1.775,6.66666667 -1.775,6.65833333 -1.78333333,6.65833333 -1.78333333,6.66666667</coordinates></LinearRing></outerBoundaryIs></Polygon><Polygon><outerBoundaryIs><LinearRing><coordinates>-1.89166667,6.68333333 -1.89166667,6.675 -1.9,6.675 -1.9,6.68333333 -1.9,6.69166667 -1.9,6.7 -1.89166667,6.7 -1.89166667,6.69166667 -1.88333333,6.69166667 -1.88333333,6.68333333 -1.89166667,6.68333333</coordinates></LinearRing></outerBoundaryIs></Polygon><Polygon><outerBoundaryIs><LinearRing><coordinates>-3.04166667,6.68333333 -3.04166667,6.675 -3.05,6.675 -3.05,6.68333333 -3.05,6.69166667 -3.04166667,6.69166667 -3.04166667,6.68333333</coordinates></LinearRing></outerBoundaryIs></Polygon><Polygon><outerBoundaryIs><LinearRing><coordinates>-11.225,9.025 -11.21666667,9.025 -11.20833333,9.025 -11.20833333,9.01666667 -11.21666667,9.01666667 -11.225,9.01666667 -11.23333333,9.01666667 -11.24166667,9.01666667 -11.24166667,9.025 -11.25,9.025 -11.25,9.03333333 -11.24166667,9.03333333 -11.23333333,9.03333333 -11.225,9.03333333 -11.225,9.025</coordinates></LinearRing></outerBoundaryIs></Polygon><Polygon><outerBoundaryIs><LinearRing><coordinates>-7.76666667,9.025 -7.75833333,9.025 -7.75833333,9.01666667 -7.76666667,9.01666667 -7.76666667,9.025</coordinates></LinearRing></outerBoundaryIs></Polygon><Polygon><outerBoundaryIs><LinearRing><coordinates>-8.01666667,9.03333333 -8.00833333,9.03333333 -8.00833333,9.025 -8.01666667,9.025 -8.01666667,9.03333333</coordinates></LinearRing></outerBoundaryIs></Polygon><Polygon><outerBoundaryIs><LinearRing><coordinates>-11.23333333,9.075 -11.225,9.075 -11.225,9.06666667 -11.23333333,9.06666667 -11.23333333,9.075</coordinates></LinearRing></outerBoundaryIs></Polygon><Polygon><outerBoundaryIs><LinearRing><coordinates>-7.675,9.075 -7.66666667,9.075 -7.66666667,9.06666667 -7.675,9.06666667 -7.675,9.075</coordinates></LinearRing></outerBoundaryIs></Polygon><Polygon><outerBoundaryIs><LinearRing><coordinates>-7.60833333,9.08333333 -7.6,9.08333333 -7.6,9.075 -7.60833333,9.075 -7.60833333,9.08333333</coordinates></LinearRing></outerBoundaryIs></Polygon><Polygon><outerBoundaryIs><LinearRing><coordinates>-10.8,9.05 -10.79166667,9.05 -10.79166667,9.04166667 -10.8,9.04166667 -10.8,9.05</coordinates></LinearRing></outerBoundaryIs></Polygon><Polygon><outerBoundaryIs><LinearRing><coordinates>-11.23333333,9.05833333 -11.225,9.05833333 -11.225,9.05 -11.23333333,9.05 -11.23333333,9.05833333</coordinates></LinearRing></outerBoundaryIs></Polygon><Polygon><outerBoundaryIs><LinearRing><coordinates>-10.84166667,9.05833333 -10.83333333,9.05833333 -10.83333333,9.05 -10.84166667,9.05 -10.84166667,9.05833333</coordinates></LinearRing></outerBoundaryIs></Polygon><Polygon><outerBoundaryIs><LinearRing><coordinates>-10.93333333,9.05833333 -10.925,9.05833333 -10.925,9.05 -10.93333333,9.05 -10.93333333,9.05833333</coordinates></LinearRing></outerBoundaryIs></Polygon><Polygon><outerBoundaryIs><LinearRing><coordinates>-7.80833333,9.06666667 -7.8,9.06666667 -7.8,9.05833333 -7.80833333,9.05833333 -7.80833333,9.06666667</coordinates></LinearRing></outerBoundaryIs></Polygon><Polygon><outerBoundaryIs><LinearRing><coordinates>-10.91666667,9.06666667 -10.90833333,9.06666667 -10.90833333,9.05833333 -10.91666667,9.05833333 -10.925,9.05833333 -10.925,9.06666667 -10.925,9.075 -10.91666667,9.075 -10.91666667,9.06666667</coordinates></LinearRing></outerBoundaryIs></Polygon><Polygon><outerBoundaryIs><LinearRing><coordinates>-7.425,9.125 -7.41666667,9.125 -7.41666667,9.11666667 -7.425,9.11666667 -7.425,9.125</coordinates></LinearRing></outerBoundaryIs></Polygon><Polygon><outerBoundaryIs><LinearRing><coordinates>-7.44166667,9.125 -7.43333333,9.125 -7.43333333,9.11666667 -7.44166667,9.11666667 -7.44166667,9.125</coordinates></LinearRing></outerBoundaryIs></Polygon><Polygon><outerBoundaryIs><LinearRing><coordinates>-7.43333333,9.15833333 -7.425,9.15833333 -7.425,9.15 -7.43333333,9.15 -7.43333333,9.15833333</coordinates></LinearRing></outerBoundaryIs></Polygon><Polygon><outerBoundaryIs><LinearRing><coordinates>-11.04166667,9.16666667 -11.03333333,9.16666667 -11.03333333,9.15833333 -11.04166667,9.15833333 -11.04166667,9.16666667</coordinates></LinearRing></outerBoundaryIs></Polygon><Polygon><outerBoundaryIs><LinearRing><coordinates>-7.55,9.13333333 -7.54166667,9.13333333 -7.54166667,9.125 -7.55,9.125 -7.55,9.13333333</coordinates></LinearRing></outerBoundaryIs></Polygon><Polygon><outerBoundaryIs><LinearRing><coordinates>-7.56666667,9.15 -7.55833333,9.15 -7.55833333,9.14166667 -7.56666667,9.14166667 -7.56666667,9.15</coordinates></LinearRing></outerBoundaryIs></Polygon><Polygon><outerBoundaryIs><LinearRing><coordinates>-7.7,9.09166667 -7.69166667,9.09166667 -7.69166667,9.08333333 -7.7,9.08333333 -7.7,9.09166667</coordinates></LinearRing></outerBoundaryIs></Polygon><Polygon><outerBoundaryIs><LinearRing><coordinates>-11.01666667,9.1 -11.01666667,9.09166667 -11.025,9.09166667 -11.025,9.1 -11.025,9.10833333 -11.01666667,9.10833333 -11.01666667,9.1</coordinates></LinearRing></outerBoundaryIs></Polygon><Polygon><outerBoundaryIs><LinearRing><coordinates>-7.39166667,9.20833333 -7.38333333,9.20833333 -7.38333333,9.2 -7.39166667,9.2 -7.39166667,9.20833333</coordinates></LinearRing></outerBoundaryIs></Polygon><Polygon><outerBoundaryIs><LinearRing><coordinates>-7.4,9.18333333 -7.4,9.175 -7.40833333,9.175 -7.40833333,9.18333333 -7.40833333,9.19166667 -7.4,9.19166667 -7.4,9.18333333</coordinates></LinearRing></outerBoundaryIs></Polygon><Polygon><outerBoundaryIs><LinearRing><coordinates>-11.325,9.2 -11.31666667,9.2 -11.30833333,9.2 -11.30833333,9.19166667 -11.31666667,9.19166667 -11.325,9.19166667 -11.325,9.2</coordinates></LinearRing></outerBoundaryIs></Polygon><Polygon><outerBoundaryIs><LinearRing><coordinates>-7.55833333,9.2 -7.55,9.2 -7.55,9.19166667 -7.55833333,9.19166667 -7.55833333,9.2</coordinates></LinearRing></outerBoundaryIs></Polygon><Polygon><outerBoundaryIs><LinearRing><coordinates>-7.65833333,9.20833333 -7.65,9.20833333 -7.65,9.2 -7.65833333,9.2 -7.65833333,9.20833333</coordinates></LinearRing></outerBoundaryIs></Polygon><Polygon><outerBoundaryIs><LinearRing><coordinates>-11.31666667,9.21666667 -11.30833333,9.21666667 -11.30833333,9.20833333 -11.31666667,9.20833333 -11.31666667,9.21666667</coordinates></LinearRing></outerBoundaryIs></Polygon><Polygon><outerBoundaryIs><LinearRing><coordinates>-7.48333333,9.21666667 -7.475,9.21666667 -7.475,9.20833333 -7.48333333,9.20833333 -7.49166667,9.20833333 -7.49166667,9.21666667 -7.48333333,9.21666667</coordinates></LinearRing></outerBoundaryIs></Polygon><Polygon><outerBoundaryIs><LinearRing><coordinates>-7.475,9.225 -7.46666667,9.225 -7.46666667,9.21666667 -7.475,9.21666667 -7.475,9.225</coordinates></LinearRing></outerBoundaryIs></Polygon><Polygon><outerBoundaryIs><LinearRing><coordinates>-11.09166667,9.225 -11.08333333,9.225 -11.08333333,9.21666667 -11.09166667,9.21666667 -11.09166667,9.225</coordinates></LinearRing></outerBoundaryIs></Polygon><Polygon><outerBoundaryIs><LinearRing><coordinates>-11.35,9.28333333 -11.34166667,9.28333333 -11.34166667,9.275 -11.35,9.275 -11.35,9.28333333</coordinates></LinearRing></outerBoundaryIs></Polygon><Polygon><outerBoundaryIs><LinearRing><coordinates>-7.325,9.30833333 -7.31666667,9.30833333 -7.31666667,9.3 -7.325,9.3 -7.325,9.30833333</coordinates></LinearRing></outerBoundaryIs></Polygon><Polygon><outerBoundaryIs><LinearRing><coordinates>-7.425,9.18333333 -7.41666667,9.18333333 -7.41666667,9.175 -7.425,9.175 -7.425,9.18333333</coordinates></LinearRing></outerBoundaryIs></Polygon><Polygon><outerBoundaryIs><LinearRing><coordinates>-7.71666667,9.18333333 -7.70833333,9.18333333 -7.70833333,9.175 -7.71666667,9.175 -7.71666667,9.18333333</coordinates></LinearRing></outerBoundaryIs></Polygon><Polygon><outerBoundaryIs><LinearRing><coordinates>-7.45833333,9.19166667 -7.45,9.19166667 -7.45,9.18333333 -7.45833333,9.18333333 -7.45833333,9.19166667</coordinates></LinearRing></outerBoundaryIs></Polygon><Polygon><outerBoundaryIs><LinearRing><coordinates>-11.30833333,9.19166667 -11.3,9.19166667 -11.3,9.18333333 -11.30833333,9.18333333 -11.30833333,9.19166667</coordinates></LinearRing></outerBoundaryIs></Polygon><Polygon><outerBoundaryIs><LinearRing><coordinates>-7.425,9.35 -7.41666667,9.35 -7.41666667,9.34166667 -7.425,9.34166667 -7.425,9.35</coordinates></LinearRing></outerBoundaryIs></Polygon><Polygon><outerBoundaryIs><LinearRing><coordinates>-7.73333333,9.38333333 -7.725,9.38333333 -7.725,9.375 -7.73333333,9.375 -7.73333333,9.38333333</coordinates></LinearRing></outerBoundaryIs></Polygon><Polygon><outerBoundaryIs><LinearRing><coordinates>-7.66666667,9.375 -7.65833333,9.375 -7.65833333,9.36666667 -7.66666667,9.36666667 -7.66666667,9.375</coordinates></LinearRing></outerBoundaryIs></Polygon><Polygon><outerBoundaryIs><LinearRing><coordinates>-11.30833333,9.41666667 -11.3,9.41666667 -11.3,9.40833333 -11.30833333,9.40833333 -11.30833333,9.41666667</coordinates></LinearRing></outerBoundaryIs></Polygon><Polygon><outerBoundaryIs><LinearRing><coordinates>-7.31666667,9.55 -7.30833333,9.55 -7.30833333,9.54166667 -7.31666667,9.54166667 -7.31666667,9.55</coordinates></LinearRing></outerBoundaryIs></Polygon><Polygon><outerBoundaryIs><LinearRing><coordinates>-7.33333333,9.33333333 -7.325,9.33333333 -7.325,9.325 -7.33333333,9.325 -7.33333333,9.33333333</coordinates></LinearRing></outerBoundaryIs></Polygon><Polygon><outerBoundaryIs><LinearRing><coordinates>-7.41666667,9.33333333 -7.40833333,9.33333333 -7.40833333,9.325 -7.41666667,9.325 -7.41666667,9.33333333</coordinates></LinearRing></outerBoundaryIs></Polygon><Polygon><outerBoundaryIs><LinearRing><coordinates>-7.33333333,9.31666667 -7.33333333,9.30833333 -7.34166667,9.30833333 -7.34166667,9.31666667 -7.35,9.31666667 -7.35,9.325 -7.34166667,9.325 -7.33333333,9.325 -7.33333333,9.31666667</coordinates></LinearRing></outerBoundaryIs></Polygon><Polygon><outerBoundaryIs><LinearRing><coordinates>-7.3,9.31666667 -7.3,9.30833333 -7.30833333,9.30833333 -7.31666667,9.30833333 -7.31666667,9.31666667 -7.325,9.31666667 -7.325,9.325 -7.31666667,9.325 -7.30833333,9.325 -7.30833333,9.33333333 -7.3,9.33333333 -7.3,9.325 -7.29166667,9.325 -7.29166667,9.31666667 -7.3,9.31666667</coordinates></LinearRing></outerBoundaryIs></Polygon><Polygon><outerBoundaryIs><LinearRing><coordinates>-7.75833333,9.0 -7.75,9.0 -7.75,8.99166667 -7.75833333,8.99166667 -7.75833333,9.0</coordinates></LinearRing></outerBoundaryIs></Polygon><Polygon><outerBoundaryIs><LinearRing><coordinates>-11.25833333,8.98333333 -11.25,8.98333333 -11.25,8.975 -11.25833333,8.975 -11.26666667,8.975 -11.26666667,8.98333333 -11.26666667,8.99166667 -11.26666667,9.0 -11.26666667,9.00833333 -11.26666667,9.01666667 -11.26666667,9.025 -11.26666667,9.03333333 -11.25833333,9.03333333 -11.25833333,9.025 -11.25,9.025 -11.25,9.01666667 -11.24166667,9.01666667 -11.24166667,9.00833333 -11.24166667,9.0 -11.25,9.0 -11.25,8.99166667 -11.25833333,8.99166667 -11.25833333,8.98333333</coordinates></LinearRing></outerBoundaryIs></Polygon><Polygon><outerBoundaryIs><LinearRing><coordinates>-7.75,9.01666667 -7.74166667,9.01666667 -7.74166667,9.00833333 -7.75,9.00833333 -7.75,9.01666667</coordinates></LinearRing></outerBoundaryIs></Polygon><Polygon><outerBoundaryIs><LinearRing><coordinates>-5.925,6.35 -5.91666667,6.35 -5.91666667,6.34166667 -5.925,6.34166667 -5.93333333,6.34166667 -5.93333333,6.35 -5.925,6.35</coordinates></LinearRing></outerBoundaryIs></Polygon><Polygon><outerBoundaryIs><LinearRing><coordinates>-4.54166667,5.19166667 -4.54166667,5.18333333 -4.55,5.18333333 -4.55833333,5.18333333 -4.56666667,5.18333333 -4.575,5.18333333 -4.58333333,5.18333333 -4.59166667,5.18333333 -4.6,5.18333333 -4.60833333,5.18333333 -4.60833333,5.175 -4.61666667,5.175 -4.625,5.175 -4.63333333,5.175 -4.64166667,5.175 -4.65,5.175 -4.65833333,5.175 -4.66666667,5.175 -4.66666667,5.16666667 -4.675,5.16666667 -4.68333333,5.16666667 -4.69166667,5.16666667 -4.7,5.16666667 -4.70833333,5.16666667 -4.70833333,5.15833333 -4.71666667,5.15833333 -4.725,5.15833333 -4.73333333,5.15833333 -4.74166667,5.15833333 -4.75,5.15833333 -4.75833333,5.15833333 -4.75833333,5.15 -4.76666667,5.15 -4.775,5.15 -4.78333333,5.15 -4.79166667,5.15 -4.8,5.15 -4.80833333,5.15 -4.81666667,5.15 -4.825,5.15 -4.83333333,5.15 -4.84166667,5.15 -4.85,5.15 -4.85833333,5.15 -4.85833333,5.14166667 -4.86666667,5.14166667 -4.875,5.14166667 -4.88333333,5.14166667 -4.89166667,5.14166667 -4.9,5.14166667 -4.90833333,5.14166667 -4.91666667,5.14166667 -4.925,5.14166667 -4.93333333,5.14166667 -4.94166667,5.14166667 -4.95,5.14166667 -4.95833333,5.14166667 -4.96666667,5.14166667 -4.975,5.14166667 -4.98333333,5.14166667 -4.99166667,5.14166667 -4.99166667,5.13333333 -5.0,5.13333333 -5.00833333,5.13333333 -5.01666667,5.13333333 -5.025,5.13333333 -5.03333333,5.13333333 -5.04166667,5.13333333 -5.05,5.13333333 -5.05833333,5.13333333 -5.06666667,5.13333333 -5.075,5.13333333 -5.08333333,5.13333333 -5.09166667,5.13333333 -5.1,5.13333333 -5.10833333,5.13333333 -5.11666667,5.13333333 -5.11666667,5.125 -5.125,5.125 -5.13333333,5.125 -5.14166667,5.125 -5.15,5.125 -5.15833333,5.125 -5.16666667,5.125 -5.175,5.125 -5.18333333,5.125 -5.19166667,5.125 -5.2,5.125 -5.20833333,5.125 -5.21666667,5.125 -5.225,5.125 -5.225,5.11666667 -5.23333333,5.11666667 -5.24166667,5.11666667 -5.25,5.11666667 -5.25833333,5.11666667 -5.26666667,5.11666667 -5.275,5.11666667 -5.28333333,5.11666667 -5.29166667,5.11666667 -5.3,5.11666667 -5.30833333,5.11666667 -5.31666667,5.11666667 -5.31666667,5.10833333 -5.325,5.10833333 -5.33333333,5.10833333 -5.34166667,5.10833333 -5.35,5.10833333 -5.35833333,5.10833333 -5.36666667,5.10833333 -5.375,5.10833333 -5.38333333,5.10833333 -5.39166667,5.10833333 -5.39166667,5.1 -5.4,5.1 -5.40833333,5.1 -5.41666667,5.1 -5.425,5.1 -5.43333333,5.1 -5.44166667,5.1 -5.45,5.1 -5.45833333,5.1 -5.45833333,5.09166667 -5.46666667,5.09166667 -5.475,5.09166667 -5.48333333,5.09166667 -5.49166667,5.09166667 -5.5,5.09166667 -5.50833333,5.09166667 -5.51666667,5.09166667 -5.525,5.09166667 -5.525,5.08333333 -5.53333333,5.08333333 -5.54166667,5.08333333 -5.55,5.08333333 -5.55833333,5.08333333 -5.56666667,5.08333333 -5.56666667,5.09166667 -5.575,5.09166667 -5.575,5.08333333 -5.58333333,5.08333333 -5.58333333,5.075 -5.59166667,5.075 -5.6,5.075 -5.60833333,5.075 -5.61666667,5.075 -5.625,5.075 -5.625,5.06666667 -5.63333333,5.06666667 -5.64166667,5.06666667 -5.65,5.06666667 -5.65833333,5.06666667 -5.66666667,5.06666667 -5.675,5.06666667 -5.68333333,5.06666667 -5.68333333,5.05833333 -5.69166667,5.05833333 -5.7,5.05833333 -5.70833333,5.05833333 -5.71666667,5.05833333 -5.725,5.05833333 -5.73333333,5.05833333 -5.74166667,5.05833333 -5.74166667,5.05 -5.75,5.05 -5.75833333,5.05 -5.76666667,5.05 -5.775,5.05 -5.78333333,5.05 -5.79166667,5.05 -5.8,5.05 -5.8,5.04166667 -5.80833333,5.04166667 -5.81666667,5.04166667 -5.825,5.04166667 -5.83333333,5.04166667 -5.84166667,5.04166667 -5.84166667,5.03333333 -5.85,5.03333333 -5.85833333,5.03333333 -5.86666667,5.03333333 -5.86666667,5.025 -5.875,5.025 -5.88333333,5.025 -5.89166667,5.025 -5.89166667,5.01666667 -5.9,5.01666667 -5.90833333,5.01666667 -5.91666667,5.01666667 -5.91666667,5.00833333 -5.925,5.00833333 -5.93333333,5.00833333 -5.93333333,5.0 -5.94166667,5.0 -5.95,5.0 -5.95833333,5.0 -5.96666667,5.0 -5.96666667,4.99166667 -5.975,4.99166667 -5.975,4.98333333 -5.98333333,4.98333333 -5.99166667,4.98333333 -6.0,4.98333333 -6.0,4.975 -6.00833333,4.975 -6.01666667,4.975 -6.025,4.975 -6.025,4.96666667 -6.03333333,4.96666667 -6.04166667,4.96666667 -6.05,4.96666667 -6.05833333,4.96666667 -6.06666667,4.96666667 -6.06666667,4.975 -6.075,4.975 -6.075,4.96666667 -6.08333333,4.96666667 -6.08333333,4.95833333 -6.08333333,4.95 -6.08333333,4.94166667 -6.09166667,4.94166667 -6.1,4.94166667 -6.1,4.93333333 -6.10833333,4.93333333 -6.10833333,4.925 -6.11666667,4.925 -6.125,4.925 -6.13333333,4.925 -6.13333333,4.91666667 -6.14166667,4.91666667 -6.15,4.91666667 -6.15,4.90833333 -6.15833333,4.90833333 -6.16666667,4.90833333 -6.16666667,4.9 -6.175,4.9 -6.18333333,4.9 -6.18333333,4.89166667 -6.19166667,4.89166667 -6.19166667,4.88333333 -6.2,4.88333333 -6.20833333,4.88333333 -6.21666667,4.88333333 -6.225,4.88333333 -6.225,4.875 -6.23333333,4.875 -6.23333333,4.86666667 -6.24166667,4.86666667 -6.25,4.86666667 -6.25833333,4.86666667 -6.26666667,4.86666667 -6.26666667,4.85833333 -6.275,4.85833333 -6.28333333,4.85833333 -6.28333333,4.85 -6.29166667,4.85 -6.3,4.85 -6.30833333,4.85 -6.31666667,4.85 -6.31666667,4.84166667 -6.325,4.84166667 -6.33333333,4.84166667 -6.34166667,4.84166667 -6.34166667,4.83333333 -6.35,4.83333333 -6.35833333,4.83333333 -6.36666667,4.83333333 -6.36666667,4.825 -6.375,4.825 -6.38333333,4.825 -6.39166667,4.825 -6.4,4.825 -6.4,4.81666667 -6.40833333,4.81666667 -6.41666667,4.81666667 -6.425,4.81666667 -6.43333333,4.81666667 -6.43333333,4.80833333 -6.44166667,4.80833333 -6.44166667,4.8 -6.44166667,4.79166667 -6.45,4.79166667 -6.45833333,4.79166667 -6.46666667,4.79166667 -6.46666667,4.78333333 -6.475,4.78333333 -6.48333333,4.78333333 -6.49166667,4.78333333 -6.5,4.78333333 -6.50833333,4.78333333 -6.50833333,4.775 -6.51666667,4.775 -6.525,4.775 -6.53333333,4.775 -6.54166667,4.775 -6.55,4.775 -6.55833333,4.775 -6.55833333,4.76666667 -6.56666667,4.76666667 -6.575,4.76666667 -6.58333333,4.76666667 -6.59166667,4.76666667 -6.59166667,4.75833333 -6.6,4.75833333 -6.6,4.75 -6.60833333,4.75 -6.60833333,4.74166667 -6.61666667,4.74166667 -6.61666667,4.73333333 -6.625,4.73333333 -6.625,4.725 -6.63333333,4.725 -6.64166667,4.725 -6.65,4.725 -6.65,4.71666667 -6.65833333,4.71666667 -6.65833333,4.725 -6.66666667,4.725 -6.66666667,4.71666667 -6.675,4.71666667 -6.68333333,4.71666667 -6.69166667,4.71666667 -6.69166667,4.70833333 -6.7,4.70833333 -6.7,4.7 -6.70833333,4.7 -6.70833333,4.69166667 -6.71666667,4.69166667 -6.725,4.69166667 -6.73333333,4.69166667 -6.74166667,4.69166667 -6.75,4.69166667 -6.75833333,4.69166667 -6.76666667,4.69166667 -6.775,4.69166667 -6.78333333,4.69166667 -6.78333333,4.68333333 -6.79166667,4.68333333 -6.8,4.68333333 -6.80833333,4.68333333 -6.81666667,4.68333333 -6.825,4.68333333 -6.83333333,4.68333333 -6.83333333,4.675 -6.84166667,4.675 -6.85,4.675 -6.85833333,4.675 -6.86666667,4.675 -6.875,4.675 -6.875,4.66666667 -6.88333333,4.66666667 -6.89166667,4.66666667 -6.9,4.66666667 -6.90833333,4.66666667 -6.91666667,4.66666667 -6.91666667,4.65833333 -6.925,4.65833333 -6.925,4.65 -6.91666667,4.65 -6.91666667,4.64166667 -6.925,4.64166667 -6.925,4.63333333 -6.93333333,4.63333333 -6.94166667,4.63333333 -6.94166667,4.625 -6.95,4.625 -6.95833333,4.625 -6.95833333,4.61666667 -6.96666667,4.61666667 -6.96666667,4.60833333 -6.975,4.60833333 -6.975,4.6 -6.98333333,4.6 -6.98333333,4.59166667 -6.99166667,4.59166667 -7.0,4.59166667 -7.0,4.58333333 -7.00833333,4.58333333 -7.00833333,4.575 -7.01666667,4.575 -7.01666667,4.56666667 -7.025,4.56666667 -7.025,4.55833333 -7.03333333,4.55833333 -7.03333333,4.55 -7.04166667,4.55 -7.04166667,4.54166667 -7.05,4.54166667 -7.05833333,4.54166667 -7.06666667,4.54166667 -7.06666667,4.53333333 -7.075,4.53333333 -7.08333333,4.53333333 -7.09166667,4.53333333 -7.1,4.53333333 -7.10833333,4.53333333 -7.11666667,4.53333333 -7.125,4.53333333 -7.13333333,4.53333333 -7.13333333,4.525 -7.14166667,4.525 -7.15,4.525 -7.15833333,4.525 -7.16666667,4.525 -7.175,4.525 -7.18333333,4.525 -7.18333333,4.51666667 -7.19166667,4.51666667 -7.19166667,4.50833333 -7.2,4.50833333 -7.20833333,4.50833333 -7.21666667,4.50833333 -7.21666667,4.5 -7.225,4.5 -7.23333333,4.5 -7.23333333,4.49166667 -7.24166667,4.49166667 -7.24166667,4.48333333 -7.24166667,4.475 -7.25,4.475 -7.25,4.46666667 -7.25833333,4.46666667 -7.26666667,4.46666667 -7.26666667,4.45833333 -7.275,4.45833333 -7.28333333,4.45833333 -7.29166667,4.45833333 -7.3,4.45833333 -7.3,4.45 -7.30833333,4.45 -7.30833333,4.44166667 -7.31666667,4.44166667 -7.31666667,4.43333333 -7.325,4.43333333 -7.325,4.425 -7.33333333,4.425 -7.34166667,4.425 -7.34166667,4.41666667 -7.35,4.41666667 -7.35833333,4.41666667 -7.35833333,4.40833333 -7.36666667,4.40833333 -7.36666667,4.4 -7.375,4.4 -7.38333333,4.4 -7.39166667,4.4 -7.39166667,4.39166667 -7.4,4.39166667 -7.4,4.38333333 -7.40833333,4.38333333 -7.41666667,4.38333333 -7.41666667,4.375 -7.425,4.375 -7.43333333,4.375 -7.44166667,4.375 -7.45,4.375 -7.45,4.36666667 -7.45833333,4.36666667 -7.46666667,4.36666667 -7.475,4.36666667 -7.48333333,4.36666667 -7.49166667,4.36666667 -7.49166667,4.35833333 -7.5,4.35833333 -7.5,4.36666667 -7.50833333,4.36666667 -7.50833333,4.35833333 -7.51666667,4.35833333 -7.525,4.35833333 -7.525,4.36666667 -7.53333333,4.36666667 -7.54166667,4.36666667 -7.55,4.36666667 -7.55833333,4.36666667 -7.55833333,4.35833333 -7.56666667,4.35833333 -7.575,4.35833333 -7.58333333,4.35833333 -7.59166667,4.35833333 -7.6,4.35833333 -7.60833333,4.35833333 -7.61666667,4.35833333 -7.625,4.35833333 -7.625,4.36666667 -7.63333333,4.36666667 -7.64166667,4.36666667 -7.65,4.36666667 -7.65833333,4.36666667 -7.66666667,4.36666667 -7.675,4.36666667 -7.68333333,4.36666667 -7.69166667,4.36666667 -7.7,4.36666667 -7.7,4.375 -7.70833333,4.375 -7.71666667,4.375 -7.71666667,4.38333333 -7.71666667,4.39166667 -7.725,4.39166667 -7.725,4.38333333 -7.73333333,4.38333333 -7.74166667,4.38333333 -7.75,4.38333333 -7.75833333,4.38333333 -7.75833333,4.39166667 -7.76666667,4.39166667 -7.775,4.39166667 -7.78333333,4.39166667 -7.78333333,4.4 -7.78333333,4.40833333 -7.79166667,4.40833333 -7.8,4.40833333 -7.8,4.41666667 -7.80833333,4.41666667 -7.81666667,4.41666667 -7.825,4.41666667 -7.825,4.425 -7.81666667,4.425 -7.81666667,4.43333333 -7.81666667,4.44166667 -7.81666667,4.45 -7.825,4.45 -7.825,4.45833333 -7.83333333,4.45833333 -7.83333333,4.46666667 -7.84166667,4.46666667 -7.85,4.46666667 -7.85833333,4.46666667 -7.85833333,4.475 -7.86666667,4.475 -7.875,4.475 -7.88333333,4.475 -7.88333333,4.48333333 -7.89166667,4.48333333 -7.9,4.48333333 -7.90833333,4.48333333 -7.90833333,4.49166667 -7.91666667,4.49166667 -7.925,4.49166667 -7.93333333,4.49166667 -7.93333333,4.5 -7.93333333,4.50833333 -7.94166667,4.50833333 -7.95,4.50833333 -7.95833333,4.50833333 -7.95833333,4.51666667 -7.96666667,4.51666667 -7.975,4.51666667 -7.98333333,4.51666667 -7.99166667,4.51666667 -7.99166667,4.525 -8.0,4.525 -8.00833333,4.525 -8.01666667,4.525 -8.025,4.525 -8.025,4.53333333 -8.03333333,4.53333333 -8.04166667,4.53333333 -8.05,4.53333333 -8.05,4.54166667 -8.05833333,4.54166667 -8.05833333,4.53333333 -8.06666667,4.53333333 -8.06666667,4.54166667 -8.075,4.54166667 -8.08333333,4.54166667 -8.09166667,4.54166667 -8.1,4.54166667 -8.1,4.55 -8.10833333,4.55 -8.11666667,4.55 -8.125,4.55 -8.13333333,4.55 -8.14166667,4.55 -8.14166667,4.55833333 -8.15,4.55833333 -8.15833333,4.55833333 -8.16666667,4.55833333 -8.175,4.55833333 -8.18333333,4.55833333 -8.19166667,4.55833333 -8.2,4.55833333 -8.20833333,4.55833333 -8.20833333,4.56666667 -8.21666667,4.56666667 -8.225,4.56666667 -8.23333333,4.56666667 -8.23333333,4.575 -8.24166667,4.575 -8.25,4.575 -8.25,4.58333333 -8.25833333,4.58333333 -8.25833333,4.59166667 -8.26666667,4.59166667 -8.275,4.59166667 -8.275,4.6 -8.28333333,4.6 -8.28333333,4.60833333 -8.29166667,4.60833333 -8.29166667,4.61666667 -8.3,4.61666667 -8.3,4.625 -8.30833333,4.625 -8.31666667,4.625 -8.31666667,4.63333333 -8.325,4.63333333 -8.33333333,4.63333333 -8.34166667,4.63333333 -8.34166667,4.64166667 -8.35,4.64166667 -8.35833333,4.64166667 -8.36666667,4.64166667 -8.36666667,4.65 -8.375,4.65 -8.38333333,4.65 -8.39166667,4.65 -8.39166667,4.65833333 -8.4,4.65833333 -8.40833333,4.65833333 -8.41666667,4.65833333 -8.41666667,4.66666667 -8.425,4.66666667 -8.43333333,4.66666667 -8.43333333,4.675 -8.44166667,4.675 -8.44166667,4.68333333 -8.45,4.68333333 -8.45,4.69166667 -8.45833333,4.69166667 -8.46666667,4.69166667 -8.46666667,4.7 -8.46666667,4.70833333 -8.475,4.70833333 -8.48333333,4.70833333 -8.48333333,4.71666667 -8.49166667,4.71666667 -8.5,4.71666667 -8.5,4.725 -8.50833333,4.725 -8.50833333,4.73333333 -8.51666667,4.73333333 -8.525,4.73333333 -8.525,4.74166667 -8.53333333,4.74166667 -8.53333333,4.75 -8.54166667,4.75 -8.55,4.75 -8.55,4.75833333 -8.55833333,4.75833333 -8.56666667,4.75833333 -8.575,4.75833333 -8.575,4.76666667 -8.58333333,4.76666667 -8.59166667,4.76666667 -8.59166667,4.775 -8.6,4.775 -8.6,4.78333333 -8.60833333,4.78333333 -8.61666667,4.78333333 -8.625,4.78333333 -8.625,4.79166667 -8.63333333,4.79166667 -8.64166667,4.79166667 -8.65,4.79166667 -8.65,4.8 -8.65833333,4.8 -8.66666667,4.8 -8.675,4.8 -8.675,4.80833333 -8.68333333,4.80833333 -8.69166667,4.80833333 -8.7,4.80833333 -8.70833333,4.80833333 -8.70833333,4.81666667 -8.71666667,4.81666667 -8.71666667,4.825 -8.725,4.825 -8.725,4.83333333 -8.73333333,4.83333333 -8.74166667,4.83333333 -8.74166667,4.84166667 -8.75,4.84166667 -8.75833333,4.84166667 -8.76666667,4.84166667 -8.76666667,4.85 -8.775,4.85 -8.78333333,4.85 -8.78333333,4.85833333 -8.79166667,4.85833333 -8.79166667,4.86666667 -8.8,4.86666667 -8.8,4.875 -8.80833333,4.875 -8.80833333,4.88333333 -8.81666667,4.88333333 -8.81666667,4.89166667 -8.825,4.89166667 -8.83333333,4.89166667 -8.84166667,4.89166667 -8.84166667,4.9 -8.84166667,4.90833333 -8.85,4.90833333 -8.85,4.91666667 -8.85833333,4.91666667 -8.85833333,4.925 -8.86666667,4.925 -8.875,4.925 -8.875,4.93333333 -8.88333333,4.93333333 -8.89166667,4.93333333 -8.89166667,4.94166667 -8.9,4.94166667 -8.90833333,4.94166667 -8.90833333,4.95 -8.91666667,4.95 -8.925,4.95 -8.93333333,4.95 -8.93333333,4.95833333 -8.94166667,4.95833333 -8.95,4.95833333 -8.95833333,4.95833333 -8.95833333,4.96666667 -8.96666667,4.96666667 -8.975,4.96666667 -8.98333333,4.96666667 -8.99166667,4.96666667 -8.99166667,4.975 -9.0,4.975 -9.00833333,4.975 -9.01666667,4.975 -9.025,4.975 -9.025,4.98333333 -9.03333333,4.98333333 -9.03333333,4.99166667 -9.03333333,5.0 -9.025,5.0 -9.025,5.00833333 -9.03333333,5.00833333 -9.04166667,5.00833333 -9.04166667,5.01666667 -9.05,5.01666667 -9.05,5.025 -9.05833333,5.025 -9.06666667,5.025 -9.075,5.025 -9.075,5.03333333 -9.08333333,5.03333333 -9.09166667,5.03333333 -9.09166667,5.04166667 -9.1,5.04166667 -9.10833333,5.04166667 -9.11666667,5.04166667 -9.11666667,5.05 -9.11666667,5.05833333 -9.125,5.05833333 -9.125,5.06666667 -9.13333333,5.06666667 -9.13333333,5.075 -9.14166667,5.075 -9.15,5.075 -9.15833333,5.075 -9.15833333,5.08333333 -9.16666667,5.08333333 -9.175,5.08333333 -9.175,5.09166667 -9.18333333,5.09166667 -9.18333333,5.1 -9.19166667,5.1 -9.19166667,5.10833333 -9.2,5.10833333 -9.2,5.11666667 -9.20833333,5.11666667 -9.21666667,5.11666667 -9.21666667,5.125 -9.225,5.125 -9.23333333,5.125 -9.23333333,5.13333333 -9.24166667,5.13333333 -9.25,5.13333333 -9.25833333,5.13333333 -9.25833333,5.14166667 -9.26666667,5.14166667 -9.275,5.14166667 -9.28333333,5.14166667 -9.28333333,5.15 -9.28333333,5.15833333 -9.275,5.15833333 -9.275,5.16666667 -9.28333333,5.16666667 -9.28333333,5.175 -9.29166667,5.175 -9.29166667,5.18333333 -9.3,5.18333333 -9.3,5.19166667 -9.30833333,5.19166667 -9.31666667,5.19166667 -9.31666667,5.2 -9.325,5.2 -9.33333333,5.2 -9.33333333,5.20833333 -9.34166667,5.20833333 -9.34166667,5.21666667 -9.35,5.21666667 -9.35833333,5.21666667 -9.35833333,5.225 -9.36666667,5.225 -9.36666667,5.23333333 -9.36666667,5.24166667 -9.375,5.24166667 -9.38333333,5.24166667 -9.38333333,5.25 -9.39166667,5.25 -9.39166667,5.25833333 -9.4,5.25833333 -9.40833333,5.25833333 -9.40833333,5.26666667 -9.41666667,5.26666667 -9.41666667,5.275 -9.425,5.275 -9.425,5.28333333 -9.43333333,5.28333333 -9.43333333,5.29166667 -9.44166667,5.29166667 -9.44166667,5.3 -9.45,5.3 -9.45,5.30833333 -9.45833333,5.30833333 -9.45833333,5.31666667 -9.45833333,5.325 -9.46666667,5.325 -9.46666667,5.33333333 -9.475,5.33333333 -9.475,5.34166667 -9.48333333,5.34166667 -9.48333333,5.35 -9.48333333,5.35833333 -9.48333333,5.36666667 -9.48333333,5.375 -9.49166667,5.375 -9.49166667,5.38333333 -9.5,5.38333333 -9.5,5.39166667 -9.50833333,5.39166667 -9.51666667,5.39166667 -9.51666667,5.4 -9.525,5.4 -9.525,5.40833333 -9.53333333,5.40833333 -9.54166667,5.40833333 -9.54166667,5.41666667 -9.55,5.41666667 -9.55,5.425 -9.55833333,5.425 -9.56666667,5.425 -9.575,5.425 -9.58333333,5.425 -9.58333333,5.43333333 -9.58333333,5.44166667 -9.575,5.44166667 -9.575,5.43333333 -9.56666667,5.43333333 -9.55833333,5.43333333 -9.55833333,5.44166667 -9.55,5.44166667 -9.55,5.45 -9.55,5.45833333 -9.54166667,5.45833333 -9.54166667,5.46666667 -9.55,5.46666667 -9.55,5.475 -9.55,5.48333333 -9.55,5.49166667 -9.55833333,5.49166667 -9.55833333,5.48333333 -9.56666667,5.48333333 -9.56666667,5.49166667 -9.575,5.49166667 -9.58333333,5.49166667 -9.58333333,5.48333333 -9.58333333,5.475 -9.59166667,5.475 -9.6,5.475 -9.6,5.48333333 -9.60833333,5.48333333 -9.60833333,5.49166667 -9.61666667,5.49166667 -9.625,5.49166667 -9.625,5.5 -9.63333333,5.5 -9.63333333,5.50833333 -9.64166667,5.50833333 -9.65,5.50833333 -9.65,5.51666667 -9.65833333,5.51666667 -9.65833333,5.525 -9.66666667,5.525 -9.675,5.525 -9.675,5.53333333 -9.68333333,5.53333333 -9.68333333,5.54166667 -9.69166667,5.54166667 -9.69166667,5.55 -9.7,5.55 -9.70833333,5.55 -9.70833333,5.55833333 -9.71666667,5.55833333 -9.71666667,5.56666667 -9.725,5.56666667 -9.725,5.575 -9.725,5.58333333 -9.71666667,5.58333333 -9.71666667,5.59166667 -9.71666667,5.6 -9.70833333,5.6 -9.70833333,5.60833333 -9.71666667,5.60833333 -9.725,5.60833333 -9.725,5.61666667 -9.71666667,5.61666667 -9.70833333,5.61666667 -9.70833333,5.625 -9.70833333,5.63333333 -9.7,5.63333333 -9.7,5.64166667 -9.69166667,5.64166667 -9.69166667,5.65 -9.68333333,5.65 -9.675,5.65 -9.675,5.64166667 -9.66666667,5.64166667 -9.66666667,5.65 -9.66666667,5.65833333 -9.65833333,5.65833333 -9.65833333,5.65 -9.65,5.65 -9.65,5.65833333 -9.65,5.66666667 -9.64166667,5.66666667 -9.63333333,5.66666667 -9.63333333,5.675 -9.64166667,5.675 -9.64166667,5.68333333 -9.63333333,5.68333333 -9.63333333,5.69166667 -9.625,5.69166667 -9.61666667,5.69166667 -9.60833333,5.69166667 -9.60833333,5.7 -9.6,5.7 -9.6,5.70833333 -9.59166667,5.70833333 -9.59166667,5.71666667 -9.58333333,5.71666667 -9.58333333,5.725 -9.575,5.725 -9.575,5.73333333 -9.56666667,5.73333333 -9.56666667,5.74166667 -9.56666667,5.75 -9.55833333,5.75 -9.55833333,5.75833333 -9.55,5.75833333 -9.55,5.76666667 -9.54166667,5.76666667 -9.53333333,5.76666667 -9.53333333,5.75833333 -9.525,5.75833333 -9.525,5.76666667 -9.525,5.775 -9.51666667,5.775 -9.51666667,5.78333333 -9.51666667,5.79166667 -9.50833333,5.79166667 -9.50833333,5.8 -9.5,5.8 -9.49166667,5.8 -9.48333333,5.8 -9.48333333,5.80833333 -9.475,5.80833333 -9.475,5.81666667 -9.48333333,5.81666667 -9.48333333,5.825 -9.475,5.825 -9.475,5.83333333 -9.46666667,5.83333333 -9.45833333,5.83333333 -9.45,5.83333333 -9.45,5.84166667 -9.45,5.85 -9.45833333,5.85 -9.46666667,5.85 -9.46666667,5.85833333 -9.45833333,5.85833333 -9.45,5.85833333 -9.45,5.86666667 -9.44166667,5.86666667 -9.43333333,5.86666667 -9.425,5.86666667 -9.425,5.875 -9.41666667,5.875 -9.41666667,5.88333333 -9.40833333,5.88333333 -9.4,5.88333333 -9.4,5.89166667 -9.39166667,5.89166667 -9.39166667,5.88333333 -9.38333333,5.88333333 -9.38333333,5.89166667 -9.38333333,5.9 -9.39166667,5.9 -9.39166667,5.90833333 -9.39166667,5.91666667 -9.38333333,5.91666667 -9.38333333,5.925 -9.375,5.925 -9.36666667,5.925 -9.36666667,5.93333333 -9.35833333,5.93333333 -9.35,5.93333333 -9.35,5.94166667 -9.35,5.95 -9.34166667,5.95 -9.34166667,5.94166667 -9.33333333,5.94166667 -9.33333333,5.95 -9.325,5.95 -9.325,5.94166667 -9.325,5.93333333 -9.31666667,5.93333333 -9.31666667,5.94166667 -9.30833333,5.94166667 -9.30833333,5.95 -9.31666667,5.95 -9.31666667,5.95833333 -9.30833333,5.95833333 -9.30833333,5.96666667 -9.30833333,5.975 -9.30833333,5.98333333 -9.3,5.98333333 -9.3,5.99166667 -9.30833333,5.99166667 -9.30833333,6.0 -9.30833333,6.00833333 -9.30833333,6.01666667 -9.31666667,6.01666667 -9.31666667,6.025 -9.31666667,6.03333333 -9.30833333,6.03333333 -9.30833333,6.025 -9.3,6.025 -9.3,6.01666667 -9.29166667,6.01666667 -9.29166667,6.025 -9.28333333,6.025 -9.28333333,6.03333333 -9.275,6.03333333 -9.275,6.025 -9.26666667,6.025 -9.26666667,6.03333333 -9.25833333,6.03333333 -9.25833333,6.04166667 -9.25,6.04166667 -9.25,6.05 -9.24166667,6.05 -9.24166667,6.05833333 -9.23333333,6.05833333 -9.23333333,6.05 -9.225,6.05 -9.225,6.04166667 -9.21666667,6.04166667 -9.20833333,6.04166667 -9.2,6.04166667 -9.19166667,6.04166667 -9.19166667,6.05 -9.18333333,6.05 -9.18333333,6.04166667 -9.175,6.04166667 -9.175,6.05 -9.16666667,6.05 -9.15833333,6.05 -9.15,6.05 -9.15,6.04166667 -9.14166667,6.04166667 -9.14166667,6.03333333 -9.13333333,6.03333333 -9.125,6.03333333 -9.11666667,6.03333333 -9.11666667,6.025 -9.10833333,6.025 -9.1,6.025 -9.09166667,6.025 -9.09166667,6.03333333 -9.1,6.03333333 -9.1,6.04166667 -9.1,6.05 -9.09166667,6.05 -9.09166667,6.04166667 -9.08333333,6.04166667 -9.08333333,6.03333333 -9.075,6.03333333 -9.06666667,6.03333333 -9.06666667,6.04166667 -9.06666667,6.05 -9.05833333,6.05 -9.05833333,6.05833333 -9.05,6.05833333 -9.04166667,6.05833333 -9.04166667,6.06666667 -9.03333333,6.06666667 -9.03333333,6.075 -9.025,6.075 -9.025,6.08333333 -9.01666667,6.08333333 -9.01666667,6.09166667 -9.00833333,6.09166667 -9.00833333,6.08333333 -9.0,6.08333333 -9.0,6.09166667 -8.99166667,6.09166667 -8.99166667,6.1 -8.98333333,6.1 -8.98333333,6.09166667 -8.975,6.09166667 -8.975,6.1 -8.96666667,6.1 -8.95833333,6.1 -8.95833333,6.10833333 -8.96666667,6.10833333 -8.975,6.10833333 -8.98333333,6.10833333 -8.98333333,6.11666667 -8.975,6.11666667 -8.96666667,6.11666667 -8.95833333,6.11666667 -8.95833333,6.125 -8.95,6.125 -8.95,6.11666667 -8.94166667,6.11666667 -8.94166667,6.125 -8.93333333,6.125 -8.925,6.125 -8.925,6.11666667 -8.93333333,6.11666667 -8.93333333,6.10833333 -8.925,6.10833333 -8.91666667,6.10833333 -8.90833333,6.10833333 -8.9,6.10833333 -8.9,6.1 -8.89166667,6.1 -8.89166667,6.09166667 -8.88333333,6.09166667 -8.875,6.09166667 -8.86666667,6.09166667 -8.85833333,6.09166667 -8.85833333,6.08333333 -8.85833333,6.075 -8.85,6.075 -8.85,6.06666667 -8.84166667,6.06666667 -8.83333333,6.06666667 -8.825,6.06666667 -8.81666667,6.06666667 -8.81666667,6.075 -8.825,6.075 -8.825,6.08333333 -8.81666667,6.08333333 -8.80833333,6.08333333 -8.8,6.08333333 -8.8,6.09166667 -8.79166667,6.09166667 -8.79166667,6.1 -8.78333333,6.1 -8.775,6.1 -8.775,6.10833333 -8.76666667,6.10833333 -8.76666667,6.11666667 -8.76666667,6.125 -8.775,6.125 -8.775,6.13333333 -8.78333333,6.13333333 -8.78333333,6.14166667 -8.775,6.14166667 -8.775,6.15 -8.76666667,6.15 -8.75833333,6.15 -8.75833333,6.15833333 -8.75,6.15833333 -8.75,6.15 -8.74166667,6.15 -8.73333333,6.15 -8.73333333,6.14166667 -8.725,6.14166667 -8.71666667,6.14166667 -8.71666667,6.15 -8.725,6.15 -8.725,6.15833333 -8.73333333,6.15833333 -8.73333333,6.16666667 -8.725,6.16666667 -8.725,6.175 -8.71666667,6.175 -8.70833333,6.175 -8.70833333,6.16666667 -8.7,6.16666667 -8.69166667,6.16666667 -8.69166667,6.175 -8.68333333,6.175 -8.68333333,6.16666667 -8.675,6.16666667 -8.675,6.175 -8.66666667,6.175 -8.66666667,6.16666667 -8.65833333,6.16666667 -8.65833333,6.175 -8.65,6.175 -8.64166667,6.175 -8.64166667,6.18333333 -8.63333333,6.18333333 -8.63333333,6.19166667 -8.625,6.19166667 -8.625,6.18333333 -8.61666667,6.18333333 -8.60833333,6.18333333 -8.60833333,6.175 -8.6,6.175 -8.6,6.16666667 -8.60833333,6.16666667 -8.60833333,6.15833333 -8.60833333,6.15 -8.60833333,6.14166667 -8.61666667,6.14166667 -8.625,6.14166667 -8.625,6.13333333 -8.625,6.125 -8.61666667,6.125 -8.60833333,6.125 -8.60833333,6.11666667 -8.6,6.11666667 -8.6,6.125 -8.59166667,6.125 -8.58333333,6.125 -8.58333333,6.13333333 -8.59166667,6.13333333 -8.59166667,6.14166667 -8.58333333,6.14166667 -8.575,6.14166667 -8.56666667,6.14166667 -8.56666667,6.13333333 -8.55833333,6.13333333 -8.55833333,6.14166667 -8.55833333,6.15 -8.55,6.15 -8.55,6.14166667 -8.54166667,6.14166667 -8.53333333,6.14166667 -8.53333333,6.15 -8.54166667,6.15 -8.54166667,6.15833333 -8.53333333,6.15833333 -8.525,6.15833333 -8.51666667,6.15833333 -8.51666667,6.16666667 -8.50833333,6.16666667 -8.50833333,6.15833333 -8.5,6.15833333 -8.49166667,6.15833333 -8.49166667,6.15 -8.48333333,6.15 -8.475,6.15 -8.475,6.15833333 -8.46666667,6.15833333 -8.46666667,6.15 -8.45833333,6.15 -8.45833333,6.14166667 -8.45,6.14166667 -8.45,6.13333333 -8.44166667,6.13333333 -8.43333333,6.13333333 -8.43333333,6.14166667 -8.425,6.14166667 -8.425,6.13333333 -8.41666667,6.13333333 -8.40833333,6.13333333 -8.4,6.13333333 -8.39166667,6.13333333 -8.39166667,6.14166667 -8.4,6.14166667 -8.4,6.15 -8.39166667,6.15 -8.38333333,6.15 -8.375,6.15 -8.375,6.15833333 -8.36666667,6.15833333 -8.36666667,6.15 -8.36666667,6.14166667 -8.36666667,6.13333333 -8.35833333,6.13333333 -8.35,6.13333333 -8.35,6.125 -8.34166667,6.125 -8.34166667,6.11666667 -8.33333333,6.11666667 -8.33333333,6.125 -8.325,6.125 -8.325,6.11666667 -8.325,6.10833333 -8.31666667,6.10833333 -8.31666667,6.11666667 -8.31666667,6.125 -8.30833333,6.125 -8.30833333,6.11666667 -8.3,6.11666667 -8.29166667,6.11666667 -8.29166667,6.10833333 -8.28333333,6.10833333 -8.28333333,6.1 -8.275,6.1 -8.275,6.09166667 -8.26666667,6.09166667 -8.25833333,6.09166667 -8.25833333,6.1 -8.25,6.1 -8.25,6.10833333 -8.24166667,6.10833333 -8.24166667,6.11666667 -8.23333333,6.11666667 -8.225,6.11666667 -8.21666667,6.11666667 -8.21666667,6.10833333 -8.20833333,6.10833333 -8.20833333,6.1 -8.2,6.1 -8.2,6.09166667 -8.2,6.08333333 -8.19166667,6.08333333 -8.19166667,6.09166667 -8.18333333,6.09166667 -8.18333333,6.08333333 -8.175,6.08333333 -8.175,6.09166667 -8.16666667,6.09166667 -8.16666667,6.1 -8.15833333,6.1 -8.15833333,6.09166667 -8.15,6.09166667 -8.14166667,6.09166667 -8.13333333,6.09166667 -8.125,6.09166667 -8.125,6.08333333 -8.11666667,6.08333333 -8.11666667,6.075 -8.10833333,6.075 -8.10833333,6.08333333 -8.1,6.08333333 -8.1,6.09166667 -8.09166667,6.09166667 -8.09166667,6.1 -8.08333333,6.1 -8.075,6.1 -8.06666667,6.1 -8.06666667,6.09166667 -8.075,6.09166667 -8.075,6.08333333 -8.06666667,6.08333333 -8.05833333,6.08333333 -8.05833333,6.075 -8.05,6.075 -8.05,6.08333333 -8.04166667,6.08333333 -8.03333333,6.08333333 -8.03333333,6.09166667 -8.03333333,6.1 -8.025,6.1 -8.025,6.09166667 -8.01666667,6.09166667 -8.01666667,6.1 -8.00833333,6.1 -8.00833333,6.09166667 -8.00833333,6.08333333 -8.0,6.08333333 -8.0,6.09166667 -7.99166667,6.09166667 -7.98333333,6.09166667 -7.975,6.09166667 -7.96666667,6.09166667 -7.95833333,6.09166667 -7.95833333,6.08333333 -7.95833333,6.075 -7.95,6.075 -7.94166667,6.075 -7.93333333,6.075 -7.93333333,6.08333333 -7.925,6.08333333 -7.925,6.075 -7.91666667,6.075 -7.90833333,6.075 -7.90833333,6.08333333 -7.9,6.08333333 -7.9,6.075 -7.89166667,6.075 -7.89166667,6.06666667 -7.89166667,6.05833333 -7.88333333,6.05833333 -7.875,6.05833333 -7.875,6.06666667 -7.86666667,6.06666667 -7.86666667,6.05833333 -7.85833333,6.05833333 -7.85833333,6.06666667 -7.85,6.06666667 -7.84166667,6.06666667 -7.84166667,6.05833333 -7.83333333,6.05833333 -7.83333333,6.06666667 -7.825,6.06666667 -7.81666667,6.06666667 -7.81666667,6.05833333 -7.81666667,6.05 -7.81666667,6.04166667 -7.80833333,6.04166667 -7.8,6.04166667 -7.79166667,6.04166667 -7.78333333,6.04166667 -7.78333333,6.03333333 -7.775,6.03333333 -7.775,6.025 -7.76666667,6.025 -7.75833333,6.025 -7.75833333,6.03333333 -7.75,6.03333333 -7.75,6.04166667 -7.75,6.05 -7.74166667,6.05 -7.74166667,6.04166667 -7.73333333,6.04166667 -7.73333333,6.05 -7.725,6.05 -7.725,6.04166667 -7.71666667,6.04166667 -7.70833333,6.04166667 -7.70833333,6.03333333 -7.7,6.03333333 -7.69166667,6.03333333 -7.69166667,6.04166667 -7.68333333,6.04166667 -7.68333333,6.05 -7.68333333,6.05833333 -7.675,6.05833333 -7.675,6.05 -7.675,6.04166667 -7.66666667,6.04166667 -7.65833333,6.04166667 -7.65833333,6.05 -7.65,6.05 -7.64166667,6.05 -7.64166667,6.04166667 -7.65,6.04166667 -7.65,6.03333333 -7.65,6.025 -7.65,6.01666667 -7.65,6.00833333 -7.64166667,6.00833333 -7.63333333,6.00833333 -7.63333333,6.01666667 -7.625,6.01666667 -7.625,6.025 -7.625,6.03333333 -7.625,6.04166667 -7.625,6.05 -7.61666667,6.05 -7.61666667,6.04166667 -7.61666667,6.03333333 -7.61666667,6.025 -7.60833333,6.025 -7.60833333,6.01666667 -7.61666667,6.01666667 -7.61666667,6.00833333 -7.60833333,6.00833333 -7.6,6.00833333 -7.59166667,6.00833333 -7.58333333,6.00833333 -7.575,6.00833333 -7.575,6.0 -7.575,5.99166667 -7.575,5.98333333 -7.56666667,5.98333333 -7.55833333,5.98333333 -7.55833333,5.975 -7.55833333,5.96666667 -7.55,5.96666667 -7.55,5.95833333 -7.55,5.95 -7.54166667,5.95 -7.53333333,5.95 -7.53333333,5.95833333 -7.53333333,5.96666667 -7.525,5.96666667 -7.51666667,5.96666667 -7.50833333,5.96666667 -7.5,5.96666667 -7.49166667,5.96666667 -7.48333333,5.96666667 -7.48333333,5.95833333 -7.49166667,5.95833333 -7.49166667,5.95 -7.48333333,5.95 -7.48333333,5.94166667 -7.475,5.94166667 -7.475,5.93333333 -7.46666667,5.93333333 -7.45833333,5.93333333 -7.45833333,5.925 -7.46666667,5.925 -7.46666667,5.91666667 -7.45833333,5.91666667 -7.45,5.91666667 -7.44166667,5.91666667 -7.44166667,5.90833333 -7.45,5.90833333 -7.45,5.9 -7.44166667,5.9 -7.43333333,5.9 -7.425,5.9 -7.425,5.90833333 -7.41666667,5.90833333 -7.41666667,5.9 -7.40833333,5.9 -7.4,5.9 -7.39166667,5.9 -7.39166667,5.90833333 -7.39166667,5.91666667 -7.39166667,5.925 -7.38333333,5.925 -7.38333333,5.91666667 -7.375,5.91666667 -7.375,5.925 -7.375,5.93333333 -7.36666667,5.93333333 -7.35833333,5.93333333 -7.35833333,5.925 -7.35,5.925 -7.34166667,5.925 -7.33333333,5.925 -7.325,5.925 -7.31666667,5.925 -7.31666667,5.93333333 -7.31666667,5.94166667 -7.31666667,5.95 -7.30833333,5.95 -7.30833333,5.94166667 -7.30833333,5.93333333 -7.30833333,5.925 -7.3,5.925 -7.29166667,5.925 -7.28333333,5.925 -7.275,5.925 -7.275,5.91666667 -7.26666667,5.91666667 -7.26666667,5.90833333 -7.25833333,5.90833333 -7.25833333,5.9 -7.25,5.9 -7.25,5.90833333 -7.24166667,5.90833333 -7.23333333,5.90833333 -7.23333333,5.9 -7.24166667,5.9 -7.24166667,5.89166667 -7.25,5.89166667 -7.25,5.88333333 -7.24166667,5.88333333 -7.23333333,5.88333333 -7.225,5.88333333 -7.225,5.875 -7.225,5.86666667 -7.21666667,5.86666667 -7.21666667,5.875 -7.21666667,5.88333333 -7.20833333,5.88333333 -7.2,5.88333333 -7.2,5.875 -7.2,5.86666667 -7.2,5.85833333 -7.2,5.85 -7.20833333,5.85 -7.20833333,5.84166667 -7.20833333,5.83333333 -7.2,5.83333333 -7.2,5.84166667 -7.19166667,5.84166667 -7.19166667,5.85 -7.19166667,5.85833333 -7.18333333,5.85833333 -7.18333333,5.86666667 -7.175,5.86666667 -7.16666667,5.86666667 -7.16666667,5.85833333 -7.15833333,5.85833333 -7.15,5.85833333 -7.15,5.86666667 -7.15,5.875 -7.14166667,5.875 -7.13333333,5.875 -7.13333333,5.88333333 -7.13333333,5.89166667 -7.125,5.89166667 -7.11666667,5.89166667 -7.10833333,5.89166667 -7.10833333,5.88333333 -7.1,5.88333333 -7.1,5.89166667 -7.09166667,5.89166667 -7.08333333,5.89166667 -7.075,5.89166667 -7.075,5.9 -7.06666667,5.9 -7.05833333,5.9 -7.05,5.9 -7.04166667,5.9 -7.03333333,5.9 -7.025,5.9 -7.01666667,5.9 -7.01666667,5.89166667 -7.01666667,5.88333333 -7.00833333,5.88333333 -7.00833333,5.875 -7.01666667,5.875 -7.01666667,5.86666667 -7.00833333,5.86666667 -7.0,5.86666667 -6.99166667,5.86666667 -6.99166667,5.85833333 -6.99166667,5.85 -6.98333333,5.85 -6.975,5.85 -6.96666667,5.85 -6.95833333,5.85 -6.95833333,5.84166667 -6.95,5.84166667 -6.94166667,5.84166667 -6.93333333,5.84166667 -6.93333333,5.83333333 -6.925,5.83333333 -6.925,5.825 -6.91666667,5.825 -6.91666667,5.81666667 -6.91666667,5.80833333 -6.90833333,5.80833333 -6.9,5.80833333 -6.89166667,5.80833333 -6.89166667,5.81666667 -6.88333333,5.81666667 -6.875,5.81666667 -6.875,5.825 -6.86666667,5.825 -6.85833333,5.825 -6.85,5.825 -6.84166667,5.825 -6.83333333,5.825 -6.83333333,5.83333333 -6.84166667,5.83333333 -6.85,5.83333333 -6.85,5.84166667 -6.84166667,5.84166667 -6.84166667,5.85 -6.83333333,5.85 -6.825,5.85 -6.825,5.85833333 -6.81666667,5.85833333 -6.81666667,5.86666667 -6.80833333,5.86666667 -6.80833333,5.85833333 -6.8,5.85833333 -6.8,5.85 -6.79166667,5.85 -6.78333333,5.85 -6.78333333,5.85833333 -6.775,5.85833333 -6.775,5.85 -6.775,5.84166667 -6.775,5.83333333 -6.78333333,5.83333333 -6.78333333,5.825 -6.775,5.825 -6.76666667,5.825 -6.76666667,5.83333333 -6.76666667,5.84166667 -6.75833333,5.84166667 -6.75833333,5.83333333 -6.75,5.83333333 -6.74166667,5.83333333 -6.74166667,5.825 -6.73333333,5.825 -6.725,5.825 -6.725,5.83333333 -6.71666667,5.83333333 -6.71666667,5.825 -6.70833333,5.825 -6.70833333,5.81666667 -6.70833333,5.80833333 -6.7,5.80833333 -6.69166667,5.80833333 -6.69166667,5.8 -6.68333333,5.8 -6.675,5.8 -6.675,5.79166667 -6.66666667,5.79166667 -6.65833333,5.79166667 -6.65,5.79166667 -6.65,5.78333333 -6.64166667,5.78333333 -6.63333333,5.78333333 -6.625,5.78333333 -6.625,5.775 -6.625,5.76666667 -6.625,5.75833333 -6.625,5.75 -6.61666667,5.75 -6.61666667,5.75833333 -6.60833333,5.75833333 -6.60833333,5.75 -6.6,5.75 -6.6,5.74166667 -6.59166667,5.74166667 -6.58333333,5.74166667 -6.575,5.74166667 -6.575,5.75 -6.58333333,5.75 -6.58333333,5.75833333 -6.59166667,5.75833333 -6.59166667,5.76666667 -6.6,5.76666667 -6.6,5.775 -6.60833333,5.775 -6.60833333,5.78333333 -6.6,5.78333333 -6.6,5.79166667 -6.6,5.8 -6.59166667,5.8 -6.59166667,5.79166667 -6.58333333,5.79166667 -6.58333333,5.8 -6.575,5.8 -6.575,5.79166667 -6.56666667,5.79166667 -6.56666667,5.78333333 -6.55833333,5.78333333 -6.55833333,5.79166667 -6.55,5.79166667 -6.54166667,5.79166667 -6.54166667,5.8 -6.54166667,5.80833333 -6.55,5.80833333 -6.55,5.81666667 -6.55,5.825 -6.55,5.83333333 -6.55,5.84166667 -6.54166667,5.84166667 -6.54166667,5.83333333 -6.53333333,5.83333333 -6.525,5.83333333 -6.525,5.825 -6.51666667,5.825 -6.51666667,5.81666667 -6.50833333,5.81666667 -6.5,5.81666667 -6.5,5.825 -6.49166667,5.825 -6.49166667,5.83333333 -6.49166667,5.84166667 -6.49166667,5.85 -6.48333333,5.85 -6.48333333,5.85833333 -6.475,5.85833333 -6.475,5.86666667 -6.48333333,5.86666667 -6.48333333,5.875 -6.475,5.875 -6.475,5.88333333 -6.475,5.89166667 -6.475,5.9 -6.46666667,5.9 -6.45833333,5.9 -6.45833333,5.90833333 -6.45,5.90833333 -6.45,5.91666667 -6.45833333,5.91666667 -6.45833333,5.925 -6.45833333,5.93333333 -6.45833333,5.94166667 -6.46666667,5.94166667 -6.46666667,5.95 -6.45833333,5.95 -6.45833333,5.95833333 -6.45833333,5.96666667 -6.46666667,5.96666667 -6.475,5.96666667 -6.48333333,5.96666667 -6.48333333,5.975 -6.48333333,5.98333333 -6.475,5.98333333 -6.46666667,5.98333333 -6.46666667,5.99166667 -6.45833333,5.99166667 -6.45,5.99166667 -6.45,6.0 -6.45833333,6.0 -6.45833333,6.00833333 -6.45,6.00833333 -6.45,6.01666667 -6.44166667,6.01666667 -6.43333333,6.01666667 -6.43333333,6.025 -6.43333333,6.03333333 -6.425,6.03333333 -6.41666667,6.03333333 -6.40833333,6.03333333 -6.40833333,6.04166667 -6.4,6.04166667 -6.4,6.05 -6.39166667,6.05 -6.39166667,6.05833333 -6.38333333,6.05833333 -6.38333333,6.06666667 -6.375,6.06666667 -6.375,6.075 -6.36666667,6.075 -6.36666667,6.06666667 -6.36666667,6.05833333 -6.35833333,6.05833333 -6.35833333,6.06666667 -6.35833333,6.075 -6.35,6.075 -6.35,6.06666667 -6.34166667,6.06666667 -6.33333333,6.06666667 -6.33333333,6.075 -6.33333333,6.08333333 -6.325,6.08333333 -6.31666667,6.08333333 -6.31666667,6.075 -6.30833333,6.075 -6.30833333,6.08333333 -6.3,6.08333333 -6.29166667,6.08333333 -6.28333333,6.08333333 -6.275,6.08333333 -6.275,6.09166667 -6.26666667,6.09166667 -6.26666667,6.1 -6.275,6.1 -6.275,6.10833333 -6.275,6.11666667 -6.26666667,6.11666667 -6.25833333,6.11666667 -6.25,6.11666667 -6.24166667,6.11666667 -6.24166667,6.10833333 -6.23333333,6.10833333 -6.23333333,6.11666667 -6.23333333,6.125 -6.23333333,6.13333333 -6.23333333,6.14166667 -6.225,6.14166667 -6.225,6.13333333 -6.225,6.125 -6.21666667,6.125 -6.21666667,6.13333333 -6.21666667,6.14166667 -6.21666667,6.15 -6.20833333,6.15 -6.20833333,6.15833333 -6.20833333,6.16666667 -6.2,6.16666667 -6.2,6.175 -6.2,6.18333333 -6.2,6.19166667 -6.19166667,6.19166667 -6.19166667,6.18333333 -6.18333333,6.18333333 -6.175,6.18333333 -6.16666667,6.18333333 -6.16666667,6.175 -6.16666667,6.16666667 -6.15833333,6.16666667 -6.15833333,6.175 -6.15833333,6.18333333 -6.15,6.18333333 -6.15,6.175 -6.14166667,6.175 -6.14166667,6.16666667 -6.13333333,6.16666667 -6.125,6.16666667 -6.11666667,6.16666667 -6.11666667,6.175 -6.11666667,6.18333333 -6.11666667,6.19166667 -6.125,6.19166667 -6.125,6.2 -6.11666667,6.2 -6.10833333,6.2 -6.10833333,6.19166667 -6.10833333,6.18333333 -6.10833333,6.175 -6.1,6.175 -6.1,6.18333333 -6.09166667,6.18333333 -6.09166667,6.19166667 -6.09166667,6.2 -6.08333333,6.2 -6.075,6.2 -6.075,6.20833333 -6.075,6.21666667 -6.075,6.225 -6.06666667,6.225 -6.06666667,6.21666667 -6.05833333,6.21666667 -6.05833333,6.225 -6.05,6.225 -6.05,6.23333333 -6.05,6.24166667 -6.04166667,6.24166667 -6.04166667,6.25 -6.04166667,6.25833333 -6.03333333,6.25833333 -6.025,6.25833333 -6.01666667,6.25833333 -6.01666667,6.26666667 -6.00833333,6.26666667 -6.00833333,6.275 -6.0,6.275 -5.99166667,6.275 -5.98333333,6.275 -5.98333333,6.28333333 -5.99166667,6.28333333 -5.99166667,6.29166667 -5.98333333,6.29166667 -5.975,6.29166667 -5.975,6.3 -5.96666667,6.3 -5.96666667,6.29166667 -5.95833333,6.29166667 -5.95833333,6.3 -5.95833333,6.30833333 -5.95,6.30833333 -5.94166667,6.30833333 -5.94166667,6.31666667 -5.93333333,6.31666667 -5.925,6.31666667 -5.91666667,6.31666667 -5.91666667,6.325 -5.925,6.325 -5.93333333,6.325 -5.93333333,6.33333333 -5.925,6.33333333 -5.91666667,6.33333333 -5.91666667,6.34166667 -5.90833333,6.34166667 -5.90833333,6.33333333 -5.9,6.33333333 -5.9,6.34166667 -5.9,6.35 -5.89166667,6.35 -5.89166667,6.34166667 -5.88333333,6.34166667 -5.88333333,6.35 -5.875,6.35 -5.875,6.35833333 -5.88333333,6.35833333 -5.88333333,6.36666667 -5.88333333,6.375 -5.875,6.375 -5.875,6.36666667 -5.86666667,6.36666667 -5.85833333,6.36666667 -5.85833333,6.375 -5.86666667,6.375 -5.86666667,6.38333333 -5.85833333,6.38333333 -5.85,6.38333333 -5.85,6.39166667 -5.84166667,6.39166667 -5.83333333,6.39166667 -5.83333333,6.4 -5.83333333,6.40833333 -5.825,6.40833333 -5.825,6.4 -5.81666667,6.4 -5.81666667,6.39166667 -5.80833333,6.39166667 -5.8,6.39166667 -5.79166667,6.39166667 -5.79166667,6.38333333 -5.78333333,6.38333333 -5.775,6.38333333 -5.775,6.39166667 -5.775,6.4 -5.76666667,6.4 -5.75833333,6.4 -5.75,6.4 -5.75,6.40833333 -5.74166667,6.40833333 -5.73333333,6.40833333 -5.725,6.40833333 -5.71666667,6.40833333 -5.71666667,6.4 -5.725,6.4 -5.725,6.39166667 -5.71666667,6.39166667 -5.70833333,6.39166667 -5.7,6.39166667 -5.69166667,6.39166667 -5.69166667,6.38333333 -5.7,6.38333333 -5.7,6.375 -5.69166667,6.375 -5.68333333,6.375 -5.68333333,6.38333333 -5.675,6.38333333 -5.66666667,6.38333333 -5.65833333,6.38333333 -5.65833333,6.375 -5.66666667,6.375 -5.675,6.375 -5.675,6.36666667 -5.66666667,6.36666667 -5.65833333,6.36666667 -5.65833333,6.35833333 -5.65,6.35833333 -5.64166667,6.35833333 -5.64166667,6.36666667 -5.63333333,6.36666667 -5.625,6.36666667 -5.625,6.35833333 -5.61666667,6.35833333 -5.61666667,6.36666667 -5.60833333,6.36666667 -5.6,6.36666667 -5.6,6.35833333 -5.6,6.35 -5.60833333,6.35 -5.60833333,6.34166667 -5.6,6.34166667 -5.59166667,6.34166667 -5.59166667,6.35 -5.58333333,6.35 -5.58333333,6.34166667 -5.575,6.34166667 -5.575,6.35 -5.56666667,6.35 -5.56666667,6.34166667 -5.55833333,6.34166667 -5.55833333,6.33333333 -5.55833333,6.325 -5.55,6.325 -5.55,6.33333333 -5.55,6.34166667 -5.54166667,6.34166667 -5.54166667,6.35 -5.54166667,6.35833333 -5.53333333,6.35833333 -5.53333333,6.35 -5.525,6.35 -5.525,6.35833333 -5.51666667,6.35833333 -5.51666667,6.36666667 -5.51666667,6.375 -5.50833333,6.375 -5.50833333,6.36666667 -5.5,6.36666667 -5.5,6.35833333 -5.5,6.35 -5.49166667,6.35 -5.49166667,6.35833333 -5.48333333,6.35833333 -5.48333333,6.36666667 -5.475,6.36666667 -5.475,6.35833333 -5.46666667,6.35833333 -5.46666667,6.36666667 -5.45833333,6.36666667 -5.45833333,6.35833333 -5.45,6.35833333 -5.44166667,6.35833333 -5.44166667,6.35 -5.44166667,6.34166667 -5.43333333,6.34166667 -5.43333333,6.35 -5.43333333,6.35833333 -5.425,6.35833333 -5.425,6.36666667 -5.425,6.375 -5.43333333,6.375 -5.43333333,6.38333333 -5.43333333,6.39166667 -5.425,6.39166667 -5.41666667,6.39166667 -5.41666667,6.38333333 -5.40833333,6.38333333 -5.4,6.38333333 -5.4,6.375 -5.4,6.36666667 -5.4,6.35833333 -5.39166667,6.35833333 -5.38333333,6.35833333 -5.38333333,6.36666667 -5.375,6.36666667 -5.36666667,6.36666667 -5.35833333,6.36666667 -5.35833333,6.35833333 -5.36666667,6.35833333 -5.36666667,6.35 -5.35833333,6.35 -5.35833333,6.34166667 -5.36666667,6.34166667 -5.36666667,6.33333333 -5.35833333,6.33333333 -5.35833333,6.325 -5.35833333,6.31666667 -5.35833333,6.30833333 -5.35,6.30833333 -5.35,6.31666667 -5.34166667,6.31666667 -5.34166667,6.30833333 -5.33333333,6.30833333 -5.33333333,6.31666667 -5.33333333,6.325 -5.325,6.325 -5.325,6.31666667 -5.31666667,6.31666667 -5.30833333,6.31666667 -5.30833333,6.325 -5.30833333,6.33333333 -5.3,6.33333333 -5.3,6.325 -5.29166667,6.325 -5.29166667,6.33333333 -5.28333333,6.33333333 -5.28333333,6.325 -5.28333333,6.31666667 -5.275,6.31666667 -5.275,6.30833333 -5.275,6.3 -5.26666667,6.3 -5.26666667,6.30833333 -5.26666667,6.31666667 -5.25833333,6.31666667 -5.25833333,6.325 -5.25833333,6.33333333 -5.25,6.33333333 -5.24166667,6.33333333 -5.23333333,6.33333333 -5.23333333,6.325 -5.23333333,6.31666667 -5.225,6.31666667 -5.21666667,6.31666667 -5.21666667,6.30833333 -5.20833333,6.30833333 -5.20833333,6.3 -5.2,6.3 -5.2,6.29166667 -5.2,6.28333333 -5.19166667,6.28333333 -5.18333333,6.28333333 -5.18333333,6.29166667 -5.175,6.29166667 -5.175,6.28333333 -5.16666667,6.28333333 -5.16666667,6.275 -5.175,6.275 -5.175,6.26666667 -5.16666667,6.26666667 -5.15833333,6.26666667 -5.15833333,6.25833333 -5.15,6.25833333 -5.14166667,6.25833333 -5.13333333,6.25833333 -5.13333333,6.25 -5.125,6.25 -5.125,6.24166667 -5.11666667,6.24166667 -5.10833333,6.24166667 -5.10833333,6.25 -5.1,6.25 -5.1,6.25833333 -5.1,6.26666667 -5.09166667,6.26666667 -5.08333333,6.26666667 -5.08333333,6.275 -5.08333333,6.28333333 -5.075,6.28333333 -5.075,6.29166667 -5.075,6.3 -5.08333333,6.3 -5.08333333,6.30833333 -5.075,6.30833333 -5.075,6.31666667 -5.08333333,6.31666667 -5.08333333,6.325 -5.08333333,6.33333333 -5.075,6.33333333 -5.06666667,6.33333333 -5.06666667,6.34166667 -5.05833333,6.34166667 -5.05833333,6.33333333 -5.05833333,6.325 -5.05833333,6.31666667 -5.05,6.31666667 -5.04166667,6.31666667 -5.04166667,6.30833333 -5.03333333,6.30833333 -5.03333333,6.3 -5.025,6.3 -5.01666667,6.3 -5.00833333,6.3 -5.0,6.3 -4.99166667,6.3 -4.98333333,6.3 -4.975,6.3 -4.96666667,6.3 -4.95833333,6.3 -4.95833333,6.29166667 -4.96666667,6.29166667 -4.96666667,6.28333333 -4.95833333,6.28333333 -4.95,6.28333333 -4.95,6.275 -4.95,6.26666667 -4.95833333,6.26666667 -4.96666667,6.26666667 -4.975,6.26666667 -4.975,6.25833333 -4.96666667,6.25833333 -4.96666667,6.25 -4.95833333,6.25 -4.95,6.25 -4.94166667,6.25 -4.93333333,6.25 -4.925,6.25 -4.91666667,6.25 -4.90833333,6.25 -4.9,6.25 -4.9,6.24166667 -4.89166667,6.24166667 -4.88333333,6.24166667 -4.875,6.24166667 -4.875,6.23333333 -4.86666667,6.23333333 -4.86666667,6.225 -4.85833333,6.225 -4.85833333,6.23333333 -4.85,6.23333333 -4.85,6.225 -4.84166667,6.225 -4.83333333,6.225 -4.83333333,6.21666667 -4.84166667,6.21666667 -4.84166667,6.20833333 -4.83333333,6.20833333 -4.825,6.20833333 -4.81666667,6.20833333 -4.80833333,6.20833333 -4.80833333,6.2 -4.8,6.2 -4.8,6.20833333 -4.79166667,6.20833333 -4.78333333,6.20833333 -4.775,6.20833333 -4.775,6.21666667 -4.775,6.225 -4.78333333,6.225 -4.79166667,6.225 -4.8,6.225 -4.80833333,6.225 -4.81666667,6.225 -4.81666667,6.23333333 -4.80833333,6.23333333 -4.80833333,6.24166667 -4.8,6.24166667 -4.8,6.23333333 -4.79166667,6.23333333 -4.78333333,6.23333333 -4.775,6.23333333 -4.76666667,6.23333333 -4.75833333,6.23333333 -4.75833333,6.225 -4.75,6.225 -4.75,6.23333333 -4.74166667,6.23333333 -4.74166667,6.225 -4.73333333,6.225 -4.73333333,6.23333333 -4.725,6.23333333 -4.725,6.225 -4.71666667,6.225 -4.71666667,6.23333333 -4.70833333,6.23333333 -4.7,6.23333333 -4.69166667,6.23333333 -4.69166667,6.225 -4.68333333,6.225 -4.68333333,6.21666667 -4.675,6.21666667 -4.675,6.225 -4.66666667,6.225 -4.66666667,6.23333333 -4.66666667,6.24166667 -4.65833333,6.24166667 -4.65,6.24166667 -4.64166667,6.24166667 -4.63333333,6.24166667 -4.63333333,6.25 -4.625,6.25 -4.61666667,6.25 -4.60833333,6.25 -4.6,6.25 -4.59166667,6.25 -4.58333333,6.25 -4.58333333,6.25833333 -4.58333333,6.26666667 -4.575,6.26666667 -4.575,6.275 -4.575,6.28333333 -4.58333333,6.28333333 -4.58333333,6.29166667 -4.575,6.29166667 -4.56666667,6.29166667 -4.56666667,6.28333333 -4.55833333,6.28333333 -4.55833333,6.275 -4.55,6.275 -4.55,6.26666667 -4.54166667,6.26666667 -4.54166667,6.25833333 -4.53333333,6.25833333 -4.53333333,6.26666667 -4.525,6.26666667 -4.51666667,6.26666667 -4.51666667,6.275 -4.51666667,6.28333333 -4.525,6.28333333 -4.53333333,6.28333333 -4.53333333,6.29166667 -4.525,6.29166667 -4.51666667,6.29166667 -4.50833333,6.29166667 -4.50833333,6.28333333 -4.5,6.28333333 -4.5,6.275 -4.50833333,6.275 -4.50833333,6.26666667 -4.5,6.26666667 -4.49166667,6.26666667 -4.49166667,6.275 -4.48333333,6.275 -4.48333333,6.26666667 -4.475,6.26666667 -4.475,6.275 -4.475,6.28333333 -4.46666667,6.28333333 -4.46666667,6.29166667 -4.46666667,6.3 -4.45833333,6.3 -4.45,6.3 -4.45,6.30833333 -4.44166667,6.30833333 -4.43333333,6.30833333 -4.43333333,6.31666667 -4.425,6.31666667 -4.41666667,6.31666667 -4.40833333,6.31666667 -4.4,6.31666667 -4.4,6.30833333 -4.39166667,6.30833333 -4.39166667,6.3 -4.38333333,6.3 -4.38333333,6.29166667 -4.375,6.29166667 -4.36666667,6.29166667 -4.35833333,6.29166667 -4.35,6.29166667 -4.34166667,6.29166667 -4.33333333,6.29166667 -4.325,6.29166667 -4.325,6.3 -4.31666667,6.3 -4.31666667,6.29166667 -4.30833333,6.29166667 -4.30833333,6.28333333 -4.3,6.28333333 -4.29166667,6.28333333 -4.28333333,6.28333333 -4.275,6.28333333 -4.275,6.275 -4.275,6.26666667 -4.28333333,6.26666667 -4.29166667,6.26666667 -4.29166667,6.25833333 -4.28333333,6.25833333 -4.275,6.25833333 -4.26666667,6.25833333 -4.26666667,6.25 -4.25833333,6.25 -4.25833333,6.25833333 -4.25833333,6.26666667 -4.25,6.26666667 -4.25,6.275 -4.25833333,6.275 -4.26666667,6.275 -4.26666667,6.28333333 -4.25833333,6.28333333 -4.25833333,6.29166667 -4.25,6.29166667 -4.25,6.3 -4.24166667,6.3 -4.23333333,6.3 -4.23333333,6.29166667 -4.225,6.29166667 -4.225,6.28333333 -4.21666667,6.28333333 -4.21666667,6.29166667 -4.21666667,6.3 -4.20833333,6.3 -4.20833333,6.29166667 -4.20833333,6.28333333 -4.2,6.28333333 -4.19166667,6.28333333 -4.18333333,6.28333333 -4.18333333,6.275 -4.175,6.275 -4.16666667,6.275 -4.16666667,6.26666667 -4.15833333,6.26666667 -4.15833333,6.25833333 -4.16666667,6.25833333 -4.16666667,6.25 -4.15833333,6.25 -4.15833333,6.24166667 -4.15833333,6.23333333 -4.15,6.23333333 -4.15,6.225 -4.14166667,6.225 -4.13333333,6.225 -4.13333333,6.23333333 -4.14166667,6.23333333 -4.14166667,6.24166667 -4.14166667,6.25 -4.13333333,6.25 -4.125,6.25 -4.125,6.25833333 -4.11666667,6.25833333 -4.11666667,6.26666667 -4.10833333,6.26666667 -4.1,6.26666667 -4.1,6.275 -4.09166667,6.275 -4.08333333,6.275 -4.08333333,6.28333333 -4.075,6.28333333 -4.06666667,6.28333333 -4.05833333,6.28333333 -4.05833333,6.29166667 -4.05,6.29166667 -4.05,6.3 -4.05,6.30833333 -4.05833333,6.30833333 -4.05833333,6.31666667 -4.05833333,6.325 -4.05833333,6.33333333 -4.05,6.33333333 -4.04166667,6.33333333 -4.04166667,6.34166667 -4.04166667,6.35 -4.04166667,6.35833333 -4.04166667,6.36666667 -4.03333333,6.36666667 -4.03333333,6.35833333 -4.025,6.35833333 -4.025,6.36666667 -4.025,6.375 -4.01666667,6.375 -4.00833333,6.375 -4.0,6.375 -4.0,6.38333333 -4.0,6.39166667 -4.0,6.4 -3.99166667,6.4 -3.99166667,6.40833333 -3.98333333,6.40833333 -3.98333333,6.41666667 -3.99166667,6.41666667 -3.99166667,6.425 -4.0,6.425 -4.0,6.43333333 -4.0,6.44166667 -4.0,6.45 -4.0,6.45833333 -3.99166667,6.45833333 -3.98333333,6.45833333 -3.98333333,6.46666667 -3.975,6.46666667 -3.96666667,6.46666667 -3.96666667,6.45833333 -3.95833333,6.45833333 -3.95833333,6.46666667 -3.95833333,6.475 -3.95833333,6.48333333 -3.95,6.48333333 -3.95,6.475 -3.94166667,6.475 -3.94166667,6.48333333 -3.93333333,6.48333333 -3.93333333,6.49166667 -3.925,6.49166667 -3.925,6.48333333 -3.91666667,6.48333333 -3.91666667,6.49166667 -3.91666667,6.5 -3.90833333,6.5 -3.90833333,6.50833333 -3.9,6.50833333 -3.89166667,6.50833333 -3.88333333,6.50833333 -3.875,6.50833333 -3.86666667,6.50833333 -3.85833333,6.50833333 -3.85833333,6.51666667 -3.86666667,6.51666667 -3.86666667,6.525 -3.85833333,6.525 -3.85833333,6.53333333 -3.85,6.53333333 -3.85,6.525 -3.85,6.51666667 -3.85,6.50833333 -3.84166667,6.50833333 -3.84166667,6.51666667 -3.84166667,6.525 -3.83333333,6.525 -3.83333333,6.53333333 -3.825,6.53333333 -3.81666667,6.53333333 -3.80833333,6.53333333 -3.80833333,6.54166667 -3.81666667,6.54166667 -3.825,6.54166667 -3.825,6.55 -3.81666667,6.55 -3.80833333,6.55 -3.80833333,6.55833333 -3.8,6.55833333 -3.79166667,6.55833333 -3.78333333,6.55833333 -3.78333333,6.55 -3.775,6.55 -3.775,6.55833333 -3.775,6.56666667 -3.76666667,6.56666667 -3.76666667,6.55833333 -3.75833333,6.55833333 -3.75,6.55833333 -3.75,6.55 -3.75833333,6.55 -3.76666667,6.55 -3.76666667,6.54166667 -3.775,6.54166667 -3.78333333,6.54166667 -3.78333333,6.53333333 -3.775,6.53333333 -3.775,6.525 -3.78333333,6.525 -3.79166667,6.525 -3.8,6.525 -3.80833333,6.525 -3.80833333,6.51666667 -3.8,6.51666667 -3.79166667,6.51666667 -3.78333333,6.51666667 -3.775,6.51666667 -3.76666667,6.51666667 -3.75833333,6.51666667 -3.75,6.51666667 -3.74166667,6.51666667 -3.73333333,6.51666667 -3.725,6.51666667 -3.725,6.525 -3.71666667,6.525 -3.70833333,6.525 -3.7,6.525 -3.69166667,6.525 -3.69166667,6.51666667 -3.68333333,6.51666667 -3.68333333,6.50833333 -3.675,6.50833333 -3.66666667,6.50833333 -3.65833333,6.50833333 -3.65833333,6.5 -3.65833333,6.49166667 -3.65,6.49166667 -3.65,6.48333333 -3.65,6.475 -3.65833333,6.475 -3.65833333,6.46666667 -3.65833333,6.45833333 -3.65833333,6.45 -3.65,6.45 -3.65,6.45833333 -3.65,6.46666667 -3.64166667,6.46666667 -3.64166667,6.475 -3.64166667,6.48333333 -3.63333333,6.48333333 -3.625,6.48333333 -3.625,6.49166667 -3.63333333,6.49166667 -3.63333333,6.5 -3.63333333,6.50833333 -3.63333333,6.51666667 -3.625,6.51666667 -3.61666667,6.51666667 -3.61666667,6.50833333 -3.60833333,6.50833333 -3.60833333,6.51666667 -3.60833333,6.525 -3.61666667,6.525 -3.61666667,6.53333333 -3.625,6.53333333 -3.625,6.54166667 -3.625,6.55 -3.61666667,6.55 -3.61666667,6.55833333 -3.60833333,6.55833333 -3.60833333,6.56666667 -3.6,6.56666667 -3.59166667,6.56666667 -3.59166667,6.575 -3.59166667,6.58333333 -3.59166667,6.59166667 -3.58333333,6.59166667 -3.58333333,6.58333333 -3.575,6.58333333 -3.575,6.59166667 -3.575,6.6 -3.575,6.60833333 -3.56666667,6.60833333 -3.55833333,6.60833333 -3.55833333,6.61666667 -3.55,6.61666667 -3.55,6.60833333 -3.54166667,6.60833333 -3.54166667,6.61666667 -3.54166667,6.625 -3.55,6.625 -3.55,6.63333333 -3.55,6.64166667 -3.54166667,6.64166667 -3.54166667,6.63333333 -3.53333333,6.63333333 -3.53333333,6.64166667 -3.525,6.64166667 -3.51666667,6.64166667 -3.51666667,6.65 -3.51666667,6.65833333 -3.525,6.65833333 -3.525,6.66666667 -3.53333333,6.66666667 -3.53333333,6.675 -3.53333333,6.68333333 -3.525,6.68333333 -3.525,6.675 -3.51666667,6.675 -3.50833333,6.675 -3.50833333,6.66666667 -3.5,6.66666667 -3.49166667,6.66666667 -3.49166667,6.675 -3.5,6.675 -3.5,6.68333333 -3.5,6.69166667 -3.49166667,6.69166667 -3.49166667,6.68333333 -3.48333333,6.68333333 -3.48333333,6.675 -3.48333333,6.66666667 -3.475,6.66666667 -3.475,6.675 -3.46666667,6.675 -3.46666667,6.68333333 -3.475,6.68333333 -3.475,6.69166667 -3.46666667,6.69166667 -3.46666667,6.7 -3.45833333,6.7 -3.45833333,6.69166667 -3.45,6.69166667 -3.44166667,6.69166667 -3.44166667,6.7 -3.43333333,6.7 -3.43333333,6.69166667 -3.43333333,6.68333333 -3.43333333,6.675 -3.425,6.675 -3.425,6.68333333 -3.41666667,6.68333333 -3.41666667,6.675 -3.41666667,6.66666667 -3.40833333,6.66666667 -3.40833333,6.675 -3.40833333,6.68333333 -3.4,6.68333333 -3.39166667,6.68333333 -3.39166667,6.675 -3.4,6.675 -3.4,6.66666667 -3.39166667,6.66666667 -3.38333333,6.66666667 -3.375,6.66666667 -3.36666667,6.66666667 -3.36666667,6.675 -3.35833333,6.675 -3.35,6.675 -3.34166667,6.675 -3.34166667,6.66666667 -3.33333333,6.66666667 -3.33333333,6.65833333 -3.325,6.65833333 -3.325,6.65 -3.31666667,6.65 -3.30833333,6.65 -3.30833333,6.65833333 -3.3,6.65833333 -3.3,6.65 -3.29166667,6.65 -3.29166667,6.64166667 -3.28333333,6.64166667 -3.28333333,6.63333333 -3.275,6.63333333 -3.275,6.625 -3.28333333,6.625 -3.29166667,6.625 -3.29166667,6.61666667 -3.3,6.61666667 -3.3,6.60833333 -3.3,6.6 -3.3,6.59166667 -3.3,6.58333333 -3.30833333,6.58333333 -3.30833333,6.59166667 -3.31666667,6.59166667 -3.31666667,6.58333333 -3.31666667,6.575 -3.325,6.575 -3.325,6.56666667 -3.31666667,6.56666667 -3.30833333,6.56666667 -3.3,6.56666667 -3.3,6.575 -3.29166667,6.575 -3.29166667,6.58333333 -3.29166667,6.59166667 -3.28333333,6.59166667 -3.275,6.59166667 -3.275,6.6 -3.275,6.60833333 -3.26666667,6.60833333 -3.25833333,6.60833333 -3.25,6.60833333 -3.25,6.61666667 -3.24166667,6.61666667 -3.23333333,6.61666667 -3.225,6.61666667 -3.21666667,6.61666667 -3.20833333,6.61666667 -3.20833333,6.60833333 -3.2,6.60833333 -3.19166667,6.60833333 -3.19166667,6.61666667 -3.18333333,6.61666667 -3.175,6.61666667 -3.175,6.625 -3.16666667,6.625 -3.16666667,6.63333333 -3.15833333,6.63333333 -3.15833333,6.64166667 -3.15,6.64166667 -3.14166667,6.64166667 -3.13333333,6.64166667 -3.13333333,6.65 -3.125,6.65 -3.11666667,6.65 -3.11666667,6.64166667 -3.10833333,6.64166667 -3.10833333,6.63333333 -3.1,6.63333333 -3.09166667,6.63333333 -3.09166667,6.64166667 -3.09166667,6.65 -3.1,6.65 -3.1,6.65833333 -3.10833333,6.65833333 -3.11666667,6.65833333 -3.125,6.65833333 -3.125,6.66666667 -3.11666667,6.66666667 -3.10833333,6.66666667 -3.10833333,6.675 -3.1,6.675 -3.09166667,6.675 -3.09166667,6.66666667 -3.08333333,6.66666667 -3.08333333,6.675 -3.08333333,6.68333333 -3.08333333,6.69166667 -3.075,6.69166667 -3.075,6.7 -3.06666667,6.7 -3.06666667,6.69166667 -3.06666667,6.68333333 -3.06666667,6.675 -3.06666667,6.66666667 -3.06666667,6.65833333 -3.075,6.65833333 -3.08333333,6.65833333 -3.08333333,6.65 -3.075,6.65 -3.06666667,6.65 -3.05833333,6.65 -3.05833333,6.65833333 -3.05833333,6.66666667 -3.05,6.66666667 -3.04166667,6.66666667 -3.04166667,6.675 -3.03333333,6.675 -3.03333333,6.68333333 -3.025,6.68333333 -3.01666667,6.68333333 -3.00833333,6.68333333 -3.00833333,6.69166667 -3.00833333,6.7 -3.00833333,6.70833333 -3.0,6.70833333 -3.0,6.7 -2.99166667,6.7 -2.98333333,6.7 -2.98333333,6.69166667 -2.975,6.69166667 -2.975,6.68333333 -2.96666667,6.68333333 -2.96666667,6.675 -2.96666667,6.66666667 -2.96666667,6.65833333 -2.95833333,6.65833333 -2.95833333,6.65 -2.95,6.65 -2.94166667,6.65 -2.94166667,6.64166667 -2.93333333,6.64166667 -2.93333333,6.63333333 -2.925,6.63333333 -2.91666667,6.63333333 -2.90833333,6.63333333 -2.90833333,6.625 -2.91666667,6.625 -2.925,6.625 -2.925,6.61666667 -2.91666667,6.61666667 -2.91666667,6.60833333 -2.90833333,6.60833333 -2.9,6.60833333 -2.9,6.6 -2.9,6.59166667 -2.90833333,6.59166667 -2.90833333,6.58333333 -2.90833333,6.575 -2.90833333,6.56666667 -2.91666667,6.56666667 -2.91666667,6.55833333 -2.91666667,6.55 -2.90833333,6.55 -2.9,6.55 -2.89166667,6.55 -2.89166667,6.55833333 -2.89166667,6.56666667 -2.88333333,6.56666667 -2.88333333,6.575 -2.88333333,6.58333333 -2.875,6.58333333 -2.875,6.59166667 -2.86666667,6.59166667 -2.86666667,6.6 -2.85833333,6.6 -2.85833333,6.60833333 -2.85,6.60833333 -2.85,6.61666667 -2.85,6.625 -2.85,6.63333333 -2.84166667,6.63333333 -2.84166667,6.625 -2.83333333,6.625 -2.825,6.625 -2.825,6.61666667 -2.81666667,6.61666667 -2.81666667,6.60833333 -2.80833333,6.60833333 -2.8,6.60833333 -2.8,6.6 -2.79166667,6.6 -2.79166667,6.60833333 -2.79166667,6.61666667 -2.78333333,6.61666667 -2.775,6.61666667 -2.775,6.625 -2.76666667,6.625 -2.75833333,6.625 -2.75833333,6.63333333 -2.76666667,6.63333333 -2.775,6.63333333 -2.775,6.64166667 -2.76666667,6.64166667 -2.76666667,6.65 -2.75833333,6.65 -2.75833333,6.65833333 -2.75,6.65833333 -2.74166667,6.65833333 -2.74166667,6.65 -2.73333333,6.65 -2.73333333,6.65833333 -2.73333333,6.66666667 -2.73333333,6.675 -2.73333333,6.68333333 -2.725,6.68333333 -2.725,6.69166667 -2.725,6.7 -2.73333333,6.7 -2.73333333,6.70833333 -2.725,6.70833333 -2.725,6.71666667 -2.71666667,6.71666667 -2.70833333,6.71666667 -2.7,6.71666667 -2.7,6.70833333 -2.69166667,6.70833333 -2.69166667,6.71666667 -2.68333333,6.71666667 -2.675,6.71666667 -2.66666667,6.71666667 -2.66666667,6.70833333 -2.65833333,6.70833333 -2.65833333,6.71666667 -2.65,6.71666667 -2.65,6.70833333 -2.65,6.7 -2.65833333,6.7 -2.65833333,6.69166667 -2.65833333,6.68333333 -2.65,6.68333333 -2.64166667,6.68333333 -2.64166667,6.675 -2.64166667,6.66666667 -2.64166667,6.65833333 -2.63333333,6.65833333 -2.63333333,6.66666667 -2.625,6.66666667 -2.625,6.65833333 -2.61666667,6.65833333 -2.61666667,6.66666667 -2.60833333,6.66666667 -2.6,6.66666667 -2.6,6.65833333 -2.6,6.65 -2.6,6.64166667 -2.6,6.63333333 -2.59166667,6.63333333 -2.58333333,6.63333333 -2.58333333,6.625 -2.59166667,6.625 -2.59166667,6.61666667 -2.59166667,6.60833333 -2.59166667,6.6 -2.59166667,6.59166667 -2.58333333,6.59166667 -2.575,6.59166667 -2.56666667,6.59166667 -2.56666667,6.58333333 -2.55833333,6.58333333 -2.55833333,6.575 -2.55,6.575 -2.54166667,6.575 -2.53333333,6.575 -2.53333333,6.58333333 -2.525,6.58333333 -2.51666667,6.58333333 -2.51666667,6.575 -2.50833333,6.575 -2.50833333,6.56666667 -2.51666667,6.56666667 -2.525,6.56666667 -2.525,6.55833333 -2.51666667,6.55833333 -2.51666667,6.55 -2.525,6.55 -2.525,6.54166667 -2.525,6.53333333 -2.51666667,6.53333333 -2.51666667,6.525 -2.50833333,6.525 -2.50833333,6.51666667 -2.5,6.51666667 -2.5,6.525 -2.49166667,6.525 -2.48333333,6.525 -2.48333333,6.51666667 -2.48333333,6.50833333 -2.48333333,6.5 -2.49166667,6.5 -2.49166667,6.49166667 -2.5,6.49166667 -2.50833333,6.49166667 -2.50833333,6.48333333 -2.5,6.48333333 -2.5,6.475 -2.49166667,6.475 -2.49166667,6.46666667 -2.48333333,6.46666667 -2.48333333,6.45833333 -2.475,6.45833333 -2.46666667,6.45833333 -2.45833333,6.45833333 -2.45,6.45833333 -2.45,6.45 -2.45,6.44166667 -2.45,6.43333333 -2.45,6.425 -2.44166667,6.425 -2.44166667,6.41666667 -2.43333333,6.41666667 -2.425,6.41666667 -2.425,6.425 -2.43333333,6.425 -2.43333333,6.43333333 -2.43333333,6.44166667 -2.43333333,6.45 -2.425,6.45 -2.425,6.45833333 -2.41666667,6.45833333 -2.41666667,6.46666667 -2.40833333,6.46666667 -2.40833333,6.45833333 -2.4,6.45833333 -2.39166667,6.45833333 -2.39166667,6.46666667 -2.4,6.46666667 -2.4,6.475 -2.4,6.48333333 -2.4,6.49166667 -2.39166667,6.49166667 -2.39166667,6.48333333 -2.38333333,6.48333333 -2.38333333,6.49166667 -2.375,6.49166667 -2.36666667,6.49166667 -2.36666667,6.5 -2.35833333,6.5 -2.35833333,6.50833333 -2.35,6.50833333 -2.35,6.5 -2.35,6.49166667 -2.34166667,6.49166667 -2.34166667,6.5 -2.33333333,6.5 -2.33333333,6.50833333 -2.325,6.50833333 -2.31666667,6.50833333 -2.30833333,6.50833333 -2.30833333,6.5 -2.3,6.5 -2.3,6.49166667 -2.29166667,6.49166667 -2.29166667,6.48333333 -2.28333333,6.48333333 -2.275,6.48333333 -2.275,6.49166667 -2.26666667,6.49166667 -2.26666667,6.5 -2.26666667,6.50833333 -2.26666667,6.51666667 -2.25833333,6.51666667 -2.25,6.51666667 -2.24166667,6.51666667 -2.24166667,6.525 -2.23333333,6.525 -2.23333333,6.53333333 -2.225,6.53333333 -2.225,6.54166667 -2.21666667,6.54166667 -2.21666667,6.55 -2.21666667,6.55833333 -2.20833333,6.55833333 -2.20833333,6.56666667 -2.20833333,6.575 -2.21666667,6.575 -2.21666667,6.58333333 -2.21666667,6.59166667 -2.225,6.59166667 -2.225,6.58333333 -2.23333333,6.58333333 -2.24166667,6.58333333 -2.24166667,6.575 -2.24166667,6.56666667 -2.24166667,6.55833333 -2.25,6.55833333 -2.25,6.56666667 -2.25833333,6.56666667 -2.25833333,6.55833333 -2.25833333,6.55 -2.26666667,6.55 -2.26666667,6.55833333 -2.275,6.55833333 -2.28333333,6.55833333 -2.29166667,6.55833333 -2.29166667,6.56666667 -2.28333333,6.56666667 -2.275,6.56666667 -2.275,6.575 -2.275,6.58333333 -2.275,6.59166667 -2.28333333,6.59166667 -2.28333333,6.6 -2.275,6.6 -2.275,6.60833333 -2.28333333,6.60833333 -2.29166667,6.60833333 -2.29166667,6.6 -2.29166667,6.59166667 -2.3,6.59166667 -2.3,6.58333333 -2.30833333,6.58333333 -2.31666667,6.58333333 -2.325,6.58333333 -2.325,6.59166667 -2.31666667,6.59166667 -2.31666667,6.6 -2.31666667,6.60833333 -2.30833333,6.60833333 -2.30833333,6.61666667 -2.3,6.61666667 -2.3,6.625 -2.3,6.63333333 -2.29166667,6.63333333 -2.29166667,6.64166667 -2.29166667,6.65 -2.28333333,6.65 -2.275,6.65 -2.26666667,6.65 -2.25833333,6.65 -2.25,6.65 -2.25,6.65833333 -2.25833333,6.65833333 -2.25833333,6.66666667 -2.25,6.66666667 -2.24166667,6.66666667 -2.23333333,6.66666667 -2.23333333,6.675 -2.23333333,6.68333333 -2.225,6.68333333 -2.225,6.69166667 -2.225,6.7 -2.21666667,6.7 -2.21666667,6.70833333 -2.20833333,6.70833333 -2.2,6.70833333 -2.19166667,6.70833333 -2.19166667,6.71666667 -2.19166667,6.725 -2.19166667,6.73333333 -2.19166667,6.74166667 -2.18333333,6.74166667 -2.18333333,6.75 -2.19166667,6.75 -2.19166667,6.75833333 -2.18333333,6.75833333 -2.175,6.75833333 -2.175,6.76666667 -2.16666667,6.76666667 -2.16666667,6.775 -2.15833333,6.775 -2.15833333,6.78333333 -2.15,6.78333333 -2.15,6.79166667 -2.14166667,6.79166667 -2.13333333,6.79166667 -2.125,6.79166667 -2.125,6.8 -2.11666667,6.8 -2.11666667,6.80833333 -2.11666667,6.81666667 -2.11666667,6.825 -2.125,6.825 -2.13333333,6.825 -2.13333333,6.81666667 -2.14166667,6.81666667 -2.14166667,6.825 -2.14166667,6.83333333 -2.14166667,6.84166667 -2.13333333,6.84166667 -2.125,6.84166667 -2.125,6.85 -2.11666667,6.85 -2.10833333,6.85 -2.10833333,6.84166667 -2.1,6.84166667 -2.09166667,6.84166667 -2.09166667,6.85 -2.08333333,6.85 -2.075,6.85 -2.075,6.85833333 -2.06666667,6.85833333 -2.06666667,6.86666667 -2.05833333,6.86666667 -2.05,6.86666667 -2.04166667,6.86666667 -2.04166667,6.875 -2.05,6.875 -2.05,6.88333333 -2.04166667,6.88333333 -2.04166667,6.89166667 -2.03333333,6.89166667 -2.03333333,6.9 -2.025,6.9 -2.025,6.89166667 -2.025,6.88333333 -2.01666667,6.88333333 -2.01666667,6.89166667 -2.00833333,6.89166667 -2.0,6.89166667 -2.0,6.88333333 -2.00833333,6.88333333 -2.00833333,6.875 -2.00833333,6.86666667 -2.01666667,6.86666667 -2.01666667,6.85833333 -2.01666667,6.85 -2.01666667,6.84166667 -2.025,6.84166667 -2.025,6.83333333 -2.025,6.825 -2.03333333,6.825 -2.03333333,6.81666667 -2.03333333,6.80833333 -2.03333333,6.8 -2.04166667,6.8 -2.04166667,6.79166667 -2.05,6.79166667 -2.05,6.78333333 -2.05,6.775 -2.05833333,6.775 -2.05833333,6.76666667 -2.05833333,6.75833333 -2.06666667,6.75833333 -2.06666667,6.75 -2.06666667,6.74166667 -2.075,6.74166667 -2.075,6.73333333 -2.06666667,6.73333333 -2.06666667,6.725 -2.075,6.725 -2.075,6.71666667 -2.08333333,6.71666667 -2.08333333,6.70833333 -2.09166667,6.70833333 -2.1,6.70833333 -2.1,6.7 -2.10833333,6.7 -2.11666667,6.7 -2.11666667,6.69166667 -2.125,6.69166667 -2.125,6.68333333 -2.13333333,6.68333333 -2.13333333,6.675 -2.14166667,6.675 -2.14166667,6.66666667 -2.14166667,6.65833333 -2.13333333,6.65833333 -2.13333333,6.65 -2.14166667,6.65 -2.14166667,6.64166667 -2.14166667,6.63333333 -2.15,6.63333333 -2.15,6.625 -2.15,6.61666667 -2.14166667,6.61666667 -2.14166667,6.60833333 -2.14166667,6.6 -2.14166667,6.59166667 -2.14166667,6.58333333 -2.15,6.58333333 -2.15,6.575 -2.14166667,6.575 -2.13333333,6.575 -2.13333333,6.58333333 -2.125,6.58333333 -2.11666667,6.58333333 -2.11666667,6.575 -2.11666667,6.56666667 -2.125,6.56666667 -2.125,6.55833333 -2.125,6.55 -2.11666667,6.55 -2.10833333,6.55 -2.1,6.55 -2.1,6.54166667 -2.10833333,6.54166667 -2.11666667,6.54166667 -2.11666667,6.53333333 -2.11666667,6.525 -2.11666667,6.51666667 -2.11666667,6.50833333 -2.10833333,6.50833333 -2.1,6.50833333 -2.1,6.5 -2.10833333,6.5 -2.11666667,6.5 -2.125,6.5 -2.125,6.49166667 -2.11666667,6.49166667 -2.10833333,6.49166667 -2.10833333,6.48333333 -2.1,6.48333333 -2.1,6.49166667 -2.09166667,6.49166667 -2.08333333,6.49166667 -2.075,6.49166667 -2.075,6.48333333 -2.06666667,6.48333333 -2.05833333,6.48333333 -2.05833333,6.475 -2.05833333,6.46666667 -2.05,6.46666667 -2.05,6.45833333 -2.04166667,6.45833333 -2.04166667,6.45 -2.04166667,6.44166667 -2.04166667,6.43333333 -2.05,6.43333333 -2.05,6.425 -2.05,6.41666667 -2.05,6.40833333 -2.05833333,6.40833333 -2.05833333,6.4 -2.05,6.4 -2.05,6.39166667 -2.04166667,6.39166667 -2.03333333,6.39166667 -2.03333333,6.4 -2.04166667,6.4 -2.04166667,6.40833333 -2.03333333,6.40833333 -2.03333333,6.41666667 -2.03333333,6.425 -2.025,6.425 -2.025,6.43333333 -2.01666667,6.43333333 -2.00833333,6.43333333 -2.00833333,6.44166667 -2.01666667,6.44166667 -2.01666667,6.45 -2.00833333,6.45 -2.0,6.45 -2.0,6.44166667 -1.99166667,6.44166667 -1.98333333,6.44166667 -1.975,6.44166667 -1.96666667,6.44166667 -1.95833333,6.44166667 -1.95,6.44166667 -1.95,6.45 -1.95833333,6.45 -1.96666667,6.45 -1.975,6.45 -1.98333333,6.45 -1.98333333,6.45833333 -1.99166667,6.45833333 -1.99166667,6.46666667 -2.0,6.46666667 -2.0,6.475 -2.0,6.48333333 -1.99166667,6.48333333 -1.99166667,6.49166667 -2.0,6.49166667 -2.0,6.5 -2.00833333,6.5 -2.00833333,6.49166667 -2.00833333,6.48333333 -2.01666667,6.48333333 -2.01666667,6.49166667 -2.025,6.49166667 -2.03333333,6.49166667 -2.03333333,6.5 -2.025,6.5 -2.01666667,6.5 -2.01666667,6.50833333 -2.025,6.50833333 -2.025,6.51666667 -2.01666667,6.51666667 -2.00833333,6.51666667 -2.00833333,6.50833333 -2.0,6.50833333 -1.99166667,6.50833333 -1.98333333,6.50833333 -1.975,6.50833333 -1.96666667,6.50833333 -1.96666667,6.51666667 -1.95833333,6.51666667 -1.95833333,6.525 -1.95,6.525 -1.95,6.53333333 -1.95833333,6.53333333 -1.96666667,6.53333333 -1.96666667,6.525 -1.975,6.525 -1.975,6.53333333 -1.975,6.54166667 -1.975,6.55 -1.98333333,6.55 -1.99166667,6.55 -1.99166667,6.55833333 -1.98333333,6.55833333 -1.98333333,6.56666667 -1.975,6.56666667 -1.975,6.575 -1.98333333,6.575 -1.98333333,6.58333333 -1.99166667,6.58333333 -1.99166667,6.59166667 -1.99166667,6.6 -1.98333333,6.6 -1.975,6.6 -1.96666667,6.6 -1.96666667,6.60833333 -1.95833333,6.60833333 -1.95,6.60833333 -1.95,6.61666667 -1.95,6.625 -1.94166667,6.625 -1.94166667,6.63333333 -1.94166667,6.64166667 -1.95,6.64166667 -1.95,6.65 -1.95833333,6.65 -1.95833333,6.65833333 -1.95,6.65833333 -1.94166667,6.65833333 -1.94166667,6.65 -1.93333333,6.65 -1.93333333,6.64166667 -1.93333333,6.63333333 -1.925,6.63333333 -1.925,6.625 -1.91666667,6.625 -1.91666667,6.63333333 -1.91666667,6.64166667 -1.90833333,6.64166667 -1.90833333,6.63333333 -1.90833333,6.625 -1.90833333,6.61666667 -1.9,6.61666667 -1.9,6.625 -1.9,6.63333333 -1.89166667,6.63333333 -1.89166667,6.64166667 -1.88333333,6.64166667 -1.88333333,6.65 -1.88333333,6.65833333 -1.88333333,6.66666667 -1.89166667,6.66666667 -1.89166667,6.675 -1.88333333,6.675 -1.875,6.675 -1.875,6.66666667 -1.86666667,6.66666667 -1.85833333,6.66666667 -1.85833333,6.65833333 -1.85,6.65833333 -1.84166667,6.65833333 -1.84166667,6.65 -1.83333333,6.65 -1.83333333,6.65833333 -1.825,6.65833333 -1.825,6.66666667 -1.81666667,6.66666667 -1.80833333,6.66666667 -1.8,6.66666667 -1.8,6.65833333 -1.8,6.65 -1.80833333,6.65 -1.80833333,6.64166667 -1.80833333,6.63333333 -1.8,6.63333333 -1.8,6.625 -1.8,6.61666667 -1.79166667,6.61666667 -1.79166667,6.625 -1.78333333,6.625 -1.78333333,6.63333333 -1.78333333,6.64166667 -1.78333333,6.65 -1.775,6.65 -1.775,6.65833333 -1.76666667,6.65833333 -1.75833333,6.65833333 -1.75,6.65833333 -1.75,6.66666667 -1.75,6.675 -1.75,6.68333333 -1.75,6.69166667 -1.75833333,6.69166667 -1.75833333,6.7 -1.75,6.7 -1.74166667,6.7 -1.73333333,6.7 -1.73333333,6.70833333 -1.73333333,6.71666667 -1.74166667,6.71666667 -1.74166667,6.725 -1.73333333,6.725 -1.73333333,6.73333333 -1.73333333,6.74166667 -1.725,6.74166667 -1.71666667,6.74166667 -1.71666667,6.75 -1.725,6.75 -1.725,6.75833333 -1.73333333,6.75833333 -1.74166667,6.75833333 -1.74166667,6.76666667 -1.73333333,6.76666667 -1.73333333,6.775 -1.725,6.775 -1.725,6.78333333 -1.73333333,6.78333333 -1.73333333,6.79166667 -1.725,6.79166667 -1.71666667,6.79166667 -1.70833333,6.79166667 -1.70833333,6.8 -1.71666667,6.8 -1.725,6.8 -1.725,6.80833333 -1.71666667,6.80833333 -1.70833333,6.80833333 -1.7,6.80833333 -1.7,6.8 -1.69166667,6.8 -1.68333333,6.8 -1.68333333,6.80833333 -1.675,6.80833333 -1.675,6.8 -1.66666667,6.8 -1.66666667,6.80833333 -1.65833333,6.80833333 -1.65,6.80833333 -1.64166667,6.80833333 -1.63333333,6.80833333 -1.625,6.80833333 -1.61666667,6.80833333 -1.61666667,6.8 -1.60833333,6.8 -1.60833333,6.79166667 -1.6,6.79166667 -1.6,6.78333333 -1.59166667,6.78333333 -1.59166667,6.79166667 -1.58333333,6.79166667 -1.575,6.79166667 -1.56666667,6.79166667 -1.55833333,6.79166667 -1.55833333,6.78333333 -1.55,6.78333333 -1.55,6.775 -1.55833333,6.775 -1.55833333,6.76666667 -1.56666667,6.76666667 -1.575,6.76666667 -1.575,6.75833333 -1.56666667,6.75833333 -1.55833333,6.75833333 -1.55,6.75833333 -1.55,6.75 -1.54166667,6.75 -1.54166667,6.74166667 -1.55,6.74166667 -1.55833333,6.74166667 -1.56666667,6.74166667 -1.56666667,6.75 -1.575,6.75 -1.58333333,6.75 -1.58333333,6.74166667 -1.59166667,6.74166667 -1.59166667,6.73333333 -1.58333333,6.73333333 -1.58333333,6.725 -1.59166667,6.725 -1.6,6.725 -1.6,6.71666667 -1.6,6.70833333 -1.59166667,6.70833333 -1.59166667,6.7 -1.58333333,6.7 -1.58333333,6.69166667 -1.58333333,6.68333333 -1.575,6.68333333 -1.575,6.69166667 -1.575,6.7 -1.575,6.70833333 -1.575,6.71666667 -1.56666667,6.71666667 -1.56666667,6.725 -1.55833333,6.725 -1.55833333,6.71666667 -1.55833333,6.70833333 -1.55833333,6.7 -1.55,6.7 -1.55,6.69166667 -1.54166667,6.69166667 -1.54166667,6.68333333 -1.53333333,6.68333333 -1.53333333,6.675 -1.54166667,6.675 -1.54166667,6.66666667 -1.54166667,6.65833333 -1.55,6.65833333 -1.55,6.65 -1.55833333,6.65 -1.55833333,6.64166667 -1.55833333,6.63333333 -1.55,6.63333333 -1.55,6.625 -1.55,6.61666667 -1.55,6.60833333 -1.55833333,6.60833333 -1.55833333,6.61666667 -1.56666667,6.61666667 -1.56666667,6.625 -1.56666667,6.63333333 -1.575,6.63333333 -1.575,6.625 -1.58333333,6.625 -1.59166667,6.625 -1.6,6.625 -1.60833333,6.625 -1.61666667,6.625 -1.625,6.625 -1.63333333,6.625 -1.63333333,6.63333333 -1.64166667,6.63333333 -1.64166667,6.625 -1.64166667,6.61666667 -1.64166667,6.60833333 -1.63333333,6.60833333 -1.63333333,6.6 -1.64166667,6.6 -1.64166667,6.59166667 -1.64166667,6.58333333 -1.64166667,6.575 -1.65,6.575 -1.65,6.56666667 -1.65,6.55833333 -1.65833333,6.55833333 -1.65833333,6.55 -1.65833333,6.54166667 -1.65833333,6.53333333 -1.65,6.53333333 -1.65,6.525 -1.64166667,6.525 -1.64166667,6.51666667 -1.63333333,6.51666667 -1.63333333,6.50833333 -1.63333333,6.5 -1.64166667,6.5 -1.64166667,6.49166667 -1.65,6.49166667 -1.65,6.5 -1.65833333,6.5 -1.65833333,6.49166667 -1.66666667,6.49166667 -1.66666667,6.5 -1.66666667,6.50833333 -1.675,6.50833333 -1.68333333,6.50833333 -1.68333333,6.51666667 -1.69166667,6.51666667 -1.69166667,6.50833333 -1.69166667,6.5 -1.68333333,6.5 -1.68333333,6.49166667 -1.675,6.49166667 -1.675,6.48333333 -1.66666667,6.48333333 -1.66666667,6.475 -1.675,6.475 -1.675,6.46666667 -1.66666667,6.46666667 -1.66666667,6.45833333 -1.65833333,6.45833333 -1.65833333,6.45 -1.65833333,6.44166667 -1.66666667,6.44166667 -1.66666667,6.43333333 -1.675,6.43333333 -1.675,6.425 -1.68333333,6.425 -1.68333333,6.41666667 -1.68333333,6.40833333 -1.69166667,6.40833333 -1.69166667,6.4 -1.7,6.4 -1.70833333,6.4 -1.70833333,6.39166667 -1.70833333,6.38333333 -1.70833333,6.375 -1.71666667,6.375 -1.725,6.375 -1.725,6.36666667 -1.73333333,6.36666667 -1.74166667,6.36666667 -1.74166667,6.35833333 -1.75,6.35833333 -1.75833333,6.35833333 -1.76666667,6.35833333 -1.76666667,6.35 -1.75833333,6.35 -1.75,6.35 -1.74166667,6.35 -1.73333333,6.35 -1.725,6.35 -1.725,6.35833333 -1.71666667,6.35833333 -1.71666667,6.36666667 -1.70833333,6.36666667 -1.7,6.36666667 -1.7,6.35833333 -1.69166667,6.35833333 -1.68333333,6.35833333 -1.675,6.35833333 -1.675,6.36666667 -1.66666667,6.36666667 -1.66666667,6.375 -1.65833333,6.375 -1.65833333,6.38333333 -1.66666667,6.38333333 -1.66666667,6.39166667 -1.65833333,6.39166667 -1.65,6.39166667 -1.65,6.4 -1.65,6.40833333 -1.64166667,6.40833333 -1.63333333,6.40833333 -1.625,6.40833333 -1.625,6.41666667 -1.625,6.425 -1.61666667,6.425 -1.61666667,6.43333333 -1.60833333,6.43333333 -1.60833333,6.425 -1.60833333,6.41666667 -1.6,6.41666667 -1.59166667,6.41666667 -1.59166667,6.40833333 -1.58333333,6.40833333 -1.58333333,6.4 -1.58333333,6.39166667 -1.58333333,6.38333333 -1.575,6.38333333 -1.575,6.39166667 -1.575,6.4 -1.56666667,6.4 -1.55833333,6.4 -1.55833333,6.39166667 -1.55,6.39166667 -1.54166667,6.39166667 -1.54166667,6.4 -1.55,6.4 -1.55,6.40833333 -1.54166667,6.40833333 -1.53333333,6.40833333 -1.525,6.40833333 -1.51666667,6.40833333 -1.51666667,6.41666667 -1.525,6.41666667 -1.53333333,6.41666667 -1.53333333,6.425 -1.54166667,6.425 -1.54166667,6.43333333 -1.53333333,6.43333333 -1.525,6.43333333 -1.525,6.44166667 -1.51666667,6.44166667 -1.51666667,6.43333333 -1.50833333,6.43333333 -1.50833333,6.44166667 -1.5,6.44166667 -1.5,6.45 -1.49166667,6.45 -1.48333333,6.45 -1.48333333,6.45833333 -1.49166667,6.45833333 -1.49166667,6.46666667 -1.5,6.46666667 -1.5,6.475 -1.49166667,6.475 -1.49166667,6.48333333 -1.5,6.48333333 -1.5,6.49166667 -1.50833333,6.49166667 -1.50833333,6.5 -1.5,6.5 -1.5,6.50833333 -1.5,6.51666667 -1.5,6.525 -1.49166667,6.525 -1.48333333,6.525 -1.475,6.525 -1.475,6.51666667 -1.46666667,6.51666667 -1.45833333,6.51666667 -1.45833333,6.525 -1.45,6.525 -1.45,6.51666667 -1.45,6.50833333 -1.45,6.5 -1.45,6.49166667 -1.45,6.48333333 -1.45,6.475 -1.44166667,6.475 -1.44166667,6.46666667 -1.43333333,6.46666667 -1.43333333,6.45833333 -1.425,6.45833333 -1.425,6.46666667 -1.41666667,6.46666667 -1.41666667,6.45833333 -1.40833333,6.45833333 -1.4,6.45833333 -1.39166667,6.45833333 -1.39166667,6.46666667 -1.38333333,6.46666667 -1.38333333,6.475 -1.375,6.475 -1.36666667,6.475 -1.36666667,6.48333333 -1.36666667,6.49166667 -1.35833333,6.49166667 -1.35833333,6.48333333 -1.35,6.48333333 -1.35,6.49166667 -1.34166667,6.49166667 -1.33333333,6.49166667 -1.33333333,6.48333333 -1.325,6.48333333 -1.325,6.475 -1.325,6.46666667 -1.33333333,6.46666667 -1.34166667,6.46666667 -1.34166667,6.45833333 -1.34166667,6.45 -1.35,6.45 -1.35833333,6.45 -1.35833333,6.44166667 -1.35,6.44166667 -1.35,6.43333333 -1.34166667,6.43333333 -1.34166667,6.425 -1.34166667,6.41666667 -1.35,6.41666667 -1.35,6.40833333 -1.35833333,6.40833333 -1.35833333,6.4 -1.35833333,6.39166667 -1.35833333,6.38333333 -1.36666667,6.38333333 -1.375,6.38333333 -1.375,6.375 -1.36666667,6.375 -1.36666667,6.36666667 -1.36666667,6.35833333 -1.35833333,6.35833333 -1.35,6.35833333 -1.34166667,6.35833333 -1.34166667,6.35 -1.35,6.35 -1.35,6.34166667 -1.35833333,6.34166667 -1.35833333,6.33333333 -1.36666667,6.33333333 -1.375,6.33333333 -1.375,6.325 -1.36666667,6.325 -1.36666667,6.31666667 -1.35833333,6.31666667 -1.35833333,6.325 -1.35,6.325 -1.35,6.33333333 -1.34166667,6.33333333 -1.33333333,6.33333333 -1.325,6.33333333 -1.325,6.34166667 -1.325,6.35 -1.31666667,6.35 -1.30833333,6.35 -1.30833333,6.35833333 -1.3,6.35833333 -1.3,6.35 -1.3,6.34166667 -1.29166667,6.34166667 -1.29166667,6.33333333 -1.28333333,6.33333333 -1.28333333,6.325 -1.28333333,6.31666667 -1.275,6.31666667 -1.26666667,6.31666667 -1.26666667,6.30833333 -1.25833333,6.30833333 -1.25833333,6.31666667 -1.25833333,6.325 -1.26666667,6.325 -1.26666667,6.33333333 -1.25833333,6.33333333 -1.25,6.33333333 -1.25,6.34166667 -1.25833333,6.34166667 -1.25833333,6.35 -1.26666667,6.35 -1.26666667,6.34166667 -1.275,6.34166667 -1.275,6.35 -1.275,6.35833333 -1.275,6.36666667 -1.26666667,6.36666667 -1.26666667,6.375 -1.25833333,6.375 -1.25833333,6.38333333 -1.25,6.38333333 -1.24166667,6.38333333 -1.24166667,6.375 -1.23333333,6.375 -1.23333333,6.36666667 -1.23333333,6.35833333 -1.23333333,6.35 -1.23333333,6.34166667 -1.225,6.34166667 -1.225,6.33333333 -1.21666667,6.33333333 -1.21666667,6.325 -1.225,6.325 -1.225,6.31666667 -1.23333333,6.31666667 -1.23333333,6.30833333 -1.225,6.30833333 -1.21666667,6.30833333 -1.21666667,6.31666667 -1.20833333,6.31666667 -1.20833333,6.325 -1.20833333,6.33333333 -1.2,6.33333333 -1.2,6.34166667 -1.2,6.35 -1.2,6.35833333 -1.2,6.36666667 -1.19166667,6.36666667 -1.18333333,6.36666667 -1.18333333,6.375 -1.18333333,6.38333333 -1.175,6.38333333 -1.16666667,6.38333333 -1.16666667,6.39166667 -1.175,6.39166667 -1.18333333,6.39166667 -1.19166667,6.39166667 -1.19166667,6.38333333 -1.2,6.38333333 -1.20833333,6.38333333 -1.20833333,6.39166667 -1.2,6.39166667 -1.2,6.4 -1.20833333,6.4 -1.20833333,6.40833333 -1.2,6.40833333 -1.2,6.41666667 -1.20833333,6.41666667 -1.20833333,6.425 -1.2,6.425 -1.19166667,6.425 -1.19166667,6.43333333 -1.18333333,6.43333333 -1.18333333,6.44166667 -1.175,6.44166667 -1.175,6.43333333 -1.175,6.425 -1.175,6.41666667 -1.175,6.40833333 -1.16666667,6.40833333 -1.16666667,6.41666667 -1.15833333,6.41666667 -1.15,6.41666667 -1.14166667,6.41666667 -1.14166667,6.425 -1.13333333,6.425 -1.125,6.425 -1.125,6.41666667 -1.13333333,6.41666667 -1.13333333,6.40833333 -1.125,6.40833333 -1.125,6.4 -1.13333333,6.4 -1.13333333,6.39166667 -1.125,6.39166667 -1.11666667,6.39166667 -1.10833333,6.39166667 -1.10833333,6.4 -1.1,6.4 -1.09166667,6.4 -1.08333333,6.4 -1.08333333,6.39166667 -1.08333333,6.38333333 -1.09166667,6.38333333 -1.1,6.38333333 -1.1,6.375 -1.1,6.36666667 -1.09166667,6.36666667 -1.08333333,6.36666667 -1.08333333,6.375 -1.075,6.375 -1.075,6.38333333 -1.06666667,6.38333333 -1.05833333,6.38333333 -1.05833333,6.39166667 -1.05833333,6.4 -1.05,6.4 -1.05,6.40833333 -1.05,6.41666667 -1.04166667,6.41666667 -1.04166667,6.425 -1.04166667,6.43333333 -1.03333333,6.43333333 -1.025,6.43333333 -1.025,6.425 -1.01666667,6.425 -1.01666667,6.41666667 -1.00833333,6.41666667 -1.0,6.41666667 -1.0,6.425 -1.00833333,6.425 -1.00833333,6.43333333 -1.0,6.43333333 -0.99166667,6.43333333 -0.99166667,6.44166667 -0.98333333,6.44166667 -0.98333333,6.45 -0.98333333,6.45833333 -0.975,6.45833333 -0.96666667,6.45833333 -0.96666667,6.46666667 -0.95833333,6.46666667 -0.95,6.46666667 -0.94166667,6.46666667 -0.94166667,6.45833333 -0.93333333,6.45833333 -0.93333333,6.46666667 -0.925,6.46666667 -0.91666667,6.46666667 -0.90833333,6.46666667 -0.90833333,6.475 -0.9,6.475 -0.9,6.48333333 -0.89166667,6.48333333 -0.88333333,6.48333333 -0.88333333,6.49166667 -0.88333333,6.5 -0.875,6.5 -0.875,6.50833333 -0.86666667,6.50833333 -0.86666667,6.5 -0.85833333,6.5 -0.85833333,6.50833333 -0.85,6.50833333 -0.85,6.51666667 -0.84166667,6.51666667 -0.84166667,6.50833333 -0.83333333,6.50833333 -0.83333333,6.51666667 -0.825,6.51666667 -0.825,6.525 -0.81666667,6.525 -0.81666667,6.51666667 -0.80833333,6.51666667 -0.80833333,6.525 -0.80833333,6.53333333 -0.8,6.53333333 -0.8,6.54166667 -0.79166667,6.54166667 -0.79166667,6.55 -0.79166667,6.55833333 -0.79166667,6.56666667 -0.78333333,6.56666667 -0.775,6.56666667 -0.775,6.575 -0.775,6.58333333 -0.78333333,6.58333333 -0.79166667,6.58333333 -0.8,6.58333333 -0.8,6.59166667 -0.80833333,6.59166667 -0.80833333,6.6 -0.81666667,6.6 -0.81666667,6.60833333 -0.81666667,6.61666667 -0.80833333,6.61666667 -0.80833333,6.625 -0.81666667,6.625 -0.825,6.625 -0.825,6.63333333 -0.81666667,6.63333333 -0.81666667,6.64166667 -0.825,6.64166667 -0.83333333,6.64166667 -0.83333333,6.65 -0.825,6.65 -0.825,6.65833333 -0.83333333,6.65833333 -0.83333333,6.66666667 -0.84166667,6.66666667 -0.84166667,6.675 -0.84166667,6.68333333 -0.83333333,6.68333333 -0.825,6.68333333 -0.81666667,6.68333333 -0.81666667,6.69166667 -0.80833333,6.69166667 -0.80833333,6.68333333 -0.8,6.68333333 -0.79166667,6.68333333 -0.79166667,6.675 -0.8,6.675 -0.8,6.66666667 -0.8,6.65833333 -0.79166667,6.65833333 -0.79166667,6.66666667 -0.78333333,6.66666667 -0.78333333,6.675 -0.775,6.675 -0.76666667,6.675 -0.76666667,6.68333333 -0.775,6.68333333 -0.775,6.69166667 -0.76666667,6.69166667 -0.76666667,6.7 -0.75833333,6.7 -0.75,6.7 -0.75,6.70833333 -0.74166667,6.70833333 -0.73333333,6.70833333 -0.73333333,6.71666667 -0.725,6.71666667 -0.71666667,6.71666667 -0.70833333,6.71666667 -0.70833333,6.70833333 -0.7,6.70833333 -0.7,6.7 -0.69166667,6.7 -0.69166667,6.69166667 -0.68333333,6.69166667 -0.68333333,6.68333333 -0.675,6.68333333 -0.675,6.69166667 -0.66666667,6.69166667 -0.65833333,6.69166667 -0.65,6.69166667 -0.65,6.68333333 -0.64166667,6.68333333 -0.64166667,6.69166667 -0.63333333,6.69166667 -0.63333333,6.68333333 -0.63333333,6.675 -0.63333333,6.66666667 -0.625,6.66666667 -0.61666667,6.66666667 -0.61666667,6.675 -0.60833333,6.675 -0.60833333,6.68333333 -0.6,6.68333333 -0.59166667,6.68333333 -0.58333333,6.68333333 -0.575,6.68333333 -0.56666667,6.68333333 -0.55833333,6.68333333 -0.55833333,6.69166667 -0.55,6.69166667 -0.55,6.68333333 -0.54166667,6.68333333 -0.54166667,6.69166667 -0.54166667,6.7 -0.53333333,6.7 -0.53333333,6.69166667 -0.525,6.69166667 -0.525,6.68333333 -0.51666667,6.68333333 -0.50833333,6.68333333 -0.5,6.68333333 -0.5,6.675 -0.50833333,6.675 -0.51666667,6.675 -0.51666667,6.66666667 -0.50833333,6.66666667 -0.5,6.66666667 -0.5,6.65833333 -0.49166667,6.65833333 -0.49166667,6.66666667 -0.48333333,6.66666667 -0.475,6.66666667 -0.475,6.65833333 -0.475,6.65 -0.48333333,6.65 -0.48333333,6.64166667 -0.475,6.64166667 -0.46666667,6.64166667 -0.45833333,6.64166667 -0.45,6.64166667 -0.45,6.63333333 -0.44166667,6.63333333 -0.43333333,6.63333333 -0.43333333,6.625 -0.425,6.625 -0.425,6.61666667 -0.41666667,6.61666667 -0.40833333,6.61666667 -0.4,6.61666667 -0.39166667,6.61666667 -0.39166667,6.60833333 -0.38333333,6.60833333 -0.375,6.60833333 -0.36666667,6.60833333 -0.35833333,6.60833333 -0.35833333,6.6 -0.35,6.6 -0.34166667,6.6 -0.34166667,6.59166667 -0.33333333,6.59166667 -0.325,6.59166667 -0.325,6.58333333 -0.31666667,6.58333333 -0.31666667,6.59166667 -0.30833333,6.59166667 -0.30833333,6.58333333 -0.3,6.58333333 -0.29166667,6.58333333 -0.29166667,6.575 -0.28333333,6.575 -0.275,6.575 -0.275,6.56666667 -0.26666667,6.56666667 -0.25833333,6.56666667 -0.25833333,6.55833333 -0.25833333,6.55 -0.25,6.55 -0.25,6.54166667 -0.24166667,6.54166667 -0.23333333,6.54166667 -0.23333333,6.53333333 -0.225,6.53333333 -0.225,6.525 -0.21666667,6.525 -0.20833333,6.525 -0.20833333,6.51666667 -0.2,6.51666667 -0.19166667,6.51666667 -0.19166667,6.50833333 -0.18333333,6.50833333 -0.175,6.50833333 -0.175,6.5 -0.16666667,6.5 -0.16666667,6.49166667 -0.15833333,6.49166667 -0.15,6.49166667 -0.15,6.48333333 -0.14166667,6.48333333 -0.14166667,6.475 -0.13333333,6.475 -0.125,6.475 -0.125,6.46666667 -0.125,6.45833333 -0.11666667,6.45833333 -0.11666667,6.46666667 -0.10833333,6.46666667 -0.10833333,6.45833333 -0.1,6.45833333 -0.09166667,6.45833333 -0.09166667,6.45 -0.08333333,6.45 -0.075,6.45 -0.075,6.44166667 -0.075,6.43333333 -0.06666667,6.43333333 -0.05833333,6.43333333 -0.05833333,6.425 -0.05833333,6.41666667 -0.06666667,6.41666667 -0.06666667,6.40833333 -0.06666667,6.4 -0.075,6.4 -0.075,6.39166667 -0.075,6.38333333 -0.06666667,6.38333333 -0.06666667,6.375 -0.06666667,6.36666667 -0.05833333,6.36666667 -0.05833333,6.35833333 -0.05833333,6.35 -0.05833333,6.34166667 -0.05833333,6.33333333 -0.05,6.33333333 -0.05,6.325 -0.05833333,6.325 -0.05833333,6.31666667 -0.05833333,6.30833333 -0.05,6.30833333 -0.05,6.3 -0.05,6.29166667 -0.05,6.28333333 -0.05833333,6.28333333 -0.05833333,6.275 -0.05833333,6.26666667 -0.05833333,6.25833333 -0.06666667,6.25833333 -0.075,6.25833333 -0.075,6.25 -0.075,6.24166667 -0.08333333,6.24166667 -0.08333333,6.23333333 -0.075,6.23333333 -0.06666667,6.23333333 -0.06666667,6.24166667 -0.05833333,6.24166667 -0.05833333,6.25 -0.05,6.25 -0.05,6.25833333 -0.04166667,6.25833333 -0.04166667,6.26666667 -0.04166667,6.275 -0.03333333,6.275 -0.03333333,6.28333333 -0.025,6.28333333 -0.025,6.29166667 -0.03333333,6.29166667 -0.03333333,6.3 -0.025,6.3 -0.025,6.30833333 -0.01666667,6.30833333 -0.01666667,6.31666667 -0.00833333,6.31666667 -0.00833333,6.325 0.0,6.325 -0.0,6.33333333 0.00833333,6.33333333 0.00833333,6.34166667 0.01666667,6.34166667 0.01666667,6.35 0.025,6.35 0.025,6.35833333 0.01666667,6.35833333 0.00833333,6.35833333 0.00833333,6.36666667 0.01666667,6.36666667 0.01666667,6.375 0.01666667,6.38333333 0.025,6.38333333 0.025,6.39166667 0.025,6.4 0.03333333,6.4 0.03333333,6.40833333 0.03333333,6.41666667 0.04166667,6.41666667 0.04166667,6.40833333 0.05,6.40833333 0.05833333,6.40833333 0.05833333,6.41666667 0.06666667,6.41666667 0.06666667,6.40833333 0.06666667,6.4 0.06666667,6.39166667 0.075,6.39166667 0.075,6.4 0.075,6.40833333 0.075,6.41666667 0.08333333,6.41666667 0.08333333,6.40833333 0.08333333,6.4 0.09166667,6.4 0.09166667,6.39166667 0.08333333,6.39166667 0.08333333,6.38333333 0.075,6.38333333 0.075,6.375 0.08333333,6.375 0.09166667,6.375 0.09166667,6.36666667 0.09166667,6.35833333 0.09166667,6.35 0.08333333,6.35 0.075,6.35 0.06666667,6.35 0.06666667,6.34166667 0.05833333,6.34166667 0.05833333,6.33333333 0.05833333,6.325 0.05,6.325 0.05,6.31666667 0.05833333,6.31666667 0.05833333,6.30833333 0.05833333,6.3 0.05,6.3 0.05,6.29166667 0.05833333,6.29166667 0.05833333,6.28333333 0.05,6.28333333 0.05,6.275 0.05,6.26666667 0.05833333,6.26666667 0.05833333,6.275 0.06666667,6.275 0.06666667,6.26666667 0.075,6.26666667 0.075,6.25833333 0.075,6.25 0.08333333,6.25 0.08333333,6.24166667 0.09166667,6.24166667 0.09166667,6.23333333 0.08333333,6.23333333 0.08333333,6.225 0.08333333,6.21666667 0.09166667,6.21666667 0.09166667,6.20833333 0.09166667,6.2 0.09166667,6.19166667 0.08333333,6.19166667 0.075,6.19166667 0.06666667,6.19166667 0.06666667,6.18333333 0.06666667,6.175 0.05833333,6.175 0.05833333,6.16666667 0.06666667,6.16666667 0.06666667,6.15833333 0.06666667,6.15 0.06666667,6.14166667 0.075,6.14166667 0.08333333,6.14166667 0.09166667,6.14166667 0.09166667,6.13333333 0.09166667,6.125 0.09166667,6.11666667 0.09166667,6.10833333 0.09166667,6.1 0.09166667,6.09166667 0.09166667,6.08333333 0.09166667,6.075 0.09166667,6.06666667 0.09166667,6.05833333 0.09166667,6.05 0.09166667,6.04166667 0.09166667,6.03333333 0.09166667,6.025 0.09166667,6.01666667 0.09166667,6.00833333 0.09166667,6.0 0.09166667,5.99166667 0.09166667,5.98333333 0.09166667,5.975 0.09166667,5.96666667 0.09166667,5.95833333 0.09166667,5.95 0.09166667,5.94166667 0.09166667,5.93333333 0.09166667,5.925 0.09166667,5.91666667 0.09166667,5.90833333 0.09166667,5.9 0.09166667,5.89166667 0.09166667,5.88333333 0.09166667,5.875 0.09166667,5.86666667 0.09166667,5.85833333 0.09166667,5.85 0.09166667,5.84166667 0.09166667,5.83333333 0.09166667,5.825 0.09166667,5.81666667 0.09166667,5.80833333 0.09166667,5.8 0.09166667,5.79166667 0.09166667,5.78333333 0.09166667,5.775 0.09166667,5.76666667 0.09166667,5.75833333 0.09166667,5.75 0.09166667,5.74166667 0.09166667,5.73333333 0.09166667,5.725 0.09166667,5.71666667 0.09166667,5.70833333 0.09166667,5.7 0.08333333,5.7 0.075,5.7 0.075,5.69166667 0.06666667,5.69166667 0.06666667,5.68333333 0.05833333,5.68333333 0.05,5.68333333 0.05,5.675 0.04166667,5.675 0.04166667,5.66666667 0.04166667,5.65833333 0.03333333,5.65833333 0.03333333,5.65 0.025,5.65 0.01666667,5.65 0.00833333,5.65 0.00833333,5.64166667 0.00833333,5.63333333 -0.0,5.63333333 0.0,5.625 -0.00833333,5.625 -0.00833333,5.61666667 -0.01666667,5.61666667 -0.025,5.61666667 -0.03333333,5.61666667 -0.04166667,5.61666667 -0.05,5.61666667 -0.05,5.60833333 -0.05833333,5.60833333 -0.05833333,5.6 -0.06666667,5.6 -0.06666667,5.59166667 -0.075,5.59166667 -0.08333333,5.59166667 -0.08333333,5.58333333 -0.09166667,5.58333333 -0.1,5.58333333 -0.1,5.575 -0.10833333,5.575 -0.11666667,5.575 -0.11666667,5.56666667 -0.125,5.56666667 -0.13333333,5.56666667 -0.14166667,5.56666667 -0.14166667,5.55833333 -0.15,5.55833333 -0.15833333,5.55833333 -0.15833333,5.55 -0.16666667,5.55 -0.175,5.55 -0.18333333,5.55 -0.18333333,5.54166667 -0.19166667,5.54166667 -0.2,5.54166667 -0.20833333,5.54166667 -0.20833333,5.53333333 -0.21666667,5.53333333 -0.225,5.53333333 -0.225,5.525 -0.23333333,5.525 -0.24166667,5.525 -0.25,5.525 -0.25833333,5.525 -0.25833333,5.51666667 -0.26666667,5.51666667 -0.275,5.51666667 -0.28333333,5.51666667 -0.29166667,5.51666667 -0.3,5.51666667 -0.3,5.50833333 -0.30833333,5.50833333 -0.31666667,5.50833333 -0.325,5.50833333 -0.33333333,5.50833333 -0.33333333,5.5 -0.34166667,5.5 -0.35,5.5 -0.35833333,5.5 -0.36666667,5.5 -0.36666667,5.49166667 -0.375,5.49166667 -0.375,5.48333333 -0.38333333,5.48333333 -0.39166667,5.48333333 -0.39166667,5.475 -0.4,5.475 -0.40833333,5.475 -0.40833333,5.46666667 -0.40833333,5.45833333 -0.41666667,5.45833333 -0.41666667,5.45 -0.425,5.45 -0.43333333,5.45 -0.43333333,5.44166667 -0.44166667,5.44166667 -0.45,5.44166667 -0.45,5.43333333 -0.45833333,5.43333333 -0.46666667,5.43333333 -0.46666667,5.425 -0.46666667,5.41666667 -0.46666667,5.40833333 -0.475,5.40833333 -0.475,5.4 -0.48333333,5.4 -0.48333333,5.39166667 -0.49166667,5.39166667 -0.49166667,5.38333333 -0.5,5.38333333 -0.5,5.375 -0.50833333,5.375 -0.51666667,5.375 -0.525,5.375 -0.525,5.36666667 -0.53333333,5.36666667 -0.54166667,5.36666667 -0.55,5.36666667 -0.55833333,5.36666667 -0.56666667,5.36666667 -0.56666667,5.35833333 -0.575,5.35833333 -0.58333333,5.35833333 -0.59166667,5.35833333 -0.6,5.35833333 -0.6,5.35 -0.60833333,5.35 -0.61666667,5.35 -0.61666667,5.34166667 -0.61666667,5.33333333 -0.625,5.33333333 -0.63333333,5.33333333 -0.63333333,5.325 -0.64166667,5.325 -0.64166667,5.33333333 -0.65,5.33333333 -0.65,5.325 -0.65833333,5.325 -0.66666667,5.325 -0.66666667,5.31666667 -0.675,5.31666667 -0.68333333,5.31666667 -0.69166667,5.31666667 -0.69166667,5.30833333 -0.7,5.30833333 -0.70833333,5.30833333 -0.71666667,5.30833333 -0.71666667,5.3 -0.725,5.3 -0.725,5.29166667 -0.725,5.28333333 -0.73333333,5.28333333 -0.73333333,5.275 -0.74166667,5.275 -0.75,5.275 -0.75,5.26666667 -0.75833333,5.26666667 -0.75833333,5.25833333 -0.75833333,5.25 -0.76666667,5.25 -0.775,5.25 -0.775,5.24166667 -0.78333333,5.24166667 -0.78333333,5.23333333 -0.79166667,5.23333333 -0.79166667,5.225 -0.8,5.225 -0.8,5.21666667 -0.80833333,5.21666667 -0.81666667,5.21666667 -0.81666667,5.20833333 -0.825,5.20833333 -0.83333333,5.20833333 -0.84166667,5.20833333 -0.85,5.20833333 -0.85833333,5.20833333 -0.86666667,5.20833333 -0.875,5.20833333 -0.88333333,5.20833333 -0.89166667,5.20833333 -0.9,5.20833333 -0.90833333,5.20833333 -0.91666667,5.20833333 -0.925,5.20833333 -0.93333333,5.20833333 -0.93333333,5.2 -0.94166667,5.2 -0.95,5.2 -0.95833333,5.2 -0.96666667,5.2 -0.975,5.2 -0.98333333,5.2 -0.99166667,5.2 -1.0,5.2 -1.00833333,5.2 -1.01666667,5.2 -1.025,5.2 -1.03333333,5.2 -1.04166667,5.2 -1.05,5.2 -1.05833333,5.2 -1.06666667,5.2 -1.075,5.2 -1.08333333,5.2 -1.08333333,5.19166667 -1.09166667,5.19166667 -1.1,5.19166667 -1.1,5.18333333 -1.10833333,5.18333333 -1.10833333,5.175 -1.11666667,5.175 -1.125,5.175 -1.125,5.16666667 -1.13333333,5.16666667 -1.14166667,5.16666667 -1.15,5.16666667 -1.15,5.15833333 -1.15833333,5.15833333 -1.15833333,5.15 -1.16666667,5.15 -1.16666667,5.14166667 -1.175,5.14166667 -1.18333333,5.14166667 -1.19166667,5.14166667 -1.19166667,5.13333333 -1.2,5.13333333 -1.2,5.125 -1.20833333,5.125 -1.20833333,5.11666667 -1.21666667,5.11666667 -1.225,5.11666667 -1.225,5.10833333 -1.23333333,5.10833333 -1.24166667,5.10833333 -1.24166667,5.1 -1.25,5.1 -1.25833333,5.1 -1.26666667,5.1 -1.275,5.1 -1.28333333,5.1 -1.29166667,5.1 -1.3,5.1 -1.30833333,5.1 -1.31666667,5.1 -1.325,5.1 -1.325,5.09166667 -1.33333333,5.09166667 -1.34166667,5.09166667 -1.35,5.09166667 -1.35,5.08333333 -1.35833333,5.08333333 -1.35833333,5.075 -1.36666667,5.075 -1.375,5.075 -1.38333333,5.075 -1.39166667,5.075 -1.4,5.075 -1.4,5.06666667 -1.40833333,5.06666667 -1.41666667,5.06666667 -1.425,5.06666667 -1.43333333,5.06666667 -1.44166667,5.06666667 -1.44166667,5.05833333 -1.45,5.05833333 -1.45833333,5.05833333 -1.46666667,5.05833333 -1.475,5.05833333 -1.475,5.05 -1.48333333,5.05 -1.49166667,5.05 -1.5,5.05 -1.5,5.04166667 -1.50833333,5.04166667 -1.51666667,5.04166667 -1.525,5.04166667 -1.53333333,5.04166667 -1.54166667,5.04166667 -1.55,5.04166667 -1.55,5.03333333 -1.55833333,5.03333333 -1.56666667,5.03333333 -1.575,5.03333333 -1.58333333,5.03333333 -1.59166667,5.03333333 -1.6,5.03333333 -1.60833333,5.03333333 -1.60833333,5.025 -1.61666667,5.025 -1.625,5.025 -1.625,5.01666667 -1.625,5.00833333 -1.63333333,5.00833333 -1.63333333,5.0 -1.63333333,4.99166667 -1.63333333,4.98333333 -1.64166667,4.98333333 -1.64166667,4.975 -1.65,4.975 -1.65,4.96666667 -1.65833333,4.96666667 -1.66666667,4.96666667 -1.675,4.96666667 -1.68333333,4.96666667 -1.69166667,4.96666667 -1.69166667,4.95833333 -1.7,4.95833333 -1.7,4.95 -1.70833333,4.95 -1.70833333,4.94166667 -1.70833333,4.93333333 -1.71666667,4.93333333 -1.725,4.93333333 -1.725,4.925 -1.73333333,4.925 -1.74166667,4.925 -1.74166667,4.91666667 -1.74166667,4.90833333 -1.74166667,4.9 -1.75,4.9 -1.75,4.89166667 -1.74166667,4.89166667 -1.74166667,4.88333333 -1.75,4.88333333 -1.75,4.875 -1.75833333,4.875 -1.76666667,4.875 -1.775,4.875 -1.78333333,4.875 -1.79166667,4.875 -1.8,4.875 -1.80833333,4.875 -1.81666667,4.875 -1.81666667,4.86666667 -1.825,4.86666667 -1.83333333,4.86666667 -1.83333333,4.85833333 -1.83333333,4.85 -1.84166667,4.85 -1.85,4.85 -1.85833333,4.85 -1.86666667,4.85 -1.86666667,4.84166667 -1.875,4.84166667 -1.88333333,4.84166667 -1.88333333,4.83333333 -1.89166667,4.83333333 -1.89166667,4.825 -1.9,4.825 -1.90833333,4.825 -1.91666667,4.825 -1.91666667,4.81666667 -1.925,4.81666667 -1.925,4.80833333 -1.93333333,4.80833333 -1.94166667,4.80833333 -1.94166667,4.8 -1.94166667,4.79166667 -1.95,4.79166667 -1.95,4.78333333 -1.95833333,4.78333333 -1.95833333,4.775 -1.96666667,4.775 -1.96666667,4.76666667 -1.975,4.76666667 -1.975,4.75833333 -1.98333333,4.75833333 -1.99166667,4.75833333 -2.0,4.75833333 -2.00833333,4.75833333 -2.01666667,4.75833333 -2.025,4.75833333 -2.03333333,4.75833333 -2.04166667,4.75833333 -2.04166667,4.75 -2.05,4.75 -2.05,4.74166667 -2.05833333,4.74166667 -2.06666667,4.74166667 -2.06666667,4.75 -2.075,4.75 -2.08333333,4.75 -2.08333333,4.74166667 -2.09166667,4.74166667 -2.09166667,4.75 -2.1,4.75 -2.1,4.75833333 -2.10833333,4.75833333 -2.10833333,4.76666667 -2.10833333,4.775 -2.10833333,4.78333333 -2.11666667,4.78333333 -2.11666667,4.79166667 -2.125,4.79166667 -2.125,4.8 -2.13333333,4.8 -2.13333333,4.79166667 -2.14166667,4.79166667 -2.14166667,4.8 -2.15,4.8 -2.15833333,4.8 -2.16666667,4.8 -2.16666667,4.80833333 -2.175,4.80833333 -2.175,4.81666667 -2.18333333,4.81666667 -2.19166667,4.81666667 -2.2,4.81666667 -2.2,4.825 -2.2,4.83333333 -2.20833333,4.83333333 -2.20833333,4.84166667 -2.21666667,4.84166667 -2.225,4.84166667 -2.225,4.85 -2.23333333,4.85 -2.24166667,4.85 -2.24166667,4.85833333 -2.24166667,4.86666667 -2.24166667,4.875 -2.25,4.875 -2.25,4.88333333 -2.25833333,4.88333333 -2.25833333,4.89166667 -2.26666667,4.89166667 -2.26666667,4.9 -2.275,4.9 -2.28333333,4.9 -2.28333333,4.90833333 -2.29166667,4.90833333 -2.3,4.90833333 -2.3,4.91666667 -2.30833333,4.91666667 -2.31666667,4.91666667 -2.31666667,4.925 -2.325,4.925 -2.33333333,4.925 -2.34166667,4.925 -2.34166667,4.93333333 -2.35,4.93333333 -2.35833333,4.93333333 -2.36666667,4.93333333 -2.36666667,4.94166667 -2.375,4.94166667 -2.38333333,4.94166667 -2.39166667,4.94166667 -2.4,4.94166667 -2.4,4.95 -2.40833333,4.95 -2.41666667,4.95 -2.425,4.95 -2.43333333,4.95 -2.43333333,4.95833333 -2.44166667,4.95833333 -2.45,4.95833333 -2.45833333,4.95833333 -2.46666667,4.95833333 -2.475,4.95833333 -2.475,4.96666667 -2.48333333,4.96666667 -2.49166667,4.96666667 -2.5,4.96666667 -2.50833333,4.96666667 -2.51666667,4.96666667 -2.51666667,4.975 -2.525,4.975 -2.53333333,4.975 -2.54166667,4.975 -2.55,4.975 -2.55833333,4.975 -2.55833333,4.98333333 -2.56666667,4.98333333 -2.575,4.98333333 -2.58333333,4.98333333 -2.59166667,4.98333333 -2.59166667,4.99166667 -2.6,4.99166667 -2.60833333,4.99166667 -2.61666667,4.99166667 -2.625,4.99166667 -2.63333333,4.99166667 -2.63333333,5.0 -2.64166667,5.0 -2.65,5.0 -2.65833333,5.0 -2.66666667,5.0 -2.675,5.0 -2.675,5.00833333 -2.68333333,5.00833333 -2.69166667,5.00833333 -2.7,5.00833333 -2.70833333,5.00833333 -2.71666667,5.00833333 -2.71666667,5.01666667 -2.725,5.01666667 -2.73333333,5.01666667 -2.74166667,5.01666667 -2.75,5.01666667 -2.75833333,5.01666667 -2.75833333,5.025 -2.76666667,5.025 -2.775,5.025 -2.78333333,5.025 -2.79166667,5.025 -2.79166667,5.03333333 -2.8,5.03333333 -2.80833333,5.03333333 -2.81666667,5.03333333 -2.825,5.03333333 -2.83333333,5.03333333 -2.83333333,5.04166667 -2.84166667,5.04166667 -2.85,5.04166667 -2.85833333,5.04166667 -2.86666667,5.04166667 -2.875,5.04166667 -2.875,5.05 -2.88333333,5.05 -2.89166667,5.05 -2.9,5.05 -2.90833333,5.05 -2.91666667,5.05 -2.91666667,5.05833333 -2.925,5.05833333 -2.93333333,5.05833333 -2.94166667,5.05833333 -2.95,5.05833333 -2.95833333,5.05833333 -2.96666667,5.05833333 -2.96666667,5.06666667 -2.975,5.06666667 -2.98333333,5.06666667 -2.99166667,5.06666667 -3.0,5.06666667 -3.00833333,5.06666667 -3.00833333,5.075 -3.01666667,5.075 -3.025,5.075 -3.03333333,5.075 -3.04166667,5.075 -3.05,5.075 -3.05,5.08333333 -3.05833333,5.08333333 -3.06666667,5.08333333 -3.075,5.08333333 -3.08333333,5.08333333 -3.08333333,5.09166667 -3.09166667,5.09166667 -3.1,5.09166667 -3.10833333,5.09166667 -3.10833333,5.1 -3.11666667,5.1 -3.125,5.1 -3.13333333,5.1 -3.14166667,5.1 -3.15,5.1 -3.15,5.10833333 -3.15833333,5.10833333 -3.16666667,5.10833333 -3.175,5.10833333 -3.18333333,5.10833333 -3.19166667,5.10833333 -3.2,5.10833333 -3.2,5.11666667 -3.20833333,5.11666667 -3.21666667,5.11666667 -3.225,5.11666667 -3.23333333,5.11666667 -3.24166667,5.11666667 -3.25,5.11666667 -3.25833333,5.11666667 -3.25833333,5.125 -3.26666667,5.125 -3.275,5.125 -3.28333333,5.125 -3.29166667,5.125 -3.3,5.125 -3.3,5.13333333 -3.30833333,5.13333333 -3.31666667,5.13333333 -3.325,5.13333333 -3.33333333,5.13333333 -3.34166667,5.13333333 -3.34166667,5.14166667 -3.35,5.14166667 -3.35833333,5.14166667 -3.36666667,5.14166667 -3.375,5.14166667 -3.38333333,5.14166667 -3.38333333,5.15 -3.39166667,5.15 -3.4,5.15 -3.40833333,5.15 -3.41666667,5.15 -3.425,5.15 -3.43333333,5.15 -3.44166667,5.15 -3.44166667,5.15833333 -3.45,5.15833333 -3.45833333,5.15833333 -3.46666667,5.15833333 -3.475,5.15833333 -3.48333333,5.15833333 -3.49166667,5.15833333 -3.49166667,5.16666667 -3.5,5.16666667 -3.50833333,5.16666667 -3.51666667,5.16666667 -3.525,5.16666667 -3.53333333,5.16666667 -3.54166667,5.16666667 -3.55,5.16666667 -3.55833333,5.16666667 -3.56666667,5.16666667 -3.575,5.16666667 -3.58333333,5.16666667 -3.58333333,5.175 -3.59166667,5.175 -3.6,5.175 -3.60833333,5.175 -3.61666667,5.175 -3.625,5.175 -3.63333333,5.175 -3.64166667,5.175 -3.64166667,5.18333333 -3.65,5.18333333 -3.65833333,5.18333333 -3.66666667,5.18333333 -3.675,5.18333333 -3.68333333,5.18333333 -3.69166667,5.18333333 -3.7,5.18333333 -3.7,5.19166667 -3.70833333,5.19166667 -3.71666667,5.19166667 -3.725,5.19166667 -3.73333333,5.19166667 -3.74166667,5.19166667 -3.75,5.19166667 -3.75,5.2 -3.75833333,5.2 -3.76666667,5.2 -3.775,5.2 -3.78333333,5.2 -3.79166667,5.2 -3.79166667,5.20833333 -3.8,5.20833333 -3.80833333,5.20833333 -3.81666667,5.20833333 -3.81666667,5.21666667 -3.825,5.21666667 -3.83333333,5.21666667 -3.84166667,5.21666667 -3.84166667,5.225 -3.85,5.225 -3.85833333,5.225 -3.85833333,5.23333333 -3.86666667,5.23333333 -3.875,5.23333333 -3.88333333,5.23333333 -3.89166667,5.23333333 -3.89166667,5.24166667 -3.9,5.24166667 -3.90833333,5.24166667 -3.91666667,5.24166667 -3.925,5.24166667 -3.93333333,5.24166667 -3.94166667,5.24166667 -3.94166667,5.25 -3.95,5.25 -3.95833333,5.25 -3.96666667,5.25 -3.96666667,5.25833333 -3.975,5.25833333 -3.98333333,5.25833333 -3.99166667,5.25833333 -3.99166667,5.25 -4.0,5.25 -4.00833333,5.25 -4.00833333,5.24166667 -4.01666667,5.24166667 -4.025,5.24166667 -4.03333333,5.24166667 -4.04166667,5.24166667 -4.05,5.24166667 -4.05833333,5.24166667 -4.06666667,5.24166667 -4.075,5.24166667 -4.08333333,5.24166667 -4.09166667,5.24166667 -4.09166667,5.23333333 -4.1,5.23333333 -4.10833333,5.23333333 -4.11666667,5.23333333 -4.125,5.23333333 -4.13333333,5.23333333 -4.14166667,5.23333333 -4.15,5.23333333 -4.15,5.225 -4.15833333,5.225 -4.16666667,5.225 -4.175,5.225 -4.18333333,5.225 -4.19166667,5.225 -4.2,5.225 -4.20833333,5.225 -4.21666667,5.225 -4.21666667,5.21666667 -4.225,5.21666667 -4.23333333,5.21666667 -4.24166667,5.21666667 -4.25,5.21666667 -4.25833333,5.21666667 -4.26666667,5.21666667 -4.275,5.21666667 -4.28333333,5.21666667 -4.29166667,5.21666667 -4.29166667,5.20833333 -4.3,5.20833333 -4.30833333,5.20833333 -4.31666667,5.20833333 -4.325,5.20833333 -4.33333333,5.20833333 -4.34166667,5.20833333 -4.35,5.20833333 -4.35833333,5.20833333 -4.36666667,5.20833333 -4.375,5.20833333 -4.38333333,5.20833333 -4.38333333,5.2 -4.39166667,5.2 -4.4,5.2 -4.40833333,5.2 -4.41666667,5.2 -4.425,5.2 -4.43333333,5.2 -4.44166667,5.2 -4.45,5.2 -4.45833333,5.2 -4.46666667,5.2 -4.46666667,5.19166667 -4.475,5.19166667 -4.48333333,5.19166667 -4.49166667,5.19166667 -4.5,5.19166667 -4.50833333,5.19166667 -4.51666667,5.19166667 -4.525,5.19166667 -4.53333333,5.19166667 -4.54166667,5.19166667</coordinates></LinearRing></outerBoundaryIs><innerBoundaryIs><LinearRing><coordinates>-9.34166667,5.21666667 -9.33333333,5.21666667 -9.325,5.21666667 -9.31666667,5.21666667 -9.30833333,5.21666667 -9.30833333,5.225 -9.30833333,5.23333333 -9.3,5.23333333 -9.3,5.24166667 -9.30833333,5.24166667 -9.31666667,5.24166667 -9.31666667,5.23333333 -9.31666667,5.225 -9.325,5.225 -9.325,5.23333333 -9.33333333,5.23333333 -9.34166667,5.23333333 -9.34166667,5.225 -9.34166667,5.21666667</coordinates></LinearRing></innerBoundaryIs><innerBoundaryIs><LinearRing><coordinates>-9.3,5.23333333 -9.3,5.225 -9.29166667,5.225 -9.29166667,5.23333333 -9.3,5.23333333</coordinates></LinearRing></innerBoundaryIs><innerBoundaryIs><LinearRing><coordinates>-9.31666667,5.24166667 -9.31666667,5.25 -9.31666667,5.25833333 -9.325,5.25833333 -9.325,5.25 -9.325,5.24166667 -9.31666667,5.24166667</coordinates></LinearRing></innerBoundaryIs><innerBoundaryIs><LinearRing><coordinates>-9.58333333,5.49166667 -9.58333333,5.5 -9.59166667,5.5 -9.59166667,5.49166667 -9.58333333,5.49166667</coordinates></LinearRing></innerBoundaryIs><innerBoundaryIs><LinearRing><coordinates>-9.7,5.63333333 -9.7,5.625 -9.7,5.61666667 -9.69166667,5.61666667 -9.69166667,5.625 -9.69166667,5.63333333 -9.7,5.63333333</coordinates></LinearRing></innerBoundaryIs><innerBoundaryIs><LinearRing><coordinates>-9.50833333,5.79166667 -9.50833333,5.78333333 -9.5,5.78333333 -9.5,5.79166667 -9.50833333,5.79166667</coordinates></LinearRing></innerBoundaryIs><innerBoundaryIs><LinearRing><coordinates>-9.31666667,5.93333333 -9.31666667,5.925 -9.30833333,5.925 -9.30833333,5.93333333 -9.31666667,5.93333333</coordinates></LinearRing></innerBoundaryIs><innerBoundaryIs><LinearRing><coordinates>-8.09166667,6.09166667 -8.09166667,6.08333333 -8.09166667,6.075 -8.08333333,6.075 -8.08333333,6.08333333 -8.08333333,6.09166667 -8.09166667,6.09166667</coordinates></LinearRing></innerBoundaryIs><innerBoundaryIs><LinearRing><coordinates>-7.21666667,5.86666667 -7.21666667,5.85833333 -7.20833333,5.85833333 -7.20833333,5.86666667 -7.21666667,5.86666667</coordinates></LinearRing></innerBoundaryIs><innerBoundaryIs><LinearRing><coordinates>-7.18333333,5.85833333 -7.18333333,5.85 -7.175,5.85 -7.175,5.85833333 -7.18333333,5.85833333</coordinates></LinearRing></innerBoundaryIs><innerBoundaryIs><LinearRing><coordinates>-7.075,5.89166667 -7.075,5.88333333 -7.06666667,5.88333333 -7.06666667,5.89166667 -7.075,5.89166667</coordinates></LinearRing></innerBoundaryIs><innerBoundaryIs><LinearRing><coordinates>-6.93333333,5.83333333 -6.94166667,5.83333333 -6.94166667,5.825 -6.93333333,5.825 -6.93333333,5.83333333</coordinates></LinearRing></innerBoundaryIs><innerBoundaryIs><LinearRing><coordinates>-6.89166667,5.80833333 -6.89166667,5.8 -6.88333333,5.8 -6.88333333,5.80833333 -6.89166667,5.80833333</coordinates></LinearRing></innerBoundaryIs><innerBoundaryIs><LinearRing><coordinates>-6.78333333,5.83333333 -6.78333333,5.84166667 -6.79166667,5.84166667 -6.79166667,5.83333333 -6.78333333,5.83333333</coordinates></LinearRing></innerBoundaryIs><innerBoundaryIs><LinearRing><coordinates>-6.36666667,6.05833333 -6.375,6.05833333 -6.375,6.05 -6.36666667,6.05 -6.36666667,6.05833333</coordinates></LinearRing></innerBoundaryIs><innerBoundaryIs><LinearRing><coordinates>-6.20833333,6.15 -6.20833333,6.14166667 -6.2,6.14166667 -6.2,6.15 -6.20833333,6.15</coordinates></LinearRing></innerBoundaryIs><innerBoundaryIs><LinearRing><coordinates>-6.04166667,6.24166667 -6.04166667,6.23333333 -6.03333333,6.23333333 -6.03333333,6.24166667 -6.04166667,6.24166667</coordinates></LinearRing></innerBoundaryIs><innerBoundaryIs><LinearRing><coordinates>-5.85833333,6.36666667 -5.85833333,6.35833333 -5.85,6.35833333 -5.84166667,6.35833333 -5.84166667,6.36666667 -5.85,6.36666667 -5.85833333,6.36666667</coordinates></LinearRing></innerBoundaryIs><innerBoundaryIs><LinearRing><coordinates>-5.84166667,6.36666667 -5.83333333,6.36666667 -5.83333333,6.375 -5.83333333,6.38333333 -5.84166667,6.38333333 -5.84166667,6.375 -5.84166667,6.36666667</coordinates></LinearRing></innerBoundaryIs><innerBoundaryIs><LinearRing><coordinates>-5.83333333,6.36666667 -5.83333333,6.35833333 -5.83333333,6.35 -5.83333333,6.34166667 -5.825,6.34166667 -5.825,6.35 -5.825,6.35833333 -5.825,6.36666667 -5.83333333,6.36666667</coordinates></LinearRing></innerBoundaryIs><innerBoundaryIs><LinearRing><coordinates>-5.825,6.36666667 -5.81666667,6.36666667 -5.81666667,6.375 -5.825,6.375 -5.825,6.36666667</coordinates></LinearRing></innerBoundaryIs><innerBoundaryIs><LinearRing><coordinates>-5.79166667,6.38333333 -5.8,6.38333333 -5.8,6.375 -5.8,6.36666667 -5.79166667,6.36666667 -5.79166667,6.375 -5.79166667,6.38333333</coordinates></LinearRing></innerBoundaryIs><innerBoundaryIs><LinearRing><coordinates>-5.775,6.38333333 -5.775,6.375 -5.775,6.36666667 -5.76666667,6.36666667 -5.76666667,6.375 -5.76666667,6.38333333 -5.775,6.38333333</coordinates></LinearRing></innerBoundaryIs><innerBoundaryIs><LinearRing><coordinates>-5.775,6.36666667 -5.78333333,6.36666667 -5.78333333,6.35833333 -5.775,6.35833333 -5.775,6.36666667</coordinates></LinearRing></innerBoundaryIs><innerBoundaryIs><LinearRing><coordinates>-5.725,6.39166667 -5.73333333,6.39166667 -5.73333333,6.38333333 -5.725,6.38333333 -5.725,6.39166667</coordinates></LinearRing></innerBoundaryIs><innerBoundaryIs><LinearRing><coordinates>-5.60833333,6.34166667 -5.61666667,6.34166667 -5.625,6.34166667 -5.625,6.33333333 -5.61666667,6.33333333 -5.60833333,6.33333333 -5.60833333,6.34166667</coordinates></LinearRing></innerBoundaryIs><innerBoundaryIs><LinearRing><coordinates>-5.28333333,6.31666667 -5.29166667,6.31666667 -5.3,6.31666667 -5.3,6.30833333 -5.29166667,6.30833333 -5.28333333,6.30833333 -5.28333333,6.31666667</coordinates></LinearRing></innerBoundaryIs><innerBoundaryIs><LinearRing><coordinates>-5.13333333,6.25 -5.14166667,6.25 -5.14166667,6.24166667 -5.13333333,6.24166667 -5.13333333,6.25</coordinates></LinearRing></innerBoundaryIs><innerBoundaryIs><LinearRing><coordinates>-4.575,6.26666667 -4.575,6.25833333 -4.56666667,6.25833333 -4.56666667,6.26666667 -4.575,6.26666667</coordinates></LinearRing></innerBoundaryIs><innerBoundaryIs><LinearRing><coordinates>-4.46666667,6.28333333 -4.46666667,6.275 -4.45833333,6.275 -4.45833333,6.28333333 -4.46666667,6.28333333</coordinates></LinearRing></innerBoundaryIs><innerBoundaryIs><LinearRing><coordinates>-4.4,6.30833333 -4.40833333,6.30833333 -4.40833333,6.3 -4.4,6.3 -4.4,6.30833333</coordinates></LinearRing></innerBoundaryIs><innerBoundaryIs><LinearRing><coordinates>-4.29166667,6.26666667 -4.29166667,6.275 -4.3,6.275 -4.3,6.26666667 -4.29166667,6.26666667</coordinates></LinearRing></innerBoundaryIs><innerBoundaryIs><LinearRing><coordinates>-4.16666667,6.25 -4.175,6.25 -4.175,6.24166667 -4.16666667,6.24166667 -4.16666667,6.25</coordinates></LinearRing></innerBoundaryIs><innerBoundaryIs><LinearRing><coordinates>-4.175,6.25 -4.175,6.25833333 -4.18333333,6.25833333 -4.18333333,6.25 -4.175,6.25</coordinates></LinearRing></innerBoundaryIs><innerBoundaryIs><LinearRing><coordinates>-4.05,6.30833333 -4.04166667,6.30833333 -4.04166667,6.31666667 -4.04166667,6.325 -4.05,6.325 -4.05,6.31666667 -4.05,6.30833333</coordinates></LinearRing></innerBoundaryIs><innerBoundaryIs><LinearRing><coordinates>-3.90833333,6.5 -3.90833333,6.49166667 -3.9,6.49166667 -3.89166667,6.49166667 -3.89166667,6.5 -3.9,6.5 -3.90833333,6.5</coordinates></LinearRing></innerBoundaryIs><innerBoundaryIs><LinearRing><coordinates>-3.69166667,6.51666667 -3.7,6.51666667 -3.7,6.50833333 -3.69166667,6.50833333 -3.69166667,6.51666667</coordinates></LinearRing></innerBoundaryIs><innerBoundaryIs><LinearRing><coordinates>-3.575,6.58333333 -3.575,6.575 -3.56666667,6.575 -3.56666667,6.58333333 -3.575,6.58333333</coordinates></LinearRing></innerBoundaryIs><innerBoundaryIs><LinearRing><coordinates>-3.575,6.575 -3.58333333,6.575 -3.58333333,6.56666667 -3.575,6.56666667 -3.575,6.575</coordinates></LinearRing></innerBoundaryIs><innerBoundaryIs><LinearRing><coordinates>-3.43333333,6.675 -3.44166667,6.675 -3.44166667,6.66666667 -3.43333333,6.66666667 -3.43333333,6.675</coordinates></LinearRing></innerBoundaryIs><innerBoundaryIs><LinearRing><coordinates>-3.3,6.61666667 -3.3,6.625 -3.30833333,6.625 -3.30833333,6.61666667 -3.3,6.61666667</coordinates></LinearRing></innerBoundaryIs><innerBoundaryIs><LinearRing><coordinates>-3.25,6.60833333 -3.25,6.6 -3.24166667,6.6 -3.24166667,6.60833333 -3.25,6.60833333</coordinates></LinearRing></innerBoundaryIs><innerBoundaryIs><LinearRing><coordinates>-3.16666667,6.625 -3.16666667,6.61666667 -3.15833333,6.61666667 -3.15833333,6.625 -3.16666667,6.625</coordinates></LinearRing></innerBoundaryIs><innerBoundaryIs><LinearRing><coordinates>-2.975,6.68333333 -2.98333333,6.68333333 -2.98333333,6.675 -2.975,6.675 -2.975,6.68333333</coordinates></LinearRing></innerBoundaryIs><innerBoundaryIs><LinearRing><coordinates>-2.98333333,6.675 -2.99166667,6.675 -2.99166667,6.66666667 -2.98333333,6.66666667 -2.98333333,6.675</coordinates></LinearRing></innerBoundaryIs><innerBoundaryIs><LinearRing><coordinates>-2.90833333,6.59166667 -2.90833333,6.6 -2.91666667,6.6 -2.91666667,6.59166667 -2.90833333,6.59166667</coordinates></LinearRing></innerBoundaryIs><innerBoundaryIs><LinearRing><coordinates>-2.91666667,6.56666667 -2.91666667,6.575 -2.925,6.575 -2.925,6.56666667 -2.91666667,6.56666667</coordinates></LinearRing></innerBoundaryIs><innerBoundaryIs><LinearRing><coordinates>-2.925,6.575 -2.925,6.58333333 -2.93333333,6.58333333 -2.93333333,6.575 -2.925,6.575</coordinates></LinearRing></innerBoundaryIs><innerBoundaryIs><LinearRing><coordinates>-2.93333333,6.58333333 -2.93333333,6.59166667 -2.94166667,6.59166667 -2.94166667,6.58333333 -2.93333333,6.58333333</coordinates></LinearRing></innerBoundaryIs><innerBoundaryIs><LinearRing><coordinates>-2.94166667,6.59166667 -2.94166667,6.6 -2.93333333,6.6 -2.93333333,6.60833333 -2.93333333,6.61666667 -2.94166667,6.61666667 -2.94166667,6.625 -2.95,6.625 -2.95,6.61666667 -2.95,6.60833333 -2.95833333,6.60833333 -2.95833333,6.6 -2.95,6.6 -2.95,6.59166667 -2.94166667,6.59166667</coordinates></LinearRing></innerBoundaryIs><innerBoundaryIs><LinearRing><coordinates>-2.79166667,6.6 -2.79166667,6.59166667 -2.78333333,6.59166667 -2.78333333,6.6 -2.79166667,6.6</coordinates></LinearRing></innerBoundaryIs><innerBoundaryIs><LinearRing><coordinates>-2.78333333,6.59166667 -2.78333333,6.58333333 -2.775,6.58333333 -2.76666667,6.58333333 -2.76666667,6.59166667 -2.775,6.59166667 -2.78333333,6.59166667</coordinates></LinearRing></innerBoundaryIs><innerBoundaryIs><LinearRing><coordinates>-2.78333333,6.6 -2.775,6.6 -2.775,6.60833333 -2.78333333,6.60833333 -2.78333333,6.6</coordinates></LinearRing></innerBoundaryIs><innerBoundaryIs><LinearRing><coordinates>-2.64166667,6.65833333 -2.65,6.65833333 -2.65,6.66666667 -2.65833333,6.66666667 -2.65833333,6.65833333 -2.65833333,6.65 -2.65,6.65 -2.65,6.64166667 -2.65,6.63333333 -2.65,6.625 -2.65,6.61666667 -2.65833333,6.61666667 -2.66666667,6.61666667 -2.66666667,6.60833333 -2.66666667,6.6 -2.66666667,6.59166667 -2.675,6.59166667 -2.675,6.6 -2.675,6.60833333 -2.68333333,6.60833333 -2.68333333,6.6 -2.69166667,6.6 -2.69166667,6.59166667 -2.68333333,6.59166667 -2.68333333,6.58333333 -2.675,6.58333333 -2.675,6.575 -2.675,6.56666667 -2.675,6.55833333 -2.66666667,6.55833333 -2.65833333,6.55833333 -2.65833333,6.56666667 -2.65833333,6.575 -2.65,6.575 -2.65,6.58333333 -2.64166667,6.58333333 -2.63333333,6.58333333 -2.625,6.58333333 -2.625,6.59166667 -2.625,6.6 -2.61666667,6.6 -2.61666667,6.60833333 -2.625,6.60833333 -2.63333333,6.60833333 -2.63333333,6.61666667 -2.63333333,6.625 -2.625,6.625 -2.625,6.63333333 -2.63333333,6.63333333 -2.63333333,6.64166667 -2.63333333,6.65 -2.64166667,6.65 -2.64166667,6.65833333</coordinates></LinearRing></innerBoundaryIs><innerBoundaryIs><LinearRing><coordinates>-2.68333333,6.58333333 -2.69166667,6.58333333 -2.7,6.58333333 -2.7,6.575 -2.69166667,6.575 -2.68333333,6.575 -2.68333333,6.58333333</coordinates></LinearRing></innerBoundaryIs><innerBoundaryIs><LinearRing><coordinates>-2.65833333,6.55833333 -2.65833333,6.55 -2.65,6.55 -2.65,6.55833333 -2.65833333,6.55833333</coordinates></LinearRing></innerBoundaryIs><innerBoundaryIs><LinearRing><coordinates>-2.65833333,6.55 -2.66666667,6.55 -2.66666667,6.54166667 -2.65833333,6.54166667 -2.65833333,6.55</coordinates></LinearRing></innerBoundaryIs><innerBoundaryIs><LinearRing><coordinates>-2.65,6.575 -2.65,6.56666667 -2.64166667,6.56666667 -2.64166667,6.575 -2.65,6.575</coordinates></LinearRing></innerBoundaryIs><innerBoundaryIs><LinearRing><coordinates>-2.61666667,6.60833333 -2.60833333,6.60833333 -2.60833333,6.61666667 -2.61666667,6.61666667 -2.61666667,6.60833333</coordinates></LinearRing></innerBoundaryIs><innerBoundaryIs><LinearRing><coordinates>-2.525,6.53333333 -2.53333333,6.53333333 -2.53333333,6.525 -2.525,6.525 -2.525,6.53333333</coordinates></LinearRing></innerBoundaryIs><innerBoundaryIs><LinearRing><coordinates>-2.50833333,6.49166667 -2.50833333,6.5 -2.51666667,6.5 -2.51666667,6.49166667 -2.50833333,6.49166667</coordinates></LinearRing></innerBoundaryIs><innerBoundaryIs><LinearRing><coordinates>-2.51666667,6.5 -2.51666667,6.50833333 -2.51666667,6.51666667 -2.525,6.51666667 -2.53333333,6.51666667 -2.54166667,6.51666667 -2.55,6.51666667 -2.55,6.50833333 -2.54166667,6.50833333 -2.53333333,6.50833333 -2.53333333,6.5 -2.525,6.5 -2.51666667,6.5</coordinates></LinearRing></innerBoundaryIs><innerBoundaryIs><LinearRing><coordinates>-2.49166667,6.46666667 -2.5,6.46666667 -2.5,6.45833333 -2.49166667,6.45833333 -2.49166667,6.46666667</coordinates></LinearRing></innerBoundaryIs><innerBoundaryIs><LinearRing><coordinates>-2.21666667,6.54166667 -2.21666667,6.53333333 -2.20833333,6.53333333 -2.20833333,6.525 -2.2,6.525 -2.2,6.51666667 -2.19166667,6.51666667 -2.19166667,6.525 -2.19166667,6.53333333 -2.18333333,6.53333333 -2.18333333,6.54166667 -2.175,6.54166667 -2.175,6.55 -2.16666667,6.55 -2.15833333,6.55 -2.15833333,6.55833333 -2.16666667,6.55833333 -2.175,6.55833333 -2.18333333,6.55833333 -2.18333333,6.56666667 -2.19166667,6.56666667 -2.2,6.56666667 -2.2,6.55833333 -2.19166667,6.55833333 -2.19166667,6.55 -2.2,6.55 -2.2,6.54166667 -2.20833333,6.54166667 -2.21666667,6.54166667</coordinates></LinearRing></innerBoundaryIs><innerBoundaryIs><LinearRing><coordinates>-2.20833333,6.525 -2.21666667,6.525 -2.21666667,6.51666667 -2.20833333,6.51666667 -2.20833333,6.525</coordinates></LinearRing></innerBoundaryIs><innerBoundaryIs><LinearRing><coordinates>-2.18333333,6.53333333 -2.18333333,6.525 -2.175,6.525 -2.16666667,6.525 -2.16666667,6.53333333 -2.175,6.53333333 -2.18333333,6.53333333</coordinates></LinearRing></innerBoundaryIs><innerBoundaryIs><LinearRing><coordinates>-2.05,6.43333333 -2.05,6.44166667 -2.05833333,6.44166667 -2.05833333,6.43333333 -2.05,6.43333333</coordinates></LinearRing></innerBoundaryIs><innerBoundaryIs><LinearRing><coordinates>-1.98333333,6.45833333 -1.975,6.45833333 -1.975,6.46666667 -1.98333333,6.46666667 -1.98333333,6.45833333</coordinates></LinearRing></innerBoundaryIs><innerBoundaryIs><LinearRing><coordinates>-1.78333333,6.625 -1.78333333,6.61666667 -1.775,6.61666667 -1.775,6.625 -1.78333333,6.625</coordinates></LinearRing></innerBoundaryIs><innerBoundaryIs><LinearRing><coordinates>-1.775,6.65 -1.775,6.64166667 -1.76666667,6.64166667 -1.76666667,6.65 -1.775,6.65</coordinates></LinearRing></innerBoundaryIs><innerBoundaryIs><LinearRing><coordinates>-1.75,6.65833333 -1.75,6.65 -1.75,6.64166667 -1.74166667,6.64166667 -1.74166667,6.65 -1.74166667,6.65833333 -1.75,6.65833333</coordinates></LinearRing></innerBoundaryIs><innerBoundaryIs><LinearRing><coordinates>-1.73333333,6.7 -1.73333333,6.69166667 -1.73333333,6.68333333 -1.725,6.68333333 -1.71666667,6.68333333 -1.71666667,6.69166667 -1.71666667,6.7 -1.725,6.7 -1.73333333,6.7</coordinates></LinearRing></innerBoundaryIs><innerBoundaryIs><LinearRing><coordinates>-1.71666667,6.75 -1.70833333,6.75 -1.70833333,6.74166667 -1.7,6.74166667 -1.7,6.75 -1.69166667,6.75 -1.69166667,6.75833333 -1.68333333,6.75833333 -1.675,6.75833333 -1.675,6.76666667 -1.68333333,6.76666667 -1.68333333,6.775 -1.69166667,6.775 -1.7,6.775 -1.7,6.76666667 -1.70833333,6.76666667 -1.70833333,6.75833333 -1.71666667,6.75833333 -1.71666667,6.75</coordinates></LinearRing></innerBoundaryIs><innerBoundaryIs><LinearRing><coordinates>-1.69166667,6.40833333 -1.69166667,6.41666667 -1.7,6.41666667 -1.7,6.40833333 -1.69166667,6.40833333</coordinates></LinearRing></innerBoundaryIs><innerBoundaryIs><LinearRing><coordinates>-1.76666667,6.35833333 -1.76666667,6.36666667 -1.775,6.36666667 -1.775,6.35833333 -1.76666667,6.35833333</coordinates></LinearRing></innerBoundaryIs><innerBoundaryIs><LinearRing><coordinates>-1.65,6.39166667 -1.65,6.38333333 -1.64166667,6.38333333 -1.64166667,6.39166667 -1.65,6.39166667</coordinates></LinearRing></innerBoundaryIs><innerBoundaryIs><LinearRing><coordinates>-1.50833333,6.43333333 -1.50833333,6.425 -1.5,6.425 -1.5,6.43333333 -1.50833333,6.43333333</coordinates></LinearRing></innerBoundaryIs><innerBoundaryIs><LinearRing><coordinates>-1.475,6.51666667 -1.48333333,6.51666667 -1.48333333,6.50833333 -1.475,6.50833333 -1.475,6.51666667</coordinates></LinearRing></innerBoundaryIs><innerBoundaryIs><LinearRing><coordinates>-1.375,6.33333333 -1.375,6.34166667 -1.38333333,6.34166667 -1.38333333,6.33333333 -1.375,6.33333333</coordinates></LinearRing></innerBoundaryIs><innerBoundaryIs><LinearRing><coordinates>-1.38333333,6.34166667 -1.38333333,6.35 -1.39166667,6.35 -1.39166667,6.34166667 -1.38333333,6.34166667</coordinates></LinearRing></innerBoundaryIs><innerBoundaryIs><LinearRing><coordinates>-1.25,6.34166667 -1.24166667,6.34166667 -1.24166667,6.35 -1.24166667,6.35833333 -1.25,6.35833333 -1.25,6.35 -1.25,6.34166667</coordinates></LinearRing></innerBoundaryIs><innerBoundaryIs><LinearRing><coordinates>-1.04166667,6.41666667 -1.04166667,6.40833333 -1.03333333,6.40833333 -1.03333333,6.41666667 -1.04166667,6.41666667</coordinates></LinearRing></innerBoundaryIs><innerBoundaryIs><LinearRing><coordinates>-0.78333333,6.66666667 -0.78333333,6.65833333 -0.775,6.65833333 -0.775,6.66666667 -0.78333333,6.66666667</coordinates></LinearRing></innerBoundaryIs><innerBoundaryIs><LinearRing><coordinates>-0.69166667,6.69166667 -0.7,6.69166667 -0.7,6.68333333 -0.69166667,6.68333333 -0.69166667,6.69166667</coordinates></LinearRing></innerBoundaryIs><innerBoundaryIs><LinearRing><coordinates>-0.51666667,6.66666667 -0.525,6.66666667 -0.525,6.65833333 -0.51666667,6.65833333 -0.51666667,6.66666667</coordinates></LinearRing></innerBoundaryIs><innerBoundaryIs><LinearRing><coordinates>-0.525,6.65833333 -0.53333333,6.65833333 -0.54166667,6.65833333 -0.55,6.65833333 -0.55833333,6.65833333 -0.55833333,6.65 -0.55,6.65 -0.55,6.64166667 -0.55,6.63333333 -0.55,6.625 -0.54166667,6.625 -0.54166667,6.63333333 -0.53333333,6.63333333 -0.53333333,6.64166667 -0.53333333,6.65 -0.525,6.65 -0.525,6.65833333</coordinates></LinearRing></innerBoundaryIs><innerBoundaryIs><LinearRing><coordinates>-0.55833333,6.65 -0.56666667,6.65 -0.575,6.65 -0.58333333,6.65 -0.58333333,6.65833333 -0.59166667,6.65833333 -0.6,6.65833333 -0.6,6.65 -0.60833333,6.65 -0.60833333,6.64166667 -0.6,6.64166667 -0.59166667,6.64166667 -0.58333333,6.64166667 -0.58333333,6.63333333 -0.575,6.63333333 -0.575,6.64166667 -0.56666667,6.64166667 -0.55833333,6.64166667 -0.55833333,6.65</coordinates></LinearRing></innerBoundaryIs><innerBoundaryIs><LinearRing><coordinates>-0.05833333,6.30833333 -0.06666667,6.30833333 -0.06666667,6.3 -0.05833333,6.3 -0.05833333,6.30833333</coordinates></LinearRing></innerBoundaryIs><innerBoundaryIs><LinearRing><coordinates>-0.03333333,6.275 -0.03333333,6.26666667 -0.025,6.26666667 -0.025,6.275 -0.03333333,6.275</coordinates></LinearRing></innerBoundaryIs><innerBoundaryIs><LinearRing><coordinates>0.05,6.31666667 0.04166667,6.31666667 0.04166667,6.30833333 0.05,6.30833333 0.05,6.31666667</coordinates></LinearRing></innerBoundaryIs><innerBoundaryIs><LinearRing><coordinates>-3.95,6.35 -3.95,6.34166667 -3.94166667,6.34166667 -3.94166667,6.35 -3.94166667,6.35833333 -3.95,6.35833333 -3.95,6.35</coordinates></LinearRing></innerBoundaryIs><innerBoundaryIs><LinearRing><coordinates>-3.95,6.34166667 -3.95833333,6.34166667 -3.95833333,6.33333333 -3.95,6.33333333 -3.95,6.34166667</coordinates></LinearRing></innerBoundaryIs><innerBoundaryIs><LinearRing><coordinates>-1.85,6.35833333 -1.85,6.35 -1.84166667,6.35 -1.83333333,6.35 -1.83333333,6.35833333 -1.825,6.35833333 -1.825,6.36666667 -1.825,6.375 -1.81666667,6.375 -1.81666667,6.38333333 -1.81666667,6.39166667 -1.80833333,6.39166667 -1.8,6.39166667 -1.8,6.4 -1.80833333,6.4 -1.80833333,6.40833333 -1.80833333,6.41666667 -1.8,6.41666667 -1.8,6.425 -1.8,6.43333333 -1.79166667,6.43333333 -1.79166667,6.44166667 -1.8,6.44166667 -1.8,6.45 -1.79166667,6.45 -1.78333333,6.45 -1.78333333,6.45833333 -1.775,6.45833333 -1.76666667,6.45833333 -1.76666667,6.46666667 -1.75833333,6.46666667 -1.75833333,6.475 -1.75833333,6.48333333 -1.76666667,6.48333333 -1.76666667,6.475 -1.775,6.475 -1.775,6.46666667 -1.78333333,6.46666667 -1.78333333,6.475 -1.79166667,6.475 -1.79166667,6.46666667 -1.79166667,6.45833333 -1.8,6.45833333 -1.8,6.46666667 -1.8,6.475 -1.8,6.48333333 -1.79166667,6.48333333 -1.78333333,6.48333333 -1.78333333,6.49166667 -1.78333333,6.5 -1.78333333,6.50833333 -1.775,6.50833333 -1.775,6.51666667 -1.775,6.525 -1.76666667,6.525 -1.76666667,6.53333333 -1.76666667,6.54166667 -1.775,6.54166667 -1.78333333,6.54166667 -1.78333333,6.53333333 -1.78333333,6.525 -1.79166667,6.525 -1.79166667,6.53333333 -1.79166667,6.54166667 -1.79166667,6.55 -1.78333333,6.55 -1.78333333,6.55833333 -1.78333333,6.56666667 -1.79166667,6.56666667 -1.79166667,6.575 -1.8,6.575 -1.80833333,6.575 -1.80833333,6.56666667 -1.8,6.56666667 -1.8,6.55833333 -1.8,6.55 -1.80833333,6.55 -1.80833333,6.54166667 -1.80833333,6.53333333 -1.80833333,6.525 -1.81666667,6.525 -1.81666667,6.51666667 -1.81666667,6.50833333 -1.825,6.50833333 -1.825,6.5 -1.83333333,6.5 -1.83333333,6.49166667 -1.83333333,6.48333333 -1.83333333,6.475 -1.825,6.475 -1.825,6.46666667 -1.83333333,6.46666667 -1.84166667,6.46666667 -1.84166667,6.45833333 -1.83333333,6.45833333 -1.83333333,6.45 -1.825,6.45 -1.825,6.44166667 -1.81666667,6.44166667 -1.81666667,6.43333333 -1.81666667,6.425 -1.81666667,6.41666667 -1.81666667,6.40833333 -1.825,6.40833333 -1.825,6.41666667 -1.83333333,6.41666667 -1.83333333,6.40833333 -1.83333333,6.4 -1.825,6.4 -1.825,6.39166667 -1.83333333,6.39166667 -1.83333333,6.38333333 -1.83333333,6.375 -1.84166667,6.375 -1.84166667,6.38333333 -1.84166667,6.39166667 -1.85,6.39166667 -1.85,6.38333333 -1.85,6.375 -1.85,6.36666667 -1.84166667,6.36666667 -1.84166667,6.35833333 -1.85,6.35833333</coordinates></LinearRing></innerBoundaryIs><innerBoundaryIs><LinearRing><coordinates>-1.83333333,6.35 -1.83333333,6.34166667 -1.83333333,6.33333333 -1.825,6.33333333 -1.825,6.34166667 -1.825,6.35 -1.83333333,6.35</coordinates></LinearRing></innerBoundaryIs><innerBoundaryIs><LinearRing><coordinates>-1.8,6.41666667 -1.8,6.40833333 -1.79166667,6.40833333 -1.79166667,6.41666667 -1.8,6.41666667</coordinates></LinearRing></innerBoundaryIs><innerBoundaryIs><LinearRing><coordinates>-1.75833333,6.48333333 -1.75,6.48333333 -1.74166667,6.48333333 -1.74166667,6.49166667 -1.75,6.49166667 -1.75833333,6.49166667 -1.75833333,6.48333333</coordinates></LinearRing></innerBoundaryIs><innerBoundaryIs><LinearRing><coordinates>-1.76666667,6.54166667 -1.75833333,6.54166667 -1.75,6.54166667 -1.74166667,6.54166667 -1.74166667,6.55 -1.74166667,6.55833333 -1.75,6.55833333 -1.75,6.55 -1.75833333,6.55 -1.76666667,6.55 -1.76666667,6.54166667</coordinates></LinearRing></innerBoundaryIs><innerBoundaryIs><LinearRing><coordinates>-1.74166667,6.55833333 -1.73333333,6.55833333 -1.73333333,6.56666667 -1.74166667,6.56666667 -1.74166667,6.55833333</coordinates></LinearRing></innerBoundaryIs><innerBoundaryIs><LinearRing><coordinates>-1.73333333,6.56666667 -1.725,6.56666667 -1.725,6.575 -1.73333333,6.575 -1.73333333,6.56666667</coordinates></LinearRing></innerBoundaryIs><innerBoundaryIs><LinearRing><coordinates>-1.81666667,6.525 -1.81666667,6.53333333 -1.825,6.53333333 -1.825,6.525 -1.81666667,6.525</coordinates></LinearRing></innerBoundaryIs><innerBoundaryIs><LinearRing><coordinates>-1.825,6.50833333 -1.825,6.51666667 -1.83333333,6.51666667 -1.83333333,6.50833333 -1.825,6.50833333</coordinates></LinearRing></innerBoundaryIs><innerBoundaryIs><LinearRing><coordinates>-0.48333333,6.61666667 -0.48333333,6.60833333 -0.475,6.60833333 -0.46666667,6.60833333 -0.46666667,6.61666667 -0.475,6.61666667 -0.48333333,6.61666667</coordinates></LinearRing></innerBoundaryIs><innerBoundaryIs><LinearRing><coordinates>-0.48333333,6.60833333 -0.49166667,6.60833333 -0.5,6.60833333 -0.50833333,6.60833333 -0.50833333,6.61666667 -0.51666667,6.61666667 -0.51666667,6.625 -0.525,6.625 -0.525,6.61666667 -0.53333333,6.61666667 -0.53333333,6.60833333 -0.53333333,6.6 -0.525,6.6 -0.525,6.59166667 -0.51666667,6.59166667 -0.51666667,6.6 -0.50833333,6.6 -0.50833333,6.59166667 -0.50833333,6.58333333 -0.5,6.58333333 -0.5,6.59166667 -0.49166667,6.59166667 -0.49166667,6.58333333 -0.48333333,6.58333333 -0.48333333,6.59166667 -0.48333333,6.6 -0.48333333,6.60833333</coordinates></LinearRing></innerBoundaryIs><innerBoundaryIs><LinearRing><coordinates>-0.50833333,6.61666667 -0.5,6.61666667 -0.5,6.625 -0.50833333,6.625 -0.50833333,6.61666667</coordinates></LinearRing></innerBoundaryIs><innerBoundaryIs><LinearRing><coordinates>-0.53333333,6.6 -0.54166667,6.6 -0.55,6.6 -0.55833333,6.6 -0.55833333,6.59166667 -0.55,6.59166667 -0.54166667,6.59166667 -0.53333333,6.59166667 -0.53333333,6.6</coordinates></LinearRing></innerBoundaryIs><innerBoundaryIs><LinearRing><coordinates>-0.46666667,6.61666667 -0.45833333,6.61666667 -0.45833333,6.625 -0.46666667,6.625 -0.46666667,6.61666667</coordinates></LinearRing></innerBoundaryIs><innerBoundaryIs><LinearRing><coordinates>-3.95833333,6.41666667 -3.95833333,6.40833333 -3.95,6.40833333 -3.95,6.41666667 -3.95,6.425 -3.95833333,6.425 -3.95833333,6.41666667</coordinates></LinearRing></innerBoundaryIs><innerBoundaryIs><LinearRing><coordinates>-3.95,6.40833333 -3.95,6.4 -3.95,6.39166667 -3.94166667,6.39166667 -3.94166667,6.4 -3.94166667,6.40833333 -3.95,6.40833333</coordinates></LinearRing></innerBoundaryIs><innerBoundaryIs><LinearRing><coordinates>-3.86666667,6.40833333 -3.86666667,6.4 -3.85833333,6.4 -3.85833333,6.40833333 -3.85833333,6.41666667 -3.85833333,6.425 -3.86666667,6.425 -3.86666667,6.41666667 -3.86666667,6.40833333</coordinates></LinearRing></innerBoundaryIs><innerBoundaryIs><LinearRing><coordinates>-3.85833333,6.425 -3.85,6.425 -3.85,6.43333333 -3.85833333,6.43333333 -3.85833333,6.425</coordinates></LinearRing></innerBoundaryIs><innerBoundaryIs><LinearRing><coordinates>-3.925,6.45 -3.925,6.44166667 -3.91666667,6.44166667 -3.91666667,6.45 -3.925,6.45</coordinates></LinearRing></innerBoundaryIs><innerBoundaryIs><LinearRing><coordinates>-3.925,6.44166667 -3.93333333,6.44166667 -3.93333333,6.43333333 -3.925,6.43333333 -3.925,6.44166667</coordinates></LinearRing></innerBoundaryIs><innerBoundaryIs><LinearRing><coordinates>-3.73333333,6.45833333 -3.725,6.45833333 -3.725,6.46666667 -3.73333333,6.46666667 -3.73333333,6.45833333</coordinates></LinearRing></innerBoundaryIs><innerBoundaryIs><LinearRing><coordinates>-3.73333333,6.46666667 -3.73333333,6.475 -3.74166667,6.475 -3.74166667,6.46666667 -3.73333333,6.46666667</coordinates></LinearRing></innerBoundaryIs><innerBoundaryIs><LinearRing><coordinates>-3.74166667,6.475 -3.74166667,6.48333333 -3.75,6.48333333 -3.75,6.475 -3.74166667,6.475</coordinates></LinearRing></innerBoundaryIs><innerBoundaryIs><LinearRing><coordinates>-3.75,6.48333333 -3.75,6.49166667 -3.75,6.5 -3.75833333,6.5 -3.75833333,6.49166667 -3.76666667,6.49166667 -3.76666667,6.48333333 -3.75833333,6.48333333 -3.75,6.48333333</coordinates></LinearRing></innerBoundaryIs><innerBoundaryIs><LinearRing><coordinates>-3.76666667,6.45833333 -3.76666667,6.46666667 -3.76666667,6.475 -3.775,6.475 -3.78333333,6.475 -3.78333333,6.48333333 -3.79166667,6.48333333 -3.8,6.48333333 -3.8,6.475 -3.79166667,6.475 -3.79166667,6.46666667 -3.78333333,6.46666667 -3.775,6.46666667 -3.775,6.45833333 -3.76666667,6.45833333</coordinates></LinearRing></innerBoundaryIs><innerBoundaryIs><LinearRing><coordinates>-3.78333333,6.48333333 -3.775,6.48333333 -3.775,6.49166667 -3.78333333,6.49166667 -3.78333333,6.48333333</coordinates></LinearRing></innerBoundaryIs><innerBoundaryIs><LinearRing><coordinates>-3.48333333,6.575 -3.48333333,6.56666667 -3.475,6.56666667 -3.475,6.575 -3.475,6.58333333 -3.475,6.59166667 -3.48333333,6.59166667 -3.48333333,6.58333333 -3.48333333,6.575</coordinates></LinearRing></innerBoundaryIs><innerBoundaryIs><LinearRing><coordinates>-3.48333333,6.56666667 -3.49166667,6.56666667 -3.49166667,6.55833333 -3.48333333,6.55833333 -3.48333333,6.56666667</coordinates></LinearRing></innerBoundaryIs><innerBoundaryIs><LinearRing><coordinates>-3.48333333,6.59166667 -3.48333333,6.6 -3.49166667,6.6 -3.49166667,6.60833333 -3.5,6.60833333 -3.5,6.6 -3.5,6.59166667 -3.49166667,6.59166667 -3.48333333,6.59166667</coordinates></LinearRing></innerBoundaryIs><innerBoundaryIs><LinearRing><coordinates>-3.45833333,6.60833333 -3.45833333,6.6 -3.45833333,6.59166667 -3.45,6.59166667 -3.44166667,6.59166667 -3.44166667,6.6 -3.45,6.6 -3.45,6.60833333 -3.45833333,6.60833333</coordinates></LinearRing></innerBoundaryIs><innerBoundaryIs><LinearRing><coordinates>-3.45,6.60833333 -3.44166667,6.60833333 -3.44166667,6.61666667 -3.45,6.61666667 -3.45,6.60833333</coordinates></LinearRing></innerBoundaryIs><innerBoundaryIs><LinearRing><coordinates>-3.44166667,6.61666667 -3.43333333,6.61666667 -3.43333333,6.625 -3.44166667,6.625 -3.44166667,6.61666667</coordinates></LinearRing></innerBoundaryIs><innerBoundaryIs><LinearRing><coordinates>-3.45,6.61666667 -3.45,6.625 -3.45833333,6.625 -3.45833333,6.61666667 -3.45,6.61666667</coordinates></LinearRing></innerBoundaryIs><innerBoundaryIs><LinearRing><coordinates>-1.78333333,6.575 -1.775,6.575 -1.76666667,6.575 -1.76666667,6.58333333 -1.775,6.58333333 -1.78333333,6.58333333 -1.78333333,6.575</coordinates></LinearRing></innerBoundaryIs><innerBoundaryIs><LinearRing><coordinates>-1.78333333,6.58333333 -1.78333333,6.59166667 -1.79166667,6.59166667 -1.79166667,6.58333333 -1.78333333,6.58333333</coordinates></LinearRing></innerBoundaryIs><innerBoundaryIs><LinearRing><coordinates>-1.65833333,6.775 -1.65,6.775 -1.65,6.78333333 -1.65833333,6.78333333 -1.65833333,6.775</coordinates></LinearRing></innerBoundaryIs><innerBoundaryIs><LinearRing><coordinates>-1.65,6.775 -1.65,6.76666667 -1.64166667,6.76666667 -1.64166667,6.75833333 -1.63333333,6.75833333 -1.63333333,6.76666667 -1.63333333,6.775 -1.63333333,6.78333333 -1.64166667,6.78333333 -1.64166667,6.775 -1.65,6.775</coordinates></LinearRing></innerBoundaryIs><innerBoundaryIs><LinearRing><coordinates>-6.45,5.88333333 -6.45,5.875 -6.45833333,5.875 -6.45833333,5.88333333 -6.46666667,5.88333333 -6.46666667,5.875 -6.46666667,5.86666667 -6.45833333,5.86666667 -6.45,5.86666667 -6.45,5.85833333 -6.44166667,5.85833333 -6.44166667,5.86666667 -6.44166667,5.875 -6.44166667,5.88333333 -6.45,5.88333333</coordinates></LinearRing></innerBoundaryIs><innerBoundaryIs><LinearRing><coordinates>-7.04166667,5.88333333 -7.03333333,5.88333333 -7.03333333,5.89166667 -7.04166667,5.89166667 -7.04166667,5.88333333</coordinates></LinearRing></innerBoundaryIs><innerBoundaryIs><LinearRing><coordinates>-6.11666667,4.99166667 -6.11666667,4.98333333 -6.10833333,4.98333333 -6.10833333,4.99166667 -6.10833333,5.0 -6.11666667,5.0 -6.11666667,4.99166667</coordinates></LinearRing></innerBoundaryIs><innerBoundaryIs><LinearRing><coordinates>-6.09166667,4.99166667 -6.08333333,4.99166667 -6.08333333,5.0 -6.09166667,5.0 -6.09166667,4.99166667</coordinates></LinearRing></innerBoundaryIs><innerBoundaryIs><LinearRing><coordinates>-6.075,4.99166667 -6.075,4.98333333 -6.06666667,4.98333333 -6.06666667,4.99166667 -6.075,4.99166667</coordinates></LinearRing></innerBoundaryIs><innerBoundaryIs><LinearRing><coordinates>-6.68333333,4.73333333 -6.68333333,4.725 -6.675,4.725 -6.675,4.73333333 -6.68333333,4.73333333</coordinates></LinearRing></innerBoundaryIs><innerBoundaryIs><LinearRing><coordinates>-5.61666667,5.10833333 -5.60833333,5.10833333 -5.60833333,5.11666667 -5.61666667,5.11666667 -5.61666667,5.10833333</coordinates></LinearRing></innerBoundaryIs><innerBoundaryIs><LinearRing><coordinates>-5.78333333,5.05833333 -5.775,5.05833333 -5.775,5.06666667 -5.775,5.075 -5.78333333,5.075 -5.78333333,5.06666667 -5.78333333,5.05833333</coordinates></LinearRing></innerBoundaryIs><innerBoundaryIs><LinearRing><coordinates>-5.6,5.09166667 -5.59166667,5.09166667 -5.58333333,5.09166667 -5.58333333,5.1 -5.59166667,5.1 -5.6,5.1 -5.6,5.09166667</coordinates></LinearRing></innerBoundaryIs><innerBoundaryIs><LinearRing><coordinates>-9.26666667,5.16666667 -9.26666667,5.15833333 -9.25833333,5.15833333 -9.25,5.15833333 -9.25,5.16666667 -9.24166667,5.16666667 -9.24166667,5.175 -9.25,5.175 -9.25833333,5.175 -9.25833333,5.16666667 -9.26666667,5.16666667</coordinates></LinearRing></innerBoundaryIs><innerBoundaryIs><LinearRing><coordinates>0.06666667,5.725 0.06666667,5.71666667 0.075,5.71666667 0.075,5.725 0.06666667,5.725</coordinates></LinearRing></innerBoundaryIs><innerBoundaryIs><LinearRing><coordinates>-7.60833333,6.0 -7.60833333,5.99166667 -7.6,5.99166667 -7.6,6.0 -7.60833333,6.0</coordinates></LinearRing></innerBoundaryIs><innerBoundaryIs><LinearRing><coordinates>-7.54166667,5.94166667 -7.54166667,5.93333333 -7.53333333,5.93333333 -7.53333333,5.94166667 -7.54166667,5.94166667</coordinates></LinearRing></innerBoundaryIs><innerBoundaryIs><LinearRing><coordinates>-7.46666667,5.90833333 -7.46666667,5.9 -7.45833333,5.9 -7.45833333,5.90833333 -7.46666667,5.90833333</coordinates></LinearRing></innerBoundaryIs><innerBoundaryIs><LinearRing><coordinates>-8.74166667,6.11666667 -8.73333333,6.11666667 -8.73333333,6.125 -8.74166667,6.125 -8.74166667,6.11666667</coordinates></LinearRing></innerBoundaryIs><innerBoundaryIs><LinearRing><coordinates>-8.65,6.14166667 -8.65,6.13333333 -8.64166667,6.13333333 -8.63333333,6.13333333 -8.63333333,6.14166667 -8.64166667,6.14166667 -8.65,6.14166667</coordinates></LinearRing></innerBoundaryIs><innerBoundaryIs><LinearRing><coordinates>-5.85,6.35 -5.85,6.34166667 -5.85,6.33333333 -5.85,6.325 -5.84166667,6.325 -5.84166667,6.33333333 -5.84166667,6.34166667 -5.84166667,6.35 -5.85,6.35</coordinates></LinearRing></innerBoundaryIs><innerBoundaryIs><LinearRing><coordinates>-1.79166667,6.35833333 -1.78333333,6.35833333 -1.78333333,6.36666667 -1.79166667,6.36666667 -1.79166667,6.35833333</coordinates></LinearRing></innerBoundaryIs><innerBoundaryIs><LinearRing><coordinates>-1.11666667,6.35 -1.10833333,6.35 -1.10833333,6.35833333 -1.11666667,6.35833333 -1.11666667,6.35</coordinates></LinearRing></innerBoundaryIs><innerBoundaryIs><LinearRing><coordinates>-5.78333333,6.35 -5.78333333,6.34166667 -5.775,6.34166667 -5.775,6.35 -5.78333333,6.35</coordinates></LinearRing></innerBoundaryIs><innerBoundaryIs><LinearRing><coordinates>-6.45,5.94166667 -6.45,5.93333333 -6.45,5.925 -6.44166667,5.925 -6.44166667,5.93333333 -6.44166667,5.94166667 -6.45,5.94166667</coordinates></LinearRing></innerBoundaryIs><innerBoundaryIs><LinearRing><coordinates>-6.44166667,5.90833333 -6.44166667,5.9 -6.45,5.9 -6.45,5.89166667 -6.44166667,5.89166667 -6.43333333,5.89166667 -6.43333333,5.9 -6.43333333,5.90833333 -6.44166667,5.90833333</coordinates></LinearRing></innerBoundaryIs><innerBoundaryIs><LinearRing><coordinates>-6.25833333,6.075 -6.25,6.075 -6.25,6.08333333 -6.25833333,6.08333333 -6.25833333,6.075</coordinates></LinearRing></innerBoundaryIs><innerBoundaryIs><LinearRing><coordinates>0.025,6.13333333 0.03333333,6.13333333 0.03333333,6.14166667 0.025,6.14166667 0.025,6.13333333</coordinates></LinearRing></innerBoundaryIs><innerBoundaryIs><LinearRing><coordinates>-5.09166667,6.25 -5.08333333,6.25 -5.08333333,6.25833333 -5.09166667,6.25833333 -5.09166667,6.25</coordinates></LinearRing></innerBoundaryIs><innerBoundaryIs><LinearRing><coordinates>-4.2,6.25 -4.19166667,6.25 -4.19166667,6.25833333 -4.2,6.25833333 -4.2,6.25</coordinates></LinearRing></innerBoundaryIs><innerBoundaryIs><LinearRing><coordinates>-4.325,6.26666667 -4.31666667,6.26666667 -4.30833333,6.26666667 -4.30833333,6.275 -4.31666667,6.275 -4.325,6.275 -4.325,6.26666667</coordinates></LinearRing></innerBoundaryIs><innerBoundaryIs><LinearRing><coordinates>-5.975,6.28333333 -5.975,6.275 -5.96666667,6.275 -5.96666667,6.28333333 -5.975,6.28333333</coordinates></LinearRing></innerBoundaryIs><innerBoundaryIs><LinearRing><coordinates>-5.86666667,6.325 -5.85833333,6.325 -5.85833333,6.33333333 -5.86666667,6.33333333 -5.86666667,6.325</coordinates></LinearRing></innerBoundaryIs><innerBoundaryIs><LinearRing><coordinates>-5.39166667,6.325 -5.38333333,6.325 -5.38333333,6.33333333 -5.39166667,6.33333333 -5.39166667,6.325</coordinates></LinearRing></innerBoundaryIs><innerBoundaryIs><LinearRing><coordinates>-4.04166667,6.29166667 -4.04166667,6.28333333 -4.03333333,6.28333333 -4.025,6.28333333 -4.025,6.275 -4.01666667,6.275 -4.01666667,6.28333333 -4.01666667,6.29166667 -4.025,6.29166667 -4.03333333,6.29166667 -4.04166667,6.29166667</coordinates></LinearRing></innerBoundaryIs><innerBoundaryIs><LinearRing><coordinates>-1.25,6.3 -1.25,6.29166667 -1.24166667,6.29166667 -1.24166667,6.3 -1.25,6.3</coordinates></LinearRing></innerBoundaryIs><innerBoundaryIs><LinearRing><coordinates>-4.03333333,6.325 -4.025,6.325 -4.025,6.33333333 -4.025,6.34166667 -4.03333333,6.34166667 -4.03333333,6.33333333 -4.03333333,6.325</coordinates></LinearRing></innerBoundaryIs><innerBoundaryIs><LinearRing><coordinates>-3.96666667,6.31666667 -3.975,6.31666667 -3.975,6.30833333 -3.96666667,6.30833333 -3.96666667,6.31666667</coordinates></LinearRing></innerBoundaryIs><innerBoundaryIs><LinearRing><coordinates>-1.48333333,6.41666667 -1.48333333,6.40833333 -1.475,6.40833333 -1.475,6.41666667 -1.48333333,6.41666667</coordinates></LinearRing></innerBoundaryIs><innerBoundaryIs><LinearRing><coordinates>-1.15,6.39166667 -1.14166667,6.39166667 -1.14166667,6.4 -1.15,6.4 -1.15,6.39166667</coordinates></LinearRing></innerBoundaryIs><innerBoundaryIs><LinearRing><coordinates>-1.13333333,6.36666667 -1.13333333,6.35833333 -1.125,6.35833333 -1.125,6.36666667 -1.13333333,6.36666667</coordinates></LinearRing></innerBoundaryIs><innerBoundaryIs><LinearRing><coordinates>-1.11666667,6.36666667 -1.10833333,6.36666667 -1.10833333,6.375 -1.11666667,6.375 -1.11666667,6.36666667</coordinates></LinearRing></innerBoundaryIs><innerBoundaryIs><LinearRing><coordinates>-0.2,6.5 -0.2,6.49166667 -0.19166667,6.49166667 -0.19166667,6.5 -0.2,6.5</coordinates></LinearRing></innerBoundaryIs><innerBoundaryIs><LinearRing><coordinates>-0.73333333,6.54166667 -0.73333333,6.53333333 -0.73333333,6.525 -0.73333333,6.51666667 -0.725,6.51666667 -0.71666667,6.51666667 -0.71666667,6.525 -0.71666667,6.53333333 -0.70833333,6.53333333 -0.7,6.53333333 -0.7,6.54166667 -0.69166667,6.54166667 -0.69166667,6.55 -0.69166667,6.55833333 -0.7,6.55833333 -0.70833333,6.55833333 -0.71666667,6.55833333 -0.725,6.55833333 -0.725,6.55 -0.73333333,6.55 -0.73333333,6.54166667</coordinates></LinearRing></innerBoundaryIs><innerBoundaryIs><LinearRing><coordinates>-0.70833333,6.525 -0.70833333,6.51666667 -0.7,6.51666667 -0.7,6.525 -0.70833333,6.525</coordinates></LinearRing></innerBoundaryIs><innerBoundaryIs><LinearRing><coordinates>-3.35833333,6.66666667 -3.35833333,6.65833333 -3.35,6.65833333 -3.35,6.66666667 -3.35833333,6.66666667</coordinates></LinearRing></innerBoundaryIs><innerBoundaryIs><LinearRing><coordinates>-3.025,6.66666667 -3.01666667,6.66666667 -3.01666667,6.675 -3.025,6.675 -3.025,6.66666667</coordinates></LinearRing></innerBoundaryIs><innerBoundaryIs><LinearRing><coordinates>-1.56666667,6.675 -1.55833333,6.675 -1.55833333,6.68333333 -1.55833333,6.69166667 -1.56666667,6.69166667 -1.56666667,6.68333333 -1.56666667,6.675</coordinates></LinearRing></innerBoundaryIs><innerBoundaryIs><LinearRing><coordinates>-1.86666667,6.41666667 -1.85833333,6.41666667 -1.85833333,6.425 -1.86666667,6.425 -1.86666667,6.41666667</coordinates></LinearRing></innerBoundaryIs><innerBoundaryIs><LinearRing><coordinates>-3.875,6.39166667 -3.875,6.38333333 -3.86666667,6.38333333 -3.86666667,6.39166667 -3.875,6.39166667</coordinates></LinearRing></innerBoundaryIs><innerBoundaryIs><LinearRing><coordinates>-2.04166667,6.38333333 -2.04166667,6.375 -2.03333333,6.375 -2.03333333,6.38333333 -2.04166667,6.38333333</coordinates></LinearRing></innerBoundaryIs><innerBoundaryIs><LinearRing><coordinates>-2.00833333,6.38333333 -2.00833333,6.375 -2.0,6.375 -2.0,6.38333333 -1.99166667,6.38333333 -1.99166667,6.39166667 -1.99166667,6.4 -1.99166667,6.40833333 -2.0,6.40833333 -2.0,6.4 -2.0,6.39166667 -2.00833333,6.39166667 -2.00833333,6.38333333</coordinates></LinearRing></innerBoundaryIs><innerBoundaryIs><LinearRing><coordinates>-3.95,6.375 -3.95,6.36666667 -3.94166667,6.36666667 -3.94166667,6.375 -3.94166667,6.38333333 -3.95,6.38333333 -3.95,6.375</coordinates></LinearRing></innerBoundaryIs><innerBoundaryIs><LinearRing><coordinates>-3.71666667,6.50833333 -3.71666667,6.5 -3.71666667,6.49166667 -3.70833333,6.49166667 -3.70833333,6.5 -3.70833333,6.50833333 -3.71666667,6.50833333</coordinates></LinearRing></innerBoundaryIs><innerBoundaryIs><LinearRing><coordinates>-2.56666667,6.50833333 -2.55833333,6.50833333 -2.55833333,6.51666667 -2.56666667,6.51666667 -2.56666667,6.50833333</coordinates></LinearRing></innerBoundaryIs><innerBoundaryIs><LinearRing><coordinates>-3.99166667,6.45 -3.99166667,6.44166667 -3.98333333,6.44166667 -3.98333333,6.45 -3.99166667,6.45</coordinates></LinearRing></innerBoundaryIs><innerBoundaryIs><LinearRing><coordinates>-3.94166667,6.45 -3.93333333,6.45 -3.93333333,6.45833333 -3.94166667,6.45833333 -3.94166667,6.45</coordinates></LinearRing></innerBoundaryIs><innerBoundaryIs><LinearRing><coordinates>-3.88333333,6.45 -3.88333333,6.44166667 -3.88333333,6.43333333 -3.875,6.43333333 -3.875,6.44166667 -3.875,6.45 -3.88333333,6.45</coordinates></LinearRing></innerBoundaryIs><innerBoundaryIs><LinearRing><coordinates>-3.8,6.5 -3.8,6.49166667 -3.79166667,6.49166667 -3.79166667,6.5 -3.8,6.5</coordinates></LinearRing></innerBoundaryIs><innerBoundaryIs><LinearRing><coordinates>-3.825,6.48333333 -3.81666667,6.48333333 -3.81666667,6.49166667 -3.825,6.49166667 -3.825,6.48333333</coordinates></LinearRing></innerBoundaryIs><innerBoundaryIs><LinearRing><coordinates>-3.69166667,6.49166667 -3.69166667,6.48333333 -3.68333333,6.48333333 -3.675,6.48333333 -3.675,6.49166667 -3.68333333,6.49166667 -3.69166667,6.49166667</coordinates></LinearRing></innerBoundaryIs><innerBoundaryIs><LinearRing><coordinates>-2.525,6.475 -2.525,6.46666667 -2.51666667,6.46666667 -2.51666667,6.475 -2.525,6.475</coordinates></LinearRing></innerBoundaryIs><innerBoundaryIs><LinearRing><coordinates>-3.51666667,6.575 -3.51666667,6.56666667 -3.50833333,6.56666667 -3.50833333,6.575 -3.51666667,6.575</coordinates></LinearRing></innerBoundaryIs><innerBoundaryIs><LinearRing><coordinates>-3.28333333,6.575 -3.275,6.575 -3.26666667,6.575 -3.25833333,6.575 -3.25833333,6.58333333 -3.26666667,6.58333333 -3.275,6.58333333 -3.28333333,6.58333333 -3.28333333,6.575</coordinates></LinearRing></innerBoundaryIs><innerBoundaryIs><LinearRing><coordinates>-2.78333333,6.575 -2.78333333,6.56666667 -2.775,6.56666667 -2.775,6.575 -2.78333333,6.575</coordinates></LinearRing></innerBoundaryIs><innerBoundaryIs><LinearRing><coordinates>-3.51666667,6.54166667 -3.51666667,6.53333333 -3.50833333,6.53333333 -3.50833333,6.54166667 -3.51666667,6.54166667</coordinates></LinearRing></innerBoundaryIs><innerBoundaryIs><LinearRing><coordinates>-3.6,6.51666667 -3.59166667,6.51666667 -3.59166667,6.525 -3.6,6.525 -3.6,6.51666667</coordinates></LinearRing></innerBoundaryIs><innerBoundaryIs><LinearRing><coordinates>-3.55,6.54166667 -3.55,6.55 -3.55833333,6.55 -3.55833333,6.54166667 -3.55,6.54166667</coordinates></LinearRing></innerBoundaryIs><innerBoundaryIs><LinearRing><coordinates>-2.95833333,6.55833333 -2.95833333,6.55 -2.95,6.55 -2.95,6.55833333 -2.95833333,6.55833333</coordinates></LinearRing></innerBoundaryIs><innerBoundaryIs><LinearRing><coordinates>-2.93333333,6.55833333 -2.93333333,6.55 -2.925,6.55 -2.925,6.55833333 -2.93333333,6.55833333</coordinates></LinearRing></innerBoundaryIs><innerBoundaryIs><LinearRing><coordinates>-3.18333333,6.60833333 -3.18333333,6.6 -3.175,6.6 -3.175,6.60833333 -3.18333333,6.60833333</coordinates></LinearRing></innerBoundaryIs><innerBoundaryIs><LinearRing><coordinates>-2.95833333,6.61666667 -2.95833333,6.625 -2.96666667,6.625 -2.96666667,6.61666667 -2.95833333,6.61666667</coordinates></LinearRing></innerBoundaryIs><innerBoundaryIs><LinearRing><coordinates>-2.7,6.61666667 -2.7,6.60833333 -2.69166667,6.60833333 -2.69166667,6.61666667 -2.7,6.61666667</coordinates></LinearRing></innerBoundaryIs><innerBoundaryIs><LinearRing><coordinates>-3.48333333,6.60833333 -3.475,6.60833333 -3.475,6.61666667 -3.475,6.625 -3.48333333,6.625 -3.48333333,6.61666667 -3.48333333,6.60833333</coordinates></LinearRing></innerBoundaryIs><innerBoundaryIs><LinearRing><coordinates>-3.325,6.60833333 -3.325,6.6 -3.31666667,6.6 -3.31666667,6.60833333 -3.325,6.60833333</coordinates></LinearRing></innerBoundaryIs><innerBoundaryIs><LinearRing><coordinates>-3.375,6.58333333 -3.36666667,6.58333333 -3.36666667,6.59166667 -3.375,6.59166667 -3.375,6.58333333</coordinates></LinearRing></innerBoundaryIs><innerBoundaryIs><LinearRing><coordinates>-3.375,6.60833333 -3.375,6.6 -3.36666667,6.6 -3.36666667,6.60833333 -3.375,6.60833333</coordinates></LinearRing></innerBoundaryIs><innerBoundaryIs><LinearRing><coordinates>-3.50833333,6.61666667 -3.5,6.61666667 -3.5,6.625 -3.50833333,6.625 -3.50833333,6.61666667</coordinates></LinearRing></innerBoundaryIs><innerBoundaryIs><LinearRing><coordinates>-3.56666667,6.59166667 -3.55833333,6.59166667 -3.55833333,6.6 -3.56666667,6.6 -3.56666667,6.59166667</coordinates></LinearRing></innerBoundaryIs><innerBoundaryIs><LinearRing><coordinates>-3.49166667,6.63333333 -3.48333333,6.63333333 -3.48333333,6.64166667 -3.49166667,6.64166667 -3.49166667,6.63333333</coordinates></LinearRing></innerBoundaryIs><innerBoundaryIs><LinearRing><coordinates>-3.45,6.63333333 -3.44166667,6.63333333 -3.43333333,6.63333333 -3.43333333,6.64166667 -3.44166667,6.64166667 -3.45,6.64166667 -3.45,6.63333333</coordinates></LinearRing></innerBoundaryIs><innerBoundaryIs><LinearRing><coordinates>-3.41666667,6.63333333 -3.40833333,6.63333333 -3.40833333,6.64166667 -3.41666667,6.64166667 -3.41666667,6.63333333</coordinates></LinearRing></innerBoundaryIs><innerBoundaryIs><LinearRing><coordinates>-3.33333333,6.63333333 -3.325,6.63333333 -3.325,6.64166667 -3.33333333,6.64166667 -3.33333333,6.63333333</coordinates></LinearRing></innerBoundaryIs><innerBoundaryIs><LinearRing><coordinates>-3.49166667,6.65 -3.48333333,6.65 -3.48333333,6.65833333 -3.49166667,6.65833333 -3.49166667,6.65</coordinates></LinearRing></innerBoundaryIs><innerBoundaryIs><LinearRing><coordinates>-3.375,6.65 -3.36666667,6.65 -3.36666667,6.65833333 -3.375,6.65833333 -3.375,6.65</coordinates></LinearRing></innerBoundaryIs><innerBoundaryIs><LinearRing><coordinates>-1.75,6.50833333 -1.74166667,6.50833333 -1.74166667,6.51666667 -1.75,6.51666667 -1.75,6.50833333</coordinates></LinearRing></innerBoundaryIs><innerBoundaryIs><LinearRing><coordinates>-1.78333333,6.43333333 -1.775,6.43333333 -1.76666667,6.43333333 -1.76666667,6.44166667 -1.775,6.44166667 -1.78333333,6.44166667 -1.78333333,6.43333333</coordinates></LinearRing></innerBoundaryIs><innerBoundaryIs><LinearRing><coordinates>-1.69166667,6.44166667 -1.69166667,6.43333333 -1.68333333,6.43333333 -1.68333333,6.44166667 -1.69166667,6.44166667</coordinates></LinearRing></innerBoundaryIs><innerBoundaryIs><LinearRing><coordinates>-1.7,6.53333333 -1.7,6.525 -1.69166667,6.525 -1.69166667,6.53333333 -1.69166667,6.54166667 -1.69166667,6.55 -1.7,6.55 -1.7,6.54166667 -1.7,6.53333333</coordinates></LinearRing></innerBoundaryIs><innerBoundaryIs><LinearRing><coordinates>-1.83333333,6.61666667 -1.825,6.61666667 -1.825,6.625 -1.83333333,6.625 -1.83333333,6.61666667</coordinates></LinearRing></innerBoundaryIs><innerBoundaryIs><LinearRing><coordinates>-1.66666667,6.59166667 -1.66666667,6.58333333 -1.65833333,6.58333333 -1.65833333,6.59166667 -1.66666667,6.59166667</coordinates></LinearRing></innerBoundaryIs><innerBoundaryIs><LinearRing><coordinates>-1.81666667,6.58333333 -1.80833333,6.58333333 -1.80833333,6.59166667 -1.81666667,6.59166667 -1.81666667,6.58333333</coordinates></LinearRing></innerBoundaryIs><innerBoundaryIs><LinearRing><coordinates>-1.975,6.59166667 -1.975,6.58333333 -1.96666667,6.58333333 -1.96666667,6.59166667 -1.975,6.59166667</coordinates></LinearRing></innerBoundaryIs><innerBoundaryIs><LinearRing><coordinates>-1.825,6.6 -1.81666667,6.6 -1.81666667,6.60833333 -1.825,6.60833333 -1.825,6.6</coordinates></LinearRing></innerBoundaryIs><innerBoundaryIs><LinearRing><coordinates>-1.8,6.6 -1.79166667,6.6 -1.79166667,6.60833333 -1.8,6.60833333 -1.8,6.6</coordinates></LinearRing></innerBoundaryIs><innerBoundaryIs><LinearRing><coordinates>-1.68333333,6.625 -1.675,6.625 -1.66666667,6.625 -1.66666667,6.63333333 -1.675,6.63333333 -1.68333333,6.63333333 -1.68333333,6.625</coordinates></LinearRing></innerBoundaryIs><innerBoundaryIs><LinearRing><coordinates>-1.85,6.64166667 -1.85,6.63333333 -1.84166667,6.63333333 -1.84166667,6.64166667 -1.85,6.64166667</coordinates></LinearRing></innerBoundaryIs><innerBoundaryIs><LinearRing><coordinates>-1.825,6.63333333 -1.81666667,6.63333333 -1.81666667,6.64166667 -1.81666667,6.65 -1.825,6.65 -1.825,6.64166667 -1.825,6.63333333</coordinates></LinearRing></innerBoundaryIs><innerBoundaryIs><LinearRing><coordinates>-2.25833333,6.49166667 -2.25,6.49166667 -2.25,6.5 -2.25833333,6.5 -2.25833333,6.49166667</coordinates></LinearRing></innerBoundaryIs><innerBoundaryIs><LinearRing><coordinates>-2.25833333,6.575 -2.25,6.575 -2.25,6.58333333 -2.25833333,6.58333333 -2.25833333,6.575</coordinates></LinearRing></innerBoundaryIs><innerBoundaryIs><LinearRing><coordinates>-2.15,6.54166667 -2.14166667,6.54166667 -2.14166667,6.55 -2.15,6.55 -2.15,6.54166667</coordinates></LinearRing></innerBoundaryIs><innerBoundaryIs><LinearRing><coordinates>-1.69166667,6.74166667 -1.69166667,6.73333333 -1.7,6.73333333 -1.7,6.725 -1.69166667,6.725 -1.68333333,6.725 -1.675,6.725 -1.675,6.73333333 -1.68333333,6.73333333 -1.68333333,6.74166667 -1.69166667,6.74166667</coordinates></LinearRing></innerBoundaryIs><innerBoundaryIs><LinearRing><coordinates>-1.70833333,6.7 -1.7,6.7 -1.69166667,6.7 -1.69166667,6.70833333 -1.7,6.70833333 -1.70833333,6.70833333 -1.70833333,6.7</coordinates></LinearRing></innerBoundaryIs></Polygon><Polygon><outerBoundaryIs><LinearRing><coordinates>-7.225,5.89166667 -7.21666667,5.89166667 -7.21666667,5.88333333 -7.225,5.88333333 -7.225,5.89166667</coordinates></LinearRing></outerBoundaryIs></Polygon><Polygon><outerBoundaryIs><LinearRing><coordinates>-7.15,9.70833333 -7.14166667,9.70833333 -7.14166667,9.7 -7.15,9.7 -7.15,9.70833333</coordinates></LinearRing></outerBoundaryIs></Polygon><Polygon><outerBoundaryIs><LinearRing><coordinates>-7.16666667,9.69166667 -7.15833333,9.69166667 -7.15833333,9.68333333 -7.16666667,9.68333333 -7.16666667,9.69166667</coordinates></LinearRing></outerBoundaryIs></Polygon><Polygon><outerBoundaryIs><LinearRing><coordinates>-7.16666667,9.70833333 -7.15833333,9.70833333 -7.15833333,9.7 -7.16666667,9.7 -7.16666667,9.70833333</coordinates></LinearRing></outerBoundaryIs></Polygon><Polygon><outerBoundaryIs><LinearRing><coordinates>-7.10833333,9.74166667 -7.1,9.74166667 -7.1,9.73333333 -7.10833333,9.73333333 -7.10833333,9.74166667</coordinates></LinearRing></outerBoundaryIs></Polygon><Polygon><outerBoundaryIs><LinearRing><coordinates>-7.15,9.75 -7.14166667,9.75 -7.14166667,9.74166667 -7.15,9.74166667 -7.15,9.75</coordinates></LinearRing></outerBoundaryIs></Polygon><Polygon><outerBoundaryIs><LinearRing><coordinates>-7.125,9.70833333 -7.125,9.7 -7.13333333,9.7 -7.13333333,9.70833333 -7.14166667,9.70833333 -7.14166667,9.71666667 -7.15,9.71666667 -7.15,9.70833333 -7.15833333,9.70833333 -7.15833333,9.71666667 -7.16666667,9.71666667 -7.16666667,9.725 -7.16666667,9.73333333 -7.15833333,9.73333333 -7.15833333,9.74166667 -7.15,9.74166667 -7.15,9.73333333 -7.14166667,9.73333333 -7.13333333,9.73333333 -7.125,9.73333333 -7.125,9.74166667 -7.125,9.75 -7.11666667,9.75 -7.11666667,9.74166667 -7.11666667,9.73333333 -7.11666667,9.725 -7.125,9.725 -7.13333333,9.725 -7.13333333,9.71666667 -7.125,9.71666667 -7.125,9.70833333</coordinates></LinearRing></outerBoundaryIs></Polygon><Polygon><outerBoundaryIs><LinearRing><coordinates>-6.96666667,9.90833333 -6.95833333,9.90833333 -6.95833333,9.9 -6.96666667,9.9 -6.96666667,9.90833333</coordinates></LinearRing></outerBoundaryIs></Polygon><Polygon><outerBoundaryIs><LinearRing><coordinates>-6.925,9.90833333 -6.91666667,9.90833333 -6.91666667,9.9 -6.925,9.9 -6.925,9.90833333</coordinates></LinearRing></outerBoundaryIs></Polygon><Polygon><outerBoundaryIs><LinearRing><coordinates>-6.95833333,9.91666667 -6.95,9.91666667 -6.95,9.90833333 -6.95833333,9.90833333 -6.95833333,9.91666667</coordinates></LinearRing></outerBoundaryIs></Polygon><Polygon><outerBoundaryIs><LinearRing><coordinates>-7.025,10.01666667 -7.01666667,10.01666667 -7.01666667,10.00833333 -7.025,10.00833333 -7.025,10.01666667</coordinates></LinearRing></outerBoundaryIs></Polygon><Polygon><outerBoundaryIs><LinearRing><coordinates>-4.95,10.06666667 -4.94166667,10.06666667 -4.94166667,10.05833333 -4.95,10.05833333 -4.95,10.06666667</coordinates></LinearRing></outerBoundaryIs></Polygon><Polygon><outerBoundaryIs><LinearRing><coordinates>-7.18333333,9.86666667 -7.175,9.86666667 -7.175,9.85833333 -7.18333333,9.85833333 -7.18333333,9.86666667</coordinates></LinearRing></outerBoundaryIs></Polygon><Polygon><outerBoundaryIs><LinearRing><coordinates>-5.16666667,10.10833333 -5.15833333,10.10833333 -5.15833333,10.1 -5.16666667,10.1 -5.16666667,10.10833333</coordinates></LinearRing></outerBoundaryIs></Polygon><Polygon><outerBoundaryIs><LinearRing><coordinates>-5.20833333,10.125 -5.2,10.125 -5.2,10.11666667 -5.20833333,10.11666667 -5.20833333,10.125</coordinates></LinearRing></outerBoundaryIs></Polygon><Polygon><outerBoundaryIs><LinearRing><coordinates>-5.24166667,10.175 -5.23333333,10.175 -5.23333333,10.16666667 -5.24166667,10.16666667 -5.24166667,10.175</coordinates></LinearRing></outerBoundaryIs></Polygon><Polygon><outerBoundaryIs><LinearRing><coordinates>-5.25833333,10.13333333 -5.25,10.13333333 -5.25,10.125 -5.25833333,10.125 -5.25833333,10.13333333</coordinates></LinearRing></outerBoundaryIs></Polygon><Polygon><outerBoundaryIs><LinearRing><coordinates>-6.63333333,10.15 -6.63333333,10.14166667 -6.64166667,10.14166667 -6.64166667,10.15 -6.64166667,10.15833333 -6.63333333,10.15833333 -6.63333333,10.15</coordinates></LinearRing></outerBoundaryIs></Polygon><Polygon><outerBoundaryIs><LinearRing><coordinates>-4.5,10.25 -4.49166667,10.25 -4.49166667,10.24166667 -4.5,10.24166667 -4.5,10.25</coordinates></LinearRing></outerBoundaryIs></Polygon><Polygon><outerBoundaryIs><LinearRing><coordinates>-5.375,10.24166667 -5.36666667,10.24166667 -5.36666667,10.23333333 -5.375,10.23333333 -5.375,10.24166667</coordinates></LinearRing></outerBoundaryIs></Polygon><Polygon><outerBoundaryIs><LinearRing><coordinates>-5.35833333,10.24166667 -5.35,10.24166667 -5.35,10.23333333 -5.35833333,10.23333333 -5.35833333,10.24166667</coordinates></LinearRing></outerBoundaryIs></Polygon><Polygon><outerBoundaryIs><LinearRing><coordinates>-6.41666667,10.25 -6.40833333,10.25 -6.40833333,10.24166667 -6.41666667,10.24166667 -6.41666667,10.25</coordinates></LinearRing></outerBoundaryIs></Polygon><Polygon><outerBoundaryIs><LinearRing><coordinates>-6.56666667,10.25833333 -6.55833333,10.25833333 -6.55833333,10.25 -6.56666667,10.25 -6.56666667,10.25833333</coordinates></LinearRing></outerBoundaryIs></Polygon><Polygon><outerBoundaryIs><LinearRing><coordinates>-6.375,10.3 -6.36666667,10.3 -6.36666667,10.29166667 -6.375,10.29166667 -6.375,10.3</coordinates></LinearRing></outerBoundaryIs></Polygon><Polygon><outerBoundaryIs><LinearRing><coordinates>-6.38333333,10.275 -6.375,10.275 -6.375,10.26666667 -6.38333333,10.26666667 -6.38333333,10.275</coordinates></LinearRing></outerBoundaryIs></Polygon><Polygon><outerBoundaryIs><LinearRing><coordinates>-6.11666667,10.28333333 -6.10833333,10.28333333 -6.10833333,10.275 -6.11666667,10.275 -6.11666667,10.28333333</coordinates></LinearRing></outerBoundaryIs></Polygon><Polygon><outerBoundaryIs><LinearRing><coordinates>-5.86666667,10.35833333 -5.85833333,10.35833333 -5.85833333,10.35 -5.86666667,10.35 -5.875,10.35 -5.88333333,10.35 -5.88333333,10.35833333 -5.89166667,10.35833333 -5.9,10.35833333 -5.9,10.36666667 -5.89166667,10.36666667 -5.88333333,10.36666667 -5.875,10.36666667 -5.875,10.35833333 -5.86666667,10.35833333</coordinates></LinearRing></outerBoundaryIs></Polygon><Polygon><outerBoundaryIs><LinearRing><coordinates>-6.49166667,10.35 -6.48333333,10.35 -6.48333333,10.34166667 -6.49166667,10.34166667 -6.49166667,10.35</coordinates></LinearRing></outerBoundaryIs></Polygon><Polygon><outerBoundaryIs><LinearRing><coordinates>-6.225,10.35 -6.21666667,10.35 -6.21666667,10.34166667 -6.225,10.34166667 -6.225,10.35</coordinates></LinearRing></outerBoundaryIs></Polygon><Polygon><outerBoundaryIs><LinearRing><coordinates>-6.08333333,10.30833333 -6.08333333,10.3 -6.09166667,10.3 -6.1,10.3 -6.1,10.30833333 -6.09166667,10.30833333 -6.09166667,10.31666667 -6.08333333,10.31666667 -6.08333333,10.30833333</coordinates></LinearRing></outerBoundaryIs></Polygon><Polygon><outerBoundaryIs><LinearRing><coordinates>-6.40833333,10.31666667 -6.4,10.31666667 -6.4,10.30833333 -6.40833333,10.30833333 -6.40833333,10.31666667</coordinates></LinearRing></outerBoundaryIs></Polygon><Polygon><outerBoundaryIs><LinearRing><coordinates>-6.41666667,10.325 -6.40833333,10.325 -6.40833333,10.31666667 -6.41666667,10.31666667 -6.425,10.31666667 -6.425,10.325 -6.41666667,10.325</coordinates></LinearRing></outerBoundaryIs></Polygon><Polygon><outerBoundaryIs><LinearRing><coordinates>-4.625,10.225 -4.61666667,10.225 -4.61666667,10.21666667 -4.625,10.21666667 -4.625,10.225</coordinates></LinearRing></outerBoundaryIs></Polygon><Polygon><outerBoundaryIs><LinearRing><coordinates>-6.38333333,10.21666667 -6.375,10.21666667 -6.375,10.20833333 -6.38333333,10.20833333 -6.39166667,10.20833333 -6.4,10.20833333 -6.40833333,10.20833333 -6.40833333,10.21666667 -6.41666667,10.21666667 -6.41666667,10.225 -6.425,10.225 -6.425,10.23333333 -6.41666667,10.23333333 -6.40833333,10.23333333 -6.40833333,10.24166667 -6.4,10.24166667 -6.39166667,10.24166667 -6.39166667,10.23333333 -6.38333333,10.23333333 -6.38333333,10.24166667 -6.38333333,10.25 -6.38333333,10.25833333 -6.375,10.25833333 -6.375,10.25 -6.375,10.24166667 -6.36666667,10.24166667 -6.36666667,10.23333333 -6.35833333,10.23333333 -6.35833333,10.225 -6.35833333,10.21666667 -6.36666667,10.21666667 -6.36666667,10.225 -6.375,10.225 -6.38333333,10.225 -6.38333333,10.21666667</coordinates></LinearRing></outerBoundaryIs></Polygon><Polygon><outerBoundaryIs><LinearRing><coordinates>-6.125,10.225 -6.11666667,10.225 -6.11666667,10.21666667 -6.125,10.21666667 -6.125,10.225</coordinates></LinearRing></outerBoundaryIs></Polygon><Polygon><outerBoundaryIs><LinearRing><coordinates>-4.85833333,10.23333333 -4.85,10.23333333 -4.85,10.225 -4.85833333,10.225 -4.85833333,10.23333333</coordinates></LinearRing></outerBoundaryIs></Polygon><Polygon><outerBoundaryIs><LinearRing><coordinates>-5.13333333,10.1 -5.125,10.1 -5.125,10.09166667 -5.13333333,10.09166667 -5.13333333,10.1</coordinates></LinearRing></outerBoundaryIs></Polygon><Polygon><outerBoundaryIs><LinearRing><coordinates>-6.225,10.425 -6.21666667,10.425 -6.21666667,10.41666667 -6.225,10.41666667 -6.225,10.425</coordinates></LinearRing></outerBoundaryIs></Polygon><Polygon><outerBoundaryIs><LinearRing><coordinates>-4.475,10.48333333 -4.46666667,10.48333333 -4.46666667,10.475 -4.475,10.475 -4.475,10.48333333</coordinates></LinearRing></outerBoundaryIs></Polygon><Polygon><outerBoundaryIs><LinearRing><coordinates>-5.9,10.48333333 -5.89166667,10.48333333 -5.89166667,10.475 -5.9,10.475 -5.9,10.48333333</coordinates></LinearRing></outerBoundaryIs></Polygon><Polygon><outerBoundaryIs><LinearRing><coordinates>-5.79166667,10.48333333 -5.79166667,10.475 -5.8,10.475 -5.8,10.48333333 -5.80833333,10.48333333 -5.80833333,10.49166667 -5.80833333,10.5 -5.8,10.5 -5.8,10.49166667 -5.79166667,10.49166667 -5.78333333,10.49166667 -5.78333333,10.48333333 -5.79166667,10.48333333</coordinates></LinearRing></outerBoundaryIs></Polygon><Polygon><outerBoundaryIs><LinearRing><coordinates>-12.26666667,10.56666667 -12.25833333,10.56666667 -12.25833333,10.55833333 -12.26666667,10.55833333 -12.26666667,10.56666667</coordinates></LinearRing></outerBoundaryIs></Polygon><Polygon><outerBoundaryIs><LinearRing><coordinates>-5.55,10.64166667 -5.54166667,10.64166667 -5.54166667,10.63333333 -5.55,10.63333333 -5.55,10.64166667</coordinates></LinearRing></outerBoundaryIs></Polygon><Polygon><outerBoundaryIs><LinearRing><coordinates>-13.00833333,10.66666667 -13.0,10.66666667 -13.0,10.65833333 -13.00833333,10.65833333 -13.00833333,10.66666667</coordinates></LinearRing></outerBoundaryIs></Polygon><Polygon><outerBoundaryIs><LinearRing><coordinates>-13.0,10.65833333 -12.99166667,10.65833333 -12.99166667,10.65 -13.0,10.65 -13.0,10.65833333</coordinates></LinearRing></outerBoundaryIs></Polygon><Polygon><outerBoundaryIs><LinearRing><coordinates>-5.49166667,10.61666667 -5.48333333,10.61666667 -5.48333333,10.60833333 -5.49166667,10.60833333 -5.49166667,10.61666667</coordinates></LinearRing></outerBoundaryIs></Polygon><Polygon><outerBoundaryIs><LinearRing><coordinates>-4.49166667,10.70833333 -4.48333333,10.70833333 -4.48333333,10.7 -4.49166667,10.7 -4.49166667,10.70833333</coordinates></LinearRing></outerBoundaryIs></Polygon><Polygon><outerBoundaryIs><LinearRing><coordinates>-4.53333333,10.70833333 -4.53333333,10.7 -4.54166667,10.7 -4.54166667,10.70833333 -4.55,10.70833333 -4.55,10.7 -4.55833333,10.7 -4.55833333,10.70833333 -4.56666667,10.70833333 -4.56666667,10.71666667 -4.55833333,10.71666667 -4.55,10.71666667 -4.54166667,10.71666667 -4.53333333,10.71666667 -4.53333333,10.70833333</coordinates></LinearRing></outerBoundaryIs></Polygon><Polygon><outerBoundaryIs><LinearRing><coordinates>-5.275,10.70833333 -5.26666667,10.70833333 -5.26666667,10.7 -5.275,10.7 -5.275,10.70833333</coordinates></LinearRing></outerBoundaryIs></Polygon><Polygon><outerBoundaryIs><LinearRing><coordinates>-12.56666667,10.70833333 -12.55833333,10.70833333 -12.55833333,10.7 -12.56666667,10.7 -12.56666667,10.70833333</coordinates></LinearRing></outerBoundaryIs></Polygon><Polygon><outerBoundaryIs><LinearRing><coordinates>-5.00833333,10.74166667 -5.0,10.74166667 -5.0,10.73333333 -5.00833333,10.73333333 -5.00833333,10.74166667</coordinates></LinearRing></outerBoundaryIs></Polygon><Polygon><outerBoundaryIs><LinearRing><coordinates>-13.31666667,10.81666667 -13.30833333,10.81666667 -13.30833333,10.80833333 -13.31666667,10.80833333 -13.31666667,10.81666667</coordinates></LinearRing></outerBoundaryIs></Polygon><Polygon><outerBoundaryIs><LinearRing><coordinates>-13.03333333,10.75 -13.025,10.75 -13.025,10.74166667 -13.03333333,10.74166667 -13.03333333,10.75</coordinates></LinearRing></outerBoundaryIs></Polygon><Polygon><outerBoundaryIs><LinearRing><coordinates>-5.0,10.75 -4.99166667,10.75 -4.99166667,10.74166667 -5.0,10.74166667 -5.0,10.75</coordinates></LinearRing></outerBoundaryIs></Polygon><Polygon><outerBoundaryIs><LinearRing><coordinates>-5.33333333,10.75 -5.325,10.75 -5.325,10.74166667 -5.33333333,10.74166667 -5.34166667,10.74166667 -5.34166667,10.75 -5.33333333,10.75</coordinates></LinearRing></outerBoundaryIs></Polygon><Polygon><outerBoundaryIs><LinearRing><coordinates>-5.21666667,10.69166667 -5.21666667,10.68333333 -5.225,10.68333333 -5.225,10.69166667 -5.225,10.7 -5.21666667,10.7 -5.21666667,10.69166667</coordinates></LinearRing></outerBoundaryIs></Polygon><Polygon><outerBoundaryIs><LinearRing><coordinates>-4.64166667,10.69166667 -4.63333333,10.69166667 -4.63333333,10.68333333 -4.64166667,10.68333333 -4.64166667,10.69166667</coordinates></LinearRing></outerBoundaryIs></Polygon><Polygon><outerBoundaryIs><LinearRing><coordinates>-4.63333333,10.7 -4.625,10.7 -4.625,10.69166667 -4.63333333,10.69166667 -4.63333333,10.7</coordinates></LinearRing></outerBoundaryIs></Polygon><Polygon><outerBoundaryIs><LinearRing><coordinates>-4.56666667,10.7 -4.55833333,10.7 -4.55833333,10.69166667 -4.56666667,10.69166667 -4.56666667,10.7</coordinates></LinearRing></outerBoundaryIs></Polygon><Polygon><outerBoundaryIs><LinearRing><coordinates>-5.04166667,10.7 -5.03333333,10.7 -5.03333333,10.69166667 -5.04166667,10.69166667 -5.04166667,10.7</coordinates></LinearRing></outerBoundaryIs></Polygon><Polygon><outerBoundaryIs><LinearRing><coordinates>-5.9,10.375 -5.9,10.36666667 -5.90833333,10.36666667 -5.91666667,10.36666667 -5.91666667,10.375 -5.925,10.375 -5.925,10.38333333 -5.925,10.39166667 -5.91666667,10.39166667 -5.91666667,10.4 -5.90833333,10.4 -5.90833333,10.39166667 -5.9,10.39166667 -5.9,10.38333333 -5.9,10.375</coordinates></LinearRing></outerBoundaryIs><innerBoundaryIs><LinearRing><coordinates>-5.91666667,10.375 -5.90833333,10.375 -5.90833333,10.38333333 -5.91666667,10.38333333 -5.91666667,10.375</coordinates></LinearRing></innerBoundaryIs></Polygon><Polygon><outerBoundaryIs><LinearRing><coordinates>-6.0,10.40833333 -5.99166667,10.40833333 -5.99166667,10.4 -6.0,10.4 -6.0,10.40833333</coordinates></LinearRing></outerBoundaryIs></Polygon><Polygon><outerBoundaryIs><LinearRing><coordinates>-5.89166667,10.40833333 -5.89166667,10.4 -5.9,10.4 -5.9,10.40833333 -5.9,10.41666667 -5.9,10.425 -5.89166667,10.425 -5.89166667,10.41666667 -5.89166667,10.40833333</coordinates></LinearRing></outerBoundaryIs></Polygon><Polygon><outerBoundaryIs><LinearRing><coordinates>-9.0,11.00833333 -8.99166667,11.00833333 -8.99166667,11.0 -9,11 -9.00833333,11.0 -9.00833333,11.00833333 -9.0,11.00833333</coordinates></LinearRing></outerBoundaryIs></Polygon><Polygon><outerBoundaryIs><LinearRing><coordinates>-9.0,10.98333333 -8.99166667,10.98333333 -8.99166667,10.975 -9.0,10.975 -9.0,10.98333333</coordinates></LinearRing></outerBoundaryIs></Polygon><Polygon><outerBoundaryIs><LinearRing><coordinates>-4.975,11.1 -4.96666667,11.1 -4.96666667,11.09166667 -4.975,11.09166667 -4.975,11.1</coordinates></LinearRing></outerBoundaryIs></Polygon><Polygon><outerBoundaryIs><LinearRing><coordinates>-13.675,11.19166667 -13.66666667,11.19166667 -13.66666667,11.18333333 -13.675,11.18333333 -13.675,11.19166667</coordinates></LinearRing></outerBoundaryIs></Polygon><Polygon><outerBoundaryIs><LinearRing><coordinates>-13.68333333,11.2 -13.675,11.2 -13.675,11.19166667 -13.68333333,11.19166667 -13.68333333,11.2</coordinates></LinearRing></outerBoundaryIs></Polygon><Polygon><outerBoundaryIs><LinearRing><coordinates>-13.675,11.20833333 -13.66666667,11.20833333 -13.66666667,11.2 -13.675,11.2 -13.675,11.20833333</coordinates></LinearRing></outerBoundaryIs></Polygon><Polygon><outerBoundaryIs><LinearRing><coordinates>-14.63333333,11.05 -14.625,11.05 -14.625,11.04166667 -14.63333333,11.04166667 -14.63333333,11.05</coordinates></LinearRing></outerBoundaryIs></Polygon><Polygon><outerBoundaryIs><LinearRing><coordinates>-5.50833333,11.05 -5.5,11.05 -5.5,11.04166667 -5.50833333,11.04166667 -5.50833333,11.05</coordinates></LinearRing></outerBoundaryIs></Polygon><Polygon><outerBoundaryIs><LinearRing><coordinates>-13.31666667,11.05833333 -13.30833333,11.05833333 -13.30833333,11.05 -13.31666667,11.05 -13.31666667,11.05833333</coordinates></LinearRing></outerBoundaryIs></Polygon><Polygon><outerBoundaryIs><LinearRing><coordinates>-13.74166667,11.36666667 -13.73333333,11.36666667 -13.73333333,11.35833333 -13.74166667,11.35833333 -13.74166667,11.36666667</coordinates></LinearRing></outerBoundaryIs></Polygon><Polygon><outerBoundaryIs><LinearRing><coordinates>-13.76666667,11.35 -13.75833333,11.35 -13.75833333,11.34166667 -13.76666667,11.34166667 -13.76666667,11.35</coordinates></LinearRing></outerBoundaryIs></Polygon><Polygon><outerBoundaryIs><LinearRing><coordinates>-9.1,11.53333333 -9.09166667,11.53333333 -9.08333333,11.53333333 -9.08333333,11.525 -9.09166667,11.525 -9.1,11.525 -9.1,11.53333333</coordinates></LinearRing></outerBoundaryIs></Polygon><Polygon><outerBoundaryIs><LinearRing><coordinates>-13.45,11.5 -13.44166667,11.5 -13.44166667,11.49166667 -13.45,11.49166667 -13.45,11.5</coordinates></LinearRing></outerBoundaryIs></Polygon><Polygon><outerBoundaryIs><LinearRing><coordinates>-9.275,11.5 -9.26666667,11.5 -9.26666667,11.49166667 -9.275,11.49166667 -9.275,11.5</coordinates></LinearRing></outerBoundaryIs></Polygon><Polygon><outerBoundaryIs><LinearRing><coordinates>-12.325,11.96666667 -12.31666667,11.96666667 -12.31666667,11.95833333 -12.325,11.95833333 -12.325,11.96666667</coordinates></LinearRing></outerBoundaryIs></Polygon><Polygon><outerBoundaryIs><LinearRing><coordinates>-12.29166667,12.00833333 -12.28333333,12.00833333 -12.28333333,12.0 -12.29166667,12.0 -12.29166667,12.00833333</coordinates></LinearRing></outerBoundaryIs></Polygon><Polygon><outerBoundaryIs><LinearRing><coordinates>-12.28333333,12.01666667 -12.275,12.01666667 -12.275,12.00833333 -12.28333333,12.00833333 -12.28333333,12.01666667</coordinates></LinearRing></outerBoundaryIs></Polygon><Polygon><outerBoundaryIs><LinearRing><coordinates>-3.70833333,12.05833333 -3.7,12.05833333 -3.7,12.05 -3.70833333,12.05 -3.70833333,12.05833333</coordinates></LinearRing></outerBoundaryIs></Polygon><Polygon><outerBoundaryIs><LinearRing><coordinates>-5.675,12.40833333 -5.66666667,12.40833333 -5.66666667,12.4 -5.675,12.4 -5.675,12.40833333</coordinates></LinearRing></outerBoundaryIs></Polygon><Polygon><outerBoundaryIs><LinearRing><coordinates>-5.39166667,12.35833333 -5.38333333,12.35833333 -5.38333333,12.35 -5.39166667,12.35 -5.39166667,12.35833333</coordinates></LinearRing></outerBoundaryIs></Polygon><Polygon><outerBoundaryIs><LinearRing><coordinates>-5.38333333,12.36666667 -5.375,12.36666667 -5.375,12.35833333 -5.38333333,12.35833333 -5.38333333,12.36666667</coordinates></LinearRing></outerBoundaryIs></Polygon><Polygon><outerBoundaryIs><LinearRing><coordinates>-4.75833333,12.20833333 -4.75,12.20833333 -4.75,12.2 -4.75833333,12.2 -4.75833333,12.20833333</coordinates></LinearRing></outerBoundaryIs></Polygon><Polygon><outerBoundaryIs><LinearRing><coordinates>-12.29166667,11.98333333 -12.28333333,11.98333333 -12.28333333,11.975 -12.29166667,11.975 -12.3,11.975 -12.30833333,11.975 -12.31666667,11.975 -12.325,11.975 -12.325,11.98333333 -12.325,11.99166667 -12.31666667,11.99166667 -12.31666667,12.0 -12.30833333,12.0 -12.30833333,11.99166667 -12.3,11.99166667 -12.3,12.0 -12.29166667,12.0 -12.29166667,11.99166667 -12.29166667,11.98333333</coordinates></LinearRing></outerBoundaryIs></Polygon><Polygon><outerBoundaryIs><LinearRing><coordinates>-7.40833333,12.45 -7.4,12.45 -7.4,12.44166667 -7.40833333,12.44166667 -7.40833333,12.45</coordinates></LinearRing></outerBoundaryIs></Polygon><Polygon><outerBoundaryIs><LinearRing><coordinates>-7.95833333,12.69166667 -7.95,12.69166667 -7.95,12.68333333 -7.95833333,12.68333333 -7.95833333,12.69166667</coordinates></LinearRing></outerBoundaryIs></Polygon><Polygon><outerBoundaryIs><LinearRing><coordinates>-13.525,12.80833333 -13.51666667,12.80833333 -13.51666667,12.8 -13.525,12.8 -13.525,12.80833333</coordinates></LinearRing></outerBoundaryIs></Polygon><Polygon><outerBoundaryIs><LinearRing><coordinates>-13.16666667,12.78333333 -13.15833333,12.78333333 -13.15833333,12.775 -13.16666667,12.775 -13.16666667,12.78333333</coordinates></LinearRing></outerBoundaryIs></Polygon><Polygon><outerBoundaryIs><LinearRing><coordinates>-9.475,12.875 -9.46666667,12.875 -9.46666667,12.86666667 -9.475,12.86666667 -9.475,12.875</coordinates></LinearRing></outerBoundaryIs></Polygon><Polygon><outerBoundaryIs><LinearRing><coordinates>-9.21666667,12.85833333 -9.20833333,12.85833333 -9.20833333,12.85 -9.21666667,12.85 -9.21666667,12.85833333</coordinates></LinearRing></outerBoundaryIs></Polygon><Polygon><outerBoundaryIs><LinearRing><coordinates>-9.25833333,12.95 -9.25,12.95 -9.25,12.94166667 -9.25833333,12.94166667 -9.25833333,12.95</coordinates></LinearRing></outerBoundaryIs></Polygon><Polygon><outerBoundaryIs><LinearRing><coordinates>-9.34166667,12.98333333 -9.33333333,12.98333333 -9.33333333,12.975 -9.34166667,12.975 -9.34166667,12.98333333</coordinates></LinearRing></outerBoundaryIs></Polygon><Polygon><outerBoundaryIs><LinearRing><coordinates>-9.41666667,12.99166667 -9.40833333,12.99166667 -9.40833333,12.98333333 -9.41666667,12.98333333 -9.41666667,12.99166667</coordinates></LinearRing></outerBoundaryIs></Polygon><Polygon><outerBoundaryIs><LinearRing><coordinates>-9.26666667,12.95833333 -9.25833333,12.95833333 -9.25833333,12.95 -9.26666667,12.95 -9.26666667,12.95833333</coordinates></LinearRing></outerBoundaryIs></Polygon><Polygon><outerBoundaryIs><LinearRing><coordinates>-8.66666667,12.95833333 -8.65833333,12.95833333 -8.65833333,12.95 -8.66666667,12.95 -8.66666667,12.95833333</coordinates></LinearRing></outerBoundaryIs></Polygon><Polygon><outerBoundaryIs><LinearRing><coordinates>-10.63333333,12.95833333 -10.63333333,12.95 -10.64166667,12.95 -10.64166667,12.95833333 -10.65,12.95833333 -10.65833333,12.95833333 -10.66666667,12.95833333 -10.66666667,12.96666667 -10.66666667,12.975 -10.65833333,12.975 -10.65833333,12.96666667 -10.65,12.96666667 -10.64166667,12.96666667 -10.63333333,12.96666667 -10.63333333,12.95833333</coordinates></LinearRing></outerBoundaryIs></Polygon><Polygon><outerBoundaryIs><LinearRing><coordinates>-9.8,12.925 -9.79166667,12.925 -9.79166667,12.91666667 -9.8,12.91666667 -9.8,12.925</coordinates></LinearRing></outerBoundaryIs></Polygon><Polygon><outerBoundaryIs><LinearRing><coordinates>-11.375,12.925 -11.36666667,12.925 -11.36666667,12.91666667 -11.375,12.91666667 -11.375,12.925</coordinates></LinearRing></outerBoundaryIs></Polygon><Polygon><outerBoundaryIs><LinearRing><coordinates>-11.24166667,12.93333333 -11.23333333,12.93333333 -11.23333333,12.925 -11.24166667,12.925 -11.24166667,12.93333333</coordinates></LinearRing></outerBoundaryIs></Polygon><Polygon><outerBoundaryIs><LinearRing><coordinates>-10.33333333,12.93333333 -10.325,12.93333333 -10.325,12.925 -10.33333333,12.925 -10.33333333,12.93333333</coordinates></LinearRing></outerBoundaryIs></Polygon><Polygon><outerBoundaryIs><LinearRing><coordinates>-12.275,12.84166667 -12.26666667,12.84166667 -12.26666667,12.83333333 -12.25833333,12.83333333 -12.25833333,12.825 -12.26666667,12.825 -12.275,12.825 -12.28333333,12.825 -12.29166667,12.825 -12.3,12.825 -12.3,12.83333333 -12.3,12.84166667 -12.30833333,12.84166667 -12.30833333,12.83333333 -12.31666667,12.83333333 -12.325,12.83333333 -12.33333333,12.83333333 -12.33333333,12.84166667 -12.34166667,12.84166667 -12.34166667,12.85 -12.34166667,12.85833333 -12.33333333,12.85833333 -12.33333333,12.85 -12.325,12.85 -12.325,12.85833333 -12.325,12.86666667 -12.31666667,12.86666667 -12.31666667,12.85833333 -12.30833333,12.85833333 -12.3,12.85833333 -12.29166667,12.85833333 -12.29166667,12.86666667 -12.29166667,12.875 -12.28333333,12.875 -12.28333333,12.86666667 -12.275,12.86666667 -12.26666667,12.86666667 -12.26666667,12.85833333 -12.26666667,12.85 -12.275,12.85 -12.275,12.84166667</coordinates></LinearRing></outerBoundaryIs></Polygon><Polygon><outerBoundaryIs><LinearRing><coordinates>-12.025,13.03333333 -12.01666667,13.03333333 -12.01666667,13.025 -12.025,13.025 -12.025,13.03333333</coordinates></LinearRing></outerBoundaryIs></Polygon><Polygon><outerBoundaryIs><LinearRing><coordinates>-8.53333333,13.05833333 -8.525,13.05833333 -8.525,13.05 -8.53333333,13.05 -8.53333333,13.05833333</coordinates></LinearRing></outerBoundaryIs></Polygon><Polygon><outerBoundaryIs><LinearRing><coordinates>-10.525,13.13333333 -10.51666667,13.13333333 -10.51666667,13.125 -10.525,13.125 -10.53333333,13.125 -10.53333333,13.13333333 -10.525,13.13333333</coordinates></LinearRing></outerBoundaryIs></Polygon><Polygon><outerBoundaryIs><LinearRing><coordinates>-8.80833333,13.29166667 -8.8,13.29166667 -8.8,13.28333333 -8.80833333,13.28333333 -8.80833333,13.29166667</coordinates></LinearRing></outerBoundaryIs></Polygon><Polygon><outerBoundaryIs><LinearRing><coordinates>-8.51666667,13.06666667 -8.51666667,13.05833333 -8.525,13.05833333 -8.525,13.06666667 -8.525,13.075 -8.53333333,13.075 -8.54166667,13.075 -8.54166667,13.08333333 -8.53333333,13.08333333 -8.525,13.08333333 -8.51666667,13.08333333 -8.51666667,13.09166667 -8.51666667,13.1 -8.50833333,13.1 -8.50833333,13.10833333 -8.50833333,13.11666667 -8.5,13.11666667 -8.49166667,13.11666667 -8.48333333,13.11666667 -8.48333333,13.10833333 -8.475,13.10833333 -8.46666667,13.10833333 -8.46666667,13.1 -8.45833333,13.1 -8.45,13.1 -8.44166667,13.1 -8.44166667,13.10833333 -8.43333333,13.10833333 -8.43333333,13.1 -8.43333333,13.09166667 -8.44166667,13.09166667 -8.45,13.09166667 -8.45,13.08333333 -8.45,13.075 -8.45833333,13.075 -8.45833333,13.08333333 -8.46666667,13.08333333 -8.475,13.08333333 -8.475,13.075 -8.48333333,13.075 -8.48333333,13.08333333 -8.48333333,13.09166667 -8.49166667,13.09166667 -8.5,13.09166667 -8.5,13.08333333 -8.5,13.075 -8.5,13.06666667 -8.50833333,13.06666667 -8.50833333,13.075 -8.51666667,13.075 -8.51666667,13.06666667</coordinates></LinearRing></outerBoundaryIs></Polygon><Polygon><outerBoundaryIs><LinearRing><coordinates>-9.01666667,13.1 -9.01666667,13.09166667 -9.025,13.09166667 -9.025,13.1 -9.025,13.10833333 -9.025,13.11666667 -9.025,13.125 -9.025,13.13333333 -9.01666667,13.13333333 -9.01666667,13.14166667 -9.01666667,13.15 -9.00833333,13.15 -9.00833333,13.15833333 -9.0,13.15833333 -8.99166667,13.15833333 -8.99166667,13.15 -8.99166667,13.14166667 -9.0,13.14166667 -9.00833333,13.14166667 -9.00833333,13.13333333 -9.0,13.13333333 -9.0,13.125 -9.00833333,13.125 -9.00833333,13.11666667 -9.01666667,13.11666667 -9.01666667,13.10833333 -9.01666667,13.1</coordinates></LinearRing></outerBoundaryIs></Polygon><Polygon><outerBoundaryIs><LinearRing><coordinates>-10.75,13.025 -10.74166667,13.025 -10.74166667,13.01666667 -10.75,13.01666667 -10.75,13.025</coordinates></LinearRing></outerBoundaryIs></Polygon><Polygon><outerBoundaryIs><LinearRing><coordinates>-13.41666667,10.825 -13.41666667,10.81666667 -13.425,10.81666667 -13.425,10.825 -13.43333333,10.825 -13.44166667,10.825 -13.44166667,10.83333333 -13.43333333,10.83333333 -13.43333333,10.84166667 -13.44166667,10.84166667 -13.44166667,10.85 -13.45,10.85 -13.45,10.85833333 -13.45,10.86666667 -13.45,10.875 -13.45833333,10.875 -13.45833333,10.88333333 -13.46666667,10.88333333 -13.46666667,10.89166667 -13.45833333,10.89166667 -13.45833333,10.9 -13.45833333,10.90833333 -13.46666667,10.90833333 -13.46666667,10.91666667 -13.475,10.91666667 -13.475,10.925 -13.48333333,10.925 -13.48333333,10.93333333 -13.475,10.93333333 -13.475,10.94166667 -13.48333333,10.94166667 -13.49166667,10.94166667 -13.49166667,10.95 -13.5,10.95 -13.5,10.95833333 -13.50833333,10.95833333 -13.50833333,10.95 -13.50833333,10.94166667 -13.50833333,10.93333333 -13.50833333,10.925 -13.51666667,10.925 -13.51666667,10.91666667 -13.525,10.91666667 -13.525,10.925 -13.53333333,10.925 -13.54166667,10.925 -13.55,10.925 -13.55,10.91666667 -13.55833333,10.91666667 -13.55833333,10.925 -13.56666667,10.925 -13.575,10.925 -13.58333333,10.925 -13.58333333,10.91666667 -13.59166667,10.91666667 -13.6,10.91666667 -13.6,10.925 -13.60833333,10.925 -13.61666667,10.925 -13.625,10.925 -13.63333333,10.925 -13.63333333,10.93333333 -13.64166667,10.93333333 -13.65,10.93333333 -13.65,10.94166667 -13.64166667,10.94166667 -13.64166667,10.95 -13.63333333,10.95 -13.63333333,10.95833333 -13.64166667,10.95833333 -13.65,10.95833333 -13.65833333,10.95833333 -13.65833333,10.96666667 -13.66666667,10.96666667 -13.66666667,10.95833333 -13.675,10.95833333 -13.675,10.96666667 -13.68333333,10.96666667 -13.68333333,10.975 -13.69166667,10.975 -13.7,10.975 -13.7,10.98333333 -13.70833333,10.98333333 -13.70833333,10.975 -13.71666667,10.975 -13.725,10.975 -13.725,10.98333333 -13.73333333,10.98333333 -13.73333333,10.99166667 -13.74166667,10.99166667 -13.74166667,11.0 -13.75,11.0 -13.75,11.00833333 -13.75,11.01666667 -13.75,11.025 -13.75,11.03333333 -13.75,11.04166667 -13.75,11.05 -13.75833333,11.05 -13.75833333,11.05833333 -13.75,11.05833333 -13.75,11.06666667 -13.75833333,11.06666667 -13.75833333,11.075 -13.75,11.075 -13.75,11.08333333 -13.75,11.09166667 -13.74166667,11.09166667 -13.74166667,11.1 -13.74166667,11.10833333 -13.73333333,11.10833333 -13.725,11.10833333 -13.725,11.11666667 -13.73333333,11.11666667 -13.73333333,11.125 -13.73333333,11.13333333 -13.73333333,11.14166667 -13.73333333,11.15 -13.725,11.15 -13.725,11.15833333 -13.725,11.16666667 -13.725,11.175 -13.725,11.18333333 -13.73333333,11.18333333 -13.73333333,11.19166667 -13.74166667,11.19166667 -13.74166667,11.18333333 -13.75,11.18333333 -13.75,11.19166667 -13.75833333,11.19166667 -13.76666667,11.19166667 -13.76666667,11.2 -13.775,11.2 -13.775,11.20833333 -13.76666667,11.20833333 -13.76666667,11.21666667 -13.75833333,11.21666667 -13.75833333,11.225 -13.75,11.225 -13.74166667,11.225 -13.73333333,11.225 -13.725,11.225 -13.725,11.23333333 -13.73333333,11.23333333 -13.73333333,11.24166667 -13.74166667,11.24166667 -13.74166667,11.25 -13.73333333,11.25 -13.73333333,11.25833333 -13.74166667,11.25833333 -13.75,11.25833333 -13.75833333,11.25833333 -13.76666667,11.25833333 -13.76666667,11.26666667 -13.775,11.26666667 -13.775,11.25833333 -13.78333333,11.25833333 -13.79166667,11.25833333 -13.8,11.25833333 -13.80833333,11.25833333 -13.81666667,11.25833333 -13.81666667,11.26666667 -13.825,11.26666667 -13.83333333,11.26666667 -13.84166667,11.26666667 -13.85,11.26666667 -13.85,11.275 -13.85833333,11.275 -13.86666667,11.275 -13.86666667,11.28333333 -13.875,11.28333333 -13.875,11.29166667 -13.875,11.3 -13.88333333,11.3 -13.88333333,11.30833333 -13.89166667,11.30833333 -13.89166667,11.31666667 -13.9,11.31666667 -13.90833333,11.31666667 -13.91666667,11.31666667 -13.925,11.31666667 -13.93333333,11.31666667 -13.94166667,11.31666667 -13.95,11.31666667 -13.95833333,11.31666667 -13.95833333,11.325 -13.96666667,11.325 -13.975,11.325 -13.975,11.33333333 -13.98333333,11.33333333 -13.99166667,11.33333333 -13.99166667,11.34166667 -14.0,11.34166667 -14.0,11.35 -13.99166667,11.35 -13.99166667,11.35833333 -13.99166667,11.36666667 -14.0,11.36666667 -14.00833333,11.36666667 -14.00833333,11.375 -14.01666667,11.375 -14.01666667,11.38333333 -14.01666667,11.39166667 -14.00833333,11.39166667 -14.00833333,11.4 -14.00833333,11.40833333 -14.00833333,11.41666667 -14.01666667,11.41666667 -14.01666667,11.40833333 -14.01666667,11.4 -14.025,11.4 -14.025,11.40833333 -14.025,11.41666667 -14.025,11.425 -14.025,11.43333333 -14.03333333,11.43333333 -14.03333333,11.44166667 -14.04166667,11.44166667 -14.05,11.44166667 -14.05,11.43333333 -14.05833333,11.43333333 -14.05833333,11.44166667 -14.06666667,11.44166667 -14.06666667,11.43333333 -14.075,11.43333333 -14.08333333,11.43333333 -14.09166667,11.43333333 -14.1,11.43333333 -14.10833333,11.43333333 -14.11666667,11.43333333 -14.125,11.43333333 -14.13333333,11.43333333 -14.13333333,11.425 -14.14166667,11.425 -14.14166667,11.43333333 -14.15,11.43333333 -14.15,11.44166667 -14.15,11.45 -14.15833333,11.45 -14.15833333,11.45833333 -14.15,11.45833333 -14.15,11.46666667 -14.15833333,11.46666667 -14.16666667,11.46666667 -14.16666667,11.475 -14.15833333,11.475 -14.15833333,11.48333333 -14.16666667,11.48333333 -14.16666667,11.49166667 -14.16666667,11.5 -14.175,11.5 -14.18333333,11.5 -14.19166667,11.5 -14.19166667,11.49166667 -14.2,11.49166667 -14.2,11.5 -14.20833333,11.5 -14.20833333,11.50833333 -14.20833333,11.51666667 -14.20833333,11.525 -14.21666667,11.525 -14.225,11.525 -14.225,11.51666667 -14.21666667,11.51666667 -14.21666667,11.50833333 -14.225,11.50833333 -14.225,11.5 -14.225,11.49166667 -14.225,11.48333333 -14.225,11.475 -14.23333333,11.475 -14.23333333,11.46666667 -14.24166667,11.46666667 -14.25,11.46666667 -14.25,11.475 -14.25833333,11.475 -14.25833333,11.46666667 -14.26666667,11.46666667 -14.26666667,11.45833333 -14.275,11.45833333 -14.28333333,11.45833333 -14.28333333,11.46666667 -14.29166667,11.46666667 -14.3,11.46666667 -14.3,11.45833333 -14.30833333,11.45833333 -14.30833333,11.45 -14.31666667,11.45 -14.325,11.45 -14.325,11.44166667 -14.31666667,11.44166667 -14.31666667,11.43333333 -14.325,11.43333333 -14.33333333,11.43333333 -14.33333333,11.425 -14.34166667,11.425 -14.34166667,11.41666667 -14.35,11.41666667 -14.35833333,11.41666667 -14.35833333,11.40833333 -14.36666667,11.40833333 -14.36666667,11.4 -14.36666667,11.39166667 -14.375,11.39166667 -14.375,11.38333333 -14.375,11.375 -14.38333333,11.375 -14.38333333,11.36666667 -14.38333333,11.35833333 -14.38333333,11.35 -14.39166667,11.35 -14.39166667,11.34166667 -14.39166667,11.33333333 -14.39166667,11.325 -14.4,11.325 -14.40833333,11.325 -14.40833333,11.31666667 -14.41666667,11.31666667 -14.41666667,11.30833333 -14.41666667,11.3 -14.425,11.3 -14.43333333,11.3 -14.43333333,11.29166667 -14.44166667,11.29166667 -14.45,11.29166667 -14.45833333,11.29166667 -14.46666667,11.29166667 -14.475,11.29166667 -14.475,11.3 -14.48333333,11.3 -14.48333333,11.29166667 -14.49166667,11.29166667 -14.5,11.29166667 -14.5,11.28333333 -14.50833333,11.28333333 -14.50833333,11.275 -14.51666667,11.275 -14.525,11.275 -14.525,11.26666667 -14.53333333,11.26666667 -14.53333333,11.25833333 -14.54166667,11.25833333 -14.54166667,11.25 -14.54166667,11.24166667 -14.55,11.24166667 -14.55,11.23333333 -14.55833333,11.23333333 -14.55833333,11.225 -14.55833333,11.21666667 -14.55833333,11.20833333 -14.56666667,11.20833333 -14.56666667,11.2 -14.56666667,11.19166667 -14.56666667,11.18333333 -14.56666667,11.175 -14.575,11.175 -14.58333333,11.175 -14.58333333,11.16666667 -14.59166667,11.16666667 -14.59166667,11.15833333 -14.58333333,11.15833333 -14.58333333,11.15 -14.575,11.15 -14.575,11.14166667 -14.575,11.13333333 -14.58333333,11.13333333 -14.59166667,11.13333333 -14.6,11.13333333 -14.6,11.125 -14.59166667,11.125 -14.58333333,11.125 -14.58333333,11.11666667 -14.59166667,11.11666667 -14.59166667,11.10833333 -14.59166667,11.1 -14.6,11.1 -14.6,11.10833333 -14.60833333,11.10833333 -14.60833333,11.1 -14.60833333,11.09166667 -14.61666667,11.09166667 -14.61666667,11.1 -14.625,11.1 -14.625,11.09166667 -14.63333333,11.09166667 -14.64166667,11.09166667 -14.64166667,11.08333333 -14.64166667,11.075 -14.64166667,11.06666667 -14.64166667,11.05833333 -14.64166667,11.05 -14.64166667,11.04166667 -14.63333333,11.04166667 -14.63333333,11.03333333 -14.63333333,11.025 -14.64166667,11.025 -14.64166667,11.01666667 -14.64166667,11.00833333 -14.63333333,11.00833333 -14.63333333,11.0 -14.64166667,11.0 -14.64166667,10.99166667 -14.63333333,10.99166667 -14.63333333,10.98333333 -14.625,10.98333333 -14.625,10.975 -14.63333333,10.975 -14.63333333,10.96666667 -14.625,10.96666667 -14.625,10.95833333 -14.61666667,10.95833333 -14.61666667,10.95 -14.60833333,10.95 -14.60833333,10.94166667 -14.61666667,10.94166667 -14.61666667,10.93333333 -14.60833333,10.93333333 -14.60833333,10.925 -14.60833333,10.91666667 -14.6,10.91666667 -14.6,10.90833333 -14.6,10.9 -14.59166667,10.9 -14.59166667,10.89166667 -14.58333333,10.89166667 -14.58333333,10.88333333 -14.59166667,10.88333333 -14.59166667,10.875 -14.58333333,10.875 -14.58333333,10.86666667 -14.58333333,10.85833333 -14.59166667,10.85833333 -14.59166667,10.85 -14.58333333,10.85 -14.575,10.85 -14.575,10.84166667 -14.58333333,10.84166667 -14.59166667,10.84166667 -14.6,10.84166667 -14.60833333,10.84166667 -14.60833333,10.83333333 -14.61666667,10.83333333 -14.625,10.83333333 -14.63333333,10.83333333 -14.63333333,10.84166667 -14.625,10.84166667 -14.625,10.85 -14.63333333,10.85 -14.63333333,10.85833333 -14.63333333,10.86666667 -14.64166667,10.86666667 -14.64166667,10.85833333 -14.65,10.85833333 -14.65833333,10.85833333 -14.65833333,10.86666667 -14.66666667,10.86666667 -14.66666667,10.875 -14.675,10.875 -14.675,10.86666667 -14.68333333,10.86666667 -14.69166667,10.86666667 -14.7,10.86666667 -14.7,10.875 -14.70833333,10.875 -14.71666667,10.875 -14.71666667,10.86666667 -14.725,10.86666667 -14.73333333,10.86666667 -14.74166667,10.86666667 -14.75,10.86666667 -14.75833333,10.86666667 -14.75833333,10.85833333 -14.76666667,10.85833333 -14.76666667,10.85 -14.76666667,10.84166667 -14.775,10.84166667 -14.775,10.85 -14.775,10.85833333 -14.775,10.86666667 -14.775,10.875 -14.775,10.88333333 -14.775,10.89166667 -14.775,10.9 -14.775,10.90833333 -14.775,10.91666667 -14.775,10.925 -14.775,10.93333333 -14.775,10.94166667 -14.775,10.95 -14.775,10.95833333 -14.76666667,10.95833333 -14.75833333,10.95833333 -14.75,10.95833333 -14.74166667,10.95833333 -14.73333333,10.95833333 -14.73333333,10.96666667 -14.725,10.96666667 -14.725,10.975 -14.725,10.98333333 -14.71666667,10.98333333 -14.71666667,10.99166667 -14.70833333,10.99166667 -14.7,10.99166667 -14.69166667,10.99166667 -14.69166667,11.0 -14.69166667,11.00833333 -14.69166667,11.01666667 -14.69166667,11.025 -14.68333333,11.025 -14.675,11.025 -14.66666667,11.025 -14.65833333,11.025 -14.65833333,11.03333333 -14.66666667,11.03333333 -14.66666667,11.04166667 -14.675,11.04166667 -14.68333333,11.04166667 -14.69166667,11.04166667 -14.69166667,11.03333333 -14.7,11.03333333 -14.70833333,11.03333333 -14.70833333,11.025 -14.71666667,11.025 -14.725,11.025 -14.725,11.01666667 -14.725,11.00833333 -14.725,11.0 -14.725,10.99166667 -14.73333333,10.99166667 -14.73333333,10.98333333 -14.74166667,10.98333333 -14.74166667,10.975 -14.75,10.975 -14.75,10.96666667 -14.75833333,10.96666667 -14.75833333,10.975 -14.76666667,10.975 -14.775,10.975 -14.775,10.98333333 -14.775,10.99166667 -14.775,11.0 -14.775,11.00833333 -14.775,11.01666667 -14.775,11.025 -14.775,11.03333333 -14.775,11.04166667 -14.775,11.05 -14.775,11.05833333 -14.775,11.06666667 -14.775,11.075 -14.775,11.08333333 -14.775,11.09166667 -14.775,11.1 -14.775,11.10833333 -14.775,11.11666667 -14.775,11.125 -14.775,11.13333333 -14.775,11.14166667 -14.775,11.15 -14.775,11.15833333 -14.775,11.16666667 -14.775,11.175 -14.775,11.18333333 -14.775,11.19166667 -14.775,11.2 -14.775,11.20833333 -14.775,11.21666667 -14.775,11.225 -14.775,11.23333333 -14.775,11.24166667 -14.775,11.25 -14.775,11.25833333 -14.775,11.26666667 -14.775,11.275 -14.775,11.28333333 -14.775,11.29166667 -14.775,11.3 -14.775,11.30833333 -14.775,11.31666667 -14.775,11.325 -14.775,11.33333333 -14.775,11.34166667 -14.775,11.35 -14.775,11.35833333 -14.775,11.36666667 -14.775,11.375 -14.775,11.38333333 -14.775,11.39166667 -14.775,11.4 -14.775,11.40833333 -14.775,11.41666667 -14.775,11.425 -14.775,11.43333333 -14.775,11.44166667 -14.775,11.45 -14.775,11.45833333 -14.775,11.46666667 -14.775,11.475 -14.775,11.48333333 -14.775,11.49166667 -14.775,11.5 -14.775,11.50833333 -14.775,11.51666667 -14.775,11.525 -14.775,11.53333333 -14.775,11.54166667 -14.775,11.55 -14.775,11.55833333 -14.775,11.56666667 -14.775,11.575 -14.775,11.58333333 -14.775,11.59166667 -14.775,11.6 -14.775,11.60833333 -14.775,11.61666667 -14.775,11.625 -14.775,11.63333333 -14.775,11.64166667 -14.775,11.65 -14.775,11.65833333 -14.775,11.66666667 -14.775,11.675 -14.775,11.68333333 -14.775,11.69166667 -14.775,11.7 -14.775,11.70833333 -14.775,11.71666667 -14.775,11.725 -14.775,11.73333333 -14.775,11.74166667 -14.775,11.75 -14.775,11.75833333 -14.775,11.76666667 -14.775,11.775 -14.775,11.78333333 -14.775,11.79166667 -14.775,11.8 -14.775,11.80833333 -14.775,11.81666667 -14.775,11.825 -14.775,11.83333333 -14.775,11.84166667 -14.775,11.85 -14.775,11.85833333 -14.775,11.86666667 -14.775,11.875 -14.775,11.88333333 -14.775,11.89166667 -14.775,11.9 -14.775,11.90833333 -14.775,11.91666667 -14.775,11.925 -14.775,11.93333333 -14.775,11.94166667 -14.775,11.95 -14.775,11.95833333 -14.775,11.96666667 -14.775,11.975 -14.775,11.98333333 -14.775,11.99166667 -14.775,12.0 -14.775,12.00833333 -14.775,12.01666667 -14.775,12.025 -14.775,12.03333333 -14.775,12.04166667 -14.775,12.05 -14.775,12.05833333 -14.775,12.06666667 -14.775,12.075 -14.775,12.08333333 -14.775,12.09166667 -14.775,12.1 -14.775,12.10833333 -14.775,12.11666667 -14.775,12.125 -14.775,12.13333333 -14.775,12.14166667 -14.775,12.15 -14.775,12.15833333 -14.775,12.16666667 -14.775,12.175 -14.775,12.18333333 -14.775,12.19166667 -14.775,12.2 -14.775,12.20833333 -14.775,12.21666667 -14.775,12.225 -14.775,12.23333333 -14.775,12.24166667 -14.775,12.25 -14.775,12.25833333 -14.775,12.26666667 -14.775,12.275 -14.775,12.28333333 -14.775,12.29166667 -14.775,12.3 -14.775,12.30833333 -14.775,12.31666667 -14.775,12.325 -14.775,12.33333333 -14.775,12.34166667 -14.775,12.35 -14.775,12.35833333 -14.775,12.36666667 -14.775,12.375 -14.775,12.38333333 -14.775,12.39166667 -14.775,12.4 -14.775,12.40833333 -14.775,12.41666667 -14.775,12.425 -14.775,12.43333333 -14.775,12.44166667 -14.775,12.45 -14.775,12.45833333 -14.775,12.46666667 -14.775,12.475 -14.775,12.48333333 -14.775,12.49166667 -14.775,12.5 -14.775,12.50833333 -14.775,12.51666667 -14.775,12.525 -14.775,12.53333333 -14.775,12.54166667 -14.775,12.55 -14.775,12.55833333 -14.775,12.56666667 -14.775,12.575 -14.775,12.58333333 -14.775,12.59166667 -14.775,12.6 -14.775,12.60833333 -14.775,12.61666667 -14.775,12.625 -14.775,12.63333333 -14.775,12.64166667 -14.775,12.65 -14.775,12.65833333 -14.775,12.66666667 -14.775,12.675 -14.775,12.68333333 -14.775,12.69166667 -14.775,12.7 -14.775,12.70833333 -14.775,12.71666667 -14.775,12.725 -14.775,12.73333333 -14.775,12.74166667 -14.775,12.75 -14.775,12.75833333 -14.775,12.76666667 -14.775,12.775 -14.775,12.78333333 -14.775,12.79166667 -14.775,12.8 -14.775,12.80833333 -14.775,12.81666667 -14.775,12.825 -14.775,12.83333333 -14.775,12.84166667 -14.76666667,12.84166667 -14.76666667,12.83333333 -14.75833333,12.83333333 -14.75,12.83333333 -14.75,12.825 -14.74166667,12.825 -14.74166667,12.83333333 -14.74166667,12.84166667 -14.73333333,12.84166667 -14.725,12.84166667 -14.71666667,12.84166667 -14.70833333,12.84166667 -14.70833333,12.85 -14.7,12.85 -14.7,12.84166667 -14.69166667,12.84166667 -14.68333333,12.84166667 -14.675,12.84166667 -14.675,12.85 -14.66666667,12.85 -14.65833333,12.85 -14.65,12.85 -14.64166667,12.85 -14.63333333,12.85 -14.625,12.85 -14.61666667,12.85 -14.60833333,12.85 -14.6,12.85 -14.59166667,12.85 -14.59166667,12.85833333 -14.58333333,12.85833333 -14.575,12.85833333 -14.56666667,12.85833333 -14.55833333,12.85833333 -14.55,12.85833333 -14.54166667,12.85833333 -14.53333333,12.85833333 -14.53333333,12.86666667 -14.525,12.86666667 -14.525,12.85833333 -14.51666667,12.85833333 -14.50833333,12.85833333 -14.5,12.85833333 -14.49166667,12.85833333 -14.49166667,12.86666667 -14.48333333,12.86666667 -14.475,12.86666667 -14.475,12.875 -14.46666667,12.875 -14.45833333,12.875 -14.45,12.875 -14.44166667,12.875 -14.43333333,12.875 -14.425,12.875 -14.425,12.88333333 -14.41666667,12.88333333 -14.40833333,12.88333333 -14.4,12.88333333 -14.39166667,12.88333333 -14.39166667,12.875 -14.38333333,12.875 -14.38333333,12.88333333 -14.375,12.88333333 -14.36666667,12.88333333 -14.35833333,12.88333333 -14.35,12.88333333 -14.35,12.875 -14.34166667,12.875 -14.34166667,12.86666667 -14.33333333,12.86666667 -14.33333333,12.875 -14.33333333,12.88333333 -14.325,12.88333333 -14.325,12.89166667 -14.31666667,12.89166667 -14.31666667,12.9 -14.30833333,12.9 -14.3,12.9 -14.29166667,12.9 -14.28333333,12.9 -14.275,12.9 -14.26666667,12.9 -14.26666667,12.89166667 -14.25833333,12.89166667 -14.25833333,12.88333333 -14.25833333,12.875 -14.25,12.875 -14.25,12.86666667 -14.24166667,12.86666667 -14.23333333,12.86666667 -14.23333333,12.85833333 -14.23333333,12.85 -14.225,12.85 -14.21666667,12.85 -14.20833333,12.85 -14.20833333,12.85833333 -14.20833333,12.86666667 -14.2,12.86666667 -14.2,12.875 -14.20833333,12.875 -14.20833333,12.88333333 -14.20833333,12.89166667 -14.2,12.89166667 -14.2,12.88333333 -14.19166667,12.88333333 -14.18333333,12.88333333 -14.175,12.88333333 -14.175,12.875 -14.16666667,12.875 -14.16666667,12.88333333 -14.15833333,12.88333333 -14.15,12.88333333 -14.14166667,12.88333333 -14.13333333,12.88333333 -14.13333333,12.875 -14.125,12.875 -14.11666667,12.875 -14.11666667,12.86666667 -14.11666667,12.85833333 -14.10833333,12.85833333 -14.1,12.85833333 -14.09166667,12.85833333 -14.08333333,12.85833333 -14.08333333,12.85 -14.075,12.85 -14.075,12.84166667 -14.075,12.83333333 -14.06666667,12.83333333 -14.05833333,12.83333333 -14.05,12.83333333 -14.04166667,12.83333333 -14.04166667,12.825 -14.03333333,12.825 -14.03333333,12.83333333 -14.025,12.83333333 -14.01666667,12.83333333 -14.00833333,12.83333333 -14.0,12.83333333 -13.99166667,12.83333333 -13.98333333,12.83333333 -13.98333333,12.84166667 -13.975,12.84166667 -13.975,12.83333333 -13.96666667,12.83333333 -13.95833333,12.83333333 -13.95,12.83333333 -13.95,12.84166667 -13.94166667,12.84166667 -13.94166667,12.85 -13.93333333,12.85 -13.93333333,12.85833333 -13.925,12.85833333 -13.91666667,12.85833333 -13.90833333,12.85833333 -13.90833333,12.85 -13.9,12.85 -13.89166667,12.85 -13.89166667,12.84166667 -13.88333333,12.84166667 -13.875,12.84166667 -13.875,12.85 -13.875,12.85833333 -13.86666667,12.85833333 -13.86666667,12.86666667 -13.85833333,12.86666667 -13.85,12.86666667 -13.84166667,12.86666667 -13.83333333,12.86666667 -13.83333333,12.85833333 -13.825,12.85833333 -13.81666667,12.85833333 -13.81666667,12.85 -13.80833333,12.85 -13.80833333,12.84166667 -13.8,12.84166667 -13.8,12.83333333 -13.79166667,12.83333333 -13.78333333,12.83333333 -13.78333333,12.84166667 -13.775,12.84166667 -13.775,12.85 -13.78333333,12.85 -13.78333333,12.85833333 -13.79166667,12.85833333 -13.79166667,12.86666667 -13.79166667,12.875 -13.78333333,12.875 -13.78333333,12.88333333 -13.775,12.88333333 -13.76666667,12.88333333 -13.75833333,12.88333333 -13.75,12.88333333 -13.74166667,12.88333333 -13.73333333,12.88333333 -13.73333333,12.875 -13.725,12.875 -13.71666667,12.875 -13.70833333,12.875 -13.7,12.875 -13.7,12.86666667 -13.69166667,12.86666667 -13.68333333,12.86666667 -13.675,12.86666667 -13.675,12.85833333 -13.675,12.85 -13.675,12.84166667 -13.66666667,12.84166667 -13.66666667,12.83333333 -13.66666667,12.825 -13.65833333,12.825 -13.65,12.825 -13.64166667,12.825 -13.63333333,12.825 -13.625,12.825 -13.61666667,12.825 -13.60833333,12.825 -13.60833333,12.81666667 -13.6,12.81666667 -13.6,12.825 -13.59166667,12.825 -13.58333333,12.825 -13.575,12.825 -13.575,12.81666667 -13.56666667,12.81666667 -13.55833333,12.81666667 -13.55,12.81666667 -13.54166667,12.81666667 -13.53333333,12.81666667 -13.525,12.81666667 -13.525,12.80833333 -13.53333333,12.80833333 -13.54166667,12.80833333 -13.55,12.80833333 -13.55,12.8 -13.54166667,12.8 -13.53333333,12.8 -13.53333333,12.79166667 -13.525,12.79166667 -13.525,12.78333333 -13.51666667,12.78333333 -13.51666667,12.775 -13.50833333,12.775 -13.50833333,12.76666667 -13.5,12.76666667 -13.5,12.75833333 -13.49166667,12.75833333 -13.48333333,12.75833333 -13.48333333,12.75 -13.475,12.75 -13.46666667,12.75 -13.45833333,12.75 -13.45,12.75 -13.44166667,12.75 -13.44166667,12.75833333 -13.43333333,12.75833333 -13.43333333,12.76666667 -13.425,12.76666667 -13.425,12.775 -13.425,12.78333333 -13.41666667,12.78333333 -13.41666667,12.775 -13.40833333,12.775 -13.40833333,12.76666667 -13.4,12.76666667 -13.39166667,12.76666667 -13.39166667,12.775 -13.39166667,12.78333333 -13.38333333,12.78333333 -13.375,12.78333333 -13.36666667,12.78333333 -13.35833333,12.78333333 -13.35833333,12.775 -13.35,12.775 -13.35,12.78333333 -13.34166667,12.78333333 -13.34166667,12.79166667 -13.33333333,12.79166667 -13.325,12.79166667 -13.31666667,12.79166667 -13.31666667,12.78333333 -13.30833333,12.78333333 -13.30833333,12.79166667 -13.3,12.79166667 -13.29166667,12.79166667 -13.29166667,12.78333333 -13.28333333,12.78333333 -13.275,12.78333333 -13.26666667,12.78333333 -13.25833333,12.78333333 -13.25833333,12.79166667 -13.25,12.79166667 -13.25,12.78333333 -13.24166667,12.78333333 -13.24166667,12.79166667 -13.23333333,12.79166667 -13.225,12.79166667 -13.21666667,12.79166667 -13.21666667,12.78333333 -13.20833333,12.78333333 -13.20833333,12.775 -13.2,12.775 -13.2,12.78333333 -13.2,12.79166667 -13.19166667,12.79166667 -13.19166667,12.78333333 -13.18333333,12.78333333 -13.18333333,12.775 -13.175,12.775 -13.16666667,12.775 -13.16666667,12.76666667 -13.15833333,12.76666667 -13.15833333,12.75833333 -13.15,12.75833333 -13.15,12.76666667 -13.14166667,12.76666667 -13.13333333,12.76666667 -13.13333333,12.775 -13.125,12.775 -13.125,12.76666667 -13.125,12.75833333 -13.11666667,12.75833333 -13.10833333,12.75833333 -13.10833333,12.76666667 -13.1,12.76666667 -13.09166667,12.76666667 -13.09166667,12.75833333 -13.08333333,12.75833333 -13.08333333,12.76666667 -13.075,12.76666667 -13.075,12.75833333 -13.06666667,12.75833333 -13.05833333,12.75833333 -13.05,12.75833333 -13.04166667,12.75833333 -13.03333333,12.75833333 -13.03333333,12.75 -13.025,12.75 -13.025,12.75833333 -13.01666667,12.75833333 -13.00833333,12.75833333 -13.0,12.75833333 -12.99166667,12.75833333 -12.99166667,12.76666667 -12.99166667,12.775 -13.0,12.775 -13.0,12.78333333 -13.0,12.79166667 -12.99166667,12.79166667 -12.99166667,12.78333333 -12.98333333,12.78333333 -12.975,12.78333333 -12.975,12.775 -12.96666667,12.775 -12.95833333,12.775 -12.95833333,12.76666667 -12.95,12.76666667 -12.95,12.75833333 -12.95,12.75 -12.94166667,12.75 -12.93333333,12.75 -12.93333333,12.75833333 -12.925,12.75833333 -12.91666667,12.75833333 -12.90833333,12.75833333 -12.9,12.75833333 -12.89166667,12.75833333 -12.88333333,12.75833333 -12.88333333,12.76666667 -12.88333333,12.775 -12.875,12.775 -12.86666667,12.775 -12.86666667,12.76666667 -12.86666667,12.75833333 -12.85833333,12.75833333 -12.85833333,12.75 -12.85,12.75 -12.84166667,12.75 -12.83333333,12.75 -12.83333333,12.74166667 -12.825,12.74166667 -12.81666667,12.74166667 -12.80833333,12.74166667 -12.80833333,12.75 -12.81666667,12.75 -12.81666667,12.75833333 -12.81666667,12.76666667 -12.80833333,12.76666667 -12.80833333,12.775 -12.8,12.775 -12.8,12.78333333 -12.79166667,12.78333333 -12.79166667,12.79166667 -12.78333333,12.79166667 -12.78333333,12.8 -12.775,12.8 -12.775,12.79166667 -12.775,12.78333333 -12.76666667,12.78333333 -12.75833333,12.78333333 -12.75,12.78333333 -12.74166667,12.78333333 -12.73333333,12.78333333 -12.73333333,12.79166667 -12.73333333,12.8 -12.725,12.8 -12.71666667,12.8 -12.71666667,12.80833333 -12.70833333,12.80833333 -12.70833333,12.81666667 -12.7,12.81666667 -12.7,12.825 -12.69166667,12.825 -12.69166667,12.81666667 -12.68333333,12.81666667 -12.675,12.81666667 -12.66666667,12.81666667 -12.65833333,12.81666667 -12.65833333,12.825 -12.66666667,12.825 -12.66666667,12.83333333 -12.675,12.83333333 -12.675,12.84166667 -12.66666667,12.84166667 -12.65833333,12.84166667 -12.65,12.84166667 -12.65,12.85 -12.65833333,12.85 -12.65833333,12.85833333 -12.65833333,12.86666667 -12.65833333,12.875 -12.65,12.875 -12.65,12.86666667 -12.64166667,12.86666667 -12.64166667,12.875 -12.63333333,12.875 -12.625,12.875 -12.625,12.88333333 -12.63333333,12.88333333 -12.63333333,12.89166667 -12.625,12.89166667 -12.625,12.9 -12.61666667,12.9 -12.61666667,12.89166667 -12.60833333,12.89166667 -12.60833333,12.9 -12.6,12.9 -12.6,12.90833333 -12.59166667,12.90833333 -12.58333333,12.90833333 -12.58333333,12.9 -12.59166667,12.9 -12.59166667,12.89166667 -12.58333333,12.89166667 -12.58333333,12.88333333 -12.575,12.88333333 -12.575,12.875 -12.56666667,12.875 -12.56666667,12.86666667 -12.55833333,12.86666667 -12.55833333,12.85833333 -12.56666667,12.85833333 -12.56666667,12.85 -12.56666667,12.84166667 -12.55833333,12.84166667 -12.55,12.84166667 -12.55,12.83333333 -12.54166667,12.83333333 -12.54166667,12.825 -12.53333333,12.825 -12.53333333,12.81666667 -12.54166667,12.81666667 -12.54166667,12.80833333 -12.53333333,12.80833333 -12.525,12.80833333 -12.525,12.8 -12.51666667,12.8 -12.50833333,12.8 -12.5,12.8 -12.49166667,12.8 -12.49166667,12.79166667 -12.48333333,12.79166667 -12.48333333,12.78333333 -12.48333333,12.775 -12.48333333,12.76666667 -12.475,12.76666667 -12.475,12.775 -12.475,12.78333333 -12.46666667,12.78333333 -12.46666667,12.79166667 -12.45833333,12.79166667 -12.45,12.79166667 -12.45,12.8 -12.44166667,12.8 -12.43333333,12.8 -12.425,12.8 -12.425,12.80833333 -12.41666667,12.80833333 -12.41666667,12.81666667 -12.40833333,12.81666667 -12.40833333,12.80833333 -12.4,12.80833333 -12.4,12.8 -12.39166667,12.8 -12.39166667,12.80833333 -12.39166667,12.81666667 -12.38333333,12.81666667 -12.38333333,12.825 -12.375,12.825 -12.36666667,12.825 -12.36666667,12.83333333 -12.35833333,12.83333333 -12.35833333,12.825 -12.35,12.825 -12.34166667,12.825 -12.33333333,12.825 -12.33333333,12.81666667 -12.325,12.81666667 -12.31666667,12.81666667 -12.30833333,12.81666667 -12.30833333,12.80833333 -12.30833333,12.8 -12.3,12.8 -12.3,12.80833333 -12.29166667,12.80833333 -12.29166667,12.8 -12.28333333,12.8 -12.275,12.8 -12.275,12.79166667 -12.26666667,12.79166667 -12.26666667,12.8 -12.25833333,12.8 -12.25,12.8 -12.24166667,12.8 -12.24166667,12.79166667 -12.23333333,12.79166667 -12.23333333,12.8 -12.225,12.8 -12.225,12.80833333 -12.21666667,12.80833333 -12.21666667,12.81666667 -12.225,12.81666667 -12.23333333,12.81666667 -12.23333333,12.80833333 -12.24166667,12.80833333 -12.25,12.80833333 -12.25,12.81666667 -12.25,12.825 -12.24166667,12.825 -12.24166667,12.83333333 -12.24166667,12.84166667 -12.23333333,12.84166667 -12.23333333,12.85 -12.225,12.85 -12.225,12.85833333 -12.21666667,12.85833333 -12.21666667,12.86666667 -12.20833333,12.86666667 -12.20833333,12.875 -12.21666667,12.875 -12.225,12.875 -12.225,12.88333333 -12.23333333,12.88333333 -12.24166667,12.88333333 -12.24166667,12.875 -12.24166667,12.86666667 -12.25,12.86666667 -12.25,12.85833333 -12.25,12.85 -12.25,12.84166667 -12.25833333,12.84166667 -12.26666667,12.84166667 -12.26666667,12.85 -12.25833333,12.85 -12.25833333,12.85833333 -12.25833333,12.86666667 -12.26666667,12.86666667 -12.26666667,12.875 -12.26666667,12.88333333 -12.275,12.88333333 -12.275,12.89166667 -12.275,12.9 -12.28333333,12.9 -12.29166667,12.9 -12.29166667,12.90833333 -12.3,12.90833333 -12.30833333,12.90833333 -12.31666667,12.90833333 -12.31666667,12.91666667 -12.325,12.91666667 -12.325,12.925 -12.31666667,12.925 -12.31666667,12.93333333 -12.30833333,12.93333333 -12.30833333,12.925 -12.30833333,12.91666667 -12.3,12.91666667 -12.29166667,12.91666667 -12.29166667,12.925 -12.28333333,12.925 -12.28333333,12.91666667 -12.28333333,12.90833333 -12.275,12.90833333 -12.275,12.91666667 -12.26666667,12.91666667 -12.25833333,12.91666667 -12.25,12.91666667 -12.24166667,12.91666667 -12.24166667,12.925 -12.23333333,12.925 -12.225,12.925 -12.21666667,12.925 -12.21666667,12.91666667 -12.20833333,12.91666667 -12.20833333,12.90833333 -12.21666667,12.90833333 -12.21666667,12.9 -12.20833333,12.9 -12.2,12.9 -12.2,12.89166667 -12.19166667,12.89166667 -12.18333333,12.89166667 -12.18333333,12.88333333 -12.175,12.88333333 -12.175,12.89166667 -12.175,12.9 -12.175,12.90833333 -12.175,12.91666667 -12.175,12.925 -12.16666667,12.925 -12.16666667,12.91666667 -12.15833333,12.91666667 -12.15833333,12.90833333 -12.15,12.90833333 -12.15,12.91666667 -12.14166667,12.91666667 -12.14166667,12.925 -12.14166667,12.93333333 -12.14166667,12.94166667 -12.13333333,12.94166667 -12.13333333,12.95 -12.125,12.95 -12.125,12.94166667 -12.11666667,12.94166667 -12.10833333,12.94166667 -12.1,12.94166667 -12.09166667,12.94166667 -12.08333333,12.94166667 -12.08333333,12.93333333 -12.075,12.93333333 -12.075,12.925 -12.06666667,12.925 -12.06666667,12.93333333 -12.06666667,12.94166667 -12.05833333,12.94166667 -12.05833333,12.93333333 -12.05,12.93333333 -12.05,12.94166667 -12.05,12.95 -12.05,12.95833333 -12.05833333,12.95833333 -12.05833333,12.96666667 -12.05833333,12.975 -12.05,12.975 -12.04166667,12.975 -12.04166667,12.98333333 -12.04166667,12.99166667 -12.04166667,13.0 -12.03333333,13.0 -12.03333333,13.00833333 -12.04166667,13.00833333 -12.04166667,13.01666667 -12.04166667,13.025 -12.03333333,13.025 -12.025,13.025 -12.025,13.01666667 -12.01666667,13.01666667 -12.01666667,13.00833333 -12.01666667,13.0 -12.025,13.0 -12.025,12.99166667 -12.025,12.98333333 -12.03333333,12.98333333 -12.03333333,12.975 -12.025,12.975 -12.025,12.96666667 -12.01666667,12.96666667 -12.00833333,12.96666667 -12.00833333,12.95833333 -12.0,12.95833333 -12.0,12.95 -11.99166667,12.95 -11.98333333,12.95 -11.98333333,12.94166667 -11.975,12.94166667 -11.96666667,12.94166667 -11.95833333,12.94166667 -11.95833333,12.95 -11.95,12.95 -11.95,12.94166667 -11.94166667,12.94166667 -11.94166667,12.93333333 -11.94166667,12.925 -11.95,12.925 -11.95,12.91666667 -11.94166667,12.91666667 -11.93333333,12.91666667 -11.925,12.91666667 -11.925,12.925 -11.91666667,12.925 -11.91666667,12.91666667 -11.90833333,12.91666667 -11.9,12.91666667 -11.9,12.925 -11.89166667,12.925 -11.88333333,12.925 -11.88333333,12.91666667 -11.875,12.91666667 -11.86666667,12.91666667 -11.86666667,12.90833333 -11.85833333,12.90833333 -11.85,12.90833333 -11.84166667,12.90833333 -11.84166667,12.9 -11.83333333,12.9 -11.825,12.9 -11.825,12.89166667 -11.81666667,12.89166667 -11.81666667,12.9 -11.80833333,12.9 -11.80833333,12.89166667 -11.8,12.89166667 -11.8,12.9 -11.8,12.90833333 -11.79166667,12.90833333 -11.79166667,12.91666667 -11.78333333,12.91666667 -11.78333333,12.925 -11.78333333,12.93333333 -11.78333333,12.94166667 -11.775,12.94166667 -11.775,12.93333333 -11.775,12.925 -11.76666667,12.925 -11.76666667,12.93333333 -11.75833333,12.93333333 -11.75,12.93333333 -11.74166667,12.93333333 -11.74166667,12.925 -11.74166667,12.91666667 -11.75,12.91666667 -11.75833333,12.91666667 -11.75833333,12.90833333 -11.75,12.90833333 -11.74166667,12.90833333 -11.73333333,12.90833333 -11.73333333,12.9 -11.725,12.9 -11.725,12.90833333 -11.71666667,12.90833333 -11.70833333,12.90833333 -11.7,12.90833333 -11.69166667,12.90833333 -11.69166667,12.91666667 -11.69166667,12.925 -11.68333333,12.925 -11.675,12.925 -11.675,12.93333333 -11.66666667,12.93333333 -11.65833333,12.93333333 -11.65833333,12.925 -11.65,12.925 -11.64166667,12.925 -11.63333333,12.925 -11.625,12.925 -11.625,12.91666667 -11.625,12.90833333 -11.61666667,12.90833333 -11.61666667,12.91666667 -11.60833333,12.91666667 -11.6,12.91666667 -11.59166667,12.91666667 -11.59166667,12.925 -11.58333333,12.925 -11.575,12.925 -11.575,12.93333333 -11.56666667,12.93333333 -11.55833333,12.93333333 -11.55,12.93333333 -11.55,12.94166667 -11.54166667,12.94166667 -11.53333333,12.94166667 -11.53333333,12.93333333 -11.525,12.93333333 -11.525,12.925 -11.525,12.91666667 -11.525,12.90833333 -11.51666667,12.90833333 -11.51666667,12.91666667 -11.51666667,12.925 -11.51666667,12.93333333 -11.51666667,12.94166667 -11.525,12.94166667 -11.525,12.95 -11.53333333,12.95 -11.53333333,12.95833333 -11.525,12.95833333 -11.525,12.96666667 -11.51666667,12.96666667 -11.50833333,12.96666667 -11.50833333,12.95833333 -11.50833333,12.95 -11.5,12.95 -11.49166667,12.95 -11.49166667,12.95833333 -11.48333333,12.95833333 -11.48333333,12.95 -11.475,12.95 -11.46666667,12.95 -11.46666667,12.94166667 -11.45833333,12.94166667 -11.45,12.94166667 -11.45,12.93333333 -11.44166667,12.93333333 -11.44166667,12.94166667 -11.43333333,12.94166667 -11.43333333,12.93333333 -11.43333333,12.925 -11.425,12.925 -11.41666667,12.925 -11.41666667,12.91666667 -11.41666667,12.90833333 -11.425,12.90833333 -11.425,12.9 -11.41666667,12.9 -11.41666667,12.89166667 -11.41666667,12.88333333 -11.41666667,12.875 -11.425,12.875 -11.43333333,12.875 -11.44166667,12.875 -11.45,12.875 -11.45,12.86666667 -11.45,12.85833333 -11.44166667,12.85833333 -11.43333333,12.85833333 -11.425,12.85833333 -11.425,12.86666667 -11.41666667,12.86666667 -11.40833333,12.86666667 -11.4,12.86666667 -11.39166667,12.86666667 -11.38333333,12.86666667 -11.38333333,12.875 -11.39166667,12.875 -11.39166667,12.88333333 -11.38333333,12.88333333 -11.38333333,12.89166667 -11.38333333,12.9 -11.38333333,12.90833333 -11.375,12.90833333 -11.36666667,12.90833333 -11.36666667,12.91666667 -11.35833333,12.91666667 -11.35833333,12.90833333 -11.35,12.90833333 -11.34166667,12.90833333 -11.34166667,12.91666667 -11.33333333,12.91666667 -11.325,12.91666667 -11.31666667,12.91666667 -11.30833333,12.91666667 -11.3,12.91666667 -11.3,12.925 -11.30833333,12.925 -11.30833333,12.93333333 -11.3,12.93333333 -11.29166667,12.93333333 -11.29166667,12.925 -11.28333333,12.925 -11.28333333,12.93333333 -11.275,12.93333333 -11.275,12.925 -11.26666667,12.925 -11.26666667,12.91666667 -11.25833333,12.91666667 -11.25,12.91666667 -11.25,12.925 -11.24166667,12.925 -11.24166667,12.91666667 -11.23333333,12.91666667 -11.225,12.91666667 -11.225,12.925 -11.21666667,12.925 -11.21666667,12.93333333 -11.20833333,12.93333333 -11.2,12.93333333 -11.2,12.925 -11.19166667,12.925 -11.19166667,12.93333333 -11.19166667,12.94166667 -11.18333333,12.94166667 -11.18333333,12.93333333 -11.175,12.93333333 -11.175,12.94166667 -11.175,12.95 -11.175,12.95833333 -11.175,12.96666667 -11.16666667,12.96666667 -11.16666667,12.975 -11.16666667,12.98333333 -11.15833333,12.98333333 -11.15833333,12.99166667 -11.15,12.99166667 -11.15,13.0 -11.14166667,13.0 -11.14166667,13.00833333 -11.14166667,13.01666667 -11.14166667,13.025 -11.14166667,13.03333333 -11.14166667,13.04166667 -11.15,13.04166667 -11.15,13.05 -11.15,13.05833333 -11.15,13.06666667 -11.15,13.075 -11.15833333,13.075 -11.15833333,13.08333333 -11.15833333,13.09166667 -11.16666667,13.09166667 -11.175,13.09166667 -11.175,13.08333333 -11.18333333,13.08333333 -11.18333333,13.09166667 -11.19166667,13.09166667 -11.19166667,13.1 -11.19166667,13.10833333 -11.19166667,13.11666667 -11.2,13.11666667 -11.20833333,13.11666667 -11.20833333,13.125 -11.21666667,13.125 -11.21666667,13.13333333 -11.21666667,13.14166667 -11.21666667,13.15 -11.21666667,13.15833333 -11.21666667,13.16666667 -11.225,13.16666667 -11.225,13.175 -11.225,13.18333333 -11.225,13.19166667 -11.23333333,13.19166667 -11.23333333,13.2 -11.23333333,13.20833333 -11.225,13.20833333 -11.21666667,13.20833333 -11.21666667,13.2 -11.20833333,13.2 -11.20833333,13.20833333 -11.2,13.20833333 -11.2,13.2 -11.2,13.19166667 -11.19166667,13.19166667 -11.18333333,13.19166667 -11.18333333,13.2 -11.175,13.2 -11.175,13.19166667 -11.175,13.18333333 -11.175,13.175 -11.16666667,13.175 -11.16666667,13.16666667 -11.15833333,13.16666667 -11.15833333,13.175 -11.15833333,13.18333333 -11.15,13.18333333 -11.14166667,13.18333333 -11.14166667,13.19166667 -11.14166667,13.2 -11.14166667,13.20833333 -11.13333333,13.20833333 -11.13333333,13.2 -11.13333333,13.19166667 -11.13333333,13.18333333 -11.125,13.18333333 -11.125,13.19166667 -11.125,13.2 -11.125,13.20833333 -11.125,13.21666667 -11.125,13.225 -11.125,13.23333333 -11.125,13.24166667 -11.125,13.25 -11.11666667,13.25 -11.11666667,13.24166667 -11.10833333,13.24166667 -11.10833333,13.23333333 -11.10833333,13.225 -11.1,13.225 -11.09166667,13.225 -11.09166667,13.21666667 -11.08333333,13.21666667 -11.075,13.21666667 -11.06666667,13.21666667 -11.05833333,13.21666667 -11.05833333,13.20833333 -11.05833333,13.2 -11.05,13.2 -11.05,13.19166667 -11.05833333,13.19166667 -11.05833333,13.18333333 -11.06666667,13.18333333 -11.06666667,13.175 -11.06666667,13.16666667 -11.05833333,13.16666667 -11.05833333,13.175 -11.05,13.175 -11.05,13.18333333 -11.04166667,13.18333333 -11.03333333,13.18333333 -11.025,13.18333333 -11.025,13.175 -11.01666667,13.175 -11.01666667,13.18333333 -11.01666667,13.19166667 -11.00833333,13.19166667 -11.0,13.19166667 -11.0,13.18333333 -10.99166667,13.18333333 -10.99166667,13.19166667 -10.98333333,13.19166667 -10.98333333,13.18333333 -10.975,13.18333333 -10.975,13.175 -10.975,13.16666667 -10.975,13.15833333 -10.98333333,13.15833333 -10.98333333,13.15 -10.99166667,13.15 -11.0,13.15 -11.00833333,13.15 -11.00833333,13.14166667 -11.0,13.14166667 -10.99166667,13.14166667 -10.98333333,13.14166667 -10.98333333,13.13333333 -10.98333333,13.125 -10.98333333,13.11666667 -10.98333333,13.10833333 -10.98333333,13.1 -10.975,13.1 -10.975,13.09166667 -10.98333333,13.09166667 -10.98333333,13.08333333 -10.98333333,13.075 -10.975,13.075 -10.975,13.06666667 -10.96666667,13.06666667 -10.95833333,13.06666667 -10.95833333,13.05833333 -10.95833333,13.05 -10.95,13.05 -10.95,13.04166667 -10.95833333,13.04166667 -10.95833333,13.03333333 -10.95,13.03333333 -10.95,13.025 -10.95,13.01666667 -10.94166667,13.01666667 -10.93333333,13.01666667 -10.93333333,13.025 -10.93333333,13.03333333 -10.925,13.03333333 -10.91666667,13.03333333 -10.90833333,13.03333333 -10.90833333,13.04166667 -10.9,13.04166667 -10.9,13.05 -10.9,13.05833333 -10.89166667,13.05833333 -10.88333333,13.05833333 -10.88333333,13.06666667 -10.875,13.06666667 -10.875,13.05833333 -10.875,13.05 -10.86666667,13.05 -10.85833333,13.05 -10.85833333,13.04166667 -10.85,13.04166667 -10.85,13.03333333 -10.85,13.025 -10.84166667,13.025 -10.84166667,13.03333333 -10.84166667,13.04166667 -10.83333333,13.04166667 -10.825,13.04166667 -10.825,13.05 -10.81666667,13.05 -10.81666667,13.04166667 -10.81666667,13.03333333 -10.80833333,13.03333333 -10.80833333,13.025 -10.81666667,13.025 -10.825,13.025 -10.83333333,13.025 -10.83333333,13.01666667 -10.825,13.01666667 -10.81666667,13.01666667 -10.81666667,13.00833333 -10.825,13.00833333 -10.825,13.0 -10.825,12.99166667 -10.825,12.98333333 -10.825,12.975 -10.81666667,12.975 -10.81666667,12.98333333 -10.80833333,12.98333333 -10.8,12.98333333 -10.8,12.975 -10.79166667,12.975 -10.79166667,12.98333333 -10.79166667,12.99166667 -10.79166667,13.0 -10.8,13.0 -10.8,13.00833333 -10.79166667,13.00833333 -10.78333333,13.00833333 -10.775,13.00833333 -10.775,13.01666667 -10.76666667,13.01666667 -10.75833333,13.01666667 -10.75,13.01666667 -10.75,13.00833333 -10.74166667,13.00833333 -10.73333333,13.00833333 -10.725,13.00833333 -10.71666667,13.00833333 -10.70833333,13.00833333 -10.70833333,13.0 -10.70833333,12.99166667 -10.71666667,12.99166667 -10.71666667,12.98333333 -10.725,12.98333333 -10.725,12.975 -10.71666667,12.975 -10.70833333,12.975 -10.70833333,12.96666667 -10.7,12.96666667 -10.69166667,12.96666667 -10.69166667,12.95833333 -10.68333333,12.95833333 -10.675,12.95833333 -10.675,12.95 -10.66666667,12.95 -10.66666667,12.94166667 -10.65833333,12.94166667 -10.65833333,12.93333333 -10.65833333,12.925 -10.65,12.925 -10.65,12.93333333 -10.64166667,12.93333333 -10.64166667,12.94166667 -10.63333333,12.94166667 -10.63333333,12.95 -10.625,12.95 -10.625,12.95833333 -10.61666667,12.95833333 -10.61666667,12.96666667 -10.60833333,12.96666667 -10.6,12.96666667 -10.59166667,12.96666667 -10.59166667,12.975 -10.59166667,12.98333333 -10.59166667,12.99166667 -10.59166667,13.0 -10.6,13.0 -10.60833333,13.0 -10.60833333,12.99166667 -10.61666667,12.99166667 -10.61666667,12.98333333 -10.625,12.98333333 -10.625,12.975 -10.63333333,12.975 -10.63333333,12.98333333 -10.64166667,12.98333333 -10.65,12.98333333 -10.65,12.99166667 -10.65833333,12.99166667 -10.66666667,12.99166667 -10.66666667,13.0 -10.66666667,13.00833333 -10.66666667,13.01666667 -10.65833333,13.01666667 -10.65,13.01666667 -10.64166667,13.01666667 -10.63333333,13.01666667 -10.63333333,13.025 -10.63333333,13.03333333 -10.63333333,13.04166667 -10.64166667,13.04166667 -10.65,13.04166667 -10.65,13.05 -10.64166667,13.05 -10.64166667,13.05833333 -10.63333333,13.05833333 -10.625,13.05833333 -10.61666667,13.05833333 -10.61666667,13.05 -10.60833333,13.05 -10.6,13.05 -10.6,13.05833333 -10.60833333,13.05833333 -10.60833333,13.06666667 -10.6,13.06666667 -10.6,13.075 -10.60833333,13.075 -10.61666667,13.075 -10.625,13.075 -10.63333333,13.075 -10.64166667,13.075 -10.64166667,13.06666667 -10.65,13.06666667 -10.65,13.075 -10.65,13.08333333 -10.65833333,13.08333333 -10.66666667,13.08333333 -10.675,13.08333333 -10.68333333,13.08333333 -10.68333333,13.09166667 -10.68333333,13.1 -10.675,13.1 -10.66666667,13.1 -10.66666667,13.10833333 -10.65833333,13.10833333 -10.65,13.10833333 -10.64166667,13.10833333 -10.63333333,13.10833333 -10.63333333,13.11666667 -10.64166667,13.11666667 -10.64166667,13.125 -10.64166667,13.13333333 -10.64166667,13.14166667 -10.63333333,13.14166667 -10.63333333,13.13333333 -10.625,13.13333333 -10.625,13.125 -10.61666667,13.125 -10.61666667,13.11666667 -10.60833333,13.11666667 -10.6,13.11666667 -10.6,13.10833333 -10.59166667,13.10833333 -10.59166667,13.11666667 -10.58333333,13.11666667 -10.575,13.11666667 -10.56666667,13.11666667 -10.56666667,13.125 -10.55833333,13.125 -10.55,13.125 -10.55,13.11666667 -10.54166667,13.11666667 -10.54166667,13.10833333 -10.55,13.10833333 -10.55,13.1 -10.54166667,13.1 -10.53333333,13.1 -10.53333333,13.10833333 -10.53333333,13.11666667 -10.525,13.11666667 -10.525,13.10833333 -10.51666667,13.10833333 -10.51666667,13.1 -10.50833333,13.1 -10.5,13.1 -10.5,13.10833333 -10.50833333,13.10833333 -10.50833333,13.11666667 -10.51666667,13.11666667 -10.51666667,13.125 -10.50833333,13.125 -10.5,13.125 -10.5,13.13333333 -10.49166667,13.13333333 -10.49166667,13.14166667 -10.48333333,13.14166667 -10.48333333,13.13333333 -10.475,13.13333333 -10.46666667,13.13333333 -10.46666667,13.125 -10.45833333,13.125 -10.45833333,13.13333333 -10.45,13.13333333 -10.44166667,13.13333333 -10.44166667,13.125 -10.43333333,13.125 -10.43333333,13.13333333 -10.425,13.13333333 -10.425,13.14166667 -10.41666667,13.14166667 -10.40833333,13.14166667 -10.40833333,13.13333333 -10.40833333,13.125 -10.40833333,13.11666667 -10.41666667,13.11666667 -10.41666667,13.10833333 -10.425,13.10833333 -10.425,13.1 -10.425,13.09166667 -10.425,13.08333333 -10.425,13.075 -10.43333333,13.075 -10.44166667,13.075 -10.45,13.075 -10.45833333,13.075 -10.45833333,13.06666667 -10.45,13.06666667 -10.44166667,13.06666667 -10.43333333,13.06666667 -10.43333333,13.05833333 -10.43333333,13.05 -10.44166667,13.05 -10.44166667,13.04166667 -10.45,13.04166667 -10.45,13.03333333 -10.45,13.025 -10.44166667,13.025 -10.44166667,13.01666667 -10.44166667,13.00833333 -10.43333333,13.00833333 -10.425,13.00833333 -10.41666667,13.00833333 -10.41666667,13.01666667 -10.41666667,13.025 -10.40833333,13.025 -10.40833333,13.01666667 -10.40833333,13.00833333 -10.40833333,13.0 -10.41666667,13.0 -10.41666667,12.99166667 -10.425,12.99166667 -10.425,12.98333333 -10.41666667,12.98333333 -10.41666667,12.975 -10.40833333,12.975 -10.4,12.975 -10.4,12.96666667 -10.40833333,12.96666667 -10.41666667,12.96666667 -10.425,12.96666667 -10.43333333,12.96666667 -10.43333333,12.975 -10.44166667,12.975 -10.44166667,12.96666667 -10.44166667,12.95833333 -10.43333333,12.95833333 -10.425,12.95833333 -10.425,12.95 -10.41666667,12.95 -10.40833333,12.95 -10.4,12.95 -10.4,12.94166667 -10.39166667,12.94166667 -10.38333333,12.94166667 -10.375,12.94166667 -10.375,12.93333333 -10.36666667,12.93333333 -10.35833333,12.93333333 -10.35,12.93333333 -10.35,12.925 -10.34166667,12.925 -10.33333333,12.925 -10.33333333,12.91666667 -10.34166667,12.91666667 -10.35,12.91666667 -10.35,12.90833333 -10.35,12.9 -10.34166667,12.9 -10.33333333,12.9 -10.325,12.9 -10.31666667,12.9 -10.30833333,12.9 -10.30833333,12.90833333 -10.3,12.90833333 -10.3,12.9 -10.3,12.89166667 -10.3,12.88333333 -10.30833333,12.88333333 -10.30833333,12.875 -10.30833333,12.86666667 -10.30833333,12.85833333 -10.3,12.85833333 -10.3,12.85 -10.3,12.84166667 -10.3,12.83333333 -10.29166667,12.83333333 -10.28333333,12.83333333 -10.275,12.83333333 -10.26666667,12.83333333 -10.25833333,12.83333333 -10.25,12.83333333 -10.25,12.825 -10.25,12.81666667 -10.24166667,12.81666667 -10.23333333,12.81666667 -10.23333333,12.80833333 -10.23333333,12.8 -10.225,12.8 -10.21666667,12.8 -10.21666667,12.80833333 -10.21666667,12.81666667 -10.225,12.81666667 -10.225,12.825 -10.225,12.83333333 -10.23333333,12.83333333 -10.23333333,12.84166667 -10.24166667,12.84166667 -10.24166667,12.85 -10.25,12.85 -10.25,12.85833333 -10.24166667,12.85833333 -10.24166667,12.86666667 -10.23333333,12.86666667 -10.225,12.86666667 -10.21666667,12.86666667 -10.20833333,12.86666667 -10.20833333,12.85833333 -10.2,12.85833333 -10.2,12.86666667 -10.19166667,12.86666667 -10.18333333,12.86666667 -10.18333333,12.875 -10.175,12.875 -10.175,12.86666667 -10.16666667,12.86666667 -10.16666667,12.85833333 -10.16666667,12.85 -10.15833333,12.85 -10.15833333,12.85833333 -10.15833333,12.86666667 -10.15833333,12.875 -10.15,12.875 -10.15,12.88333333 -10.14166667,12.88333333 -10.14166667,12.875 -10.13333333,12.875 -10.13333333,12.88333333 -10.125,12.88333333 -10.125,12.89166667 -10.11666667,12.89166667 -10.10833333,12.89166667 -10.1,12.89166667 -10.1,12.88333333 -10.1,12.875 -10.10833333,12.875 -10.10833333,12.86666667 -10.1,12.86666667 -10.09166667,12.86666667 -10.08333333,12.86666667 -10.075,12.86666667 -10.06666667,12.86666667 -10.06666667,12.85833333 -10.05833333,12.85833333 -10.05833333,12.85 -10.06666667,12.85 -10.06666667,12.84166667 -10.05833333,12.84166667 -10.05,12.84166667 -10.04166667,12.84166667 -10.03333333,12.84166667 -10.025,12.84166667 -10.01666667,12.84166667 -10.01666667,12.85 -10.01666667,12.85833333 -10.025,12.85833333 -10.03333333,12.85833333 -10.04166667,12.85833333 -10.04166667,12.86666667 -10.05,12.86666667 -10.05,12.875 -10.04166667,12.875 -10.03333333,12.875 -10.03333333,12.86666667 -10.025,12.86666667 -10.01666667,12.86666667 -10.00833333,12.86666667 -10.0,12.86666667 -10.0,12.85833333 -9.99166667,12.85833333 -9.99166667,12.86666667 -9.98333333,12.86666667 -9.98333333,12.875 -9.975,12.875 -9.96666667,12.875 -9.96666667,12.88333333 -9.95833333,12.88333333 -9.95833333,12.89166667 -9.95833333,12.9 -9.96666667,12.9 -9.975,12.9 -9.975,12.89166667 -9.98333333,12.89166667 -9.98333333,12.9 -9.98333333,12.90833333 -9.98333333,12.91666667 -9.975,12.91666667 -9.96666667,12.91666667 -9.96666667,12.925 -9.975,12.925 -9.98333333,12.925 -9.99166667,12.925 -9.99166667,12.91666667 -10.0,12.91666667 -10.0,12.90833333 -10.0,12.9 -10.0,12.89166667 -10.0,12.88333333 -10.00833333,12.88333333 -10.01666667,12.88333333 -10.01666667,12.89166667 -10.025,12.89166667 -10.025,12.9 -10.025,12.90833333 -10.01666667,12.90833333 -10.01666667,12.91666667 -10.01666667,12.925 -10.01666667,12.93333333 -10.01666667,12.94166667 -10.00833333,12.94166667 -10.0,12.94166667 -9.99166667,12.94166667 -9.98333333,12.94166667 -9.975,12.94166667 -9.975,12.95 -9.96666667,12.95 -9.96666667,12.95833333 -9.95833333,12.95833333 -9.95833333,12.95 -9.95,12.95 -9.95,12.95833333 -9.94166667,12.95833333 -9.94166667,12.95 -9.93333333,12.95 -9.925,12.95 -9.925,12.95833333 -9.91666667,12.95833333 -9.91666667,12.96666667 -9.91666667,12.975 -9.91666667,12.98333333 -9.90833333,12.98333333 -9.9,12.98333333 -9.9,12.975 -9.9,12.96666667 -9.89166667,12.96666667 -9.88333333,12.96666667 -9.875,12.96666667 -9.86666667,12.96666667 -9.86666667,12.95833333 -9.86666667,12.95 -9.875,12.95 -9.875,12.94166667 -9.875,12.93333333 -9.86666667,12.93333333 -9.85833333,12.93333333 -9.85,12.93333333 -9.85,12.925 -9.85,12.91666667 -9.84166667,12.91666667 -9.83333333,12.91666667 -9.83333333,12.90833333 -9.83333333,12.9 -9.84166667,12.9 -9.84166667,12.89166667 -9.83333333,12.89166667 -9.825,12.89166667 -9.81666667,12.89166667 -9.81666667,12.88333333 -9.80833333,12.88333333 -9.80833333,12.89166667 -9.8,12.89166667 -9.8,12.9 -9.8,12.90833333 -9.79166667,12.90833333 -9.79166667,12.91666667 -9.78333333,12.91666667 -9.78333333,12.925 -9.775,12.925 -9.76666667,12.925 -9.75833333,12.925 -9.75,12.925 -9.75,12.93333333 -9.74166667,12.93333333 -9.74166667,12.94166667 -9.73333333,12.94166667 -9.73333333,12.93333333 -9.73333333,12.925 -9.74166667,12.925 -9.74166667,12.91666667 -9.75,12.91666667 -9.75833333,12.91666667 -9.75833333,12.90833333 -9.76666667,12.90833333 -9.775,12.90833333 -9.775,12.9 -9.775,12.89166667 -9.76666667,12.89166667 -9.75833333,12.89166667 -9.75,12.89166667 -9.75,12.88333333 -9.74166667,12.88333333 -9.74166667,12.875 -9.75,12.875 -9.75,12.86666667 -9.74166667,12.86666667 -9.74166667,12.85833333 -9.74166667,12.85 -9.73333333,12.85 -9.73333333,12.85833333 -9.73333333,12.86666667 -9.725,12.86666667 -9.71666667,12.86666667 -9.70833333,12.86666667 -9.70833333,12.85833333 -9.7,12.85833333 -9.69166667,12.85833333 -9.68333333,12.85833333 -9.68333333,12.85 -9.675,12.85 -9.675,12.84166667 -9.675,12.83333333 -9.66666667,12.83333333 -9.66666667,12.84166667 -9.66666667,12.85 -9.65833333,12.85 -9.65833333,12.85833333 -9.65833333,12.86666667 -9.65833333,12.875 -9.65,12.875 -9.65,12.86666667 -9.65,12.85833333 -9.65,12.85 -9.64166667,12.85 -9.63333333,12.85 -9.63333333,12.85833333 -9.625,12.85833333 -9.625,12.85 -9.61666667,12.85 -9.61666667,12.84166667 -9.625,12.84166667 -9.63333333,12.84166667 -9.63333333,12.83333333 -9.625,12.83333333 -9.61666667,12.83333333 -9.61666667,12.825 -9.61666667,12.81666667 -9.60833333,12.81666667 -9.60833333,12.825 -9.60833333,12.83333333 -9.6,12.83333333 -9.59166667,12.83333333 -9.59166667,12.825 -9.58333333,12.825 -9.58333333,12.81666667 -9.575,12.81666667 -9.575,12.825 -9.56666667,12.825 -9.55833333,12.825 -9.55833333,12.83333333 -9.55,12.83333333 -9.55,12.825 -9.54166667,12.825 -9.54166667,12.81666667 -9.55,12.81666667 -9.55,12.80833333 -9.55833333,12.80833333 -9.55833333,12.8 -9.55,12.8 -9.54166667,12.8 -9.54166667,12.79166667 -9.54166667,12.78333333 -9.53333333,12.78333333 -9.53333333,12.79166667 -9.525,12.79166667 -9.51666667,12.79166667 -9.50833333,12.79166667 -9.5,12.79166667 -9.49166667,12.79166667 -9.49166667,12.78333333 -9.48333333,12.78333333 -9.48333333,12.775 -9.475,12.775 -9.475,12.76666667 -9.475,12.75833333 -9.46666667,12.75833333 -9.46666667,12.76666667 -9.45833333,12.76666667 -9.45833333,12.775 -9.45,12.775 -9.44166667,12.775 -9.43333333,12.775 -9.43333333,12.78333333 -9.425,12.78333333 -9.425,12.79166667 -9.41666667,12.79166667 -9.41666667,12.78333333 -9.40833333,12.78333333 -9.40833333,12.775 -9.4,12.775 -9.39166667,12.775 -9.39166667,12.78333333 -9.39166667,12.79166667 -9.4,12.79166667 -9.4,12.8 -9.4,12.80833333 -9.39166667,12.80833333 -9.38333333,12.80833333 -9.38333333,12.8 -9.375,12.8 -9.375,12.80833333 -9.36666667,12.80833333 -9.35833333,12.80833333 -9.35,12.80833333 -9.34166667,12.80833333 -9.34166667,12.81666667 -9.34166667,12.825 -9.35,12.825 -9.35,12.83333333 -9.35833333,12.83333333 -9.36666667,12.83333333 -9.36666667,12.84166667 -9.375,12.84166667 -9.375,12.83333333 -9.375,12.825 -9.38333333,12.825 -9.38333333,12.83333333 -9.39166667,12.83333333 -9.39166667,12.84166667 -9.39166667,12.85 -9.39166667,12.85833333 -9.39166667,12.86666667 -9.4,12.86666667 -9.40833333,12.86666667 -9.40833333,12.85833333 -9.40833333,12.85 -9.40833333,12.84166667 -9.41666667,12.84166667 -9.425,12.84166667 -9.425,12.85 -9.43333333,12.85 -9.43333333,12.84166667 -9.44166667,12.84166667 -9.45,12.84166667 -9.45833333,12.84166667 -9.45833333,12.85 -9.46666667,12.85 -9.46666667,12.85833333 -9.46666667,12.86666667 -9.45833333,12.86666667 -9.45,12.86666667 -9.44166667,12.86666667 -9.44166667,12.875 -9.43333333,12.875 -9.43333333,12.88333333 -9.425,12.88333333 -9.41666667,12.88333333 -9.40833333,12.88333333 -9.4,12.88333333 -9.39166667,12.88333333 -9.39166667,12.89166667 -9.39166667,12.9 -9.39166667,12.90833333 -9.39166667,12.91666667 -9.4,12.91666667 -9.4,12.90833333 -9.40833333,12.90833333 -9.40833333,12.9 -9.41666667,12.9 -9.41666667,12.90833333 -9.41666667,12.91666667 -9.425,12.91666667 -9.425,12.90833333 -9.43333333,12.90833333 -9.43333333,12.91666667 -9.44166667,12.91666667 -9.44166667,12.925 -9.43333333,12.925 -9.43333333,12.93333333 -9.43333333,12.94166667 -9.425,12.94166667 -9.425,12.95 -9.425,12.95833333 -9.425,12.96666667 -9.425,12.975 -9.43333333,12.975 -9.44166667,12.975 -9.44166667,12.98333333 -9.45,12.98333333 -9.45833333,12.98333333 -9.46666667,12.98333333 -9.46666667,12.99166667 -9.45833333,12.99166667 -9.45,12.99166667 -9.45,13.0 -9.45833333,13.0 -9.45833333,13.00833333 -9.45,13.00833333 -9.45,13.01666667 -9.44166667,13.01666667 -9.44166667,13.00833333 -9.44166667,13.0 -9.43333333,13.0 -9.425,13.0 -9.425,12.99166667 -9.43333333,12.99166667 -9.43333333,12.98333333 -9.425,12.98333333 -9.41666667,12.98333333 -9.41666667,12.975 -9.40833333,12.975 -9.40833333,12.96666667 -9.4,12.96666667 -9.4,12.95833333 -9.4,12.95 -9.39166667,12.95 -9.39166667,12.95833333 -9.38333333,12.95833333 -9.38333333,12.95 -9.375,12.95 -9.375,12.95833333 -9.36666667,12.95833333 -9.36666667,12.95 -9.35833333,12.95 -9.35833333,12.95833333 -9.35833333,12.96666667 -9.36666667,12.96666667 -9.36666667,12.975 -9.35833333,12.975 -9.35,12.975 -9.34166667,12.975 -9.34166667,12.96666667 -9.34166667,12.95833333 -9.34166667,12.95 -9.33333333,12.95 -9.33333333,12.95833333 -9.325,12.95833333 -9.325,12.95 -9.325,12.94166667 -9.31666667,12.94166667 -9.30833333,12.94166667 -9.3,12.94166667 -9.3,12.95 -9.29166667,12.95 -9.28333333,12.95 -9.275,12.95 -9.26666667,12.95 -9.26666667,12.94166667 -9.275,12.94166667 -9.275,12.93333333 -9.26666667,12.93333333 -9.26666667,12.925 -9.25833333,12.925 -9.25833333,12.91666667 -9.25833333,12.90833333 -9.26666667,12.90833333 -9.26666667,12.9 -9.275,12.9 -9.28333333,12.9 -9.28333333,12.89166667 -9.29166667,12.89166667 -9.29166667,12.88333333 -9.29166667,12.875 -9.28333333,12.875 -9.275,12.875 -9.26666667,12.875 -9.25833333,12.875 -9.25,12.875 -9.24166667,12.875 -9.23333333,12.875 -9.225,12.875 -9.225,12.86666667 -9.23333333,12.86666667 -9.23333333,12.85833333 -9.23333333,12.85 -9.225,12.85 -9.21666667,12.85 -9.21666667,12.84166667 -9.20833333,12.84166667 -9.20833333,12.85 -9.2,12.85 -9.2,12.85833333 -9.20833333,12.85833333 -9.20833333,12.86666667 -9.20833333,12.875 -9.20833333,12.88333333 -9.2,12.88333333 -9.2,12.89166667 -9.2,12.9 -9.2,12.90833333 -9.19166667,12.90833333 -9.18333333,12.90833333 -9.18333333,12.91666667 -9.19166667,12.91666667 -9.19166667,12.925 -9.18333333,12.925 -9.18333333,12.93333333 -9.19166667,12.93333333 -9.19166667,12.94166667 -9.19166667,12.95 -9.18333333,12.95 -9.175,12.95 -9.175,12.94166667 -9.175,12.93333333 -9.175,12.925 -9.16666667,12.925 -9.15833333,12.925 -9.15833333,12.91666667 -9.15,12.91666667 -9.14166667,12.91666667 -9.14166667,12.925 -9.14166667,12.93333333 -9.14166667,12.94166667 -9.15,12.94166667 -9.15,12.95 -9.15,12.95833333 -9.15,12.96666667 -9.14166667,12.96666667 -9.14166667,12.95833333 -9.13333333,12.95833333 -9.125,12.95833333 -9.125,12.95 -9.11666667,12.95 -9.11666667,12.94166667 -9.10833333,12.94166667 -9.1,12.94166667 -9.1,12.95 -9.10833333,12.95 -9.10833333,12.95833333 -9.10833333,12.96666667 -9.11666667,12.96666667 -9.11666667,12.975 -9.10833333,12.975 -9.1,12.975 -9.1,12.96666667 -9.09166667,12.96666667 -9.08333333,12.96666667 -9.075,12.96666667 -9.075,12.975 -9.06666667,12.975 -9.06666667,12.96666667 -9.05833333,12.96666667 -9.05833333,12.95833333 -9.05833333,12.95 -9.05833333,12.94166667 -9.05,12.94166667 -9.05,12.95 -9.04166667,12.95 -9.04166667,12.94166667 -9.03333333,12.94166667 -9.03333333,12.93333333 -9.025,12.93333333 -9.025,12.94166667 -9.01666667,12.94166667 -9.01666667,12.95 -9.01666667,12.95833333 -9.00833333,12.95833333 -9.00833333,12.96666667 -9.01666667,12.96666667 -9.025,12.96666667 -9.03333333,12.96666667 -9.04166667,12.96666667 -9.04166667,12.975 -9.05,12.975 -9.05,12.98333333 -9.05,12.99166667 -9.05,13.0 -9.05,13.00833333 -9.05,13.01666667 -9.04166667,13.01666667 -9.03333333,13.01666667 -9.025,13.01666667 -9.01666667,13.01666667 -9.01666667,13.025 -9.01666667,13.03333333 -9.025,13.03333333 -9.03333333,13.03333333 -9.03333333,13.04166667 -9.025,13.04166667 -9.025,13.05 -9.01666667,13.05 -9.01666667,13.05833333 -9.00833333,13.05833333 -9.00833333,13.05 -9.0,13.05 -9.0,13.05833333 -8.99166667,13.05833333 -8.98333333,13.05833333 -8.98333333,13.06666667 -8.99166667,13.06666667 -8.99166667,13.075 -8.98333333,13.075 -8.98333333,13.08333333 -8.975,13.08333333 -8.96666667,13.08333333 -8.95833333,13.08333333 -8.95833333,13.09166667 -8.96666667,13.09166667 -8.975,13.09166667 -8.98333333,13.09166667 -8.99166667,13.09166667 -8.99166667,13.1 -8.98333333,13.1 -8.975,13.1 -8.96666667,13.1 -8.95833333,13.1 -8.95,13.1 -8.95,13.10833333 -8.95,13.11666667 -8.95833333,13.11666667 -8.95833333,13.125 -8.95833333,13.13333333 -8.96666667,13.13333333 -8.96666667,13.125 -8.975,13.125 -8.98333333,13.125 -8.98333333,13.13333333 -8.98333333,13.14166667 -8.975,13.14166667 -8.975,13.15 -8.98333333,13.15 -8.98333333,13.15833333 -8.99166667,13.15833333 -8.99166667,13.16666667 -8.98333333,13.16666667 -8.975,13.16666667 -8.975,13.175 -8.975,13.18333333 -8.975,13.19166667 -8.96666667,13.19166667 -8.95833333,13.19166667 -8.95,13.19166667 -8.95,13.2 -8.95,13.20833333 -8.95,13.21666667 -8.94166667,13.21666667 -8.93333333,13.21666667 -8.925,13.21666667 -8.925,13.225 -8.91666667,13.225 -8.90833333,13.225 -8.90833333,13.23333333 -8.90833333,13.24166667 -8.9,13.24166667 -8.89166667,13.24166667 -8.89166667,13.23333333 -8.88333333,13.23333333 -8.88333333,13.24166667 -8.875,13.24166667 -8.86666667,13.24166667 -8.85833333,13.24166667 -8.85833333,13.23333333 -8.85833333,13.225 -8.86666667,13.225 -8.875,13.225 -8.875,13.21666667 -8.875,13.20833333 -8.86666667,13.20833333 -8.86666667,13.2 -8.85833333,13.2 -8.85833333,13.19166667 -8.85833333,13.18333333 -8.85,13.18333333 -8.85,13.19166667 -8.84166667,13.19166667 -8.84166667,13.2 -8.85,13.2 -8.85,13.20833333 -8.85,13.21666667 -8.84166667,13.21666667 -8.84166667,13.225 -8.83333333,13.225 -8.83333333,13.23333333 -8.83333333,13.24166667 -8.825,13.24166667 -8.81666667,13.24166667 -8.80833333,13.24166667 -8.8,13.24166667 -8.8,13.25 -8.80833333,13.25 -8.80833333,13.25833333 -8.8,13.25833333 -8.79166667,13.25833333 -8.79166667,13.26666667 -8.8,13.26666667 -8.8,13.275 -8.79166667,13.275 -8.79166667,13.28333333 -8.79166667,13.29166667 -8.8,13.29166667 -8.8,13.3 -8.79166667,13.3 -8.78333333,13.3 -8.78333333,13.30833333 -8.775,13.30833333 -8.775,13.3 -8.76666667,13.3 -8.76666667,13.30833333 -8.75833333,13.30833333 -8.75,13.30833333 -8.74166667,13.30833333 -8.74166667,13.3 -8.73333333,13.3 -8.725,13.3 -8.725,13.29166667 -8.73333333,13.29166667 -8.73333333,13.28333333 -8.74166667,13.28333333 -8.74166667,13.275 -8.73333333,13.275 -8.73333333,13.26666667 -8.73333333,13.25833333 -8.725,13.25833333 -8.725,13.25 -8.725,13.24166667 -8.71666667,13.24166667 -8.70833333,13.24166667 -8.70833333,13.25 -8.70833333,13.25833333 -8.7,13.25833333 -8.7,13.26666667 -8.69166667,13.26666667 -8.68333333,13.26666667 -8.68333333,13.25833333 -8.69166667,13.25833333 -8.69166667,13.25 -8.68333333,13.25 -8.68333333,13.24166667 -8.68333333,13.23333333 -8.69166667,13.23333333 -8.69166667,13.225 -8.69166667,13.21666667 -8.7,13.21666667 -8.7,13.20833333 -8.69166667,13.20833333 -8.69166667,13.2 -8.68333333,13.2 -8.675,13.2 -8.675,13.19166667 -8.68333333,13.19166667 -8.68333333,13.18333333 -8.69166667,13.18333333 -8.69166667,13.175 -8.7,13.175 -8.70833333,13.175 -8.70833333,13.16666667 -8.70833333,13.15833333 -8.71666667,13.15833333 -8.71666667,13.15 -8.71666667,13.14166667 -8.70833333,13.14166667 -8.7,13.14166667 -8.7,13.15 -8.69166667,13.15 -8.68333333,13.15 -8.675,13.15 -8.66666667,13.15 -8.65833333,13.15 -8.65833333,13.14166667 -8.66666667,13.14166667 -8.675,13.14166667 -8.675,13.13333333 -8.675,13.125 -8.68333333,13.125 -8.68333333,13.13333333 -8.69166667,13.13333333 -8.69166667,13.125 -8.7,13.125 -8.70833333,13.125 -8.70833333,13.11666667 -8.7,13.11666667 -8.69166667,13.11666667 -8.68333333,13.11666667 -8.68333333,13.10833333 -8.69166667,13.10833333 -8.69166667,13.1 -8.7,13.1 -8.70833333,13.1 -8.70833333,13.10833333 -8.71666667,13.10833333 -8.71666667,13.11666667 -8.725,13.11666667 -8.73333333,13.11666667 -8.73333333,13.10833333 -8.73333333,13.1 -8.725,13.1 -8.725,13.09166667 -8.725,13.08333333 -8.725,13.075 -8.73333333,13.075 -8.73333333,13.06666667 -8.725,13.06666667 -8.71666667,13.06666667 -8.70833333,13.06666667 -8.70833333,13.075 -8.7,13.075 -8.7,13.06666667 -8.69166667,13.06666667 -8.68333333,13.06666667 -8.675,13.06666667 -8.675,13.05833333 -8.68333333,13.05833333 -8.69166667,13.05833333 -8.69166667,13.05 -8.69166667,13.04166667 -8.7,13.04166667 -8.7,13.03333333 -8.7,13.025 -8.69166667,13.025 -8.68333333,13.025 -8.675,13.025 -8.66666667,13.025 -8.65833333,13.025 -8.65833333,13.03333333 -8.65,13.03333333 -8.64166667,13.03333333 -8.64166667,13.025 -8.63333333,13.025 -8.625,13.025 -8.61666667,13.025 -8.61666667,13.01666667 -8.60833333,13.01666667 -8.60833333,13.00833333 -8.60833333,13.0 -8.61666667,13.0 -8.625,13.0 -8.63333333,13.0 -8.63333333,12.99166667 -8.63333333,12.98333333 -8.625,12.98333333 -8.625,12.975 -8.625,12.96666667 -8.61666667,12.96666667 -8.61666667,12.95833333 -8.61666667,12.95 -8.625,12.95 -8.625,12.95833333 -8.63333333,12.95833333 -8.63333333,12.96666667 -8.63333333,12.975 -8.64166667,12.975 -8.64166667,12.96666667 -8.64166667,12.95833333 -8.65,12.95833333 -8.65833333,12.95833333 -8.65833333,12.96666667 -8.65833333,12.975 -8.66666667,12.975 -8.66666667,12.96666667 -8.675,12.96666667 -8.675,12.95833333 -8.675,12.95 -8.675,12.94166667 -8.66666667,12.94166667 -8.65833333,12.94166667 -8.65833333,12.93333333 -8.65,12.93333333 -8.65,12.925 -8.64166667,12.925 -8.64166667,12.91666667 -8.64166667,12.90833333 -8.63333333,12.90833333 -8.63333333,12.9 -8.625,12.9 -8.625,12.90833333 -8.625,12.91666667 -8.625,12.925 -8.61666667,12.925 -8.60833333,12.925 -8.6,12.925 -8.6,12.93333333 -8.59166667,12.93333333 -8.58333333,12.93333333 -8.58333333,12.925 -8.58333333,12.91666667 -8.575,12.91666667 -8.56666667,12.91666667 -8.56666667,12.925 -8.56666667,12.93333333 -8.575,12.93333333 -8.575,12.94166667 -8.575,12.95 -8.56666667,12.95 -8.55833333,12.95 -8.55833333,12.94166667 -8.55,12.94166667 -8.55,12.95 -8.54166667,12.95 -8.54166667,12.94166667 -8.54166667,12.93333333 -8.53333333,12.93333333 -8.53333333,12.925 -8.525,12.925 -8.525,12.93333333 -8.525,12.94166667 -8.51666667,12.94166667 -8.51666667,12.95 -8.51666667,12.95833333 -8.50833333,12.95833333 -8.50833333,12.96666667 -8.50833333,12.975 -8.51666667,12.975 -8.51666667,12.98333333 -8.525,12.98333333 -8.53333333,12.98333333 -8.53333333,12.99166667 -8.54166667,12.99166667 -8.55,12.99166667 -8.55,13.0 -8.54166667,13.0 -8.53333333,13.0 -8.525,13.0 -8.51666667,13.0 -8.51666667,12.99166667 -8.50833333,12.99166667 -8.50833333,12.98333333 -8.5,12.98333333 -8.49166667,12.98333333 -8.49166667,12.975 -8.48333333,12.975 -8.475,12.975 -8.475,12.96666667 -8.48333333,12.96666667 -8.48333333,12.95833333 -8.48333333,12.95 -8.475,12.95 -8.475,12.95833333 -8.46666667,12.95833333 -8.45833333,12.95833333 -8.45833333,12.95 -8.45833333,12.94166667 -8.45833333,12.93333333 -8.46666667,12.93333333 -8.46666667,12.925 -8.46666667,12.91666667 -8.45833333,12.91666667 -8.45,12.91666667 -8.45,12.925 -8.44166667,12.925 -8.43333333,12.925 -8.43333333,12.93333333 -8.44166667,12.93333333 -8.44166667,12.94166667 -8.43333333,12.94166667 -8.43333333,12.95 -8.43333333,12.95833333 -8.425,12.95833333 -8.425,12.95 -8.41666667,12.95 -8.41666667,12.95833333 -8.40833333,12.95833333 -8.40833333,12.95 -8.4,12.95 -8.39166667,12.95 -8.39166667,12.95833333 -8.38333333,12.95833333 -8.38333333,12.95 -8.375,12.95 -8.375,12.95833333 -8.36666667,12.95833333 -8.36666667,12.96666667 -8.36666667,12.975 -8.35833333,12.975 -8.35,12.975 -8.34166667,12.975 -8.34166667,12.98333333 -8.35,12.98333333 -8.35,12.99166667 -8.35833333,12.99166667 -8.35833333,13.0 -8.36666667,13.0 -8.36666667,12.99166667 -8.36666667,12.98333333 -8.375,12.98333333 -8.375,12.975 -8.38333333,12.975 -8.39166667,12.975 -8.4,12.975 -8.40833333,12.975 -8.40833333,12.98333333 -8.4,12.98333333 -8.4,12.99166667 -8.40833333,12.99166667 -8.41666667,12.99166667 -8.41666667,13.0 -8.41666667,13.00833333 -8.425,13.00833333 -8.425,13.0 -8.425,12.99166667 -8.425,12.98333333 -8.425,12.975 -8.43333333,12.975 -8.44166667,12.975 -8.44166667,12.98333333 -8.45,12.98333333 -8.45833333,12.98333333 -8.46666667,12.98333333 -8.46666667,12.99166667 -8.46666667,13.0 -8.45833333,13.0 -8.45833333,12.99166667 -8.45,12.99166667 -8.45,13.0 -8.45,13.00833333 -8.44166667,13.00833333 -8.43333333,13.00833333 -8.43333333,13.01666667 -8.43333333,13.025 -8.43333333,13.03333333 -8.425,13.03333333 -8.425,13.04166667 -8.425,13.05 -8.43333333,13.05 -8.44166667,13.05 -8.44166667,13.04166667 -8.45,13.04166667 -8.45,13.03333333 -8.45833333,13.03333333 -8.45833333,13.04166667 -8.46666667,13.04166667 -8.46666667,13.05 -8.475,13.05 -8.48333333,13.05 -8.48333333,13.05833333 -8.475,13.05833333 -8.475,13.06666667 -8.46666667,13.06666667 -8.46666667,13.075 -8.45833333,13.075 -8.45833333,13.06666667 -8.45,13.06666667 -8.44166667,13.06666667 -8.43333333,13.06666667 -8.425,13.06666667 -8.41666667,13.06666667 -8.40833333,13.06666667 -8.40833333,13.075 -8.4,13.075 -8.4,13.06666667 -8.4,13.05833333 -8.4,13.05 -8.39166667,13.05 -8.38333333,13.05 -8.38333333,13.04166667 -8.38333333,13.03333333 -8.375,13.03333333 -8.375,13.025 -8.36666667,13.025 -8.36666667,13.03333333 -8.35833333,13.03333333 -8.35833333,13.025 -8.35,13.025 -8.35,13.03333333 -8.34166667,13.03333333 -8.34166667,13.04166667 -8.33333333,13.04166667 -8.33333333,13.03333333 -8.325,13.03333333 -8.325,13.04166667 -8.325,13.05 -8.325,13.05833333 -8.31666667,13.05833333 -8.30833333,13.05833333 -8.30833333,13.05 -8.30833333,13.04166667 -8.3,13.04166667 -8.3,13.03333333 -8.29166667,13.03333333 -8.29166667,13.025 -8.28333333,13.025 -8.28333333,13.03333333 -8.275,13.03333333 -8.275,13.025 -8.26666667,13.025 -8.26666667,13.03333333 -8.25833333,13.03333333 -8.25833333,13.04166667 -8.25,13.04166667 -8.24166667,13.04166667 -8.24166667,13.05 -8.25,13.05 -8.25,13.05833333 -8.25,13.06666667 -8.25833333,13.06666667 -8.25833333,13.075 -8.25,13.075 -8.25,13.08333333 -8.24166667,13.08333333 -8.23333333,13.08333333 -8.23333333,13.075 -8.225,13.075 -8.225,13.08333333 -8.225,13.09166667 -8.21666667,13.09166667 -8.20833333,13.09166667 -8.20833333,13.1 -8.2,13.1 -8.19166667,13.1 -8.19166667,13.09166667 -8.18333333,13.09166667 -8.18333333,13.08333333 -8.18333333,13.075 -8.18333333,13.06666667 -8.175,13.06666667 -8.16666667,13.06666667 -8.16666667,13.075 -8.16666667,13.08333333 -8.15833333,13.08333333 -8.15,13.08333333 -8.15,13.075 -8.15,13.06666667 -8.15,13.05833333 -8.15,13.05 -8.15,13.04166667 -8.15,13.03333333 -8.14166667,13.03333333 -8.13333333,13.03333333 -8.13333333,13.025 -8.14166667,13.025 -8.15,13.025 -8.15833333,13.025 -8.15833333,13.01666667 -8.15833333,13.00833333 -8.15833333,13.0 -8.15,13.0 -8.14166667,13.0 -8.13333333,13.0 -8.125,13.0 -8.11666667,13.0 -8.10833333,13.0 -8.1,13.0 -8.1,13.00833333 -8.1,13.01666667 -8.1,13.025 -8.09166667,13.025 -8.09166667,13.01666667 -8.08333333,13.01666667 -8.08333333,13.025 -8.075,13.025 -8.075,13.01666667 -8.075,13.00833333 -8.075,13.0 -8.06666667,13.0 -8.05833333,13.0 -8.05833333,12.99166667 -8.06666667,12.99166667 -8.06666667,12.98333333 -8.075,12.98333333 -8.08333333,12.98333333 -8.08333333,12.975 -8.09166667,12.975 -8.09166667,12.96666667 -8.08333333,12.96666667 -8.08333333,12.95833333 -8.08333333,12.95 -8.075,12.95 -8.06666667,12.95 -8.06666667,12.95833333 -8.05833333,12.95833333 -8.05,12.95833333 -8.05,12.95 -8.04166667,12.95 -8.04166667,12.94166667 -8.05,12.94166667 -8.05,12.93333333 -8.05833333,12.93333333 -8.06666667,12.93333333 -8.06666667,12.925 -8.05833333,12.925 -8.05,12.925 -8.04166667,12.925 -8.03333333,12.925 -8.03333333,12.91666667 -8.04166667,12.91666667 -8.04166667,12.90833333 -8.05,12.90833333 -8.05,12.91666667 -8.05833333,12.91666667 -8.05833333,12.90833333 -8.05833333,12.9 -8.06666667,12.9 -8.075,12.9 -8.08333333,12.9 -8.08333333,12.90833333 -8.09166667,12.90833333 -8.09166667,12.9 -8.1,12.9 -8.10833333,12.9 -8.11666667,12.9 -8.11666667,12.89166667 -8.125,12.89166667 -8.13333333,12.89166667 -8.14166667,12.89166667 -8.14166667,12.88333333 -8.13333333,12.88333333 -8.125,12.88333333 -8.125,12.875 -8.11666667,12.875 -8.10833333,12.875 -8.10833333,12.86666667 -8.1,12.86666667 -8.1,12.85833333 -8.09166667,12.85833333 -8.08333333,12.85833333 -8.08333333,12.85 -8.075,12.85 -8.06666667,12.85 -8.06666667,12.84166667 -8.06666667,12.83333333 -8.06666667,12.825 -8.075,12.825 -8.08333333,12.825 -8.08333333,12.81666667 -8.075,12.81666667 -8.075,12.80833333 -8.06666667,12.80833333 -8.06666667,12.81666667 -8.05833333,12.81666667 -8.05833333,12.825 -8.05,12.825 -8.05,12.83333333 -8.04166667,12.83333333 -8.03333333,12.83333333 -8.03333333,12.84166667 -8.025,12.84166667 -8.01666667,12.84166667 -8.01666667,12.85 -8.00833333,12.85 -8.00833333,12.84166667 -8.00833333,12.83333333 -8.0,12.83333333 -8.0,12.825 -7.99166667,12.825 -7.99166667,12.83333333 -7.98333333,12.83333333 -7.98333333,12.825 -7.98333333,12.81666667 -7.98333333,12.80833333 -7.99166667,12.80833333 -7.99166667,12.8 -8.0,12.8 -8.0,12.80833333 -8.00833333,12.80833333 -8.00833333,12.8 -8.00833333,12.79166667 -8.0,12.79166667 -7.99166667,12.79166667 -7.98333333,12.79166667 -7.975,12.79166667 -7.975,12.8 -7.96666667,12.8 -7.96666667,12.79166667 -7.96666667,12.78333333 -7.96666667,12.775 -7.95833333,12.775 -7.95833333,12.78333333 -7.95,12.78333333 -7.95,12.79166667 -7.94166667,12.79166667 -7.93333333,12.79166667 -7.93333333,12.8 -7.93333333,12.80833333 -7.925,12.80833333 -7.91666667,12.80833333 -7.91666667,12.8 -7.925,12.8 -7.925,12.79166667 -7.925,12.78333333 -7.93333333,12.78333333 -7.94166667,12.78333333 -7.94166667,12.775 -7.94166667,12.76666667 -7.94166667,12.75833333 -7.93333333,12.75833333 -7.925,12.75833333 -7.91666667,12.75833333 -7.90833333,12.75833333 -7.90833333,12.75 -7.90833333,12.74166667 -7.91666667,12.74166667 -7.91666667,12.75 -7.925,12.75 -7.93333333,12.75 -7.93333333,12.74166667 -7.94166667,12.74166667 -7.95,12.74166667 -7.95,12.73333333 -7.94166667,12.73333333 -7.93333333,12.73333333 -7.925,12.73333333 -7.925,12.725 -7.925,12.71666667 -7.91666667,12.71666667 -7.91666667,12.70833333 -7.91666667,12.7 -7.925,12.7 -7.925,12.69166667 -7.93333333,12.69166667 -7.94166667,12.69166667 -7.94166667,12.7 -7.94166667,12.70833333 -7.95,12.70833333 -7.95,12.7 -7.95833333,12.7 -7.95833333,12.69166667 -7.96666667,12.69166667 -7.975,12.69166667 -7.975,12.68333333 -7.975,12.675 -7.98333333,12.675 -7.98333333,12.66666667 -7.98333333,12.65833333 -7.975,12.65833333 -7.96666667,12.65833333 -7.96666667,12.65 -7.96666667,12.64166667 -7.96666667,12.63333333 -7.975,12.63333333 -7.98333333,12.63333333 -7.98333333,12.625 -7.98333333,12.61666667 -7.975,12.61666667 -7.975,12.60833333 -7.975,12.6 -7.98333333,12.6 -7.98333333,12.59166667 -7.98333333,12.58333333 -7.99166667,12.58333333 -7.99166667,12.575 -7.98333333,12.575 -7.975,12.575 -7.96666667,12.575 -7.96666667,12.58333333 -7.96666667,12.59166667 -7.95833333,12.59166667 -7.95833333,12.58333333 -7.95,12.58333333 -7.95,12.59166667 -7.94166667,12.59166667 -7.94166667,12.6 -7.95,12.6 -7.95833333,12.6 -7.95833333,12.60833333 -7.95,12.60833333 -7.95,12.61666667 -7.95,12.625 -7.94166667,12.625 -7.93333333,12.625 -7.93333333,12.63333333 -7.925,12.63333333 -7.925,12.625 -7.925,12.61666667 -7.93333333,12.61666667 -7.93333333,12.60833333 -7.93333333,12.6 -7.925,12.6 -7.925,12.59166667 -7.91666667,12.59166667 -7.91666667,12.6 -7.90833333,12.6 -7.9,12.6 -7.9,12.59166667 -7.89166667,12.59166667 -7.88333333,12.59166667 -7.875,12.59166667 -7.875,12.58333333 -7.875,12.575 -7.875,12.56666667 -7.88333333,12.56666667 -7.88333333,12.55833333 -7.89166667,12.55833333 -7.89166667,12.56666667 -7.9,12.56666667 -7.9,12.55833333 -7.9,12.55 -7.89166667,12.55 -7.88333333,12.55 -7.88333333,12.54166667 -7.875,12.54166667 -7.86666667,12.54166667 -7.86666667,12.53333333 -7.86666667,12.525 -7.85833333,12.525 -7.85833333,12.51666667 -7.85,12.51666667 -7.84166667,12.51666667 -7.84166667,12.50833333 -7.84166667,12.5 -7.83333333,12.5 -7.83333333,12.49166667 -7.825,12.49166667 -7.825,12.5 -7.81666667,12.5 -7.80833333,12.5 -7.80833333,12.50833333 -7.80833333,12.51666667 -7.8,12.51666667 -7.8,12.525 -7.8,12.53333333 -7.8,12.54166667 -7.79166667,12.54166667 -7.79166667,12.55 -7.8,12.55 -7.8,12.55833333 -7.8,12.56666667 -7.79166667,12.56666667 -7.78333333,12.56666667 -7.78333333,12.55833333 -7.775,12.55833333 -7.76666667,12.55833333 -7.76666667,12.56666667 -7.75833333,12.56666667 -7.75833333,12.55833333 -7.75833333,12.55 -7.75833333,12.54166667 -7.75,12.54166667 -7.75,12.53333333 -7.75,12.525 -7.75,12.51666667 -7.74166667,12.51666667 -7.74166667,12.525 -7.73333333,12.525 -7.725,12.525 -7.725,12.53333333 -7.725,12.54166667 -7.725,12.55 -7.71666667,12.55 -7.70833333,12.55 -7.7,12.55 -7.69166667,12.55 -7.69166667,12.54166667 -7.7,12.54166667 -7.70833333,12.54166667 -7.70833333,12.53333333 -7.7,12.53333333 -7.69166667,12.53333333 -7.68333333,12.53333333 -7.675,12.53333333 -7.66666667,12.53333333 -7.66666667,12.525 -7.675,12.525 -7.68333333,12.525 -7.68333333,12.51666667 -7.69166667,12.51666667 -7.69166667,12.50833333 -7.7,12.50833333 -7.7,12.5 -7.7,12.49166667 -7.69166667,12.49166667 -7.69166667,12.48333333 -7.69166667,12.475 -7.68333333,12.475 -7.68333333,12.46666667 -7.68333333,12.45833333 -7.675,12.45833333 -7.675,12.45 -7.66666667,12.45 -7.66666667,12.45833333 -7.66666667,12.46666667 -7.675,12.46666667 -7.675,12.475 -7.675,12.48333333 -7.66666667,12.48333333 -7.66666667,12.475 -7.65833333,12.475 -7.65833333,12.46666667 -7.65833333,12.45833333 -7.65833333,12.45 -7.65,12.45 -7.65,12.44166667 -7.65,12.43333333 -7.65833333,12.43333333 -7.65833333,12.425 -7.65,12.425 -7.64166667,12.425 -7.64166667,12.43333333 -7.63333333,12.43333333 -7.625,12.43333333 -7.625,12.425 -7.61666667,12.425 -7.60833333,12.425 -7.60833333,12.43333333 -7.61666667,12.43333333 -7.61666667,12.44166667 -7.60833333,12.44166667 -7.6,12.44166667 -7.59166667,12.44166667 -7.59166667,12.45 -7.6,12.45 -7.6,12.45833333 -7.59166667,12.45833333 -7.58333333,12.45833333 -7.58333333,12.45 -7.575,12.45 -7.575,12.45833333 -7.56666667,12.45833333 -7.55833333,12.45833333 -7.55833333,12.46666667 -7.55,12.46666667 -7.55,12.475 -7.54166667,12.475 -7.54166667,12.48333333 -7.53333333,12.48333333 -7.53333333,12.475 -7.525,12.475 -7.525,12.48333333 -7.525,12.49166667 -7.51666667,12.49166667 -7.50833333,12.49166667 -7.50833333,12.48333333 -7.50833333,12.475 -7.51666667,12.475 -7.51666667,12.46666667 -7.525,12.46666667 -7.53333333,12.46666667 -7.53333333,12.45833333 -7.525,12.45833333 -7.51666667,12.45833333 -7.51666667,12.45 -7.50833333,12.45 -7.50833333,12.44166667 -7.5,12.44166667 -7.5,12.43333333 -7.49166667,12.43333333 -7.49166667,12.425 -7.48333333,12.425 -7.48333333,12.43333333 -7.475,12.43333333 -7.475,12.425 -7.46666667,12.425 -7.45833333,12.425 -7.45833333,12.43333333 -7.45,12.43333333 -7.44166667,12.43333333 -7.43333333,12.43333333 -7.43333333,12.425 -7.425,12.425 -7.41666667,12.425 -7.41666667,12.43333333 -7.41666667,12.44166667 -7.40833333,12.44166667 -7.40833333,12.43333333 -7.4,12.43333333 -7.4,12.425 -7.39166667,12.425 -7.38333333,12.425 -7.38333333,12.41666667 -7.375,12.41666667 -7.36666667,12.41666667 -7.36666667,12.425 -7.36666667,12.43333333 -7.35833333,12.43333333 -7.35833333,12.44166667 -7.35833333,12.45 -7.35,12.45 -7.35,12.44166667 -7.35,12.43333333 -7.34166667,12.43333333 -7.34166667,12.425 -7.34166667,12.41666667 -7.34166667,12.40833333 -7.33333333,12.40833333 -7.325,12.40833333 -7.31666667,12.40833333 -7.31666667,12.41666667 -7.30833333,12.41666667 -7.3,12.41666667 -7.3,12.40833333 -7.3,12.4 -7.3,12.39166667 -7.29166667,12.39166667 -7.28333333,12.39166667 -7.28333333,12.38333333 -7.275,12.38333333 -7.275,12.39166667 -7.26666667,12.39166667 -7.25833333,12.39166667 -7.25833333,12.38333333 -7.25833333,12.375 -7.26666667,12.375 -7.26666667,12.36666667 -7.275,12.36666667 -7.275,12.35833333 -7.26666667,12.35833333 -7.26666667,12.35 -7.26666667,12.34166667 -7.25833333,12.34166667 -7.25833333,12.33333333 -7.25,12.33333333 -7.24166667,12.33333333 -7.24166667,12.34166667 -7.23333333,12.34166667 -7.225,12.34166667 -7.21666667,12.34166667 -7.20833333,12.34166667 -7.20833333,12.33333333 -7.2,12.33333333 -7.2,12.34166667 -7.19166667,12.34166667 -7.18333333,12.34166667 -7.18333333,12.35 -7.175,12.35 -7.175,12.35833333 -7.175,12.36666667 -7.16666667,12.36666667 -7.16666667,12.35833333 -7.16666667,12.35 -7.16666667,12.34166667 -7.15833333,12.34166667 -7.15833333,12.33333333 -7.15833333,12.325 -7.15,12.325 -7.15,12.31666667 -7.15,12.30833333 -7.15,12.3 -7.14166667,12.3 -7.14166667,12.29166667 -7.13333333,12.29166667 -7.125,12.29166667 -7.125,12.28333333 -7.11666667,12.28333333 -7.10833333,12.28333333 -7.1,12.28333333 -7.1,12.275 -7.09166667,12.275 -7.09166667,12.26666667 -7.08333333,12.26666667 -7.08333333,12.275 -7.075,12.275 -7.075,12.28333333 -7.08333333,12.28333333 -7.09166667,12.28333333 -7.09166667,12.29166667 -7.09166667,12.3 -7.08333333,12.3 -7.08333333,12.30833333 -7.09166667,12.30833333 -7.1,12.30833333 -7.1,12.31666667 -7.1,12.325 -7.1,12.33333333 -7.09166667,12.33333333 -7.09166667,12.325 -7.08333333,12.325 -7.075,12.325 -7.06666667,12.325 -7.05833333,12.325 -7.05,12.325 -7.04166667,12.325 -7.04166667,12.31666667 -7.03333333,12.31666667 -7.03333333,12.325 -7.025,12.325 -7.025,12.31666667 -7.025,12.30833333 -7.01666667,12.30833333 -7.01666667,12.3 -7.00833333,12.3 -7.0,12.3 -7.0,12.29166667 -6.99166667,12.29166667 -6.99166667,12.28333333 -6.98333333,12.28333333 -6.975,12.28333333 -6.96666667,12.28333333 -6.96666667,12.275 -6.95833333,12.275 -6.95,12.275 -6.94166667,12.275 -6.93333333,12.275 -6.925,12.275 -6.925,12.28333333 -6.91666667,12.28333333 -6.90833333,12.28333333 -6.90833333,12.29166667 -6.9,12.29166667 -6.89166667,12.29166667 -6.88333333,12.29166667 -6.88333333,12.28333333 -6.875,12.28333333 -6.875,12.275 -6.875,12.26666667 -6.875,12.25833333 -6.88333333,12.25833333 -6.88333333,12.26666667 -6.89166667,12.26666667 -6.89166667,12.25833333 -6.89166667,12.25 -6.88333333,12.25 -6.875,12.25 -6.86666667,12.25 -6.85833333,12.25 -6.85833333,12.24166667 -6.85,12.24166667 -6.85,12.23333333 -6.85,12.225 -6.85833333,12.225 -6.85833333,12.21666667 -6.85,12.21666667 -6.84166667,12.21666667 -6.83333333,12.21666667 -6.825,12.21666667 -6.81666667,12.21666667 -6.81666667,12.20833333 -6.825,12.20833333 -6.825,12.2 -6.81666667,12.2 -6.80833333,12.2 -6.8,12.2 -6.8,12.19166667 -6.79166667,12.19166667 -6.79166667,12.2 -6.78333333,12.2 -6.78333333,12.20833333 -6.775,12.20833333 -6.775,12.2 -6.76666667,12.2 -6.76666667,12.20833333 -6.75833333,12.20833333 -6.75,12.20833333 -6.74166667,12.20833333 -6.73333333,12.20833333 -6.73333333,12.2 -6.725,12.2 -6.71666667,12.2 -6.71666667,12.19166667 -6.70833333,12.19166667 -6.7,12.19166667 -6.7,12.18333333 -6.7,12.175 -6.70833333,12.175 -6.71666667,12.175 -6.71666667,12.16666667 -6.70833333,12.16666667 -6.7,12.16666667 -6.7,12.15833333 -6.69166667,12.15833333 -6.69166667,12.16666667 -6.68333333,12.16666667 -6.675,12.16666667 -6.675,12.15833333 -6.66666667,12.15833333 -6.65833333,12.15833333 -6.65,12.15833333 -6.65,12.15 -6.64166667,12.15 -6.63333333,12.15 -6.625,12.15 -6.61666667,12.15 -6.60833333,12.15 -6.60833333,12.14166667 -6.60833333,12.13333333 -6.60833333,12.125 -6.6,12.125 -6.59166667,12.125 -6.59166667,12.11666667 -6.58333333,12.11666667 -6.575,12.11666667 -6.575,12.10833333 -6.575,12.1 -6.56666667,12.1 -6.56666667,12.10833333 -6.55833333,12.10833333 -6.55833333,12.11666667 -6.55,12.11666667 -6.54166667,12.11666667 -6.53333333,12.11666667 -6.525,12.11666667 -6.525,12.125 -6.51666667,12.125 -6.50833333,12.125 -6.5,12.125 -6.49166667,12.125 -6.48333333,12.125 -6.475,12.125 -6.475,12.11666667 -6.46666667,12.11666667 -6.45833333,12.11666667 -6.45833333,12.125 -6.45,12.125 -6.45,12.13333333 -6.44166667,12.13333333 -6.44166667,12.14166667 -6.45,12.14166667 -6.45833333,12.14166667 -6.45833333,12.15 -6.45,12.15 -6.45,12.15833333 -6.45,12.16666667 -6.44166667,12.16666667 -6.43333333,12.16666667 -6.425,12.16666667 -6.425,12.15833333 -6.41666667,12.15833333 -6.41666667,12.15 -6.41666667,12.14166667 -6.40833333,12.14166667 -6.4,12.14166667 -6.39166667,12.14166667 -6.38333333,12.14166667 -6.38333333,12.13333333 -6.375,12.13333333 -6.36666667,12.13333333 -6.36666667,12.125 -6.35833333,12.125 -6.35833333,12.11666667 -6.36666667,12.11666667 -6.36666667,12.10833333 -6.35833333,12.10833333 -6.35833333,12.1 -6.35,12.1 -6.34166667,12.1 -6.34166667,12.09166667 -6.34166667,12.08333333 -6.33333333,12.08333333 -6.33333333,12.09166667 -6.33333333,12.1 -6.33333333,12.10833333 -6.325,12.10833333 -6.325,12.11666667 -6.325,12.125 -6.31666667,12.125 -6.31666667,12.13333333 -6.30833333,12.13333333 -6.30833333,12.125 -6.30833333,12.11666667 -6.30833333,12.10833333 -6.30833333,12.1 -6.3,12.1 -6.3,12.09166667 -6.29166667,12.09166667 -6.28333333,12.09166667 -6.28333333,12.1 -6.275,12.1 -6.275,12.10833333 -6.275,12.11666667 -6.26666667,12.11666667 -6.26666667,12.125 -6.26666667,12.13333333 -6.25833333,12.13333333 -6.25833333,12.14166667 -6.25833333,12.15 -6.25833333,12.15833333 -6.25833333,12.16666667 -6.25833333,12.175 -6.25,12.175 -6.25,12.18333333 -6.25833333,12.18333333 -6.25833333,12.19166667 -6.25,12.19166667 -6.24166667,12.19166667 -6.24166667,12.2 -6.23333333,12.2 -6.23333333,12.19166667 -6.23333333,12.18333333 -6.225,12.18333333 -6.21666667,12.18333333 -6.21666667,12.19166667 -6.20833333,12.19166667 -6.2,12.19166667 -6.19166667,12.19166667 -6.18333333,12.19166667 -6.18333333,12.18333333 -6.175,12.18333333 -6.175,12.19166667 -6.16666667,12.19166667 -6.16666667,12.18333333 -6.15833333,12.18333333 -6.15833333,12.175 -6.15,12.175 -6.14166667,12.175 -6.14166667,12.16666667 -6.13333333,12.16666667 -6.125,12.16666667 -6.125,12.15833333 -6.13333333,12.15833333 -6.13333333,12.15 -6.13333333,12.14166667 -6.125,12.14166667 -6.11666667,12.14166667 -6.10833333,12.14166667 -6.1,12.14166667 -6.1,12.15 -6.1,12.15833333 -6.09166667,12.15833333 -6.08333333,12.15833333 -6.075,12.15833333 -6.06666667,12.15833333 -6.06666667,12.15 -6.05833333,12.15 -6.05,12.15 -6.04166667,12.15 -6.04166667,12.15833333 -6.03333333,12.15833333 -6.03333333,12.16666667 -6.025,12.16666667 -6.025,12.175 -6.01666667,12.175 -6.00833333,12.175 -6.0,12.175 -6.0,12.18333333 -5.99166667,12.18333333 -5.99166667,12.175 -5.99166667,12.16666667 -6.0,12.16666667 -6.0,12.15833333 -5.99166667,12.15833333 -5.99166667,12.15 -5.98333333,12.15 -5.975,12.15 -5.96666667,12.15 -5.95833333,12.15 -5.95833333,12.15833333 -5.95833333,12.16666667 -5.95,12.16666667 -5.94166667,12.16666667 -5.94166667,12.175 -5.93333333,12.175 -5.925,12.175 -5.925,12.16666667 -5.91666667,12.16666667 -5.91666667,12.15833333 -5.90833333,12.15833333 -5.9,12.15833333 -5.89166667,12.15833333 -5.88333333,12.15833333 -5.875,12.15833333 -5.86666667,12.15833333 -5.85833333,12.15833333 -5.85833333,12.15 -5.85833333,12.14166667 -5.85833333,12.13333333 -5.86666667,12.13333333 -5.86666667,12.14166667 -5.875,12.14166667 -5.875,12.13333333 -5.88333333,12.13333333 -5.88333333,12.125 -5.89166667,12.125 -5.89166667,12.11666667 -5.89166667,12.10833333 -5.89166667,12.1 -5.89166667,12.09166667 -5.89166667,12.08333333 -5.88333333,12.08333333 -5.88333333,12.09166667 -5.875,12.09166667 -5.875,12.08333333 -5.86666667,12.08333333 -5.86666667,12.075 -5.85833333,12.075 -5.85,12.075 -5.84166667,12.075 -5.84166667,12.08333333 -5.85,12.08333333 -5.85,12.09166667 -5.85833333,12.09166667 -5.85833333,12.1 -5.85,12.1 -5.84166667,12.1 -5.83333333,12.1 -5.825,12.1 -5.81666667,12.1 -5.80833333,12.1 -5.8,12.1 -5.8,12.09166667 -5.79166667,12.09166667 -5.78333333,12.09166667 -5.78333333,12.1 -5.775,12.1 -5.76666667,12.1 -5.75833333,12.1 -5.75,12.1 -5.75,12.10833333 -5.75,12.11666667 -5.75833333,12.11666667 -5.76666667,12.11666667 -5.76666667,12.125 -5.76666667,12.13333333 -5.75833333,12.13333333 -5.75833333,12.14166667 -5.75833333,12.15 -5.75,12.15 -5.74166667,12.15 -5.73333333,12.15 -5.73333333,12.14166667 -5.725,12.14166667 -5.725,12.13333333 -5.725,12.125 -5.73333333,12.125 -5.73333333,12.11666667 -5.74166667,12.11666667 -5.74166667,12.10833333 -5.73333333,12.10833333 -5.73333333,12.1 -5.725,12.1 -5.725,12.09166667 -5.73333333,12.09166667 -5.73333333,12.08333333 -5.73333333,12.075 -5.73333333,12.06666667 -5.74166667,12.06666667 -5.74166667,12.05833333 -5.73333333,12.05833333 -5.725,12.05833333 -5.725,12.05 -5.71666667,12.05 -5.70833333,12.05 -5.70833333,12.05833333 -5.7,12.05833333 -5.7,12.05 -5.69166667,12.05 -5.69166667,12.05833333 -5.68333333,12.05833333 -5.68333333,12.06666667 -5.675,12.06666667 -5.675,12.075 -5.66666667,12.075 -5.66666667,12.08333333 -5.65833333,12.08333333 -5.65,12.08333333 -5.65,12.09166667 -5.64166667,12.09166667 -5.63333333,12.09166667 -5.625,12.09166667 -5.61666667,12.09166667 -5.60833333,12.09166667 -5.6,12.09166667 -5.6,12.08333333 -5.59166667,12.08333333 -5.58333333,12.08333333 -5.575,12.08333333 -5.56666667,12.08333333 -5.55833333,12.08333333 -5.55833333,12.09166667 -5.56666667,12.09166667 -5.575,12.09166667 -5.575,12.1 -5.56666667,12.1 -5.55833333,12.1 -5.55833333,12.10833333 -5.56666667,12.10833333 -5.56666667,12.11666667 -5.55833333,12.11666667 -5.55,12.11666667 -5.55,12.125 -5.54166667,12.125 -5.53333333,12.125 -5.53333333,12.13333333 -5.53333333,12.14166667 -5.525,12.14166667 -5.525,12.15 -5.51666667,12.15 -5.51666667,12.15833333 -5.50833333,12.15833333 -5.50833333,12.16666667 -5.5,12.16666667 -5.5,12.175 -5.49166667,12.175 -5.49166667,12.18333333 -5.49166667,12.19166667 -5.5,12.19166667 -5.5,12.2 -5.50833333,12.2 -5.51666667,12.2 -5.525,12.2 -5.53333333,12.2 -5.53333333,12.20833333 -5.54166667,12.20833333 -5.54166667,12.21666667 -5.55,12.21666667 -5.55,12.225 -5.54166667,12.225 -5.54166667,12.23333333 -5.54166667,12.24166667 -5.54166667,12.25 -5.54166667,12.25833333 -5.55,12.25833333 -5.55,12.26666667 -5.55,12.275 -5.54166667,12.275 -5.54166667,12.28333333 -5.55,12.28333333 -5.55833333,12.28333333 -5.56666667,12.28333333 -5.575,12.28333333 -5.58333333,12.28333333 -5.58333333,12.29166667 -5.59166667,12.29166667 -5.59166667,12.28333333 -5.6,12.28333333 -5.6,12.29166667 -5.60833333,12.29166667 -5.60833333,12.3 -5.61666667,12.3 -5.61666667,12.30833333 -5.625,12.30833333 -5.625,12.31666667 -5.63333333,12.31666667 -5.64166667,12.31666667 -5.65,12.31666667 -5.65833333,12.31666667 -5.65833333,12.325 -5.66666667,12.325 -5.66666667,12.31666667 -5.675,12.31666667 -5.68333333,12.31666667 -5.69166667,12.31666667 -5.7,12.31666667 -5.70833333,12.31666667 -5.70833333,12.30833333 -5.71666667,12.30833333 -5.725,12.30833333 -5.725,12.3 -5.73333333,12.3 -5.74166667,12.3 -5.74166667,12.29166667 -5.75,12.29166667 -5.75,12.3 -5.75833333,12.3 -5.75833333,12.30833333 -5.75,12.30833333 -5.74166667,12.30833333 -5.73333333,12.30833333 -5.73333333,12.31666667 -5.725,12.31666667 -5.71666667,12.31666667 -5.71666667,12.325 -5.71666667,12.33333333 -5.70833333,12.33333333 -5.7,12.33333333 -5.69166667,12.33333333 -5.68333333,12.33333333 -5.68333333,12.34166667 -5.68333333,12.35 -5.69166667,12.35 -5.69166667,12.35833333 -5.7,12.35833333 -5.70833333,12.35833333 -5.70833333,12.35 -5.71666667,12.35 -5.71666667,12.35833333 -5.725,12.35833333 -5.725,12.35 -5.725,12.34166667 -5.725,12.33333333 -5.73333333,12.33333333 -5.73333333,12.34166667 -5.74166667,12.34166667 -5.75,12.34166667 -5.75,12.33333333 -5.75833333,12.33333333 -5.76666667,12.33333333 -5.775,12.33333333 -5.78333333,12.33333333 -5.79166667,12.33333333 -5.79166667,12.34166667 -5.78333333,12.34166667 -5.775,12.34166667 -5.76666667,12.34166667 -5.76666667,12.35 -5.75833333,12.35 -5.75833333,12.35833333 -5.76666667,12.35833333 -5.76666667,12.36666667 -5.75833333,12.36666667 -5.75,12.36666667 -5.75,12.375 -5.75,12.38333333 -5.74166667,12.38333333 -5.73333333,12.38333333 -5.73333333,12.375 -5.725,12.375 -5.725,12.38333333 -5.71666667,12.38333333 -5.71666667,12.375 -5.70833333,12.375 -5.7,12.375 -5.7,12.38333333 -5.69166667,12.38333333 -5.69166667,12.39166667 -5.68333333,12.39166667 -5.68333333,12.38333333 -5.675,12.38333333 -5.675,12.39166667 -5.66666667,12.39166667 -5.66666667,12.4 -5.65833333,12.4 -5.65,12.4 -5.64166667,12.4 -5.63333333,12.4 -5.63333333,12.39166667 -5.625,12.39166667 -5.61666667,12.39166667 -5.61666667,12.4 -5.61666667,12.40833333 -5.61666667,12.41666667 -5.60833333,12.41666667 -5.6,12.41666667 -5.59166667,12.41666667 -5.58333333,12.41666667 -5.575,12.41666667 -5.575,12.425 -5.56666667,12.425 -5.56666667,12.43333333 -5.55833333,12.43333333 -5.55,12.43333333 -5.55,12.44166667 -5.54166667,12.44166667 -5.54166667,12.43333333 -5.53333333,12.43333333 -5.525,12.43333333 -5.525,12.425 -5.51666667,12.425 -5.51666667,12.41666667 -5.50833333,12.41666667 -5.5,12.41666667 -5.49166667,12.41666667 -5.49166667,12.40833333 -5.49166667,12.4 -5.5,12.4 -5.50833333,12.4 -5.50833333,12.39166667 -5.50833333,12.38333333 -5.51666667,12.38333333 -5.51666667,12.39166667 -5.525,12.39166667 -5.525,12.38333333 -5.53333333,12.38333333 -5.54166667,12.38333333 -5.54166667,12.375 -5.53333333,12.375 -5.525,12.375 -5.51666667,12.375 -5.50833333,12.375 -5.50833333,12.36666667 -5.5,12.36666667 -5.5,12.375 -5.49166667,12.375 -5.48333333,12.375 -5.48333333,12.36666667 -5.48333333,12.35833333 -5.475,12.35833333 -5.46666667,12.35833333 -5.46666667,12.36666667 -5.45833333,12.36666667 -5.45,12.36666667 -5.45,12.35833333 -5.44166667,12.35833333 -5.44166667,12.36666667 -5.43333333,12.36666667 -5.43333333,12.35833333 -5.43333333,12.35 -5.425,12.35 -5.425,12.35833333 -5.41666667,12.35833333 -5.40833333,12.35833333 -5.40833333,12.35 -5.4,12.35 -5.39166667,12.35 -5.39166667,12.34166667 -5.38333333,12.34166667 -5.38333333,12.33333333 -5.375,12.33333333 -5.375,12.325 -5.375,12.31666667 -5.36666667,12.31666667 -5.36666667,12.30833333 -5.35833333,12.30833333 -5.35833333,12.31666667 -5.35,12.31666667 -5.35,12.30833333 -5.34166667,12.30833333 -5.34166667,12.3 -5.33333333,12.3 -5.33333333,12.30833333 -5.325,12.30833333 -5.325,12.31666667 -5.325,12.325 -5.31666667,12.325 -5.31666667,12.31666667 -5.30833333,12.31666667 -5.30833333,12.30833333 -5.3,12.30833333 -5.3,12.31666667 -5.3,12.325 -5.29166667,12.325 -5.29166667,12.31666667 -5.28333333,12.31666667 -5.28333333,12.30833333 -5.275,12.30833333 -5.26666667,12.30833333 -5.25833333,12.30833333 -5.25,12.30833333 -5.25,12.31666667 -5.25,12.325 -5.24166667,12.325 -5.24166667,12.33333333 -5.23333333,12.33333333 -5.225,12.33333333 -5.225,12.34166667 -5.23333333,12.34166667 -5.23333333,12.35 -5.23333333,12.35833333 -5.225,12.35833333 -5.225,12.36666667 -5.21666667,12.36666667 -5.20833333,12.36666667 -5.20833333,12.375 -5.2,12.375 -5.2,12.36666667 -5.2,12.35833333 -5.19166667,12.35833333 -5.18333333,12.35833333 -5.18333333,12.36666667 -5.175,12.36666667 -5.175,12.35833333 -5.175,12.35 -5.175,12.34166667 -5.18333333,12.34166667 -5.18333333,12.33333333 -5.175,12.33333333 -5.16666667,12.33333333 -5.15833333,12.33333333 -5.15833333,12.325 -5.15833333,12.31666667 -5.15,12.31666667 -5.14166667,12.31666667 -5.14166667,12.325 -5.14166667,12.33333333 -5.13333333,12.33333333 -5.13333333,12.34166667 -5.125,12.34166667 -5.11666667,12.34166667 -5.11666667,12.33333333 -5.10833333,12.33333333 -5.1,12.33333333 -5.1,12.325 -5.09166667,12.325 -5.09166667,12.31666667 -5.1,12.31666667 -5.1,12.30833333 -5.1,12.3 -5.1,12.29166667 -5.1,12.28333333 -5.09166667,12.28333333 -5.08333333,12.28333333 -5.075,12.28333333 -5.06666667,12.28333333 -5.05833333,12.28333333 -5.05833333,12.275 -5.05,12.275 -5.05,12.28333333 -5.05,12.29166667 -5.05,12.3 -5.04166667,12.3 -5.03333333,12.3 -5.025,12.3 -5.025,12.30833333 -5.01666667,12.30833333 -5.00833333,12.30833333 -5.00833333,12.31666667 -5.0,12.31666667 -4.99166667,12.31666667 -4.98333333,12.31666667 -4.98333333,12.325 -4.975,12.325 -4.96666667,12.325 -4.96666667,12.33333333 -4.975,12.33333333 -4.98333333,12.33333333 -4.98333333,12.34166667 -4.99166667,12.34166667 -5.0,12.34166667 -5.00833333,12.34166667 -5.01666667,12.34166667 -5.01666667,12.35 -5.01666667,12.35833333 -5.00833333,12.35833333 -5.0,12.35833333 -4.99166667,12.35833333 -4.99166667,12.36666667 -4.98333333,12.36666667 -4.98333333,12.375 -4.975,12.375 -4.96666667,12.375 -4.95833333,12.375 -4.95,12.375 -4.95,12.38333333 -4.94166667,12.38333333 -4.94166667,12.39166667 -4.93333333,12.39166667 -4.93333333,12.38333333 -4.925,12.38333333 -4.91666667,12.38333333 -4.90833333,12.38333333 -4.9,12.38333333 -4.9,12.39166667 -4.9,12.4 -4.9,12.40833333 -4.9,12.41666667 -4.89166667,12.41666667 -4.89166667,12.40833333 -4.88333333,12.40833333 -4.88333333,12.41666667 -4.875,12.41666667 -4.875,12.40833333 -4.875,12.4 -4.86666667,12.4 -4.85833333,12.4 -4.85833333,12.40833333 -4.85833333,12.41666667 -4.85,12.41666667 -4.85,12.425 -4.84166667,12.425 -4.83333333,12.425 -4.83333333,12.41666667 -4.83333333,12.40833333 -4.825,12.40833333 -4.825,12.4 -4.81666667,12.4 -4.80833333,12.4 -4.8,12.4 -4.79166667,12.4 -4.79166667,12.40833333 -4.78333333,12.40833333 -4.775,12.40833333 -4.76666667,12.40833333 -4.76666667,12.4 -4.76666667,12.39166667 -4.75833333,12.39166667 -4.75833333,12.4 -4.75,12.4 -4.75,12.40833333 -4.74166667,12.40833333 -4.73333333,12.40833333 -4.73333333,12.41666667 -4.73333333,12.425 -4.73333333,12.43333333 -4.725,12.43333333 -4.725,12.425 -4.725,12.41666667 -4.71666667,12.41666667 -4.70833333,12.41666667 -4.70833333,12.425 -4.70833333,12.43333333 -4.7,12.43333333 -4.69166667,12.43333333 -4.69166667,12.44166667 -4.68333333,12.44166667 -4.68333333,12.43333333 -4.675,12.43333333 -4.66666667,12.43333333 -4.66666667,12.44166667 -4.65833333,12.44166667 -4.65,12.44166667 -4.65,12.45 -4.65833333,12.45 -4.66666667,12.45 -4.66666667,12.45833333 -4.66666667,12.46666667 -4.66666667,12.475 -4.65833333,12.475 -4.65833333,12.46666667 -4.65,12.46666667 -4.64166667,12.46666667 -4.63333333,12.46666667 -4.63333333,12.475 -4.625,12.475 -4.625,12.46666667 -4.625,12.45833333 -4.625,12.45 -4.61666667,12.45 -4.60833333,12.45 -4.60833333,12.44166667 -4.6,12.44166667 -4.6,12.45 -4.6,12.45833333 -4.6,12.46666667 -4.59166667,12.46666667 -4.58333333,12.46666667 -4.58333333,12.475 -4.58333333,12.48333333 -4.575,12.48333333 -4.56666667,12.48333333 -4.56666667,12.49166667 -4.55833333,12.49166667 -4.55,12.49166667 -4.54166667,12.49166667 -4.53333333,12.49166667 -4.53333333,12.5 -4.53333333,12.50833333 -4.525,12.50833333 -4.525,12.51666667 -4.525,12.525 -4.51666667,12.525 -4.50833333,12.525 -4.5,12.525 -4.5,12.53333333 -4.49166667,12.53333333 -4.49166667,12.54166667 -4.48333333,12.54166667 -4.48333333,12.55 -4.475,12.55 -4.46666667,12.55 -4.46666667,12.55833333 -4.46666667,12.56666667 -4.45833333,12.56666667 -4.45833333,12.575 -4.45,12.575 -4.45,12.58333333 -4.45,12.59166667 -4.44166667,12.59166667 -4.43333333,12.59166667 -4.425,12.59166667 -4.41666667,12.59166667 -4.41666667,12.6 -4.40833333,12.6 -4.40833333,12.60833333 -4.41666667,12.60833333 -4.41666667,12.61666667 -4.40833333,12.61666667 -4.40833333,12.625 -4.4,12.625 -4.4,12.61666667 -4.39166667,12.61666667 -4.39166667,12.60833333 -4.39166667,12.6 -4.39166667,12.59166667 -4.39166667,12.58333333 -4.4,12.58333333 -4.4,12.575 -4.40833333,12.575 -4.41666667,12.575 -4.425,12.575 -4.425,12.56666667 -4.425,12.55833333 -4.41666667,12.55833333 -4.40833333,12.55833333 -4.40833333,12.55 -4.4,12.55 -4.39166667,12.55 -4.39166667,12.54166667 -4.39166667,12.53333333 -4.39166667,12.525 -4.39166667,12.51666667 -4.4,12.51666667 -4.4,12.50833333 -4.40833333,12.50833333 -4.40833333,12.5 -4.41666667,12.5 -4.41666667,12.49166667 -4.40833333,12.49166667 -4.4,12.49166667 -4.4,12.5 -4.39166667,12.5 -4.38333333,12.5 -4.38333333,12.50833333 -4.375,12.50833333 -4.36666667,12.50833333 -4.35833333,12.50833333 -4.35833333,12.51666667 -4.35,12.51666667 -4.35,12.525 -4.34166667,12.525 -4.33333333,12.525 -4.325,12.525 -4.325,12.53333333 -4.31666667,12.53333333 -4.31666667,12.525 -4.30833333,12.525 -4.30833333,12.51666667 -4.31666667,12.51666667 -4.325,12.51666667 -4.325,12.50833333 -4.325,12.5 -4.325,12.49166667 -4.325,12.48333333 -4.33333333,12.48333333 -4.33333333,12.475 -4.33333333,12.46666667 -4.33333333,12.45833333 -4.325,12.45833333 -4.325,12.46666667 -4.31666667,12.46666667 -4.30833333,12.46666667 -4.30833333,12.475 -4.3,12.475 -4.29166667,12.475 -4.28333333,12.475 -4.28333333,12.48333333 -4.275,12.48333333 -4.275,12.49166667 -4.26666667,12.49166667 -4.25833333,12.49166667 -4.25833333,12.48333333 -4.26666667,12.48333333 -4.26666667,12.475 -4.26666667,12.46666667 -4.26666667,12.45833333 -4.26666667,12.45 -4.275,12.45 -4.275,12.44166667 -4.26666667,12.44166667 -4.25833333,12.44166667 -4.25833333,12.45 -4.25,12.45 -4.24166667,12.45 -4.24166667,12.45833333 -4.23333333,12.45833333 -4.23333333,12.46666667 -4.225,12.46666667 -4.21666667,12.46666667 -4.21666667,12.45833333 -4.21666667,12.45 -4.21666667,12.44166667 -4.20833333,12.44166667 -4.20833333,12.45 -4.2,12.45 -4.19166667,12.45 -4.19166667,12.45833333 -4.18333333,12.45833333 -4.175,12.45833333 -4.175,12.46666667 -4.175,12.475 -4.16666667,12.475 -4.15833333,12.475 -4.15833333,12.46666667 -4.15,12.46666667 -4.15,12.45833333 -4.15833333,12.45833333 -4.15833333,12.45 -4.15,12.45 -4.15,12.44166667 -4.15833333,12.44166667 -4.16666667,12.44166667 -4.175,12.44166667 -4.175,12.43333333 -4.175,12.425 -4.18333333,12.425 -4.18333333,12.41666667 -4.18333333,12.40833333 -4.19166667,12.40833333 -4.19166667,12.4 -4.2,12.4 -4.20833333,12.4 -4.20833333,12.40833333 -4.2,12.40833333 -4.2,12.41666667 -4.20833333,12.41666667 -4.20833333,12.425 -4.21666667,12.425 -4.21666667,12.41666667 -4.21666667,12.40833333 -4.21666667,12.4 -4.21666667,12.39166667 -4.21666667,12.38333333 -4.225,12.38333333 -4.23333333,12.38333333 -4.23333333,12.375 -4.23333333,12.36666667 -4.225,12.36666667 -4.225,12.35833333 -4.23333333,12.35833333 -4.23333333,12.35 -4.23333333,12.34166667 -4.24166667,12.34166667 -4.25,12.34166667 -4.25833333,12.34166667 -4.25833333,12.33333333 -4.25,12.33333333 -4.25,12.325 -4.25,12.31666667 -4.24166667,12.31666667 -4.24166667,12.30833333 -4.23333333,12.30833333 -4.23333333,12.3 -4.225,12.3 -4.225,12.29166667 -4.21666667,12.29166667 -4.20833333,12.29166667 -4.20833333,12.3 -4.2,12.3 -4.2,12.30833333 -4.19166667,12.30833333 -4.19166667,12.3 -4.18333333,12.3 -4.18333333,12.30833333 -4.175,12.30833333 -4.16666667,12.30833333 -4.16666667,12.31666667 -4.15833333,12.31666667 -4.15833333,12.325 -4.15,12.325 -4.14166667,12.325 -4.14166667,12.31666667 -4.13333333,12.31666667 -4.13333333,12.30833333 -4.14166667,12.30833333 -4.14166667,12.3 -4.14166667,12.29166667 -4.14166667,12.28333333 -4.14166667,12.275 -4.13333333,12.275 -4.13333333,12.26666667 -4.125,12.26666667 -4.11666667,12.26666667 -4.11666667,12.25833333 -4.125,12.25833333 -4.125,12.25 -4.13333333,12.25 -4.14166667,12.25 -4.15,12.25 -4.15,12.25833333 -4.15,12.26666667 -4.15,12.275 -4.15833333,12.275 -4.15833333,12.26666667 -4.15833333,12.25833333 -4.16666667,12.25833333 -4.16666667,12.25 -4.16666667,12.24166667 -4.16666667,12.23333333 -4.16666667,12.225 -4.16666667,12.21666667 -4.16666667,12.20833333 -4.16666667,12.2 -4.15833333,12.2 -4.15,12.2 -4.15,12.19166667 -4.15,12.18333333 -4.14166667,12.18333333 -4.13333333,12.18333333 -4.125,12.18333333 -4.125,12.175 -4.11666667,12.175 -4.11666667,12.16666667 -4.11666667,12.15833333 -4.11666667,12.15 -4.10833333,12.15 -4.10833333,12.15833333 -4.1,12.15833333 -4.1,12.15 -4.1,12.14166667 -4.09166667,12.14166667 -4.08333333,12.14166667 -4.08333333,12.13333333 -4.075,12.13333333 -4.075,12.125 -4.06666667,12.125 -4.06666667,12.13333333 -4.05833333,12.13333333 -4.05,12.13333333 -4.04166667,12.13333333 -4.04166667,12.125 -4.05,12.125 -4.05,12.11666667 -4.05,12.10833333 -4.05833333,12.10833333 -4.05833333,12.1 -4.05,12.1 -4.05,12.09166667 -4.04166667,12.09166667 -4.03333333,12.09166667 -4.025,12.09166667 -4.025,12.1 -4.01666667,12.1 -4.00833333,12.1 -4.00833333,12.10833333 -4.01666667,12.10833333 -4.01666667,12.11666667 -4.00833333,12.11666667 -4.0,12.11666667 -4.0,12.10833333 -3.99166667,12.10833333 -3.99166667,12.1 -4.0,12.1 -4.0,12.09166667 -4.0,12.08333333 -4.00833333,12.08333333 -4.00833333,12.075 -4.01666667,12.075 -4.01666667,12.06666667 -4.01666667,12.05833333 -4.01666667,12.05 -4.01666667,12.04166667 -4.025,12.04166667 -4.025,12.03333333 -4.025,12.025 -4.025,12.01666667 -4.01666667,12.01666667 -4.01666667,12.00833333 -4.025,12.00833333 -4.025,12.0 -4.03333333,12.0 -4.03333333,11.99166667 -4.025,11.99166667 -4.025,11.98333333 -4.025,11.975 -4.025,11.96666667 -4.025,11.95833333 -4.03333333,11.95833333 -4.03333333,11.95 -4.04166667,11.95 -4.04166667,11.94166667 -4.03333333,11.94166667 -4.03333333,11.93333333 -4.03333333,11.925 -4.04166667,11.925 -4.05,11.925 -4.05,11.91666667 -4.04166667,11.91666667 -4.04166667,11.90833333 -4.04166667,11.9 -4.04166667,11.89166667 -4.04166667,11.88333333 -4.05,11.88333333 -4.05,11.875 -4.05,11.86666667 -4.05,11.85833333 -4.05833333,11.85833333 -4.05833333,11.85 -4.06666667,11.85 -4.06666667,11.84166667 -4.06666667,11.83333333 -4.06666667,11.825 -4.05833333,11.825 -4.05833333,11.81666667 -4.05833333,11.80833333 -4.05,11.80833333 -4.04166667,11.80833333 -4.04166667,11.81666667 -4.04166667,11.825 -4.03333333,11.825 -4.03333333,11.81666667 -4.025,11.81666667 -4.01666667,11.81666667 -4.01666667,11.825 -4.00833333,11.825 -4.00833333,11.83333333 -4.00833333,11.84166667 -4.0,11.84166667 -4.0,11.85 -4.0,11.85833333 -4.0,11.86666667 -3.99166667,11.86666667 -3.99166667,11.875 -3.99166667,11.88333333 -3.98333333,11.88333333 -3.98333333,11.875 -3.975,11.875 -3.96666667,11.875 -3.96666667,11.86666667 -3.95833333,11.86666667 -3.95833333,11.85833333 -3.95,11.85833333 -3.95,11.85 -3.94166667,11.85 -3.94166667,11.85833333 -3.93333333,11.85833333 -3.93333333,11.86666667 -3.93333333,11.875 -3.94166667,11.875 -3.94166667,11.88333333 -3.93333333,11.88333333 -3.93333333,11.89166667 -3.925,11.89166667 -3.91666667,11.89166667 -3.91666667,11.9 -3.90833333,11.9 -3.9,11.9 -3.9,11.90833333 -3.89166667,11.90833333 -3.88333333,11.90833333 -3.88333333,11.91666667 -3.875,11.91666667 -3.875,11.925 -3.86666667,11.925 -3.85833333,11.925 -3.85833333,11.93333333 -3.85833333,11.94166667 -3.85,11.94166667 -3.85,11.95 -3.84166667,11.95 -3.83333333,11.95 -3.825,11.95 -3.825,11.95833333 -3.83333333,11.95833333 -3.83333333,11.96666667 -3.83333333,11.975 -3.825,11.975 -3.81666667,11.975 -3.80833333,11.975 -3.80833333,11.98333333 -3.81666667,11.98333333 -3.825,11.98333333 -3.825,11.99166667 -3.825,12.0 -3.81666667,12.0 -3.80833333,12.0 -3.8,12.0 -3.79166667,12.0 -3.79166667,11.99166667 -3.78333333,11.99166667 -3.78333333,11.98333333 -3.775,11.98333333 -3.775,11.99166667 -3.775,12.0 -3.775,12.00833333 -3.775,12.01666667 -3.76666667,12.01666667 -3.75833333,12.01666667 -3.75833333,12.00833333 -3.75,12.00833333 -3.75,12.01666667 -3.74166667,12.01666667 -3.74166667,12.025 -3.75,12.025 -3.75,12.03333333 -3.74166667,12.03333333 -3.74166667,12.04166667 -3.73333333,12.04166667 -3.725,12.04166667 -3.71666667,12.04166667 -3.71666667,12.05 -3.70833333,12.05 -3.70833333,12.04166667 -3.7,12.04166667 -3.69166667,12.04166667 -3.69166667,12.05 -3.68333333,12.05 -3.675,12.05 -3.675,12.05833333 -3.675,12.06666667 -3.675,12.075 -3.66666667,12.075 -3.66666667,12.06666667 -3.65833333,12.06666667 -3.65833333,12.05833333 -3.66666667,12.05833333 -3.66666667,12.05 -3.66666667,12.04166667 -3.675,12.04166667 -3.675,12.03333333 -3.68333333,12.03333333 -3.69166667,12.03333333 -3.69166667,12.025 -3.68333333,12.025 -3.68333333,12.01666667 -3.69166667,12.01666667 -3.7,12.01666667 -3.7,12.00833333 -3.70833333,12.00833333 -3.71666667,12.00833333 -3.71666667,12.0 -3.725,12.0 -3.73333333,12.0 -3.73333333,11.99166667 -3.74166667,11.99166667 -3.75,11.99166667 -3.75833333,11.99166667 -3.75833333,11.98333333 -3.76666667,11.98333333 -3.76666667,11.975 -3.775,11.975 -3.775,11.96666667 -3.78333333,11.96666667 -3.78333333,11.95833333 -3.79166667,11.95833333 -3.79166667,11.95 -3.8,11.95 -3.8,11.94166667 -3.8,11.93333333 -3.8,11.925 -3.80833333,11.925 -3.80833333,11.91666667 -3.81666667,11.91666667 -3.81666667,11.90833333 -3.825,11.90833333 -3.825,11.9 -3.83333333,11.9 -3.83333333,11.89166667 -3.84166667,11.89166667 -3.84166667,11.88333333 -3.85,11.88333333 -3.85,11.875 -3.85,11.86666667 -3.85,11.85833333 -3.85,11.85 -3.85,11.84166667 -3.84166667,11.84166667 -3.84166667,11.83333333 -3.85,11.83333333 -3.85,11.825 -3.85833333,11.825 -3.85833333,11.81666667 -3.85833333,11.80833333 -3.85833333,11.8 -3.86666667,11.8 -3.86666667,11.80833333 -3.875,11.80833333 -3.875,11.8 -3.875,11.79166667 -3.88333333,11.79166667 -3.89166667,11.79166667 -3.89166667,11.78333333 -3.9,11.78333333 -3.90833333,11.78333333 -3.90833333,11.775 -3.91666667,11.775 -3.91666667,11.76666667 -3.925,11.76666667 -3.925,11.75833333 -3.93333333,11.75833333 -3.93333333,11.75 -3.93333333,11.74166667 -3.93333333,11.73333333 -3.94166667,11.73333333 -3.95,11.73333333 -3.95,11.725 -3.95833333,11.725 -3.95833333,11.71666667 -3.96666667,11.71666667 -3.975,11.71666667 -3.975,11.70833333 -3.98333333,11.70833333 -3.98333333,11.7 -3.98333333,11.69166667 -3.98333333,11.68333333 -3.975,11.68333333 -3.96666667,11.68333333 -3.96666667,11.675 -3.95833333,11.675 -3.95833333,11.66666667 -3.96666667,11.66666667 -3.96666667,11.65833333 -3.96666667,11.65 -3.95833333,11.65 -3.95833333,11.64166667 -3.96666667,11.64166667 -3.96666667,11.63333333 -3.975,11.63333333 -3.975,11.64166667 -3.98333333,11.64166667 -3.98333333,11.63333333 -3.99166667,11.63333333 -3.99166667,11.625 -4.0,11.625 -4.0,11.63333333 -4.00833333,11.63333333 -4.00833333,11.625 -4.01666667,11.625 -4.01666667,11.63333333 -4.025,11.63333333 -4.025,11.625 -4.03333333,11.625 -4.04166667,11.625 -4.04166667,11.61666667 -4.05,11.61666667 -4.05833333,11.61666667 -4.06666667,11.61666667 -4.075,11.61666667 -4.08333333,11.61666667 -4.08333333,11.60833333 -4.075,11.60833333 -4.075,11.6 -4.06666667,11.6 -4.06666667,11.59166667 -4.05833333,11.59166667 -4.05,11.59166667 -4.04166667,11.59166667 -4.03333333,11.59166667 -4.025,11.59166667 -4.025,11.58333333 -4.01666667,11.58333333 -4.00833333,11.58333333 -4.00833333,11.575 -4.0,11.575 -4.0,11.56666667 -3.99166667,11.56666667 -3.98333333,11.56666667 -3.98333333,11.55833333 -3.99166667,11.55833333 -3.99166667,11.55 -4.0,11.55 -4.0,11.54166667 -4.0,11.53333333 -4.00833333,11.53333333 -4.00833333,11.54166667 -4.01666667,11.54166667 -4.025,11.54166667 -4.025,11.53333333 -4.03333333,11.53333333 -4.03333333,11.54166667 -4.04166667,11.54166667 -4.05,11.54166667 -4.05833333,11.54166667 -4.06666667,11.54166667 -4.075,11.54166667 -4.08333333,11.54166667 -4.08333333,11.53333333 -4.09166667,11.53333333 -4.09166667,11.54166667 -4.1,11.54166667 -4.1,11.53333333 -4.1,11.525 -4.10833333,11.525 -4.10833333,11.53333333 -4.11666667,11.53333333 -4.125,11.53333333 -4.13333333,11.53333333 -4.13333333,11.54166667 -4.14166667,11.54166667 -4.15,11.54166667 -4.15833333,11.54166667 -4.16666667,11.54166667 -4.16666667,11.53333333 -4.175,11.53333333 -4.175,11.525 -4.18333333,11.525 -4.18333333,11.51666667 -4.19166667,11.51666667 -4.2,11.51666667 -4.2,11.50833333 -4.20833333,11.50833333 -4.20833333,11.5 -4.21666667,11.5 -4.21666667,11.49166667 -4.225,11.49166667 -4.225,11.48333333 -4.23333333,11.48333333 -4.23333333,11.475 -4.24166667,11.475 -4.24166667,11.46666667 -4.25,11.46666667 -4.25,11.45833333 -4.25833333,11.45833333 -4.25833333,11.46666667 -4.26666667,11.46666667 -4.26666667,11.45833333 -4.26666667,11.45 -4.26666667,11.44166667 -4.275,11.44166667 -4.28333333,11.44166667 -4.28333333,11.43333333 -4.29166667,11.43333333 -4.29166667,11.425 -4.3,11.425 -4.3,11.41666667 -4.3,11.40833333 -4.3,11.4 -4.30833333,11.4 -4.31666667,11.4 -4.31666667,11.39166667 -4.31666667,11.38333333 -4.31666667,11.375 -4.325,11.375 -4.325,11.36666667 -4.33333333,11.36666667 -4.33333333,11.35833333 -4.34166667,11.35833333 -4.34166667,11.35 -4.35,11.35 -4.35833333,11.35 -4.35833333,11.34166667 -4.36666667,11.34166667 -4.36666667,11.33333333 -4.375,11.33333333 -4.38333333,11.33333333 -4.39166667,11.33333333 -4.4,11.33333333 -4.4,11.34166667 -4.40833333,11.34166667 -4.41666667,11.34166667 -4.425,11.34166667 -4.425,11.35 -4.425,11.35833333 -4.43333333,11.35833333 -4.44166667,11.35833333 -4.44166667,11.36666667 -4.45,11.36666667 -4.45,11.35833333 -4.45833333,11.35833333 -4.45833333,11.36666667 -4.46666667,11.36666667 -4.475,11.36666667 -4.475,11.35833333 -4.48333333,11.35833333 -4.49166667,11.35833333 -4.5,11.35833333 -4.5,11.35 -4.50833333,11.35 -4.51666667,11.35 -4.51666667,11.35833333 -4.525,11.35833333 -4.525,11.35 -4.53333333,11.35 -4.54166667,11.35 -4.54166667,11.35833333 -4.55,11.35833333 -4.55,11.35 -4.55,11.34166667 -4.55833333,11.34166667 -4.56666667,11.34166667 -4.56666667,11.33333333 -4.56666667,11.325 -4.575,11.325 -4.575,11.33333333 -4.575,11.34166667 -4.58333333,11.34166667 -4.58333333,11.33333333 -4.59166667,11.33333333 -4.59166667,11.325 -4.59166667,11.31666667 -4.6,11.31666667 -4.6,11.30833333 -4.6,11.3 -4.6,11.29166667 -4.6,11.28333333 -4.60833333,11.28333333 -4.60833333,11.275 -4.60833333,11.26666667 -4.60833333,11.25833333 -4.60833333,11.25 -4.61666667,11.25 -4.61666667,11.24166667 -4.625,11.24166667 -4.63333333,11.24166667 -4.64166667,11.24166667 -4.64166667,11.23333333 -4.64166667,11.225 -4.65,11.225 -4.65833333,11.225 -4.65833333,11.21666667 -4.66666667,11.21666667 -4.66666667,11.225 -4.675,11.225 -4.68333333,11.225 -4.69166667,11.225 -4.69166667,11.21666667 -4.7,11.21666667 -4.70833333,11.21666667 -4.70833333,11.20833333 -4.70833333,11.2 -4.7,11.2 -4.7,11.19166667 -4.70833333,11.19166667 -4.70833333,11.18333333 -4.70833333,11.175 -4.7,11.175 -4.7,11.16666667 -4.7,11.15833333 -4.7,11.15 -4.70833333,11.15 -4.70833333,11.14166667 -4.71666667,11.14166667 -4.71666667,11.13333333 -4.725,11.13333333 -4.725,11.125 -4.73333333,11.125 -4.73333333,11.11666667 -4.74166667,11.11666667 -4.74166667,11.125 -4.75,11.125 -4.75833333,11.125 -4.75833333,11.11666667 -4.76666667,11.11666667 -4.775,11.11666667 -4.78333333,11.11666667 -4.79166667,11.11666667 -4.79166667,11.125 -4.8,11.125 -4.80833333,11.125 -4.80833333,11.11666667 -4.81666667,11.11666667 -4.81666667,11.125 -4.825,11.125 -4.825,11.11666667 -4.83333333,11.11666667 -4.83333333,11.10833333 -4.84166667,11.10833333 -4.84166667,11.1 -4.84166667,11.09166667 -4.85,11.09166667 -4.85833333,11.09166667 -4.85833333,11.08333333 -4.86666667,11.08333333 -4.86666667,11.09166667 -4.875,11.09166667 -4.88333333,11.09166667 -4.88333333,11.08333333 -4.89166667,11.08333333 -4.9,11.08333333 -4.90833333,11.08333333 -4.91666667,11.08333333 -4.91666667,11.075 -4.925,11.075 -4.93333333,11.075 -4.94166667,11.075 -4.95,11.075 -4.95,11.06666667 -4.94166667,11.06666667 -4.93333333,11.06666667 -4.93333333,11.05833333 -4.925,11.05833333 -4.91666667,11.05833333 -4.90833333,11.05833333 -4.90833333,11.05 -4.9,11.05 -4.9,11.04166667 -4.89166667,11.04166667 -4.89166667,11.03333333 -4.88333333,11.03333333 -4.88333333,11.025 -4.88333333,11.01666667 -4.875,11.01666667 -4.86666667,11.01666667 -4.86666667,11.025 -4.86666667,11.03333333 -4.85833333,11.03333333 -4.85833333,11.025 -4.85,11.025 -4.85,11.03333333 -4.85,11.04166667 -4.84166667,11.04166667 -4.84166667,11.03333333 -4.83333333,11.03333333 -4.83333333,11.04166667 -4.825,11.04166667 -4.81666667,11.04166667 -4.80833333,11.04166667 -4.80833333,11.05 -4.8,11.05 -4.79166667,11.05 -4.78333333,11.05 -4.78333333,11.04166667 -4.775,11.04166667 -4.76666667,11.04166667 -4.76666667,11.05 -4.75833333,11.05 -4.75,11.05 -4.75,11.04166667 -4.74166667,11.04166667 -4.73333333,11.04166667 -4.725,11.04166667 -4.725,11.05 -4.725,11.05833333 -4.71666667,11.05833333 -4.70833333,11.05833333 -4.70833333,11.06666667 -4.7,11.06666667 -4.69166667,11.06666667 -4.69166667,11.05833333 -4.69166667,11.05 -4.68333333,11.05 -4.675,11.05 -4.675,11.04166667 -4.675,11.03333333 -4.66666667,11.03333333 -4.66666667,11.025 -4.675,11.025 -4.675,11.01666667 -4.68333333,11.01666667 -4.69166667,11.01666667 -4.69166667,11.00833333 -4.69166667,11.0 -4.7,11.0 -4.70833333,11.0 -4.70833333,10.99166667 -4.71666667,10.99166667 -4.71666667,10.98333333 -4.70833333,10.98333333 -4.70833333,10.975 -4.70833333,10.96666667 -4.70833333,10.95833333 -4.7,10.95833333 -4.7,10.95 -4.7,10.94166667 -4.69166667,10.94166667 -4.69166667,10.93333333 -4.7,10.93333333 -4.7,10.925 -4.69166667,10.925 -4.69166667,10.91666667 -4.69166667,10.90833333 -4.69166667,10.9 -4.69166667,10.89166667 -4.69166667,10.88333333 -4.7,10.88333333 -4.7,10.875 -4.70833333,10.875 -4.71666667,10.875 -4.725,10.875 -4.725,10.86666667 -4.73333333,10.86666667 -4.73333333,10.875 -4.74166667,10.875 -4.74166667,10.86666667 -4.75,10.86666667 -4.75,10.85833333 -4.75,10.85 -4.75833333,10.85 -4.75833333,10.85833333 -4.76666667,10.85833333 -4.76666667,10.85 -4.76666667,10.84166667 -4.775,10.84166667 -4.78333333,10.84166667 -4.78333333,10.83333333 -4.79166667,10.83333333 -4.79166667,10.84166667 -4.8,10.84166667 -4.80833333,10.84166667 -4.80833333,10.83333333 -4.81666667,10.83333333 -4.825,10.83333333 -4.83333333,10.83333333 -4.84166667,10.83333333 -4.85,10.83333333 -4.85833333,10.83333333 -4.85833333,10.825 -4.86666667,10.825 -4.86666667,10.81666667 -4.86666667,10.80833333 -4.875,10.80833333 -4.875,10.8 -4.88333333,10.8 -4.88333333,10.79166667 -4.875,10.79166667 -4.875,10.78333333 -4.88333333,10.78333333 -4.88333333,10.775 -4.88333333,10.76666667 -4.89166667,10.76666667 -4.89166667,10.75833333 -4.88333333,10.75833333 -4.88333333,10.75 -4.88333333,10.74166667 -4.875,10.74166667 -4.875,10.73333333 -4.875,10.725 -4.88333333,10.725 -4.89166667,10.725 -4.9,10.725 -4.9,10.71666667 -4.90833333,10.71666667 -4.90833333,10.725 -4.91666667,10.725 -4.91666667,10.71666667 -4.925,10.71666667 -4.925,10.70833333 -4.91666667,10.70833333 -4.90833333,10.70833333 -4.9,10.70833333 -4.89166667,10.70833333 -4.88333333,10.70833333 -4.875,10.70833333 -4.86666667,10.70833333 -4.85833333,10.70833333 -4.85833333,10.71666667 -4.85,10.71666667 -4.84166667,10.71666667 -4.83333333,10.71666667 -4.83333333,10.725 -4.825,10.725 -4.81666667,10.725 -4.81666667,10.73333333 -4.80833333,10.73333333 -4.8,10.73333333 -4.79166667,10.73333333 -4.78333333,10.73333333 -4.78333333,10.74166667 -4.775,10.74166667 -4.76666667,10.74166667 -4.76666667,10.75 -4.75833333,10.75 -4.75833333,10.75833333 -4.75833333,10.76666667 -4.75833333,10.775 -4.75833333,10.78333333 -4.75833333,10.79166667 -4.75,10.79166667 -4.75,10.8 -4.75,10.80833333 -4.74166667,10.80833333 -4.74166667,10.81666667 -4.73333333,10.81666667 -4.725,10.81666667 -4.725,10.825 -4.71666667,10.825 -4.70833333,10.825 -4.70833333,10.81666667 -4.7,10.81666667 -4.7,10.825 -4.69166667,10.825 -4.69166667,10.81666667 -4.69166667,10.80833333 -4.68333333,10.80833333 -4.68333333,10.8 -4.68333333,10.79166667 -4.69166667,10.79166667 -4.69166667,10.78333333 -4.68333333,10.78333333 -4.675,10.78333333 -4.675,10.775 -4.66666667,10.775 -4.65833333,10.775 -4.65833333,10.76666667 -4.66666667,10.76666667 -4.66666667,10.75833333 -4.66666667,10.75 -4.65833333,10.75 -4.65833333,10.74166667 -4.65833333,10.73333333 -4.65833333,10.725 -4.65,10.725 -4.65,10.71666667 -4.64166667,10.71666667 -4.64166667,10.70833333 -4.64166667,10.7 -4.64166667,10.69166667 -4.65,10.69166667 -4.65,10.68333333 -4.64166667,10.68333333 -4.64166667,10.675 -4.63333333,10.675 -4.625,10.675 -4.61666667,10.675 -4.61666667,10.66666667 -4.60833333,10.66666667 -4.60833333,10.65833333 -4.6,10.65833333 -4.6,10.66666667 -4.59166667,10.66666667 -4.59166667,10.65833333 -4.58333333,10.65833333 -4.58333333,10.66666667 -4.575,10.66666667 -4.575,10.65833333 -4.575,10.65 -4.56666667,10.65 -4.55833333,10.65 -4.55833333,10.65833333 -4.55833333,10.66666667 -4.55,10.66666667 -4.54166667,10.66666667 -4.53333333,10.66666667 -4.525,10.66666667 -4.525,10.675 -4.525,10.68333333 -4.51666667,10.68333333 -4.51666667,10.69166667 -4.525,10.69166667 -4.53333333,10.69166667 -4.53333333,10.7 -4.525,10.7 -4.51666667,10.7 -4.50833333,10.7 -4.50833333,10.70833333 -4.5,10.70833333 -4.5,10.7 -4.49166667,10.7 -4.49166667,10.69166667 -4.48333333,10.69166667 -4.475,10.69166667 -4.475,10.68333333 -4.475,10.675 -4.46666667,10.675 -4.46666667,10.66666667 -4.46666667,10.65833333 -4.46666667,10.65 -4.45833333,10.65 -4.45833333,10.64166667 -4.45,10.64166667 -4.44166667,10.64166667 -4.44166667,10.65 -4.43333333,10.65 -4.43333333,10.64166667 -4.43333333,10.63333333 -4.425,10.63333333 -4.425,10.625 -4.41666667,10.625 -4.40833333,10.625 -4.40833333,10.61666667 -4.41666667,10.61666667 -4.41666667,10.60833333 -4.425,10.60833333 -4.43333333,10.60833333 -4.44166667,10.60833333 -4.44166667,10.6 -4.44166667,10.59166667 -4.44166667,10.58333333 -4.45,10.58333333 -4.45,10.575 -4.44166667,10.575 -4.44166667,10.56666667 -4.45,10.56666667 -4.45,10.55833333 -4.44166667,10.55833333 -4.43333333,10.55833333 -4.425,10.55833333 -4.425,10.55 -4.43333333,10.55 -4.43333333,10.54166667 -4.425,10.54166667 -4.41666667,10.54166667 -4.41666667,10.53333333 -4.425,10.53333333 -4.425,10.525 -4.43333333,10.525 -4.43333333,10.51666667 -4.44166667,10.51666667 -4.44166667,10.50833333 -4.45,10.50833333 -4.45,10.5 -4.45833333,10.5 -4.45833333,10.49166667 -4.46666667,10.49166667 -4.475,10.49166667 -4.475,10.48333333 -4.48333333,10.48333333 -4.48333333,10.475 -4.48333333,10.46666667 -4.48333333,10.45833333 -4.49166667,10.45833333 -4.49166667,10.45 -4.49166667,10.44166667 -4.48333333,10.44166667 -4.48333333,10.43333333 -4.48333333,10.425 -4.48333333,10.41666667 -4.48333333,10.40833333 -4.49166667,10.40833333 -4.49166667,10.4 -4.49166667,10.39166667 -4.48333333,10.39166667 -4.48333333,10.38333333 -4.49166667,10.38333333 -4.49166667,10.375 -4.5,10.375 -4.5,10.36666667 -4.50833333,10.36666667 -4.50833333,10.35833333 -4.50833333,10.35 -4.51666667,10.35 -4.51666667,10.34166667 -4.525,10.34166667 -4.53333333,10.34166667 -4.53333333,10.33333333 -4.54166667,10.33333333 -4.54166667,10.325 -4.55,10.325 -4.55833333,10.325 -4.55833333,10.31666667 -4.55833333,10.30833333 -4.56666667,10.30833333 -4.56666667,10.3 -4.55833333,10.3 -4.55,10.3 -4.55,10.29166667 -4.54166667,10.29166667 -4.54166667,10.28333333 -4.54166667,10.275 -4.53333333,10.275 -4.525,10.275 -4.525,10.26666667 -4.51666667,10.26666667 -4.50833333,10.26666667 -4.50833333,10.275 -4.5,10.275 -4.5,10.26666667 -4.49166667,10.26666667 -4.48333333,10.26666667 -4.48333333,10.275 -4.475,10.275 -4.46666667,10.275 -4.45833333,10.275 -4.45833333,10.28333333 -4.45,10.28333333 -4.45,10.29166667 -4.44166667,10.29166667 -4.43333333,10.29166667 -4.425,10.29166667 -4.425,10.28333333 -4.41666667,10.28333333 -4.40833333,10.28333333 -4.4,10.28333333 -4.4,10.275 -4.39166667,10.275 -4.39166667,10.28333333 -4.38333333,10.28333333 -4.375,10.28333333 -4.375,10.275 -4.38333333,10.275 -4.38333333,10.26666667 -4.375,10.26666667 -4.36666667,10.26666667 -4.35833333,10.26666667 -4.35,10.26666667 -4.34166667,10.26666667 -4.34166667,10.25833333 -4.35,10.25833333 -4.35,10.25 -4.35833333,10.25 -4.35833333,10.25833333 -4.36666667,10.25833333 -4.36666667,10.25 -4.375,10.25 -4.375,10.24166667 -4.38333333,10.24166667 -4.38333333,10.25 -4.39166667,10.25 -4.39166667,10.24166667 -4.4,10.24166667 -4.40833333,10.24166667 -4.41666667,10.24166667 -4.425,10.24166667 -4.43333333,10.24166667 -4.43333333,10.25 -4.43333333,10.25833333 -4.44166667,10.25833333 -4.44166667,10.25 -4.45,10.25 -4.45,10.25833333 -4.45833333,10.25833333 -4.46666667,10.25833333 -4.475,10.25833333 -4.48333333,10.25833333 -4.48333333,10.25 -4.49166667,10.25 -4.49166667,10.25833333 -4.5,10.25833333 -4.5,10.25 -4.50833333,10.25 -4.51666667,10.25 -4.525,10.25 -4.53333333,10.25 -4.53333333,10.24166667 -4.525,10.24166667 -4.51666667,10.24166667 -4.51666667,10.23333333 -4.525,10.23333333 -4.525,10.225 -4.525,10.21666667 -4.53333333,10.21666667 -4.54166667,10.21666667 -4.54166667,10.20833333 -4.54166667,10.2 -4.55,10.2 -4.55,10.20833333 -4.55833333,10.20833333 -4.55833333,10.2 -4.56666667,10.2 -4.56666667,10.19166667 -4.575,10.19166667 -4.575,10.18333333 -4.575,10.175 -4.575,10.16666667 -4.56666667,10.16666667 -4.56666667,10.15833333 -4.56666667,10.15 -4.575,10.15 -4.575,10.14166667 -4.58333333,10.14166667 -4.58333333,10.13333333 -4.59166667,10.13333333 -4.59166667,10.125 -4.6,10.125 -4.60833333,10.125 -4.60833333,10.13333333 -4.61666667,10.13333333 -4.625,10.13333333 -4.63333333,10.13333333 -4.63333333,10.14166667 -4.64166667,10.14166667 -4.65,10.14166667 -4.65,10.15 -4.65833333,10.15 -4.66666667,10.15 -4.675,10.15 -4.675,10.14166667 -4.68333333,10.14166667 -4.69166667,10.14166667 -4.7,10.14166667 -4.7,10.13333333 -4.70833333,10.13333333 -4.70833333,10.14166667 -4.71666667,10.14166667 -4.71666667,10.15 -4.725,10.15 -4.725,10.14166667 -4.73333333,10.14166667 -4.74166667,10.14166667 -4.75,10.14166667 -4.75,10.15 -4.75833333,10.15 -4.76666667,10.15 -4.775,10.15 -4.78333333,10.15 -4.79166667,10.15 -4.8,10.15 -4.8,10.14166667 -4.80833333,10.14166667 -4.80833333,10.15 -4.80833333,10.15833333 -4.81666667,10.15833333 -4.825,10.15833333 -4.83333333,10.15833333 -4.84166667,10.15833333 -4.85,10.15833333 -4.85,10.16666667 -4.85,10.175 -4.84166667,10.175 -4.84166667,10.18333333 -4.85,10.18333333 -4.85,10.19166667 -4.85,10.2 -4.85833333,10.2 -4.85833333,10.20833333 -4.86666667,10.20833333 -4.86666667,10.21666667 -4.85833333,10.21666667 -4.85,10.21666667 -4.84166667,10.21666667 -4.84166667,10.225 -4.84166667,10.23333333 -4.83333333,10.23333333 -4.83333333,10.24166667 -4.84166667,10.24166667 -4.85,10.24166667 -4.85833333,10.24166667 -4.85833333,10.23333333 -4.86666667,10.23333333 -4.875,10.23333333 -4.875,10.225 -4.88333333,10.225 -4.88333333,10.21666667 -4.88333333,10.20833333 -4.89166667,10.20833333 -4.89166667,10.2 -4.89166667,10.19166667 -4.89166667,10.18333333 -4.89166667,10.175 -4.89166667,10.16666667 -4.89166667,10.15833333 -4.9,10.15833333 -4.9,10.15 -4.89166667,10.15 -4.89166667,10.14166667 -4.9,10.14166667 -4.9,10.13333333 -4.9,10.125 -4.90833333,10.125 -4.90833333,10.13333333 -4.91666667,10.13333333 -4.91666667,10.125 -4.91666667,10.11666667 -4.925,10.11666667 -4.925,10.10833333 -4.93333333,10.10833333 -4.94166667,10.10833333 -4.94166667,10.1 -4.94166667,10.09166667 -4.94166667,10.08333333 -4.95,10.08333333 -4.95,10.075 -4.95,10.06666667 -4.95833333,10.06666667 -4.95833333,10.05833333 -4.95,10.05833333 -4.95,10.05 -4.95833333,10.05 -4.96666667,10.05 -4.975,10.05 -4.975,10.05833333 -4.98333333,10.05833333 -4.98333333,10.05 -4.99166667,10.05 -5.0,10.05 -5.0,10.05833333 -5.00833333,10.05833333 -5.01666667,10.05833333 -5.025,10.05833333 -5.025,10.05 -5.01666667,10.05 -5.01666667,10.04166667 -5.025,10.04166667 -5.03333333,10.04166667 -5.03333333,10.03333333 -5.04166667,10.03333333 -5.05,10.03333333 -5.05833333,10.03333333 -5.05833333,10.04166667 -5.06666667,10.04166667 -5.06666667,10.03333333 -5.075,10.03333333 -5.08333333,10.03333333 -5.09166667,10.03333333 -5.1,10.03333333 -5.10833333,10.03333333 -5.10833333,10.04166667 -5.11666667,10.04166667 -5.11666667,10.03333333 -5.125,10.03333333 -5.125,10.04166667 -5.125,10.05 -5.11666667,10.05 -5.10833333,10.05 -5.1,10.05 -5.1,10.05833333 -5.1,10.06666667 -5.1,10.075 -5.10833333,10.075 -5.10833333,10.08333333 -5.1,10.08333333 -5.1,10.09166667 -5.10833333,10.09166667 -5.10833333,10.1 -5.10833333,10.10833333 -5.11666667,10.10833333 -5.11666667,10.1 -5.125,10.1 -5.125,10.10833333 -5.13333333,10.10833333 -5.13333333,10.11666667 -5.13333333,10.125 -5.14166667,10.125 -5.14166667,10.11666667 -5.15,10.11666667 -5.15833333,10.11666667 -5.15833333,10.125 -5.16666667,10.125 -5.16666667,10.11666667 -5.16666667,10.10833333 -5.175,10.10833333 -5.175,10.11666667 -5.175,10.125 -5.18333333,10.125 -5.19166667,10.125 -5.2,10.125 -5.2,10.13333333 -5.19166667,10.13333333 -5.19166667,10.14166667 -5.2,10.14166667 -5.20833333,10.14166667 -5.20833333,10.15 -5.21666667,10.15 -5.21666667,10.14166667 -5.21666667,10.13333333 -5.20833333,10.13333333 -5.20833333,10.125 -5.21666667,10.125 -5.225,10.125 -5.225,10.13333333 -5.225,10.14166667 -5.23333333,10.14166667 -5.24166667,10.14166667 -5.24166667,10.13333333 -5.25,10.13333333 -5.25,10.14166667 -5.25833333,10.14166667 -5.25833333,10.15 -5.25,10.15 -5.24166667,10.15 -5.24166667,10.15833333 -5.23333333,10.15833333 -5.23333333,10.16666667 -5.225,10.16666667 -5.21666667,10.16666667 -5.21666667,10.175 -5.225,10.175 -5.23333333,10.175 -5.23333333,10.18333333 -5.225,10.18333333 -5.21666667,10.18333333 -5.21666667,10.19166667 -5.225,10.19166667 -5.225,10.2 -5.23333333,10.2 -5.23333333,10.20833333 -5.23333333,10.21666667 -5.24166667,10.21666667 -5.24166667,10.225 -5.24166667,10.23333333 -5.24166667,10.24166667 -5.25,10.24166667 -5.25,10.25 -5.25,10.25833333 -5.25833333,10.25833333 -5.25833333,10.26666667 -5.26666667,10.26666667 -5.26666667,10.275 -5.275,10.275 -5.275,10.26666667 -5.28333333,10.26666667 -5.28333333,10.275 -5.29166667,10.275 -5.29166667,10.26666667 -5.29166667,10.25833333 -5.3,10.25833333 -5.30833333,10.25833333 -5.30833333,10.26666667 -5.31666667,10.26666667 -5.31666667,10.25833333 -5.325,10.25833333 -5.325,10.25 -5.325,10.24166667 -5.33333333,10.24166667 -5.33333333,10.25 -5.34166667,10.25 -5.34166667,10.24166667 -5.35,10.24166667 -5.35,10.25 -5.35833333,10.25 -5.35833333,10.24166667 -5.36666667,10.24166667 -5.36666667,10.25 -5.36666667,10.25833333 -5.375,10.25833333 -5.375,10.25 -5.38333333,10.25 -5.38333333,10.25833333 -5.39166667,10.25833333 -5.4,10.25833333 -5.4,10.25 -5.39166667,10.25 -5.39166667,10.24166667 -5.4,10.24166667 -5.4,10.23333333 -5.40833333,10.23333333 -5.40833333,10.225 -5.41666667,10.225 -5.41666667,10.23333333 -5.425,10.23333333 -5.425,10.24166667 -5.41666667,10.24166667 -5.40833333,10.24166667 -5.40833333,10.25 -5.41666667,10.25 -5.41666667,10.25833333 -5.425,10.25833333 -5.425,10.25 -5.43333333,10.25 -5.43333333,10.24166667 -5.44166667,10.24166667 -5.45,10.24166667 -5.45,10.25 -5.45833333,10.25 -5.45833333,10.25833333 -5.46666667,10.25833333 -5.46666667,10.26666667 -5.46666667,10.275 -5.45833333,10.275 -5.45833333,10.28333333 -5.45833333,10.29166667 -5.46666667,10.29166667 -5.46666667,10.3 -5.475,10.3 -5.48333333,10.3 -5.48333333,10.30833333 -5.475,10.30833333 -5.475,10.31666667 -5.48333333,10.31666667 -5.49166667,10.31666667 -5.49166667,10.325 -5.48333333,10.325 -5.48333333,10.33333333 -5.49166667,10.33333333 -5.49166667,10.34166667 -5.5,10.34166667 -5.5,10.33333333 -5.50833333,10.33333333 -5.50833333,10.34166667 -5.51666667,10.34166667 -5.51666667,10.35 -5.525,10.35 -5.525,10.34166667 -5.53333333,10.34166667 -5.54166667,10.34166667 -5.54166667,10.33333333 -5.55,10.33333333 -5.55833333,10.33333333 -5.55833333,10.34166667 -5.55833333,10.35 -5.55,10.35 -5.55,10.35833333 -5.55833333,10.35833333 -5.55833333,10.36666667 -5.55833333,10.375 -5.55833333,10.38333333 -5.56666667,10.38333333 -5.575,10.38333333 -5.58333333,10.38333333 -5.59166667,10.38333333 -5.59166667,10.39166667 -5.6,10.39166667 -5.60833333,10.39166667 -5.61666667,10.39166667 -5.61666667,10.4 -5.60833333,10.4 -5.60833333,10.40833333 -5.60833333,10.41666667 -5.61666667,10.41666667 -5.61666667,10.425 -5.625,10.425 -5.625,10.43333333 -5.625,10.44166667 -5.61666667,10.44166667 -5.61666667,10.45 -5.625,10.45 -5.63333333,10.45 -5.63333333,10.45833333 -5.625,10.45833333 -5.625,10.46666667 -5.63333333,10.46666667 -5.63333333,10.475 -5.64166667,10.475 -5.65,10.475 -5.65,10.48333333 -5.65,10.49166667 -5.65833333,10.49166667 -5.65833333,10.5 -5.65833333,10.50833333 -5.66666667,10.50833333 -5.66666667,10.51666667 -5.675,10.51666667 -5.68333333,10.51666667 -5.69166667,10.51666667 -5.7,10.51666667 -5.70833333,10.51666667 -5.70833333,10.50833333 -5.71666667,10.50833333 -5.725,10.50833333 -5.73333333,10.50833333 -5.74166667,10.50833333 -5.74166667,10.5 -5.75,10.5 -5.75833333,10.5 -5.76666667,10.5 -5.76666667,10.49166667 -5.775,10.49166667 -5.775,10.5 -5.775,10.50833333 -5.78333333,10.50833333 -5.79166667,10.50833333 -5.79166667,10.5 -5.8,10.5 -5.8,10.50833333 -5.80833333,10.50833333 -5.81666667,10.50833333 -5.825,10.50833333 -5.83333333,10.50833333 -5.83333333,10.51666667 -5.83333333,10.525 -5.84166667,10.525 -5.85,10.525 -5.85833333,10.525 -5.85833333,10.53333333 -5.86666667,10.53333333 -5.86666667,10.54166667 -5.875,10.54166667 -5.875,10.53333333 -5.88333333,10.53333333 -5.89166667,10.53333333 -5.89166667,10.54166667 -5.9,10.54166667 -5.9,10.53333333 -5.9,10.525 -5.9,10.51666667 -5.9,10.50833333 -5.89166667,10.50833333 -5.88333333,10.50833333 -5.88333333,10.5 -5.89166667,10.5 -5.9,10.5 -5.9,10.49166667 -5.9,10.48333333 -5.90833333,10.48333333 -5.91666667,10.48333333 -5.91666667,10.475 -5.90833333,10.475 -5.9,10.475 -5.9,10.46666667 -5.90833333,10.46666667 -5.91666667,10.46666667 -5.91666667,10.45833333 -5.90833333,10.45833333 -5.9,10.45833333 -5.89166667,10.45833333 -5.89166667,10.45 -5.9,10.45 -5.90833333,10.45 -5.91666667,10.45 -5.91666667,10.44166667 -5.91666667,10.43333333 -5.90833333,10.43333333 -5.9,10.43333333 -5.9,10.425 -5.90833333,10.425 -5.90833333,10.41666667 -5.90833333,10.40833333 -5.91666667,10.40833333 -5.91666667,10.4 -5.925,10.4 -5.925,10.39166667 -5.93333333,10.39166667 -5.93333333,10.4 -5.94166667,10.4 -5.94166667,10.40833333 -5.95,10.40833333 -5.95,10.41666667 -5.95833333,10.41666667 -5.96666667,10.41666667 -5.96666667,10.40833333 -5.96666667,10.4 -5.975,10.4 -5.975,10.40833333 -5.98333333,10.40833333 -5.99166667,10.40833333 -5.99166667,10.41666667 -6.0,10.41666667 -6.0,10.40833333 -6.00833333,10.40833333 -6.00833333,10.41666667 -6.00833333,10.425 -6.01666667,10.425 -6.01666667,10.41666667 -6.01666667,10.40833333 -6.01666667,10.4 -6.025,10.4 -6.025,10.40833333 -6.03333333,10.40833333 -6.03333333,10.4 -6.04166667,10.4 -6.04166667,10.39166667 -6.05,10.39166667 -6.05,10.38333333 -6.05833333,10.38333333 -6.05833333,10.375 -6.05833333,10.36666667 -6.05,10.36666667 -6.05,10.35833333 -6.05,10.35 -6.05833333,10.35 -6.05833333,10.35833333 -6.06666667,10.35833333 -6.06666667,10.36666667 -6.075,10.36666667 -6.075,10.35833333 -6.075,10.35 -6.06666667,10.35 -6.06666667,10.34166667 -6.075,10.34166667 -6.075,10.33333333 -6.075,10.325 -6.08333333,10.325 -6.09166667,10.325 -6.1,10.325 -6.1,10.31666667 -6.1,10.30833333 -6.10833333,10.30833333 -6.10833333,10.3 -6.11666667,10.3 -6.11666667,10.29166667 -6.11666667,10.28333333 -6.125,10.28333333 -6.125,10.29166667 -6.125,10.3 -6.13333333,10.3 -6.13333333,10.29166667 -6.13333333,10.28333333 -6.13333333,10.275 -6.125,10.275 -6.11666667,10.275 -6.11666667,10.26666667 -6.125,10.26666667 -6.125,10.25833333 -6.13333333,10.25833333 -6.13333333,10.25 -6.13333333,10.24166667 -6.14166667,10.24166667 -6.14166667,10.23333333 -6.13333333,10.23333333 -6.125,10.23333333 -6.125,10.225 -6.13333333,10.225 -6.13333333,10.21666667 -6.14166667,10.21666667 -6.14166667,10.225 -6.15,10.225 -6.15833333,10.225 -6.15833333,10.23333333 -6.15833333,10.24166667 -6.16666667,10.24166667 -6.16666667,10.23333333 -6.16666667,10.225 -6.175,10.225 -6.175,10.23333333 -6.18333333,10.23333333 -6.18333333,10.225 -6.19166667,10.225 -6.19166667,10.21666667 -6.2,10.21666667 -6.20833333,10.21666667 -6.20833333,10.20833333 -6.21666667,10.20833333 -6.21666667,10.2 -6.225,10.2 -6.23333333,10.2 -6.23333333,10.20833333 -6.23333333,10.21666667 -6.24166667,10.21666667 -6.24166667,10.20833333 -6.25,10.20833333 -6.25,10.21666667 -6.25833333,10.21666667 -6.26666667,10.21666667 -6.26666667,10.20833333 -6.275,10.20833333 -6.28333333,10.20833333 -6.28333333,10.21666667 -6.29166667,10.21666667 -6.3,10.21666667 -6.3,10.20833333 -6.30833333,10.20833333 -6.31666667,10.20833333 -6.325,10.20833333 -6.325,10.21666667 -6.31666667,10.21666667 -6.30833333,10.21666667 -6.30833333,10.225 -6.31666667,10.225 -6.325,10.225 -6.33333333,10.225 -6.34166667,10.225 -6.34166667,10.23333333 -6.35,10.23333333 -6.35833333,10.23333333 -6.35833333,10.24166667 -6.35833333,10.25 -6.35833333,10.25833333 -6.35833333,10.26666667 -6.36666667,10.26666667 -6.36666667,10.275 -6.375,10.275 -6.375,10.28333333 -6.36666667,10.28333333 -6.36666667,10.29166667 -6.35833333,10.29166667 -6.35833333,10.28333333 -6.35,10.28333333 -6.35,10.29166667 -6.35,10.3 -6.35833333,10.3 -6.35833333,10.30833333 -6.35833333,10.31666667 -6.36666667,10.31666667 -6.375,10.31666667 -6.38333333,10.31666667 -6.39166667,10.31666667 -6.4,10.31666667 -6.4,10.325 -6.40833333,10.325 -6.40833333,10.33333333 -6.41666667,10.33333333 -6.41666667,10.34166667 -6.425,10.34166667 -6.425,10.33333333 -6.425,10.325 -6.43333333,10.325 -6.43333333,10.33333333 -6.44166667,10.33333333 -6.44166667,10.34166667 -6.44166667,10.35 -6.43333333,10.35 -6.43333333,10.35833333 -6.44166667,10.35833333 -6.45,10.35833333 -6.45833333,10.35833333 -6.46666667,10.35833333 -6.46666667,10.36666667 -6.475,10.36666667 -6.48333333,10.36666667 -6.49166667,10.36666667 -6.49166667,10.375 -6.5,10.375 -6.5,10.36666667 -6.50833333,10.36666667 -6.50833333,10.35833333 -6.51666667,10.35833333 -6.51666667,10.35 -6.50833333,10.35 -6.50833333,10.34166667 -6.5,10.34166667 -6.49166667,10.34166667 -6.49166667,10.33333333 -6.5,10.33333333 -6.5,10.325 -6.5,10.31666667 -6.50833333,10.31666667 -6.50833333,10.30833333 -6.51666667,10.30833333 -6.525,10.30833333 -6.525,10.3 -6.525,10.29166667 -6.525,10.28333333 -6.53333333,10.28333333 -6.54166667,10.28333333 -6.54166667,10.29166667 -6.55,10.29166667 -6.55,10.3 -6.54166667,10.3 -6.54166667,10.30833333 -6.55,10.30833333 -6.55833333,10.30833333 -6.55833333,10.3 -6.55833333,10.29166667 -6.55833333,10.28333333 -6.56666667,10.28333333 -6.56666667,10.275 -6.575,10.275 -6.575,10.26666667 -6.58333333,10.26666667 -6.58333333,10.25833333 -6.575,10.25833333 -6.575,10.25 -6.575,10.24166667 -6.56666667,10.24166667 -6.55833333,10.24166667 -6.55833333,10.25 -6.55,10.25 -6.54166667,10.25 -6.54166667,10.24166667 -6.54166667,10.23333333 -6.54166667,10.225 -6.54166667,10.21666667 -6.54166667,10.20833333 -6.54166667,10.2 -6.55,10.2 -6.55,10.20833333 -6.55833333,10.20833333 -6.56666667,10.20833333 -6.575,10.20833333 -6.58333333,10.20833333 -6.58333333,10.2 -6.58333333,10.19166667 -6.59166667,10.19166667 -6.6,10.19166667 -6.6,10.18333333 -6.60833333,10.18333333 -6.61666667,10.18333333 -6.625,10.18333333 -6.625,10.175 -6.625,10.16666667 -6.625,10.15833333 -6.63333333,10.15833333 -6.63333333,10.16666667 -6.63333333,10.175 -6.64166667,10.175 -6.64166667,10.16666667 -6.64166667,10.15833333 -6.65,10.15833333 -6.65,10.15 -6.65,10.14166667 -6.64166667,10.14166667 -6.64166667,10.13333333 -6.64166667,10.125 -6.64166667,10.11666667 -6.65,10.11666667 -6.65,10.10833333 -6.65833333,10.10833333 -6.65833333,10.1 -6.66666667,10.1 -6.675,10.1 -6.68333333,10.1 -6.68333333,10.09166667 -6.69166667,10.09166667 -6.69166667,10.08333333 -6.7,10.08333333 -6.7,10.075 -6.70833333,10.075 -6.71666667,10.075 -6.725,10.075 -6.73333333,10.075 -6.74166667,10.075 -6.74166667,10.08333333 -6.75,10.08333333 -6.75833333,10.08333333 -6.75833333,10.09166667 -6.76666667,10.09166667 -6.76666667,10.08333333 -6.775,10.08333333 -6.78333333,10.08333333 -6.79166667,10.08333333 -6.79166667,10.075 -6.8,10.075 -6.80833333,10.075 -6.81666667,10.075 -6.81666667,10.06666667 -6.825,10.06666667 -6.83333333,10.06666667 -6.84166667,10.06666667 -6.85,10.06666667 -6.85833333,10.06666667 -6.85833333,10.05833333 -6.85833333,10.05 -6.86666667,10.05 -6.875,10.05 -6.875,10.04166667 -6.88333333,10.04166667 -6.88333333,10.03333333 -6.875,10.03333333 -6.875,10.025 -6.88333333,10.025 -6.88333333,10.01666667 -6.875,10.01666667 -6.875,10.00833333 -6.875,10.0 -6.86666667,10.0 -6.85833333,10.0 -6.85,10.0 -6.85,9.99166667 -6.85833333,9.99166667 -6.85833333,9.98333333 -6.86666667,9.98333333 -6.86666667,9.975 -6.875,9.975 -6.875,9.96666667 -6.875,9.95833333 -6.875,9.95 -6.875,9.94166667 -6.88333333,9.94166667 -6.88333333,9.93333333 -6.89166667,9.93333333 -6.89166667,9.925 -6.89166667,9.91666667 -6.89166667,9.90833333 -6.9,9.90833333 -6.9,9.91666667 -6.9,9.925 -6.90833333,9.925 -6.91666667,9.925 -6.91666667,9.91666667 -6.925,9.91666667 -6.925,9.925 -6.93333333,9.925 -6.94166667,9.925 -6.94166667,9.91666667 -6.95,9.91666667 -6.95,9.925 -6.95833333,9.925 -6.96666667,9.925 -6.96666667,9.91666667 -6.975,9.91666667 -6.975,9.90833333 -6.975,9.9 -6.98333333,9.9 -6.99166667,9.9 -6.99166667,9.90833333 -6.99166667,9.91666667 -7.0,9.91666667 -7.0,9.925 -7.0,9.93333333 -7.0,9.94166667 -7.0,9.95 -7.00833333,9.95 -7.00833333,9.95833333 -7.00833333,9.96666667 -7.01666667,9.96666667 -7.01666667,9.975 -7.01666667,9.98333333 -7.01666667,9.99166667 -7.025,9.99166667 -7.025,10.0 -7.01666667,10.0 -7.01666667,10.00833333 -7.00833333,10.00833333 -7.00833333,10.01666667 -7.01666667,10.01666667 -7.01666667,10.025 -7.00833333,10.025 -7.00833333,10.03333333 -7.00833333,10.04166667 -7.00833333,10.05 -7.01666667,10.05 -7.025,10.05 -7.03333333,10.05 -7.03333333,10.04166667 -7.04166667,10.04166667 -7.04166667,10.03333333 -7.04166667,10.025 -7.04166667,10.01666667 -7.04166667,10.00833333 -7.04166667,10.0 -7.03333333,10.0 -7.03333333,9.99166667 -7.03333333,9.98333333 -7.04166667,9.98333333 -7.04166667,9.975 -7.05,9.975 -7.05,9.96666667 -7.05833333,9.96666667 -7.05833333,9.95833333 -7.06666667,9.95833333 -7.075,9.95833333 -7.075,9.95 -7.08333333,9.95 -7.08333333,9.94166667 -7.08333333,9.93333333 -7.09166667,9.93333333 -7.09166667,9.925 -7.09166667,9.91666667 -7.1,9.91666667 -7.1,9.90833333 -7.1,9.9 -7.1,9.89166667 -7.10833333,9.89166667 -7.10833333,9.88333333 -7.10833333,9.875 -7.10833333,9.86666667 -7.11666667,9.86666667 -7.11666667,9.85833333 -7.11666667,9.85 -7.125,9.85 -7.13333333,9.85 -7.13333333,9.84166667 -7.125,9.84166667 -7.125,9.83333333 -7.13333333,9.83333333 -7.13333333,9.825 -7.14166667,9.825 -7.14166667,9.81666667 -7.14166667,9.80833333 -7.15,9.80833333 -7.15,9.8 -7.15833333,9.8 -7.15833333,9.79166667 -7.15833333,9.78333333 -7.15,9.78333333 -7.15,9.775 -7.14166667,9.775 -7.14166667,9.78333333 -7.13333333,9.78333333 -7.13333333,9.775 -7.13333333,9.76666667 -7.14166667,9.76666667 -7.15,9.76666667 -7.15,9.75833333 -7.15,9.75 -7.15833333,9.75 -7.15833333,9.74166667 -7.16666667,9.74166667 -7.16666667,9.75 -7.175,9.75 -7.175,9.75833333 -7.16666667,9.75833333 -7.16666667,9.76666667 -7.16666667,9.775 -7.16666667,9.78333333 -7.16666667,9.79166667 -7.16666667,9.8 -7.16666667,9.80833333 -7.16666667,9.81666667 -7.16666667,9.825 -7.16666667,9.83333333 -7.16666667,9.84166667 -7.175,9.84166667 -7.175,9.85 -7.175,9.85833333 -7.16666667,9.85833333 -7.16666667,9.86666667 -7.16666667,9.875 -7.15833333,9.875 -7.15833333,9.88333333 -7.16666667,9.88333333 -7.175,9.88333333 -7.18333333,9.88333333 -7.18333333,9.89166667 -7.19166667,9.89166667 -7.2,9.89166667 -7.2,9.9 -7.20833333,9.9 -7.20833333,9.89166667 -7.21666667,9.89166667 -7.21666667,9.88333333 -7.225,9.88333333 -7.225,9.875 -7.225,9.86666667 -7.225,9.85833333 -7.23333333,9.85833333 -7.23333333,9.85 -7.23333333,9.84166667 -7.23333333,9.83333333 -7.23333333,9.825 -7.24166667,9.825 -7.24166667,9.81666667 -7.24166667,9.80833333 -7.24166667,9.8 -7.24166667,9.79166667 -7.25,9.79166667 -7.25,9.78333333 -7.25,9.775 -7.25,9.76666667 -7.25,9.75833333 -7.25833333,9.75833333 -7.25833333,9.75 -7.25833333,9.74166667 -7.26666667,9.74166667 -7.26666667,9.73333333 -7.26666667,9.725 -7.275,9.725 -7.275,9.71666667 -7.275,9.70833333 -7.275,9.7 -7.275,9.69166667 -7.275,9.68333333 -7.26666667,9.68333333 -7.26666667,9.675 -7.275,9.675 -7.275,9.66666667 -7.275,9.65833333 -7.28333333,9.65833333 -7.28333333,9.65 -7.28333333,9.64166667 -7.29166667,9.64166667 -7.29166667,9.63333333 -7.29166667,9.625 -7.29166667,9.61666667 -7.29166667,9.60833333 -7.28333333,9.60833333 -7.28333333,9.6 -7.29166667,9.6 -7.29166667,9.59166667 -7.29166667,9.58333333 -7.29166667,9.575 -7.3,9.575 -7.3,9.56666667 -7.3,9.55833333 -7.30833333,9.55833333 -7.31666667,9.55833333 -7.325,9.55833333 -7.325,9.55 -7.33333333,9.55 -7.33333333,9.54166667 -7.325,9.54166667 -7.325,9.53333333 -7.31666667,9.53333333 -7.31666667,9.525 -7.31666667,9.51666667 -7.325,9.51666667 -7.325,9.50833333 -7.325,9.5 -7.33333333,9.5 -7.33333333,9.49166667 -7.325,9.49166667 -7.31666667,9.49166667 -7.31666667,9.48333333 -7.325,9.48333333 -7.325,9.475 -7.33333333,9.475 -7.34166667,9.475 -7.35,9.475 -7.35,9.46666667 -7.35,9.45833333 -7.34166667,9.45833333 -7.34166667,9.45 -7.35,9.45 -7.35,9.44166667 -7.35833333,9.44166667 -7.36666667,9.44166667 -7.36666667,9.43333333 -7.36666667,9.425 -7.35833333,9.425 -7.35833333,9.41666667 -7.36666667,9.41666667 -7.36666667,9.40833333 -7.375,9.40833333 -7.375,9.4 -7.38333333,9.4 -7.39166667,9.4 -7.39166667,9.39166667 -7.4,9.39166667 -7.40833333,9.39166667 -7.41666667,9.39166667 -7.41666667,9.4 -7.425,9.4 -7.425,9.39166667 -7.425,9.38333333 -7.425,9.375 -7.425,9.36666667 -7.425,9.35833333 -7.425,9.35 -7.43333333,9.35 -7.43333333,9.35833333 -7.44166667,9.35833333 -7.44166667,9.35 -7.44166667,9.34166667 -7.43333333,9.34166667 -7.425,9.34166667 -7.425,9.33333333 -7.425,9.325 -7.425,9.31666667 -7.425,9.30833333 -7.41666667,9.30833333 -7.41666667,9.3 -7.41666667,9.29166667 -7.41666667,9.28333333 -7.41666667,9.275 -7.41666667,9.26666667 -7.41666667,9.25833333 -7.41666667,9.25 -7.41666667,9.24166667 -7.41666667,9.23333333 -7.41666667,9.225 -7.41666667,9.21666667 -7.41666667,9.20833333 -7.41666667,9.2 -7.425,9.2 -7.425,9.20833333 -7.43333333,9.20833333 -7.43333333,9.2 -7.43333333,9.19166667 -7.44166667,9.19166667 -7.44166667,9.2 -7.45,9.2 -7.45833333,9.2 -7.45833333,9.20833333 -7.45,9.20833333 -7.45,9.21666667 -7.45833333,9.21666667 -7.45833333,9.225 -7.45833333,9.23333333 -7.46666667,9.23333333 -7.475,9.23333333 -7.475,9.225 -7.48333333,9.225 -7.48333333,9.23333333 -7.49166667,9.23333333 -7.49166667,9.225 -7.5,9.225 -7.5,9.21666667 -7.5,9.20833333 -7.49166667,9.20833333 -7.49166667,9.2 -7.49166667,9.19166667 -7.5,9.19166667 -7.5,9.2 -7.50833333,9.2 -7.50833333,9.19166667 -7.50833333,9.18333333 -7.50833333,9.175 -7.51666667,9.175 -7.51666667,9.18333333 -7.51666667,9.19166667 -7.51666667,9.2 -7.525,9.2 -7.53333333,9.2 -7.53333333,9.19166667 -7.54166667,9.19166667 -7.54166667,9.2 -7.55,9.2 -7.55,9.20833333 -7.55833333,9.20833333 -7.55833333,9.21666667 -7.56666667,9.21666667 -7.56666667,9.225 -7.56666667,9.23333333 -7.56666667,9.24166667 -7.575,9.24166667 -7.58333333,9.24166667 -7.58333333,9.23333333 -7.59166667,9.23333333 -7.59166667,9.24166667 -7.59166667,9.25 -7.6,9.25 -7.60833333,9.25 -7.60833333,9.24166667 -7.61666667,9.24166667 -7.625,9.24166667 -7.63333333,9.24166667 -7.63333333,9.23333333 -7.64166667,9.23333333 -7.64166667,9.24166667 -7.65,9.24166667 -7.65833333,9.24166667 -7.65833333,9.23333333 -7.66666667,9.23333333 -7.675,9.23333333 -7.675,9.225 -7.66666667,9.225 -7.66666667,9.21666667 -7.66666667,9.20833333 -7.66666667,9.2 -7.65833333,9.2 -7.65833333,9.19166667 -7.66666667,9.19166667 -7.66666667,9.18333333 -7.65833333,9.18333333 -7.65,9.18333333 -7.65,9.19166667 -7.65,9.2 -7.64166667,9.2 -7.63333333,9.2 -7.63333333,9.19166667 -7.625,9.19166667 -7.61666667,9.19166667 -7.60833333,9.19166667 -7.6,9.19166667 -7.6,9.18333333 -7.59166667,9.18333333 -7.59166667,9.175 -7.58333333,9.175 -7.58333333,9.16666667 -7.58333333,9.15833333 -7.575,9.15833333 -7.56666667,9.15833333 -7.56666667,9.15 -7.575,9.15 -7.575,9.14166667 -7.56666667,9.14166667 -7.56666667,9.13333333 -7.56666667,9.125 -7.55833333,9.125 -7.55,9.125 -7.55,9.11666667 -7.54166667,9.11666667 -7.54166667,9.10833333 -7.55,9.10833333 -7.55,9.1 -7.55,9.09166667 -7.54166667,9.09166667 -7.54166667,9.08333333 -7.55,9.08333333 -7.55833333,9.08333333 -7.56666667,9.08333333 -7.56666667,9.075 -7.56666667,9.06666667 -7.575,9.06666667 -7.575,9.075 -7.58333333,9.075 -7.59166667,9.075 -7.59166667,9.08333333 -7.6,9.08333333 -7.6,9.09166667 -7.60833333,9.09166667 -7.61666667,9.09166667 -7.61666667,9.1 -7.625,9.1 -7.625,9.09166667 -7.63333333,9.09166667 -7.63333333,9.1 -7.64166667,9.1 -7.64166667,9.10833333 -7.64166667,9.11666667 -7.65,9.11666667 -7.65,9.10833333 -7.65833333,9.10833333 -7.66666667,9.10833333 -7.66666667,9.1 -7.675,9.1 -7.68333333,9.1 -7.69166667,9.1 -7.69166667,9.10833333 -7.7,9.10833333 -7.7,9.1 -7.70833333,9.1 -7.70833333,9.09166667 -7.70833333,9.08333333 -7.7,9.08333333 -7.7,9.075 -7.69166667,9.075 -7.68333333,9.075 -7.68333333,9.06666667 -7.675,9.06666667 -7.675,9.05833333 -7.675,9.05 -7.675,9.04166667 -7.68333333,9.04166667 -7.69166667,9.04166667 -7.69166667,9.03333333 -7.69166667,9.025 -7.69166667,9.01666667 -7.7,9.01666667 -7.7,9.025 -7.70833333,9.025 -7.70833333,9.01666667 -7.71666667,9.01666667 -7.71666667,9.00833333 -7.725,9.00833333 -7.73333333,9.00833333 -7.73333333,9.01666667 -7.73333333,9.025 -7.74166667,9.025 -7.74166667,9.03333333 -7.75,9.03333333 -7.75,9.025 -7.75833333,9.025 -7.75833333,9.03333333 -7.76666667,9.03333333 -7.76666667,9.04166667 -7.775,9.04166667 -7.78333333,9.04166667 -7.78333333,9.05 -7.775,9.05 -7.775,9.05833333 -7.775,9.06666667 -7.775,9.075 -7.78333333,9.075 -7.78333333,9.06666667 -7.78333333,9.05833333 -7.79166667,9.05833333 -7.79166667,9.06666667 -7.79166667,9.075 -7.8,9.075 -7.80833333,9.075 -7.80833333,9.06666667 -7.81666667,9.06666667 -7.81666667,9.075 -7.825,9.075 -7.83333333,9.075 -7.83333333,9.08333333 -7.84166667,9.08333333 -7.84166667,9.075 -7.85,9.075 -7.85833333,9.075 -7.86666667,9.075 -7.86666667,9.08333333 -7.875,9.08333333 -7.88333333,9.08333333 -7.89166667,9.08333333 -7.9,9.08333333 -7.9,9.075 -7.9,9.06666667 -7.90833333,9.06666667 -7.91666667,9.06666667 -7.925,9.06666667 -7.93333333,9.06666667 -7.93333333,9.05833333 -7.94166667,9.05833333 -7.95,9.05833333 -7.95833333,9.05833333 -7.96666667,9.05833333 -7.975,9.05833333 -7.975,9.05 -7.98333333,9.05 -7.99166667,9.05 -7.99166667,9.05833333 -8.0,9.05833333 -8.0,9.05 -8.00833333,9.05 -8.01666667,9.05 -8.01666667,9.04166667 -8.01666667,9.03333333 -8.025,9.03333333 -8.03333333,9.03333333 -8.03333333,9.025 -8.04166667,9.025 -8.05,9.025 -8.05,9.03333333 -8.05833333,9.03333333 -8.05833333,9.025 -8.06666667,9.025 -8.075,9.025 -8.08333333,9.025 -8.09166667,9.025 -8.09166667,9.01666667 -8.1,9.01666667 -8.1,9.00833333 -8.10833333,9.00833333 -8.10833333,9.0 -8.11666667,9.0 -8.11666667,9.00833333 -8.125,9.00833333 -8.125,9.0 -8.13333333,9.0 -8.13333333,8.99166667 -8.14166667,8.99166667 -8.15,8.99166667 -8.15833333,8.99166667 -8.16666667,8.99166667 -8.16666667,9.0 -8.16666667,9.00833333 -8.175,9.00833333 -8.175,9.01666667 -8.175,9.025 -8.18333333,9.025 -8.19166667,9.025 -8.19166667,9.03333333 -8.2,9.03333333 -8.20833333,9.03333333 -8.20833333,9.025 -8.21666667,9.025 -8.21666667,9.01666667 -8.21666667,9.00833333 -8.21666667,9.0 -8.225,9.0 -8.225,8.99166667 -8.225,8.98333333 -8.225,8.975 -8.21666667,8.975 -8.21666667,8.96666667 -8.225,8.96666667 -8.225,8.95833333 -8.225,8.95 -8.225,8.94166667 -8.23333333,8.94166667 -8.23333333,8.95 -8.24166667,8.95 -8.24166667,8.94166667 -8.25,8.94166667 -8.25833333,8.94166667 -8.25833333,8.93333333 -8.26666667,8.93333333 -8.26666667,8.94166667 -8.275,8.94166667 -8.275,8.95 -8.28333333,8.95 -8.28333333,8.94166667 -8.29166667,8.94166667 -8.29166667,8.95 -8.3,8.95 -8.30833333,8.95 -8.30833333,8.95833333 -8.31666667,8.95833333 -8.325,8.95833333 -8.325,8.96666667 -8.33333333,8.96666667 -8.33333333,8.95833333 -8.34166667,8.95833333 -8.35,8.95833333 -8.35833333,8.95833333 -8.35833333,8.95 -8.36666667,8.95 -8.375,8.95 -8.38333333,8.95 -8.39166667,8.95 -8.4,8.95 -8.40833333,8.95 -8.41666667,8.95 -8.425,8.95 -8.425,8.95833333 -8.43333333,8.95833333 -8.44166667,8.95833333 -8.44166667,8.96666667 -8.44166667,8.975 -8.45,8.975 -8.45,8.96666667 -8.45833333,8.96666667 -8.45833333,8.975 -8.46666667,8.975 -8.475,8.975 -8.48333333,8.975 -8.49166667,8.975 -8.5,8.975 -8.50833333,8.975 -8.51666667,8.975 -8.525,8.975 -8.53333333,8.975 -8.54166667,8.975 -8.55,8.975 -8.55833333,8.975 -8.56666667,8.975 -8.575,8.975 -8.58333333,8.975 -8.58333333,8.98333333 -8.59166667,8.98333333 -8.59166667,8.99166667 -8.6,8.99166667 -8.60833333,8.99166667 -8.61666667,8.99166667 -8.61666667,8.98333333 -8.625,8.98333333 -8.625,8.975 -8.63333333,8.975 -8.63333333,8.96666667 -8.64166667,8.96666667 -8.64166667,8.95833333 -8.65,8.95833333 -8.65,8.95 -8.64166667,8.95 -8.64166667,8.94166667 -8.64166667,8.93333333 -8.64166667,8.925 -8.65,8.925 -8.65833333,8.925 -8.65833333,8.91666667 -8.65833333,8.90833333 -8.65,8.90833333 -8.64166667,8.90833333 -8.64166667,8.9 -8.65,8.9 -8.65,8.89166667 -8.64166667,8.89166667 -8.63333333,8.89166667 -8.63333333,8.88333333 -8.625,8.88333333 -8.625,8.875 -8.61666667,8.875 -8.61666667,8.86666667 -8.625,8.86666667 -8.63333333,8.86666667 -8.63333333,8.85833333 -8.63333333,8.85 -8.63333333,8.84166667 -8.63333333,8.83333333 -8.64166667,8.83333333 -8.64166667,8.825 -8.64166667,8.81666667 -8.64166667,8.80833333 -8.65,8.80833333 -8.65,8.8 -8.65833333,8.8 -8.65833333,8.79166667 -8.65,8.79166667 -8.65,8.78333333 -8.64166667,8.78333333 -8.64166667,8.775 -8.65,8.775 -8.65,8.76666667 -8.65833333,8.76666667 -8.66666667,8.76666667 -8.675,8.76666667 -8.675,8.75833333 -8.68333333,8.75833333 -8.68333333,8.76666667 -8.69166667,8.76666667 -8.69166667,8.75833333 -8.7,8.75833333 -8.7,8.75 -8.7,8.74166667 -8.70833333,8.74166667 -8.71666667,8.74166667 -8.71666667,8.73333333 -8.71666667,8.725 -8.71666667,8.71666667 -8.70833333,8.71666667 -8.70833333,8.70833333 -8.71666667,8.70833333 -8.71666667,8.7 -8.70833333,8.7 -8.7,8.7 -8.7,8.69166667 -8.70833333,8.69166667 -8.70833333,8.68333333 -8.70833333,8.675 -8.70833333,8.66666667 -8.70833333,8.65833333 -8.70833333,8.65 -8.71666667,8.65 -8.71666667,8.64166667 -8.71666667,8.63333333 -8.725,8.63333333 -8.73333333,8.63333333 -8.73333333,8.625 -8.74166667,8.625 -8.74166667,8.63333333 -8.75,8.63333333 -8.75,8.625 -8.75833333,8.625 -8.76666667,8.625 -8.76666667,8.63333333 -8.775,8.63333333 -8.78333333,8.63333333 -8.79166667,8.63333333 -8.79166667,8.625 -8.8,8.625 -8.8,8.61666667 -8.80833333,8.61666667 -8.80833333,8.60833333 -8.81666667,8.60833333 -8.81666667,8.6 -8.825,8.6 -8.825,8.59166667 -8.81666667,8.59166667 -8.80833333,8.59166667 -8.80833333,8.58333333 -8.8,8.58333333 -8.8,8.575 -8.80833333,8.575 -8.80833333,8.56666667 -8.8,8.56666667 -8.8,8.55833333 -8.80833333,8.55833333 -8.80833333,8.55 -8.80833333,8.54166667 -8.81666667,8.54166667 -8.81666667,8.53333333 -8.825,8.53333333 -8.825,8.525 -8.81666667,8.525 -8.81666667,8.51666667 -8.80833333,8.51666667 -8.80833333,8.50833333 -8.81666667,8.50833333 -8.825,8.50833333 -8.825,8.5 -8.825,8.49166667 -8.83333333,8.49166667 -8.84166667,8.49166667 -8.84166667,8.5 -8.85,8.5 -8.85833333,8.5 -8.85833333,8.49166667 -8.86666667,8.49166667 -8.86666667,8.48333333 -8.875,8.48333333 -8.88333333,8.48333333 -8.88333333,8.49166667 -8.875,8.49166667 -8.875,8.5 -8.875,8.50833333 -8.88333333,8.50833333 -8.88333333,8.51666667 -8.89166667,8.51666667 -8.89166667,8.50833333 -8.89166667,8.5 -8.89166667,8.49166667 -8.9,8.49166667 -8.9,8.5 -8.9,8.50833333 -8.9,8.51666667 -8.90833333,8.51666667 -8.90833333,8.525 -8.91666667,8.525 -8.91666667,8.53333333 -8.925,8.53333333 -8.925,8.54166667 -8.91666667,8.54166667 -8.91666667,8.55 -8.91666667,8.55833333 -8.91666667,8.56666667 -8.90833333,8.56666667 -8.9,8.56666667 -8.9,8.55833333 -8.89166667,8.55833333 -8.89166667,8.55 -8.9,8.55 -8.9,8.54166667 -8.9,8.53333333 -8.89166667,8.53333333 -8.89166667,8.54166667 -8.88333333,8.54166667 -8.875,8.54166667 -8.875,8.55 -8.88333333,8.55 -8.88333333,8.55833333 -8.88333333,8.56666667 -8.875,8.56666667 -8.875,8.575 -8.88333333,8.575 -8.88333333,8.58333333 -8.875,8.58333333 -8.875,8.59166667 -8.875,8.6 -8.88333333,8.6 -8.88333333,8.59166667 -8.89166667,8.59166667 -8.89166667,8.6 -8.89166667,8.60833333 -8.88333333,8.60833333 -8.88333333,8.61666667 -8.88333333,8.625 -8.88333333,8.63333333 -8.88333333,8.64166667 -8.88333333,8.65 -8.89166667,8.65 -8.89166667,8.65833333 -8.89166667,8.66666667 -8.9,8.66666667 -8.9,8.675 -8.90833333,8.675 -8.91666667,8.675 -8.925,8.675 -8.925,8.66666667 -8.925,8.65833333 -8.925,8.65 -8.93333333,8.65 -8.93333333,8.64166667 -8.93333333,8.63333333 -8.93333333,8.625 -8.93333333,8.61666667 -8.93333333,8.60833333 -8.93333333,8.6 -8.94166667,8.6 -8.94166667,8.59166667 -8.94166667,8.58333333 -8.94166667,8.575 -8.93333333,8.575 -8.93333333,8.56666667 -8.93333333,8.55833333 -8.93333333,8.55 -8.94166667,8.55 -8.94166667,8.54166667 -8.93333333,8.54166667 -8.93333333,8.53333333 -8.94166667,8.53333333 -8.94166667,8.525 -8.94166667,8.51666667 -8.93333333,8.51666667 -8.93333333,8.50833333 -8.93333333,8.5 -8.93333333,8.49166667 -8.93333333,8.48333333 -8.93333333,8.475 -8.93333333,8.46666667 -8.94166667,8.46666667 -8.94166667,8.45833333 -8.94166667,8.45 -8.93333333,8.45 -8.93333333,8.44166667 -8.94166667,8.44166667 -8.94166667,8.43333333 -8.94166667,8.425 -8.95,8.425 -8.95,8.41666667 -8.94166667,8.41666667 -8.94166667,8.40833333 -8.94166667,8.4 -8.94166667,8.39166667 -8.93333333,8.39166667 -8.93333333,8.38333333 -8.93333333,8.375 -8.94166667,8.375 -8.94166667,8.36666667 -8.94166667,8.35833333 -8.94166667,8.35 -8.95,8.35 -8.95,8.34166667 -8.95833333,8.34166667 -8.95833333,8.33333333 -8.96666667,8.33333333 -8.975,8.33333333 -8.975,8.325 -8.96666667,8.325 -8.95833333,8.325 -8.95833333,8.31666667 -8.96666667,8.31666667 -8.96666667,8.30833333 -8.975,8.30833333 -8.975,8.3 -8.975,8.29166667 -8.98333333,8.29166667 -8.98333333,8.28333333 -8.98333333,8.275 -8.99166667,8.275 -8.99166667,8.28333333 -9.0,8.28333333 -9.00833333,8.28333333 -9.01666667,8.28333333 -9.025,8.28333333 -9.025,8.275 -9.025,8.26666667 -9.03333333,8.26666667 -9.03333333,8.275 -9.04166667,8.275 -9.04166667,8.26666667 -9.04166667,8.25833333 -9.05,8.25833333 -9.05,8.25 -9.05,8.24166667 -9.05833333,8.24166667 -9.05833333,8.23333333 -9.06666667,8.23333333 -9.06666667,8.225 -9.075,8.225 -9.08333333,8.225 -9.08333333,8.21666667 -9.08333333,8.20833333 -9.08333333,8.2 -9.09166667,8.2 -9.09166667,8.19166667 -9.1,8.19166667 -9.10833333,8.19166667 -9.10833333,8.18333333 -9.10833333,8.175 -9.11666667,8.175 -9.125,8.175 -9.13333333,8.175 -9.13333333,8.16666667 -9.14166667,8.16666667 -9.14166667,8.175 -9.14166667,8.18333333 -9.15,8.18333333 -9.15833333,8.18333333 -9.16666667,8.18333333 -9.175,8.18333333 -9.175,8.175 -9.16666667,8.175 -9.16666667,8.16666667 -9.175,8.16666667 -9.18333333,8.16666667 -9.19166667,8.16666667 -9.2,8.16666667 -9.20833333,8.16666667 -9.20833333,8.175 -9.21666667,8.175 -9.225,8.175 -9.225,8.18333333 -9.23333333,8.18333333 -9.23333333,8.19166667 -9.23333333,8.2 -9.24166667,8.2 -9.24166667,8.20833333 -9.24166667,8.21666667 -9.23333333,8.21666667 -9.23333333,8.225 -9.24166667,8.225 -9.24166667,8.23333333 -9.25,8.23333333 -9.25833333,8.23333333 -9.26666667,8.23333333 -9.26666667,8.24166667 -9.25833333,8.24166667 -9.25833333,8.25 -9.26666667,8.25 -9.275,8.25 -9.275,8.25833333 -9.28333333,8.25833333 -9.29166667,8.25833333 -9.29166667,8.25 -9.3,8.25 -9.30833333,8.25 -9.30833333,8.25833333 -9.31666667,8.25833333 -9.31666667,8.26666667 -9.325,8.26666667 -9.325,8.25833333 -9.33333333,8.25833333 -9.33333333,8.25 -9.33333333,8.24166667 -9.33333333,8.23333333 -9.34166667,8.23333333 -9.34166667,8.225 -9.35,8.225 -9.35833333,8.225 -9.36666667,8.225 -9.36666667,8.21666667 -9.375,8.21666667 -9.38333333,8.21666667 -9.39166667,8.21666667 -9.39166667,8.20833333 -9.38333333,8.20833333 -9.375,8.20833333 -9.375,8.2 -9.375,8.19166667 -9.375,8.18333333 -9.38333333,8.18333333 -9.39166667,8.18333333 -9.39166667,8.175 -9.4,8.175 -9.4,8.16666667 -9.4,8.15833333 -9.40833333,8.15833333 -9.40833333,8.15 -9.41666667,8.15 -9.41666667,8.14166667 -9.425,8.14166667 -9.43333333,8.14166667 -9.44166667,8.14166667 -9.44166667,8.15 -9.43333333,8.15 -9.425,8.15 -9.425,8.15833333 -9.43333333,8.15833333 -9.44166667,8.15833333 -9.45,8.15833333 -9.45,8.16666667 -9.45,8.175 -9.45,8.18333333 -9.44166667,8.18333333 -9.43333333,8.18333333 -9.43333333,8.19166667 -9.425,8.19166667 -9.41666667,8.19166667 -9.41666667,8.2 -9.40833333,8.2 -9.40833333,8.20833333 -9.40833333,8.21666667 -9.4,8.21666667 -9.4,8.225 -9.40833333,8.225 -9.40833333,8.23333333 -9.40833333,8.24166667 -9.4,8.24166667 -9.4,8.25 -9.4,8.25833333 -9.40833333,8.25833333 -9.40833333,8.26666667 -9.4,8.26666667 -9.39166667,8.26666667 -9.38333333,8.26666667 -9.375,8.26666667 -9.36666667,8.26666667 -9.36666667,8.275 -9.36666667,8.28333333 -9.35833333,8.28333333 -9.35,8.28333333 -9.35,8.275 -9.35,8.26666667 -9.34166667,8.26666667 -9.33333333,8.26666667 -9.33333333,8.275 -9.325,8.275 -9.325,8.28333333 -9.33333333,8.28333333 -9.33333333,8.29166667 -9.34166667,8.29166667 -9.34166667,8.3 -9.35,8.3 -9.35,8.30833333 -9.34166667,8.30833333 -9.34166667,8.31666667 -9.35,8.31666667 -9.35833333,8.31666667 -9.36666667,8.31666667 -9.375,8.31666667 -9.38333333,8.31666667 -9.38333333,8.30833333 -9.39166667,8.30833333 -9.4,8.30833333 -9.40833333,8.30833333 -9.41666667,8.30833333 -9.41666667,8.3 -9.425,8.3 -9.43333333,8.3 -9.43333333,8.29166667 -9.44166667,8.29166667 -9.44166667,8.28333333 -9.44166667,8.275 -9.45,8.275 -9.45,8.26666667 -9.45833333,8.26666667 -9.45833333,8.25833333 -9.46666667,8.25833333 -9.475,8.25833333 -9.475,8.25 -9.46666667,8.25 -9.46666667,8.24166667 -9.475,8.24166667 -9.48333333,8.24166667 -9.49166667,8.24166667 -9.5,8.24166667 -9.50833333,8.24166667 -9.51666667,8.24166667 -9.525,8.24166667 -9.525,8.25 -9.53333333,8.25 -9.53333333,8.24166667 -9.54166667,8.24166667 -9.54166667,8.25 -9.54166667,8.25833333 -9.54166667,8.26666667 -9.55,8.26666667 -9.55,8.275 -9.55833333,8.275 -9.56666667,8.275 -9.575,8.275 -9.575,8.28333333 -9.575,8.29166667 -9.575,8.3 -9.575,8.30833333 -9.58333333,8.30833333 -9.58333333,8.3 -9.59166667,8.3 -9.59166667,8.30833333 -9.59166667,8.31666667 -9.59166667,8.325 -9.59166667,8.33333333 -9.6,8.33333333 -9.60833333,8.33333333 -9.60833333,8.34166667 -9.61666667,8.34166667 -9.61666667,8.35 -9.61666667,8.35833333 -9.625,8.35833333 -9.625,8.36666667 -9.63333333,8.36666667 -9.63333333,8.375 -9.63333333,8.38333333 -9.64166667,8.38333333 -9.65,8.38333333 -9.65,8.39166667 -9.64166667,8.39166667 -9.64166667,8.4 -9.65,8.4 -9.65833333,8.4 -9.65833333,8.40833333 -9.66666667,8.40833333 -9.675,8.40833333 -9.675,8.41666667 -9.68333333,8.41666667 -9.69166667,8.41666667 -9.69166667,8.425 -9.68333333,8.425 -9.68333333,8.43333333 -9.68333333,8.44166667 -9.69166667,8.44166667 -9.69166667,8.45 -9.69166667,8.45833333 -9.7,8.45833333 -9.7,8.46666667 -9.69166667,8.46666667 -9.69166667,8.475 -9.7,8.475 -9.7,8.48333333 -9.70833333,8.48333333 -9.70833333,8.49166667 -9.71666667,8.49166667 -9.71666667,8.5 -9.71666667,8.50833333 -9.71666667,8.51666667 -9.725,8.51666667 -9.73333333,8.51666667 -9.73333333,8.50833333 -9.74166667,8.50833333 -9.74166667,8.51666667 -9.75,8.51666667 -9.75,8.525 -9.75833333,8.525 -9.75833333,8.51666667 -9.76666667,8.51666667 -9.775,8.51666667 -9.78333333,8.51666667 -9.78333333,8.525 -9.79166667,8.525 -9.8,8.525 -9.8,8.51666667 -9.80833333,8.51666667 -9.80833333,8.525 -9.81666667,8.525 -9.81666667,8.53333333 -9.81666667,8.54166667 -9.825,8.54166667 -9.83333333,8.54166667 -9.83333333,8.55 -9.825,8.55 -9.825,8.55833333 -9.83333333,8.55833333 -9.83333333,8.56666667 -9.83333333,8.575 -9.84166667,8.575 -9.84166667,8.56666667 -9.85,8.56666667 -9.85833333,8.56666667 -9.85833333,8.575 -9.85,8.575 -9.85,8.58333333 -9.85,8.59166667 -9.85833333,8.59166667 -9.85833333,8.6 -9.86666667,8.6 -9.86666667,8.59166667 -9.875,8.59166667 -9.88333333,8.59166667 -9.88333333,8.6 -9.875,8.6 -9.875,8.60833333 -9.86666667,8.60833333 -9.86666667,8.61666667 -9.86666667,8.625 -9.875,8.625 -9.875,8.61666667 -9.88333333,8.61666667 -9.89166667,8.61666667 -9.89166667,8.625 -9.89166667,8.63333333 -9.89166667,8.64166667 -9.9,8.64166667 -9.90833333,8.64166667 -9.90833333,8.65 -9.90833333,8.65833333 -9.91666667,8.65833333 -9.925,8.65833333 -9.925,8.65 -9.93333333,8.65 -9.93333333,8.65833333 -9.94166667,8.65833333 -9.94166667,8.66666667 -9.95,8.66666667 -9.95,8.675 -9.94166667,8.675 -9.94166667,8.68333333 -9.95,8.68333333 -9.95833333,8.68333333 -9.95833333,8.675 -9.96666667,8.675 -9.975,8.675 -9.975,8.66666667 -9.975,8.65833333 -9.98333333,8.65833333 -9.98333333,8.66666667 -9.98333333,8.675 -9.99166667,8.675 -9.99166667,8.66666667 -10.0,8.66666667 -10.00833333,8.66666667 -10.01666667,8.66666667 -10.01666667,8.65833333 -10.025,8.65833333 -10.025,8.66666667 -10.03333333,8.66666667 -10.04166667,8.66666667 -10.04166667,8.675 -10.05,8.675 -10.05,8.68333333 -10.05,8.69166667 -10.05833333,8.69166667 -10.05833333,8.7 -10.05833333,8.70833333 -10.06666667,8.70833333 -10.06666667,8.71666667 -10.075,8.71666667 -10.075,8.70833333 -10.08333333,8.70833333 -10.09166667,8.70833333 -10.09166667,8.71666667 -10.09166667,8.725 -10.1,8.725 -10.1,8.71666667 -10.10833333,8.71666667 -10.11666667,8.71666667 -10.11666667,8.70833333 -10.125,8.70833333 -10.125,8.71666667 -10.125,8.725 -10.13333333,8.725 -10.14166667,8.725 -10.14166667,8.73333333 -10.15,8.73333333 -10.15,8.74166667 -10.15833333,8.74166667 -10.15833333,8.75 -10.15833333,8.75833333 -10.15,8.75833333 -10.15,8.76666667 -10.15,8.775 -10.15833333,8.775 -10.15833333,8.78333333 -10.15833333,8.79166667 -10.16666667,8.79166667 -10.175,8.79166667 -10.175,8.8 -10.18333333,8.8 -10.19166667,8.8 -10.2,8.8 -10.2,8.80833333 -10.20833333,8.80833333 -10.21666667,8.80833333 -10.21666667,8.81666667 -10.20833333,8.81666667 -10.2,8.81666667 -10.2,8.825 -10.20833333,8.825 -10.20833333,8.83333333 -10.21666667,8.83333333 -10.21666667,8.84166667 -10.225,8.84166667 -10.225,8.83333333 -10.23333333,8.83333333 -10.24166667,8.83333333 -10.24166667,8.825 -10.25,8.825 -10.25,8.83333333 -10.25,8.84166667 -10.25833333,8.84166667 -10.26666667,8.84166667 -10.275,8.84166667 -10.275,8.85 -10.28333333,8.85 -10.28333333,8.84166667 -10.29166667,8.84166667 -10.3,8.84166667 -10.3,8.83333333 -10.30833333,8.83333333 -10.31666667,8.83333333 -10.31666667,8.84166667 -10.31666667,8.85 -10.325,8.85 -10.325,8.85833333 -10.31666667,8.85833333 -10.31666667,8.86666667 -10.31666667,8.875 -10.31666667,8.88333333 -10.325,8.88333333 -10.325,8.89166667 -10.33333333,8.89166667 -10.33333333,8.9 -10.34166667,8.9 -10.34166667,8.90833333 -10.34166667,8.91666667 -10.35,8.91666667 -10.35833333,8.91666667 -10.36666667,8.91666667 -10.375,8.91666667 -10.375,8.925 -10.38333333,8.925 -10.38333333,8.91666667 -10.39166667,8.91666667 -10.39166667,8.925 -10.4,8.925 -10.4,8.91666667 -10.40833333,8.91666667 -10.40833333,8.90833333 -10.41666667,8.90833333 -10.41666667,8.9 -10.41666667,8.89166667 -10.425,8.89166667 -10.43333333,8.89166667 -10.43333333,8.88333333 -10.43333333,8.875 -10.44166667,8.875 -10.44166667,8.86666667 -10.43333333,8.86666667 -10.43333333,8.85833333 -10.44166667,8.85833333 -10.44166667,8.85 -10.45,8.85 -10.45833333,8.85 -10.45833333,8.84166667 -10.46666667,8.84166667 -10.46666667,8.83333333 -10.475,8.83333333 -10.48333333,8.83333333 -10.49166667,8.83333333 -10.49166667,8.825 -10.5,8.825 -10.5,8.81666667 -10.50833333,8.81666667 -10.50833333,8.825 -10.51666667,8.825 -10.51666667,8.81666667 -10.525,8.81666667 -10.53333333,8.81666667 -10.54166667,8.81666667 -10.54166667,8.80833333 -10.55,8.80833333 -10.55833333,8.80833333 -10.56666667,8.80833333 -10.56666667,8.8 -10.575,8.8 -10.58333333,8.8 -10.58333333,8.79166667 -10.59166667,8.79166667 -10.59166667,8.8 -10.59166667,8.80833333 -10.6,8.80833333 -10.6,8.81666667 -10.60833333,8.81666667 -10.60833333,8.825 -10.61666667,8.825 -10.61666667,8.83333333 -10.61666667,8.84166667 -10.60833333,8.84166667 -10.60833333,8.85 -10.61666667,8.85 -10.625,8.85 -10.625,8.85833333 -10.625,8.86666667 -10.63333333,8.86666667 -10.63333333,8.875 -10.64166667,8.875 -10.64166667,8.88333333 -10.64166667,8.89166667 -10.64166667,8.9 -10.65,8.9 -10.65833333,8.9 -10.66666667,8.9 -10.675,8.9 -10.675,8.90833333 -10.66666667,8.90833333 -10.66666667,8.91666667 -10.66666667,8.925 -10.66666667,8.93333333 -10.65833333,8.93333333 -10.65833333,8.94166667 -10.66666667,8.94166667 -10.66666667,8.95 -10.675,8.95 -10.675,8.95833333 -10.66666667,8.95833333 -10.66666667,8.96666667 -10.675,8.96666667 -10.68333333,8.96666667 -10.68333333,8.975 -10.68333333,8.98333333 -10.68333333,8.99166667 -10.675,8.99166667 -10.66666667,8.99166667 -10.66666667,9.0 -10.675,9.0 -10.675,9.00833333 -10.66666667,9.00833333 -10.66666667,9.01666667 -10.675,9.01666667 -10.675,9.025 -10.675,9.03333333 -10.68333333,9.03333333 -10.69166667,9.03333333 -10.69166667,9.04166667 -10.69166667,9.05 -10.68333333,9.05 -10.68333333,9.05833333 -10.69166667,9.05833333 -10.7,9.05833333 -10.7,9.06666667 -10.7,9.075 -10.7,9.08333333 -10.70833333,9.08333333 -10.70833333,9.09166667 -10.70833333,9.1 -10.71666667,9.1 -10.71666667,9.09166667 -10.725,9.09166667 -10.725,9.08333333 -10.73333333,9.08333333 -10.73333333,9.09166667 -10.73333333,9.1 -10.74166667,9.1 -10.75,9.1 -10.75833333,9.1 -10.75833333,9.09166667 -10.76666667,9.09166667 -10.76666667,9.08333333 -10.775,9.08333333 -10.775,9.075 -10.78333333,9.075 -10.78333333,9.06666667 -10.78333333,9.05833333 -10.79166667,9.05833333 -10.8,9.05833333 -10.8,9.05 -10.80833333,9.05 -10.81666667,9.05 -10.825,9.05 -10.825,9.05833333 -10.83333333,9.05833333 -10.83333333,9.06666667 -10.84166667,9.06666667 -10.84166667,9.05833333 -10.85,9.05833333 -10.85,9.06666667 -10.85,9.075 -10.85833333,9.075 -10.85833333,9.06666667 -10.86666667,9.06666667 -10.86666667,9.05833333 -10.86666667,9.05 -10.875,9.05 -10.88333333,9.05 -10.88333333,9.05833333 -10.875,9.05833333 -10.875,9.06666667 -10.875,9.075 -10.875,9.08333333 -10.88333333,9.08333333 -10.88333333,9.09166667 -10.875,9.09166667 -10.875,9.1 -10.88333333,9.1 -10.88333333,9.10833333 -10.89166667,9.10833333 -10.9,9.10833333 -10.90833333,9.10833333 -10.90833333,9.1 -10.91666667,9.1 -10.91666667,9.09166667 -10.90833333,9.09166667 -10.90833333,9.08333333 -10.91666667,9.08333333 -10.925,9.08333333 -10.925,9.09166667 -10.93333333,9.09166667 -10.94166667,9.09166667 -10.94166667,9.1 -10.95,9.1 -10.95,9.09166667 -10.95,9.08333333 -10.94166667,9.08333333 -10.94166667,9.075 -10.93333333,9.075 -10.93333333,9.06666667 -10.93333333,9.05833333 -10.94166667,9.05833333 -10.94166667,9.05 -10.95,9.05 -10.95,9.04166667 -10.94166667,9.04166667 -10.94166667,9.03333333 -10.95,9.03333333 -10.95,9.025 -10.94166667,9.025 -10.94166667,9.01666667 -10.94166667,9.00833333 -10.95,9.00833333 -10.95,9.0 -10.94166667,9.0 -10.94166667,8.99166667 -10.94166667,8.98333333 -10.93333333,8.98333333 -10.93333333,8.975 -10.93333333,8.96666667 -10.925,8.96666667 -10.925,8.975 -10.91666667,8.975 -10.91666667,8.96666667 -10.91666667,8.95833333 -10.90833333,8.95833333 -10.90833333,8.95 -10.9,8.95 -10.89166667,8.95 -10.89166667,8.94166667 -10.88333333,8.94166667 -10.88333333,8.93333333 -10.875,8.93333333 -10.875,8.925 -10.86666667,8.925 -10.86666667,8.91666667 -10.875,8.91666667 -10.88333333,8.91666667 -10.88333333,8.90833333 -10.875,8.90833333 -10.875,8.9 -10.86666667,8.9 -10.86666667,8.89166667 -10.875,8.89166667 -10.875,8.88333333 -10.88333333,8.88333333 -10.88333333,8.875 -10.875,8.875 -10.86666667,8.875 -10.85833333,8.875 -10.85833333,8.86666667 -10.86666667,8.86666667 -10.86666667,8.85833333 -10.86666667,8.85 -10.86666667,8.84166667 -10.85833333,8.84166667 -10.85833333,8.85 -10.85,8.85 -10.85,8.84166667 -10.84166667,8.84166667 -10.84166667,8.83333333 -10.84166667,8.825 -10.83333333,8.825 -10.83333333,8.81666667 -10.83333333,8.80833333 -10.84166667,8.80833333 -10.84166667,8.8 -10.85,8.8 -10.85,8.79166667 -10.85,8.78333333 -10.84166667,8.78333333 -10.84166667,8.775 -10.85,8.775 -10.85833333,8.775 -10.85833333,8.78333333 -10.85833333,8.79166667 -10.86666667,8.79166667 -10.86666667,8.78333333 -10.86666667,8.775 -10.875,8.775 -10.88333333,8.775 -10.88333333,8.76666667 -10.89166667,8.76666667 -10.9,8.76666667 -10.9,8.75833333 -10.90833333,8.75833333 -10.91666667,8.75833333 -10.91666667,8.75 -10.925,8.75 -10.925,8.74166667 -10.93333333,8.74166667 -10.94166667,8.74166667 -10.95,8.74166667 -10.95833333,8.74166667 -10.95833333,8.75 -10.96666667,8.75 -10.96666667,8.75833333 -10.975,8.75833333 -10.975,8.75 -10.98333333,8.75 -10.99166667,8.75 -10.99166667,8.74166667 -10.99166667,8.73333333 -10.99166667,8.725 -10.99166667,8.71666667 -11.0,8.71666667 -11.00833333,8.71666667 -11.00833333,8.70833333 -11.01666667,8.70833333 -11.01666667,8.7 -11.025,8.7 -11.025,8.70833333 -11.03333333,8.70833333 -11.03333333,8.7 -11.04166667,8.7 -11.04166667,8.70833333 -11.05,8.70833333 -11.05833333,8.70833333 -11.06666667,8.70833333 -11.06666667,8.71666667 -11.075,8.71666667 -11.075,8.70833333 -11.08333333,8.70833333 -11.08333333,8.7 -11.09166667,8.7 -11.1,8.7 -11.1,8.69166667 -11.1,8.68333333 -11.09166667,8.68333333 -11.08333333,8.68333333 -11.08333333,8.675 -11.09166667,8.675 -11.1,8.675 -11.1,8.66666667 -11.09166667,8.66666667 -11.09166667,8.65833333 -11.1,8.65833333 -11.10833333,8.65833333 -11.10833333,8.66666667 -11.11666667,8.66666667 -11.11666667,8.65833333 -11.11666667,8.65 -11.125,8.65 -11.125,8.65833333 -11.13333333,8.65833333 -11.13333333,8.65 -11.14166667,8.65 -11.15,8.65 -11.15833333,8.65 -11.15833333,8.64166667 -11.15833333,8.63333333 -11.16666667,8.63333333 -11.16666667,8.64166667 -11.16666667,8.65 -11.16666667,8.65833333 -11.16666667,8.66666667 -11.175,8.66666667 -11.175,8.675 -11.175,8.68333333 -11.175,8.69166667 -11.16666667,8.69166667 -11.16666667,8.7 -11.16666667,8.70833333 -11.15833333,8.70833333 -11.15833333,8.71666667 -11.16666667,8.71666667 -11.16666667,8.725 -11.15833333,8.725 -11.15833333,8.73333333 -11.15,8.73333333 -11.14166667,8.73333333 -11.14166667,8.74166667 -11.15,8.74166667 -11.15,8.75 -11.15833333,8.75 -11.15833333,8.75833333 -11.15833333,8.76666667 -11.16666667,8.76666667 -11.175,8.76666667 -11.175,8.775 -11.16666667,8.775 -11.16666667,8.78333333 -11.175,8.78333333 -11.175,8.79166667 -11.175,8.8 -11.16666667,8.8 -11.16666667,8.80833333 -11.16666667,8.81666667 -11.15833333,8.81666667 -11.15833333,8.825 -11.16666667,8.825 -11.16666667,8.83333333 -11.175,8.83333333 -11.175,8.84166667 -11.175,8.85 -11.175,8.85833333 -11.16666667,8.85833333 -11.16666667,8.86666667 -11.16666667,8.875 -11.175,8.875 -11.175,8.88333333 -11.175,8.89166667 -11.18333333,8.89166667 -11.18333333,8.9 -11.19166667,8.9 -11.19166667,8.90833333 -11.18333333,8.90833333 -11.175,8.90833333 -11.175,8.91666667 -11.18333333,8.91666667 -11.18333333,8.925 -11.175,8.925 -11.175,8.93333333 -11.18333333,8.93333333 -11.18333333,8.94166667 -11.19166667,8.94166667 -11.19166667,8.95 -11.19166667,8.95833333 -11.19166667,8.96666667 -11.19166667,8.975 -11.2,8.975 -11.2,8.98333333 -11.2,8.99166667 -11.2,9.0 -11.2,9.00833333 -11.19166667,9.00833333 -11.19166667,9.01666667 -11.2,9.01666667 -11.2,9.025 -11.19166667,9.025 -11.18333333,9.025 -11.175,9.025 -11.16666667,9.025 -11.16666667,9.01666667 -11.15833333,9.01666667 -11.15833333,9.025 -11.15,9.025 -11.15,9.03333333 -11.15,9.04166667 -11.15833333,9.04166667 -11.16666667,9.04166667 -11.16666667,9.05 -11.15833333,9.05 -11.15,9.05 -11.15,9.05833333 -11.15,9.06666667 -11.14166667,9.06666667 -11.14166667,9.075 -11.14166667,9.08333333 -11.14166667,9.09166667 -11.13333333,9.09166667 -11.13333333,9.1 -11.125,9.1 -11.125,9.10833333 -11.11666667,9.10833333 -11.11666667,9.1 -11.10833333,9.1 -11.10833333,9.10833333 -11.1,9.10833333 -11.1,9.1 -11.09166667,9.1 -11.09166667,9.09166667 -11.08333333,9.09166667 -11.08333333,9.08333333 -11.08333333,9.075 -11.075,9.075 -11.06666667,9.075 -11.06666667,9.08333333 -11.05833333,9.08333333 -11.05833333,9.075 -11.05,9.075 -11.04166667,9.075 -11.03333333,9.075 -11.025,9.075 -11.025,9.08333333 -11.01666667,9.08333333 -11.00833333,9.08333333 -11.0,9.08333333 -11.0,9.09166667 -11.0,9.1 -11.00833333,9.1 -11.00833333,9.10833333 -11.01666667,9.10833333 -11.01666667,9.11666667 -11.01666667,9.125 -11.025,9.125 -11.03333333,9.125 -11.03333333,9.13333333 -11.04166667,9.13333333 -11.04166667,9.14166667 -11.03333333,9.14166667 -11.03333333,9.15 -11.03333333,9.15833333 -11.025,9.15833333 -11.025,9.16666667 -11.025,9.175 -11.01666667,9.175 -11.01666667,9.18333333 -11.025,9.18333333 -11.025,9.19166667 -11.03333333,9.19166667 -11.04166667,9.19166667 -11.05,9.19166667 -11.05,9.2 -11.05,9.20833333 -11.05,9.21666667 -11.04166667,9.21666667 -11.04166667,9.225 -11.05,9.225 -11.05833333,9.225 -11.06666667,9.225 -11.06666667,9.23333333 -11.075,9.23333333 -11.075,9.225 -11.08333333,9.225 -11.08333333,9.23333333 -11.08333333,9.24166667 -11.08333333,9.25 -11.09166667,9.25 -11.09166667,9.25833333 -11.1,9.25833333 -11.1,9.25 -11.10833333,9.25 -11.11666667,9.25 -11.125,9.25 -11.125,9.25833333 -11.13333333,9.25833333 -11.14166667,9.25833333 -11.14166667,9.25 -11.15,9.25 -11.15833333,9.25 -11.15833333,9.25833333 -11.16666667,9.25833333 -11.175,9.25833333 -11.18333333,9.25833333 -11.19166667,9.25833333 -11.19166667,9.26666667 -11.19166667,9.275 -11.19166667,9.28333333 -11.2,9.28333333 -11.2,9.29166667 -11.20833333,9.29166667 -11.20833333,9.28333333 -11.21666667,9.28333333 -11.21666667,9.275 -11.225,9.275 -11.225,9.26666667 -11.21666667,9.26666667 -11.21666667,9.25833333 -11.21666667,9.25 -11.21666667,9.24166667 -11.225,9.24166667 -11.225,9.23333333 -11.21666667,9.23333333 -11.20833333,9.23333333 -11.20833333,9.24166667 -11.2,9.24166667 -11.2,9.23333333 -11.2,9.225 -11.2,9.21666667 -11.20833333,9.21666667 -11.20833333,9.20833333 -11.21666667,9.20833333 -11.21666667,9.2 -11.21666667,9.19166667 -11.225,9.19166667 -11.225,9.18333333 -11.225,9.175 -11.225,9.16666667 -11.225,9.15833333 -11.225,9.15 -11.225,9.14166667 -11.225,9.13333333 -11.225,9.125 -11.225,9.11666667 -11.225,9.10833333 -11.21666667,9.10833333 -11.21666667,9.1 -11.225,9.1 -11.23333333,9.1 -11.23333333,9.09166667 -11.24166667,9.09166667 -11.24166667,9.08333333 -11.23333333,9.08333333 -11.23333333,9.075 -11.24166667,9.075 -11.24166667,9.06666667 -11.24166667,9.05833333 -11.24166667,9.05 -11.23333333,9.05 -11.23333333,9.04166667 -11.24166667,9.04166667 -11.25,9.04166667 -11.25,9.03333333 -11.25833333,9.03333333 -11.25833333,9.04166667 -11.26666667,9.04166667 -11.26666667,9.05 -11.275,9.05 -11.275,9.05833333 -11.275,9.06666667 -11.26666667,9.06666667 -11.26666667,9.05833333 -11.25833333,9.05833333 -11.25833333,9.06666667 -11.25833333,9.075 -11.25833333,9.08333333 -11.25,9.08333333 -11.25,9.09166667 -11.25833333,9.09166667 -11.25833333,9.1 -11.25833333,9.10833333 -11.26666667,9.10833333 -11.26666667,9.1 -11.275,9.1 -11.275,9.10833333 -11.275,9.11666667 -11.28333333,9.11666667 -11.28333333,9.125 -11.28333333,9.13333333 -11.29166667,9.13333333 -11.29166667,9.14166667 -11.29166667,9.15 -11.29166667,9.15833333 -11.28333333,9.15833333 -11.28333333,9.16666667 -11.29166667,9.16666667 -11.3,9.16666667 -11.3,9.175 -11.3,9.18333333 -11.29166667,9.18333333 -11.29166667,9.19166667 -11.29166667,9.2 -11.29166667,9.20833333 -11.3,9.20833333 -11.3,9.21666667 -11.30833333,9.21666667 -11.30833333,9.225 -11.31666667,9.225 -11.31666667,9.23333333 -11.31666667,9.24166667 -11.325,9.24166667 -11.325,9.25 -11.31666667,9.25 -11.31666667,9.25833333 -11.325,9.25833333 -11.325,9.26666667 -11.33333333,9.26666667 -11.34166667,9.26666667 -11.34166667,9.275 -11.33333333,9.275 -11.325,9.275 -11.325,9.28333333 -11.33333333,9.28333333 -11.33333333,9.29166667 -11.34166667,9.29166667 -11.35,9.29166667 -11.35,9.3 -11.35,9.30833333 -11.34166667,9.30833333 -11.34166667,9.3 -11.33333333,9.3 -11.325,9.3 -11.325,9.30833333 -11.325,9.31666667 -11.325,9.325 -11.325,9.33333333 -11.33333333,9.33333333 -11.34166667,9.33333333 -11.35,9.33333333 -11.35,9.34166667 -11.35833333,9.34166667 -11.35833333,9.35 -11.35833333,9.35833333 -11.36666667,9.35833333 -11.36666667,9.36666667 -11.375,9.36666667 -11.375,9.375 -11.38333333,9.375 -11.39166667,9.375 -11.39166667,9.38333333 -11.4,9.38333333 -11.4,9.375 -11.40833333,9.375 -11.41666667,9.375 -11.41666667,9.38333333 -11.425,9.38333333 -11.43333333,9.38333333 -11.44166667,9.38333333 -11.45,9.38333333 -11.45833333,9.38333333 -11.45833333,9.375 -11.45833333,9.36666667 -11.46666667,9.36666667 -11.475,9.36666667 -11.48333333,9.36666667 -11.49166667,9.36666667 -11.5,9.36666667 -11.5,9.375 -11.49166667,9.375 -11.49166667,9.38333333 -11.48333333,9.38333333 -11.48333333,9.375 -11.475,9.375 -11.46666667,9.375 -11.46666667,9.38333333 -11.475,9.38333333 -11.475,9.39166667 -11.475,9.4 -11.475,9.40833333 -11.46666667,9.40833333 -11.45833333,9.40833333 -11.45833333,9.41666667 -11.45833333,9.425 -11.45833333,9.43333333 -11.45833333,9.44166667 -11.45833333,9.45 -11.45,9.45 -11.45,9.45833333 -11.45,9.46666667 -11.44166667,9.46666667 -11.43333333,9.46666667 -11.43333333,9.475 -11.44166667,9.475 -11.44166667,9.48333333 -11.43333333,9.48333333 -11.425,9.48333333 -11.41666667,9.48333333 -11.41666667,9.49166667 -11.425,9.49166667 -11.425,9.5 -11.41666667,9.5 -11.40833333,9.5 -11.40833333,9.50833333 -11.40833333,9.51666667 -11.40833333,9.525 -11.40833333,9.53333333 -11.40833333,9.54166667 -11.4,9.54166667 -11.39166667,9.54166667 -11.3916
[truncated: 144,828 more chars]
