# Supplementary material for: Species conservation profiles of a random sample of world spiders III: Oecobiidae to Salticidae
Source: Biodivers Data J. 2018 Aug 2;(6):e27004. doi: 10.3897/BDJ.6.e27004 (PMC6086925; doi:10.3897/BDJ.6.e27004)
Supplement: Supplementary material 46 — Distribution of Phidippusworkmani Peckham & Peckham, 1901 [file bdj-06-e27004-s046.kml]

<?xml version="1.0" encoding="utf-8" ?>
<kml xmlns="http://www.opengis.net/kml/2.2">
<Document id="root_doc">
<Schema name="Phidippus_workmani.kml" id="Phidippus_workmani.kml">
	<SimpleField name="layer" type="float"></SimpleField>
</Schema>
<Folder><name>Phidippus_workmani.kml</name>
  <Placemark>
	<Style><LineStyle><color>ff0000ff</color></LineStyle><PolyStyle><fill>0</fill></PolyStyle></Style>
	<ExtendedData><SchemaData schemaUrl="#Phidippus_workmani.kml">
		<SimpleData name="layer">1</SimpleData>
	</SchemaData></ExtendedData>
      <MultiGeometry><Polygon><outerBoundaryIs><LinearRing><coordinates>-82.41666667,26.91666667 -82.33333333,26.91666667 -82.33333333,26.83333333 -82.41666667,26.83333333 -82.41666667,26.91666667</coordinates></LinearRing></outerBoundaryIs></Polygon><Polygon><outerBoundaryIs><LinearRing><coordinates>-81.41666667,27.25 -81.33333333,27.25 -81.33333333,27.16666667 -81.41666667,27.16666667 -81.41666667,27.25</coordinates></LinearRing></outerBoundaryIs></Polygon><Polygon><outerBoundaryIs><LinearRing><coordinates>-82.25,27.0 -82.25,26.91666667 -82.33333333,26.91666667 -82.33333333,27.0 -82.41666667,27.0 -82.5,27.0 -82.5,27.08333333 -82.5,27.16666667 -82.5,27.25 -82.41666667,27.25 -82.33333333,27.25 -82.25,27.25 -82.25,27.16666667 -82.16666667,27.16666667 -82.16666667,27.08333333 -82.25,27.08333333 -82.25,27.0</coordinates></LinearRing></outerBoundaryIs></Polygon><Polygon><outerBoundaryIs><LinearRing><coordinates>-81.16666667,27.33333333 -81.08333333,27.33333333 -81.08333333,27.25 -81.16666667,27.25 -81.16666667,27.33333333</coordinates></LinearRing></outerBoundaryIs></Polygon><Polygon><outerBoundaryIs><LinearRing><coordinates>-81.33333333,27.33333333 -81.25,27.33333333 -81.25,27.25 -81.33333333,27.25 -81.33333333,27.33333333</coordinates></LinearRing></outerBoundaryIs></Polygon><Polygon><outerBoundaryIs><LinearRing><coordinates>-82.58333333,27.33333333 -82.5,27.33333333 -82.5,27.25 -82.58333333,27.25 -82.58333333,27.33333333</coordinates></LinearRing></outerBoundaryIs></Polygon><Polygon><outerBoundaryIs><LinearRing><coordinates>-80.83333333,27.41666667 -80.75,27.41666667 -80.75,27.33333333 -80.83333333,27.33333333 -80.83333333,27.41666667</coordinates></LinearRing></outerBoundaryIs></Polygon><Polygon><outerBoundaryIs><LinearRing><coordinates>-80.58333333,27.5 -80.58333333,27.41666667 -80.66666667,27.41666667 -80.75,27.41666667 -80.75,27.5 -80.66666667,27.5 -80.66666667,27.58333333 -80.58333333,27.58333333 -80.58333333,27.5</coordinates></LinearRing></outerBoundaryIs></Polygon><Polygon><outerBoundaryIs><LinearRing><coordinates>-81.16666667,27.5 -81.08333333,27.5 -81.08333333,27.41666667 -81.16666667,27.41666667 -81.16666667,27.5</coordinates></LinearRing></outerBoundaryIs></Polygon><Polygon><outerBoundaryIs><LinearRing><coordinates>-82.41666667,27.5 -82.33333333,27.5 -82.25,27.5 -82.25,27.41666667 -82.33333333,27.41666667 -82.41666667,27.41666667 -82.41666667,27.33333333 -82.5,27.33333333 -82.5,27.41666667 -82.58333333,27.41666667 -82.66666667,27.41666667 -82.66666667,27.5 -82.58333333,27.5 -82.58333333,27.58333333 -82.5,27.58333333 -82.41666667,27.58333333 -82.41666667,27.5</coordinates></LinearRing></outerBoundaryIs></Polygon><Polygon><outerBoundaryIs><LinearRing><coordinates>-81.08333333,27.41666667 -81.0,27.41666667 -81.0,27.33333333 -81.08333333,27.33333333 -81.08333333,27.41666667</coordinates></LinearRing></outerBoundaryIs></Polygon><Polygon><outerBoundaryIs><LinearRing><coordinates>-81.25,27.41666667 -81.16666667,27.41666667 -81.16666667,27.33333333 -81.25,27.33333333 -81.25,27.41666667</coordinates></LinearRing></outerBoundaryIs></Polygon><Polygon><outerBoundaryIs><LinearRing><coordinates>-81.25,27.58333333 -81.16666667,27.58333333 -81.16666667,27.5 -81.25,27.5 -81.25,27.58333333</coordinates></LinearRing></outerBoundaryIs></Polygon><Polygon><outerBoundaryIs><LinearRing><coordinates>-81.0,27.58333333 -80.91666667,27.58333333 -80.91666667,27.5 -81.0,27.5 -81.08333333,27.5 -81.08333333,27.58333333 -81.08333333,27.66666667 -81.0,27.66666667 -81.0,27.58333333</coordinates></LinearRing></outerBoundaryIs></Polygon><Polygon><outerBoundaryIs><LinearRing><coordinates>-81.0,27.75 -80.91666667,27.75 -80.91666667,27.66666667 -81.0,27.66666667 -81.0,27.75</coordinates></LinearRing></outerBoundaryIs></Polygon><Polygon><outerBoundaryIs><LinearRing><coordinates>-82.5,27.75 -82.41666667,27.75 -82.41666667,27.66666667 -82.5,27.66666667 -82.5,27.75</coordinates></LinearRing></outerBoundaryIs></Polygon><Polygon><outerBoundaryIs><LinearRing><coordinates>-80.66666667,27.66666667 -80.66666667,27.58333333 -80.75,27.58333333 -80.83333333,27.58333333 -80.83333333,27.66666667 -80.83333333,27.75 -80.83333333,27.83333333 -80.83333333,27.91666667 -80.75,27.91666667 -80.66666667,27.91666667 -80.66666667,28.0 -80.66666667,28.08333333 -80.58333333,28.08333333 -80.58333333,28.0 -80.5,28.0 -80.5,27.91666667 -80.5,27.83333333 -80.58333333,27.83333333 -80.66666667,27.83333333 -80.75,27.83333333 -80.75,27.75 -80.66666667,27.75 -80.66666667,27.66666667</coordinates></LinearRing></outerBoundaryIs></Polygon><Polygon><outerBoundaryIs><LinearRing><coordinates>-95.66666667,29.58333333 -95.58333333,29.58333333 -95.58333333,29.5 -95.66666667,29.5 -95.66666667,29.58333333</coordinates></LinearRing></outerBoundaryIs></Polygon><Polygon><outerBoundaryIs><LinearRing><coordinates>-95.33333333,29.75 -95.25,29.75 -95.25,29.66666667 -95.33333333,29.66666667 -95.33333333,29.75</coordinates></LinearRing></outerBoundaryIs></Polygon><Polygon><outerBoundaryIs><LinearRing><coordinates>-90.75,29.66666667 -90.66666667,29.66666667 -90.66666667,29.58333333 -90.75,29.58333333 -90.75,29.66666667</coordinates></LinearRing></outerBoundaryIs></Polygon><Polygon><outerBoundaryIs><LinearRing><coordinates>-95.66666667,29.83333333 -95.58333333,29.83333333 -95.58333333,29.75 -95.66666667,29.75 -95.66666667,29.83333333</coordinates></LinearRing></outerBoundaryIs></Polygon><Polygon><outerBoundaryIs><LinearRing><coordinates>-91.33333333,29.75 -91.25,29.75 -91.25,29.66666667 -91.33333333,29.66666667 -91.33333333,29.75</coordinates></LinearRing></outerBoundaryIs></Polygon><Polygon><outerBoundaryIs><LinearRing><coordinates>-91.75,29.91666667 -91.66666667,29.91666667 -91.66666667,29.83333333 -91.75,29.83333333 -91.75,29.91666667</coordinates></LinearRing></outerBoundaryIs></Polygon><Polygon><outerBoundaryIs><LinearRing><coordinates>-90.08333333,29.91666667 -90.0,29.91666667 -90.0,29.83333333 -90.08333333,29.83333333 -90.08333333,29.91666667</coordinates></LinearRing></outerBoundaryIs></Polygon><Polygon><outerBoundaryIs><LinearRing><coordinates>-92.08333333,29.83333333 -92.08333333,29.75 -92.16666667,29.75 -92.16666667,29.83333333 -92.16666667,29.91666667 -92.08333333,29.91666667 -92.08333333,29.83333333</coordinates></LinearRing></outerBoundaryIs></Polygon><Polygon><outerBoundaryIs><LinearRing><coordinates>-92.41666667,29.91666667 -92.33333333,29.91666667 -92.33333333,29.83333333 -92.41666667,29.83333333 -92.41666667,29.91666667</coordinates></LinearRing></outerBoundaryIs></Polygon><Polygon><outerBoundaryIs><LinearRing><coordinates>-93.91666667,29.91666667 -93.91666667,29.83333333 -94.0,29.83333333 -94.08333333,29.83333333 -94.08333333,29.91666667 -94.0,29.91666667 -94,30 -93.91666667,30.0 -93.91666667,29.91666667</coordinates></LinearRing></outerBoundaryIs></Polygon><Polygon><outerBoundaryIs><LinearRing><coordinates>-97.75,30.25 -97.75,30.16666667 -97.83333333,30.16666667 -97.83333333,30.25 -97.83333333,30.33333333 -97.91666667,30.33333333 -98.0,30.33333333 -98.08333333,30.33333333 -98.08333333,30.41666667 -98.08333333,30.5 -98.0,30.5 -97.91666667,30.5 -97.83333333,30.5 -97.83333333,30.41666667 -97.75,30.41666667 -97.66666667,30.41666667 -97.66666667,30.33333333 -97.66666667,30.25 -97.75,30.25</coordinates></LinearRing></outerBoundaryIs></Polygon><Polygon><outerBoundaryIs><LinearRing><coordinates>-95.0,30.33333333 -94.91666667,30.33333333 -94.91666667,30.25 -95.0,30.25 -95.0,30.33333333</coordinates></LinearRing></outerBoundaryIs></Polygon><Polygon><outerBoundaryIs><LinearRing><coordinates>-95.08333333,30.33333333 -95.08333333,30.25 -95.16666667,30.25 -95.16666667,30.33333333 -95.16666667,30.41666667 -95.08333333,30.41666667 -95.0,30.41666667 -95.0,30.33333333 -95.08333333,30.33333333</coordinates></LinearRing></outerBoundaryIs></Polygon><Polygon><outerBoundaryIs><LinearRing><coordinates>-95.5,30.33333333 -95.41666667,30.33333333 -95.41666667,30.25 -95.5,30.25 -95.5,30.33333333</coordinates></LinearRing></outerBoundaryIs></Polygon><Polygon><outerBoundaryIs><LinearRing><coordinates>-93.41666667,30.33333333 -93.33333333,30.33333333 -93.33333333,30.25 -93.41666667,30.25 -93.41666667,30.33333333</coordinates></LinearRing></outerBoundaryIs></Polygon><Polygon><outerBoundaryIs><LinearRing><coordinates>-93.66666667,30.33333333 -93.58333333,30.33333333 -93.58333333,30.25 -93.66666667,30.25 -93.66666667,30.33333333</coordinates></LinearRing></outerBoundaryIs></Polygon><Polygon><outerBoundaryIs><LinearRing><coordinates>-89.41666667,30.33333333 -89.33333333,30.33333333 -89.33333333,30.25 -89.41666667,30.25 -89.5,30.25 -89.5,30.33333333 -89.41666667,30.33333333</coordinates></LinearRing></outerBoundaryIs></Polygon><Polygon><outerBoundaryIs><LinearRing><coordinates>-94.08333333,30.41666667 -94.0,30.41666667 -94.0,30.33333333 -94.08333333,30.33333333 -94.08333333,30.41666667</coordinates></LinearRing></outerBoundaryIs></Polygon><Polygon><outerBoundaryIs><LinearRing><coordinates>-93.58333333,30.41666667 -93.5,30.41666667 -93.5,30.33333333 -93.58333333,30.33333333 -93.58333333,30.41666667</coordinates></LinearRing></outerBoundaryIs></Polygon><Polygon><outerBoundaryIs><LinearRing><coordinates>-90.0,30.41666667 -90.0,30.33333333 -90.08333333,30.33333333 -90.08333333,30.41666667 -90.16666667,30.41666667 -90.25,30.41666667 -90.25,30.5 -90.16666667,30.5 -90.08333333,30.5 -90.0,30.5 -90.0,30.41666667</coordinates></LinearRing></outerBoundaryIs></Polygon><Polygon><outerBoundaryIs><LinearRing><coordinates>-90.58333333,30.41666667 -90.5,30.41666667 -90.5,30.33333333 -90.58333333,30.33333333 -90.58333333,30.41666667</coordinates></LinearRing></outerBoundaryIs></Polygon><Polygon><outerBoundaryIs><LinearRing><coordinates>-93.41666667,30.5 -93.33333333,30.5 -93.33333333,30.41666667 -93.41666667,30.41666667 -93.5,30.41666667 -93.5,30.5 -93.41666667,30.5</coordinates></LinearRing></outerBoundaryIs></Polygon><Polygon><outerBoundaryIs><LinearRing><coordinates>-90.41666667,30.5 -90.33333333,30.5 -90.33333333,30.41666667 -90.41666667,30.41666667 -90.41666667,30.5</coordinates></LinearRing></outerBoundaryIs></Polygon><Polygon><outerBoundaryIs><LinearRing><coordinates>-98.41666667,30.83333333 -98.33333333,30.83333333 -98.33333333,30.75 -98.41666667,30.75 -98.41666667,30.83333333</coordinates></LinearRing></outerBoundaryIs></Polygon><Polygon><outerBoundaryIs><LinearRing><coordinates>-94.41666667,30.58333333 -94.33333333,30.58333333 -94.33333333,30.5 -94.41666667,30.5 -94.5,30.5 -94.5,30.58333333 -94.41666667,30.58333333</coordinates></LinearRing></outerBoundaryIs></Polygon><Polygon><outerBoundaryIs><LinearRing><coordinates>-93.66666667,30.41666667 -93.66666667,30.33333333 -93.75,30.33333333 -93.75,30.41666667 -93.75,30.5 -93.83333333,30.5 -93.83333333,30.58333333 -93.83333333,30.66666667 -93.75,30.66666667 -93.75,30.58333333 -93.66666667,30.58333333 -93.66666667,30.5 -93.66666667,30.41666667</coordinates></LinearRing></outerBoundaryIs></Polygon><Polygon><outerBoundaryIs><LinearRing><coordinates>-94.75,30.41666667 -94.75,30.33333333 -94.83333333,30.33333333 -94.91666667,30.33333333 -94.91666667,30.41666667 -94.91666667,30.5 -95.0,30.5 -95.0,30.58333333 -94.91666667,30.58333333 -94.83333333,30.58333333 -94.75,30.58333333 -94.75,30.5 -94.75,30.41666667</coordinates></LinearRing></outerBoundaryIs></Polygon><Polygon><outerBoundaryIs><LinearRing><coordinates>-90.91666667,30.41666667 -90.91666667,30.33333333 -91.0,30.33333333 -91.0,30.41666667 -91.0,30.5 -91.0,30.58333333 -90.91666667,30.58333333 -90.91666667,30.5 -90.91666667,30.41666667</coordinates></LinearRing></outerBoundaryIs></Polygon><Polygon><outerBoundaryIs><LinearRing><coordinates>-93.91666667,30.5 -93.91666667,30.41666667 -94.0,30.41666667 -94.0,30.5 -94.0,30.58333333 -94.0,30.66666667 -93.91666667,30.66666667 -93.91666667,30.58333333 -93.91666667,30.5</coordinates></LinearRing></outerBoundaryIs></Polygon><Polygon><outerBoundaryIs><LinearRing><coordinates>-94.41666667,30.75 -94.33333333,30.75 -94.33333333,30.66666667 -94.41666667,30.66666667 -94.5,30.66666667 -94.5,30.75 -94.41666667,30.75</coordinates></LinearRing></outerBoundaryIs></Polygon><Polygon><outerBoundaryIs><LinearRing><coordinates>-94.08333333,30.66666667 -94.08333333,30.58333333 -94.16666667,30.58333333 -94.16666667,30.66666667 -94.16666667,30.75 -94.16666667,30.83333333 -94.08333333,30.83333333 -94.08333333,30.75 -94.0,30.75 -94.0,30.66666667 -94.08333333,30.66666667</coordinates></LinearRing></outerBoundaryIs></Polygon><Polygon><outerBoundaryIs><LinearRing><coordinates>-95.33333333,30.0 -95.41666667,30.0 -95.5,30.0 -95.5,30.08333333 -95.41666667,30.08333333 -95.41666667,30.16666667 -95.41666667,30.25 -95.33333333,30.25 -95.33333333,30.16666667 -95.25,30.16666667 -95.16666667,30.16666667 -95.16666667,30.08333333 -95.08333333,30.08333333 -95.08333333,30.0 -95,30 -95.0,29.91666667 -94.91666667,29.91666667 -94.83333333,29.91666667 -94.83333333,29.83333333 -94.91666667,29.83333333 -95.0,29.83333333 -95.0,29.75 -95.08333333,29.75 -95.16666667,29.75 -95.16666667,29.83333333 -95.25,29.83333333 -95.33333333,29.83333333 -95.33333333,29.91666667 -95.25,29.91666667 -95.25,30.0 -95.33333333,30.0</coordinates></LinearRing></outerBoundaryIs></Polygon><Polygon><outerBoundaryIs><LinearRing><coordinates>-94.91666667,30.08333333 -94.83333333,30.08333333 -94.75,30.08333333 -94.75,30.0 -94.83333333,30.0 -94.91666667,30.0 -94.91666667,30.08333333</coordinates></LinearRing></outerBoundaryIs></Polygon><Polygon><outerBoundaryIs><LinearRing><coordinates>-94.41666667,30.08333333 -94.41666667,30.0 -94.5,30.0 -94.58333333,30.0 -94.66666667,30.0 -94.66666667,30.08333333 -94.58333333,30.08333333 -94.5,30.08333333 -94.5,30.16666667 -94.41666667,30.16666667 -94.41666667,30.08333333</coordinates></LinearRing></outerBoundaryIs></Polygon><Polygon><outerBoundaryIs><LinearRing><coordinates>-90.0,30.08333333 -89.91666667,30.08333333 -89.91666667,30.0 -90,30 -90.0,30.08333333</coordinates></LinearRing></outerBoundaryIs></Polygon><Polygon><outerBoundaryIs><LinearRing><coordinates>-90.5,30.08333333 -90.41666667,30.08333333 -90.41666667,30.0 -90.5,30.0 -90.5,30.08333333</coordinates></LinearRing></outerBoundaryIs></Polygon><Polygon><outerBoundaryIs><LinearRing><coordinates>-90.75,30.08333333 -90.66666667,30.08333333 -90.66666667,30.0 -90.75,30.0 -90.83333333,30.0 -90.83333333,30.08333333 -90.75,30.08333333</coordinates></LinearRing></outerBoundaryIs></Polygon><Polygon><outerBoundaryIs><LinearRing><coordinates>-93.41666667,30.16666667 -93.33333333,30.16666667 -93.25,30.16666667 -93.25,30.08333333 -93.33333333,30.08333333 -93.41666667,30.08333333 -93.41666667,30.16666667</coordinates></LinearRing></outerBoundaryIs></Polygon><Polygon><outerBoundaryIs><LinearRing><coordinates>-95.08333333,30.16666667 -95.0,30.16666667 -94.91666667,30.16666667 -94.91666667,30.08333333 -95.0,30.08333333 -95.08333333,30.08333333 -95.08333333,30.16666667</coordinates></LinearRing></outerBoundaryIs></Polygon><Polygon><outerBoundaryIs><LinearRing><coordinates>-94.66666667,30.16666667 -94.66666667,30.08333333 -94.75,30.08333333 -94.75,30.16666667 -94.75,30.25 -94.66666667,30.25 -94.66666667,30.16666667</coordinates></LinearRing></outerBoundaryIs></Polygon><Polygon><outerBoundaryIs><LinearRing><coordinates>-94.16666667,30.16666667 -94.08333333,30.16666667 -94.08333333,30.08333333 -94.16666667,30.08333333 -94.16666667,30.16666667</coordinates></LinearRing></outerBoundaryIs></Polygon><Polygon><outerBoundaryIs><LinearRing><coordinates>-91.83333333,30.16666667 -91.83333333,30.08333333 -91.91666667,30.08333333 -91.91666667,30.16666667 -92.0,30.16666667 -92.0,30.25 -91.91666667,30.25 -91.83333333,30.25 -91.83333333,30.16666667</coordinates></LinearRing></outerBoundaryIs></Polygon><Polygon><outerBoundaryIs><LinearRing><coordinates>-91.0,30.16666667 -90.91666667,30.16666667 -90.91666667,30.08333333 -91.0,30.08333333 -91.0,30.16666667</coordinates></LinearRing></outerBoundaryIs></Polygon><Polygon><outerBoundaryIs><LinearRing><coordinates>-94.58333333,30.25 -94.5,30.25 -94.5,30.16666667 -94.58333333,30.16666667 -94.58333333,30.25</coordinates></LinearRing></outerBoundaryIs></Polygon><Polygon><outerBoundaryIs><LinearRing><coordinates>-93.75,30.25 -93.66666667,30.25 -93.66666667,30.16666667 -93.75,30.16666667 -93.83333333,30.16666667 -93.91666667,30.16666667 -93.91666667,30.25 -93.83333333,30.25 -93.83333333,30.33333333 -93.75,30.33333333 -93.75,30.25</coordinates></LinearRing></outerBoundaryIs></Polygon><Polygon><outerBoundaryIs><LinearRing><coordinates>-94.16666667,30.25 -94.16666667,30.16666667 -94.25,30.16666667 -94.25,30.25 -94.33333333,30.25 -94.33333333,30.33333333 -94.25,30.33333333 -94.25,30.41666667 -94.16666667,30.41666667 -94.16666667,30.33333333 -94.16666667,30.25</coordinates></LinearRing></outerBoundaryIs></Polygon><Polygon><outerBoundaryIs><LinearRing><coordinates>-93.16666667,30.25 -93.16666667,30.16666667 -93.25,30.16666667 -93.25,30.25 -93.25,30.33333333 -93.16666667,30.33333333 -93.16666667,30.25</coordinates></LinearRing></outerBoundaryIs></Polygon><Polygon><outerBoundaryIs><LinearRing><coordinates>-91.08333333,30.25 -91.0,30.25 -91.0,30.16666667 -91.08333333,30.16666667 -91.16666667,30.16666667 -91.16666667,30.25 -91.25,30.25 -91.25,30.33333333 -91.25,30.41666667 -91.25,30.5 -91.16666667,30.5 -91.16666667,30.41666667 -91.16666667,30.33333333 -91.08333333,30.33333333 -91.08333333,30.25</coordinates></LinearRing></outerBoundaryIs></Polygon><Polygon><outerBoundaryIs><LinearRing><coordinates>-97.5,31.16666667 -97.41666667,31.16666667 -97.41666667,31.08333333 -97.5,31.08333333 -97.5,31.16666667</coordinates></LinearRing></outerBoundaryIs></Polygon><Polygon><outerBoundaryIs><LinearRing><coordinates>-84.25,31.16666667 -84.16666667,31.16666667 -84.16666667,31.08333333 -84.25,31.08333333 -84.25,31.16666667</coordinates></LinearRing></outerBoundaryIs></Polygon><Polygon><outerBoundaryIs><LinearRing><coordinates>-83.33333333,31.66666667 -83.25,31.66666667 -83.25,31.58333333 -83.33333333,31.58333333 -83.33333333,31.66666667</coordinates></LinearRing></outerBoundaryIs></Polygon><Polygon><outerBoundaryIs><LinearRing><coordinates>-80.83333333,32.16666667 -80.75,32.16666667 -80.75,32.08333333 -80.83333333,32.08333333 -80.83333333,32.16666667</coordinates></LinearRing></outerBoundaryIs></Polygon><Polygon><outerBoundaryIs><LinearRing><coordinates>-110.33333333,32.16666667 -110.25,32.16666667 -110.25,32.08333333 -110.33333333,32.08333333 -110.33333333,32.16666667</coordinates></LinearRing></outerBoundaryIs></Polygon><Polygon><outerBoundaryIs><LinearRing><coordinates>-103.83333333,31.91666667 -103.83333333,31.83333333 -103.91666667,31.83333333 -103.91666667,31.91666667 -103.91666667,32.0 -103.83333333,32.0 -103.83333333,31.91666667</coordinates></LinearRing></outerBoundaryIs></Polygon><Polygon><outerBoundaryIs><LinearRing><coordinates>-109.91666667,32.08333333 -109.83333333,32.08333333 -109.83333333,32.0 -109.91666667,32.0 -109.91666667,32.08333333</coordinates></LinearRing></outerBoundaryIs></Polygon><Polygon><outerBoundaryIs><LinearRing><coordinates>-103.41666667,31.33333333 -103.41666667,31.25 -103.5,31.25 -103.5,31.33333333 -103.5,31.41666667 -103.41666667,31.41666667 -103.41666667,31.33333333</coordinates></LinearRing></outerBoundaryIs></Polygon><Polygon><outerBoundaryIs><LinearRing><coordinates>-97.25,31.58333333 -97.16666667,31.58333333 -97.16666667,31.5 -97.25,31.5 -97.25,31.58333333</coordinates></LinearRing></outerBoundaryIs></Polygon><Polygon><outerBoundaryIs><LinearRing><coordinates>-114.16666667,32.33333333 -114.08333333,32.33333333 -114.08333333,32.25 -114.16666667,32.25 -114.16666667,32.33333333</coordinates></LinearRing></outerBoundaryIs></Polygon><Polygon><outerBoundaryIs><LinearRing><coordinates>-113.5,32.33333333 -113.41666667,32.33333333 -113.41666667,32.25 -113.5,32.25 -113.5,32.33333333</coordinates></LinearRing></outerBoundaryIs></Polygon><Polygon><outerBoundaryIs><LinearRing><coordinates>-113.66666667,32.33333333 -113.58333333,32.33333333 -113.58333333,32.25 -113.66666667,32.25 -113.66666667,32.33333333</coordinates></LinearRing></outerBoundaryIs></Polygon><Polygon><outerBoundaryIs><LinearRing><coordinates>-113.91666667,32.83333333 -113.83333333,32.83333333 -113.83333333,32.75 -113.91666667,32.75 -113.91666667,32.83333333</coordinates></LinearRing></outerBoundaryIs></Polygon><Polygon><outerBoundaryIs><LinearRing><coordinates>-80.33333333,32.58333333 -80.25,32.58333333 -80.25,32.5 -80.33333333,32.5 -80.33333333,32.58333333</coordinates></LinearRing></outerBoundaryIs></Polygon><Polygon><outerBoundaryIs><LinearRing><coordinates>-109.33333333,32.58333333 -109.25,32.58333333 -109.25,32.5 -109.33333333,32.5 -109.41666667,32.5 -109.41666667,32.58333333 -109.41666667,32.66666667 -109.33333333,32.66666667 -109.33333333,32.58333333</coordinates></LinearRing></outerBoundaryIs></Polygon><Polygon><outerBoundaryIs><LinearRing><coordinates>-113.33333333,32.41666667 -113.33333333,32.33333333 -113.41666667,32.33333333 -113.41666667,32.41666667 -113.41666667,32.5 -113.5,32.5 -113.5,32.58333333 -113.41666667,32.58333333 -113.33333333,32.58333333 -113.33333333,32.5 -113.33333333,32.41666667</coordinates></LinearRing></outerBoundaryIs></Polygon><Polygon><outerBoundaryIs><LinearRing><coordinates>-111.08333333,32.5 -111.0,32.5 -111.0,32.41666667 -111.08333333,32.41666667 -111.08333333,32.5</coordinates></LinearRing></outerBoundaryIs></Polygon><Polygon><outerBoundaryIs><LinearRing><coordinates>-106.91666667,32.5 -106.83333333,32.5 -106.83333333,32.41666667 -106.91666667,32.41666667 -106.91666667,32.5</coordinates></LinearRing></outerBoundaryIs></Polygon><Polygon><outerBoundaryIs><LinearRing><coordinates>-94.75,32.5 -94.66666667,32.5 -94.66666667,32.41666667 -94.75,32.41666667 -94.75,32.5</coordinates></LinearRing></outerBoundaryIs></Polygon><Polygon><outerBoundaryIs><LinearRing><coordinates>-93.75,32.5 -93.66666667,32.5 -93.66666667,32.41666667 -93.75,32.41666667 -93.75,32.5</coordinates></LinearRing></outerBoundaryIs></Polygon><Polygon><outerBoundaryIs><LinearRing><coordinates>-113.58333333,32.66666667 -113.5,32.66666667 -113.5,32.58333333 -113.58333333,32.58333333 -113.58333333,32.66666667</coordinates></LinearRing></outerBoundaryIs></Polygon><Polygon><outerBoundaryIs><LinearRing><coordinates>-111.08333333,32.66666667 -111.0,32.66666667 -111.0,32.58333333 -111.08333333,32.58333333 -111.08333333,32.66666667</coordinates></LinearRing></outerBoundaryIs></Polygon><Polygon><outerBoundaryIs><LinearRing><coordinates>-111.75,32.75 -111.66666667,32.75 -111.66666667,32.83333333 -111.58333333,32.83333333 -111.58333333,32.75 -111.58333333,32.66666667 -111.66666667,32.66666667 -111.75,32.66666667 -111.75,32.75</coordinates></LinearRing></outerBoundaryIs></Polygon><Polygon><outerBoundaryIs><LinearRing><coordinates>-113.58333333,32.75 -113.58333333,32.66666667 -113.66666667,32.66666667 -113.66666667,32.75 -113.66666667,32.83333333 -113.58333333,32.83333333 -113.58333333,32.75</coordinates></LinearRing></outerBoundaryIs></Polygon><Polygon><outerBoundaryIs><LinearRing><coordinates>-113.25,32.75 -113.16666667,32.75 -113.16666667,32.66666667 -113.25,32.66666667 -113.25,32.75</coordinates></LinearRing></outerBoundaryIs></Polygon><Polygon><outerBoundaryIs><LinearRing><coordinates>-112.08333333,32.75 -112.08333333,32.66666667 -112.16666667,32.66666667 -112.16666667,32.75 -112.16666667,32.83333333 -112.08333333,32.83333333 -112.08333333,32.75</coordinates></LinearRing></outerBoundaryIs></Polygon><Polygon><outerBoundaryIs><LinearRing><coordinates>-97.16666667,32.75 -97.16666667,32.66666667 -97.25,32.66666667 -97.25,32.75 -97.25,32.83333333 -97.16666667,32.83333333 -97.08333333,32.83333333 -97.08333333,32.75 -97.16666667,32.75</coordinates></LinearRing></outerBoundaryIs></Polygon><Polygon><outerBoundaryIs><LinearRing><coordinates>-108.83333333,32.75 -108.75,32.75 -108.75,32.66666667 -108.83333333,32.66666667 -108.83333333,32.75</coordinates></LinearRing></outerBoundaryIs></Polygon><Polygon><outerBoundaryIs><LinearRing><coordinates>-111.0,32.83333333 -110.91666667,32.83333333 -110.91666667,32.75 -111.0,32.75 -111.0,32.83333333</coordinates></LinearRing></outerBoundaryIs></Polygon><Polygon><outerBoundaryIs><LinearRing><coordinates>-108.16666667,32.83333333 -108.08333333,32.83333333 -108.08333333,32.75 -108.16666667,32.75 -108.16666667,32.83333333</coordinates></LinearRing></outerBoundaryIs></Polygon><Polygon><outerBoundaryIs><LinearRing><coordinates>-113.91666667,32.33333333 -113.83333333,32.33333333 -113.83333333,32.25 -113.91666667,32.25 -114.0,32.25 -114.0,32.33333333 -114.08333333,32.33333333 -114.08333333,32.41666667 -114.16666667,32.41666667 -114.16666667,32.5 -114.16666667,32.58333333 -114.16666667,32.66666667 -114.08333333,32.66666667 -114.0,32.66666667 -113.91666667,32.66666667 -113.91666667,32.58333333 -114.0,32.58333333 -114.0,32.5 -113.91666667,32.5 -113.83333333,32.5 -113.83333333,32.58333333 -113.83333333,32.66666667 -113.83333333,32.75 -113.75,32.75 -113.75,32.66666667 -113.75,32.58333333 -113.66666667,32.58333333 -113.66666667,32.5 -113.58333333,32.5 -113.5,32.5 -113.5,32.41666667 -113.5,32.33333333 -113.58333333,32.33333333 -113.58333333,32.41666667 -113.66666667,32.41666667 -113.66666667,32.33333333 -113.75,32.33333333 -113.75,32.41666667 -113.83333333,32.41666667 -113.91666667,32.41666667 -113.91666667,32.33333333</coordinates></LinearRing></outerBoundaryIs></Polygon><Polygon><outerBoundaryIs><LinearRing><coordinates>-111.83333333,32.58333333 -111.83333333,32.5 -111.91666667,32.5 -111.91666667,32.58333333 -111.91666667,32.66666667 -112.0,32.66666667 -112.0,32.75 -111.91666667,32.75 -111.91666667,32.83333333 -111.83333333,32.83333333 -111.75,32.83333333 -111.75,32.75 -111.83333333,32.75 -111.83333333,32.66666667 -111.83333333,32.58333333</coordinates></LinearRing></outerBoundaryIs></Polygon><Polygon><outerBoundaryIs><LinearRing><coordinates>-96.91666667,32.66666667 -96.91666667,32.58333333 -97.0,32.58333333 -97.0,32.66666667 -97.0,32.75 -97.0,32.83333333 -96.91666667,32.83333333 -96.91666667,32.75 -96.91666667,32.66666667</coordinates></LinearRing></outerBoundaryIs></Polygon><Polygon><outerBoundaryIs><LinearRing><coordinates>-111.25,32.33333333 -111.16666667,32.33333333 -111.16666667,32.41666667 -111.08333333,32.41666667 -111.08333333,32.33333333 -111.0,32.33333333 -111.0,32.41666667 -110.91666667,32.41666667 -110.91666667,32.33333333 -110.83333333,32.33333333 -110.75,32.33333333 -110.75,32.25 -110.83333333,32.25 -110.91666667,32.25 -110.91666667,32.16666667 -111.0,32.16666667 -111.0,32.08333333 -111.08333333,32.08333333 -111.08333333,32.16666667 -111.16666667,32.16666667 -111.16666667,32.25 -111.25,32.25 -111.25,32.33333333</coordinates></LinearRing></outerBoundaryIs></Polygon><Polygon><outerBoundaryIs><LinearRing><coordinates>-80.75,32.25 -80.66666667,32.25 -80.66666667,32.16666667 -80.75,32.16666667 -80.75,32.25</coordinates></LinearRing></outerBoundaryIs></Polygon><Polygon><outerBoundaryIs><LinearRing><coordinates>-95.25,32.25 -95.16666667,32.25 -95.16666667,32.16666667 -95.25,32.16666667 -95.25,32.25</coordinates></LinearRing></outerBoundaryIs></Polygon><Polygon><outerBoundaryIs><LinearRing><coordinates>-111.75,32.0 -111.75,31.91666667 -111.83333333,31.91666667 -111.91666667,31.91666667 -111.91666667,32.0 -111.91666667,32.08333333 -111.91666667,32.16666667 -111.91666667,32.25 -111.83333333,32.25 -111.75,32.25 -111.75,32.16666667 -111.66666667,32.16666667 -111.66666667,32.08333333 -111.75,32.08333333 -111.75,32.0</coordinates></LinearRing></outerBoundaryIs></Polygon><Polygon><outerBoundaryIs><LinearRing><coordinates>-111.33333333,32.08333333 -111.33333333,32.0 -111.41666667,32.0 -111.5,32.0 -111.5,32.08333333 -111.5,32.16666667 -111.5,32.25 -111.5,32.33333333 -111.58333333,32.33333333 -111.58333333,32.41666667 -111.66666667,32.41666667 -111.66666667,32.5 -111.58333333,32.5 -111.5,32.5 -111.5,32.58333333 -111.41666667,32.58333333 -111.33333333,32.58333333 -111.33333333,32.5 -111.41666667,32.5 -111.41666667,32.41666667 -111.41666667,32.33333333 -111.41666667,32.25 -111.33333333,32.25 -111.25,32.25 -111.25,32.16666667 -111.25,32.08333333 -111.33333333,32.08333333</coordinates></LinearRing></outerBoundaryIs></Polygon><Polygon><outerBoundaryIs><LinearRing><coordinates>-111.75,32.33333333 -111.66666667,32.33333333 -111.66666667,32.25 -111.75,32.25 -111.75,32.33333333</coordinates></LinearRing></outerBoundaryIs></Polygon><Polygon><outerBoundaryIs><LinearRing><coordinates>-80.66666667,32.41666667 -80.58333333,32.41666667 -80.58333333,32.33333333 -80.66666667,32.33333333 -80.66666667,32.41666667</coordinates></LinearRing></outerBoundaryIs></Polygon><Polygon><outerBoundaryIs><LinearRing><coordinates>-111.91666667,32.41666667 -111.83333333,32.41666667 -111.75,32.41666667 -111.75,32.33333333 -111.83333333,32.33333333 -111.91666667,32.33333333 -111.91666667,32.41666667</coordinates></LinearRing></outerBoundaryIs></Polygon><Polygon><outerBoundaryIs><LinearRing><coordinates>-109.25,32.41666667 -109.16666667,32.41666667 -109.16666667,32.33333333 -109.25,32.33333333 -109.25,32.41666667</coordinates></LinearRing></outerBoundaryIs></Polygon><Polygon><outerBoundaryIs><LinearRing><coordinates>-108.91666667,32.41666667 -108.83333333,32.41666667 -108.83333333,32.33333333 -108.91666667,32.33333333 -108.91666667,32.41666667</coordinates></LinearRing></outerBoundaryIs></Polygon><Polygon><outerBoundaryIs><LinearRing><coordinates>-106.08333333,33.16666667 -106.0,33.16666667 -106.0,33.08333333 -106.08333333,33.08333333 -106.08333333,33.16666667</coordinates></LinearRing></outerBoundaryIs></Polygon><Polygon><outerBoundaryIs><LinearRing><coordinates>-109.5,33.16666667 -109.41666667,33.16666667 -109.41666667,33.08333333 -109.5,33.08333333 -109.5,33.16666667</coordinates></LinearRing></outerBoundaryIs></Polygon><Polygon><outerBoundaryIs><LinearRing><coordinates>-111.5,33.16666667 -111.41666667,33.16666667 -111.41666667,33.08333333 -111.5,33.08333333 -111.58333333,33.08333333 -111.58333333,33.16666667 -111.5,33.16666667</coordinates></LinearRing></outerBoundaryIs></Polygon><Polygon><outerBoundaryIs><LinearRing><coordinates>-106.91666667,34.08333333 -106.83333333,34.08333333 -106.83333333,34.0 -106.91666667,34.0 -106.91666667,34.08333333</coordinates></LinearRing></outerBoundaryIs></Polygon><Polygon><outerBoundaryIs><LinearRing><coordinates>-111.5,34.08333333 -111.41666667,34.08333333 -111.41666667,34.0 -111.5,34.0 -111.5,34.08333333</coordinates></LinearRing></outerBoundaryIs></Polygon><Polygon><outerBoundaryIs><LinearRing><coordinates>-80.08333333,33.83333333 -80.0,33.83333333 -79.91666667,33.83333333 -79.91666667,33.75 -80.0,33.75 -80.08333333,33.75 -80.08333333,33.83333333</coordinates></LinearRing></outerBoundaryIs></Polygon><Polygon><outerBoundaryIs><LinearRing><coordinates>-79.25,33.75 -79.25,33.66666667 -79.33333333,33.66666667 -79.41666667,33.66666667 -79.5,33.66666667 -79.5,33.75 -79.41666667,33.75 -79.41666667,33.83333333 -79.33333333,33.83333333 -79.33333333,33.91666667 -79.25,33.91666667 -79.25,33.83333333 -79.25,33.75</coordinates></LinearRing></outerBoundaryIs></Polygon><Polygon><outerBoundaryIs><LinearRing><coordinates>-79.66666667,33.75 -79.66666667,33.66666667 -79.75,33.66666667 -79.75,33.75 -79.75,33.83333333 -79.66666667,33.83333333 -79.66666667,33.75</coordinates></LinearRing></outerBoundaryIs></Polygon><Polygon><outerBoundaryIs><LinearRing><coordinates>-80.58333333,33.75 -80.5,33.75 -80.5,33.66666667 -80.58333333,33.66666667 -80.58333333,33.75</coordinates></LinearRing></outerBoundaryIs></Polygon><Polygon><outerBoundaryIs><LinearRing><coordinates>-79.5,33.91666667 -79.41666667,33.91666667 -79.41666667,33.83333333 -79.5,33.83333333 -79.5,33.91666667</coordinates></LinearRing></outerBoundaryIs></Polygon><Polygon><outerBoundaryIs><LinearRing><coordinates>-110.33333333,33.83333333 -110.25,33.83333333 -110.25,33.75 -110.33333333,33.75 -110.33333333,33.83333333</coordinates></LinearRing></outerBoundaryIs></Polygon><Polygon><outerBoundaryIs><LinearRing><coordinates>-80.41666667,33.83333333 -80.33333333,33.83333333 -80.33333333,33.75 -80.41666667,33.75 -80.5,33.75 -80.5,33.83333333 -80.41666667,33.83333333</coordinates></LinearRing></outerBoundaryIs></Polygon><Polygon><outerBoundaryIs><LinearRing><coordinates>-106.0,33.83333333 -105.91666667,33.83333333 -105.91666667,33.75 -106.0,33.75 -106.0,33.83333333</coordinates></LinearRing></outerBoundaryIs></Polygon><Polygon><outerBoundaryIs><LinearRing><coordinates>-79.66666667,33.91666667 -79.58333333,33.91666667 -79.58333333,33.83333333 -79.66666667,33.83333333 -79.66666667,33.91666667</coordinates></LinearRing></outerBoundaryIs></Polygon><Polygon><outerBoundaryIs><LinearRing><coordinates>-106.83333333,33.83333333 -106.83333333,33.75 -106.91666667,33.75 -106.91666667,33.83333333 -106.91666667,33.91666667 -106.83333333,33.91666667 -106.83333333,33.83333333</coordinates></LinearRing></outerBoundaryIs></Polygon><Polygon><outerBoundaryIs><LinearRing><coordinates>-80.25,33.91666667 -80.25,33.83333333 -80.33333333,33.83333333 -80.33333333,33.91666667 -80.41666667,33.91666667 -80.41666667,34.0 -80.33333333,34.0 -80.25,34.0 -80.25,33.91666667</coordinates></LinearRing></outerBoundaryIs></Polygon><Polygon><outerBoundaryIs><LinearRing><coordinates>-79.41666667,33.58333333 -79.33333333,33.58333333 -79.33333333,33.5 -79.41666667,33.5 -79.41666667,33.58333333</coordinates></LinearRing></outerBoundaryIs></Polygon><Polygon><outerBoundaryIs><LinearRing><coordinates>-107.0,33.58333333 -107.0,33.5 -107.08333333,33.5 -107.08333333,33.58333333 -107.08333333,33.66666667 -107.0,33.66666667 -107.0,33.58333333</coordinates></LinearRing></outerBoundaryIs></Polygon><Polygon><outerBoundaryIs><LinearRing><coordinates>-80.25,33.58333333 -80.16666667,33.58333333 -80.16666667,33.5 -80.25,33.5 -80.33333333,33.5 -80.41666667,33.5 -80.41666667,33.58333333 -80.33333333,33.58333333 -80.25,33.58333333</coordinates></LinearRing></outerBoundaryIs></Polygon><Polygon><outerBoundaryIs><LinearRing><coordinates>-106.33333333,33.58333333 -106.25,33.58333333 -106.25,33.5 -106.33333333,33.5 -106.33333333,33.58333333</coordinates></LinearRing></outerBoundaryIs></Polygon><Polygon><outerBoundaryIs><LinearRing><coordinates>-112.83333333,34.25 -112.75,34.25 -112.75,34.16666667 -112.83333333,34.16666667 -112.83333333,34.25</coordinates></LinearRing></outerBoundaryIs></Polygon><Polygon><outerBoundaryIs><LinearRing><coordinates>-110.0,34.33333333 -109.91666667,34.33333333 -109.91666667,34.25 -110.0,34.25 -110.08333333,34.25 -110.08333333,34.33333333 -110.0,34.33333333</coordinates></LinearRing></outerBoundaryIs></Polygon><Polygon><outerBoundaryIs><LinearRing><coordinates>-106.83333333,34.33333333 -106.83333333,34.25 -106.91666667,34.25 -106.91666667,34.33333333 -106.91666667,34.41666667 -106.83333333,34.41666667 -106.83333333,34.33333333</coordinates></LinearRing></outerBoundaryIs></Polygon><Polygon><outerBoundaryIs><LinearRing><coordinates>-108.0,34.83333333 -107.91666667,34.83333333 -107.91666667,34.75 -108.0,34.75 -108.0,34.83333333</coordinates></LinearRing></outerBoundaryIs></Polygon><Polygon><outerBoundaryIs><LinearRing><coordinates>-111.91666667,34.83333333 -111.83333333,34.83333333 -111.83333333,34.75 -111.91666667,34.75 -111.91666667,34.83333333</coordinates></LinearRing></outerBoundaryIs></Polygon><Polygon><outerBoundaryIs><LinearRing><coordinates>-97.5,35.25 -97.41666667,35.25 -97.41666667,35.16666667 -97.5,35.16666667 -97.5,35.25</coordinates></LinearRing></outerBoundaryIs></Polygon><Polygon><outerBoundaryIs><LinearRing><coordinates>-109.08333333,36.0 -109,36 -109.0,35.91666667 -109.08333333,35.91666667 -109.08333333,36.0</coordinates></LinearRing></outerBoundaryIs></Polygon><Polygon><outerBoundaryIs><LinearRing><coordinates>-96.0,36.16666667 -95.91666667,36.16666667 -95.91666667,36.08333333 -96.0,36.08333333 -96.0,36.16666667</coordinates></LinearRing></outerBoundaryIs></Polygon><Polygon><outerBoundaryIs><LinearRing><coordinates>-96.5,36.33333333 -96.41666667,36.33333333 -96.41666667,36.25 -96.5,36.25 -96.5,36.33333333</coordinates></LinearRing></outerBoundaryIs></Polygon><Polygon><outerBoundaryIs><LinearRing><coordinates>-106.25,35.66666667 -106.25,35.58333333 -106.33333333,35.58333333 -106.33333333,35.66666667 -106.33333333,35.75 -106.25,35.75 -106.25,35.66666667</coordinates></LinearRing></outerBoundaryIs></Polygon><Polygon><outerBoundaryIs><LinearRing><coordinates>-98.25,36.83333333 -98.16666667,36.83333333 -98.16666667,36.75 -98.25,36.75 -98.25,36.83333333</coordinates></LinearRing></outerBoundaryIs></Polygon><Polygon><outerBoundaryIs><LinearRing><coordinates>-98.66666667,36.83333333 -98.58333333,36.83333333 -98.58333333,36.75 -98.66666667,36.75 -98.66666667,36.83333333</coordinates></LinearRing></outerBoundaryIs></Polygon><Polygon><outerBoundaryIs><LinearRing><coordinates>-97.33333333,37.66666667 -97.25,37.66666667 -97.25,37.58333333 -97.33333333,37.58333333 -97.33333333,37.66666667</coordinates></LinearRing></outerBoundaryIs></Polygon><Polygon><outerBoundaryIs><LinearRing><coordinates>-97.5,37.75 -97.41666667,37.75 -97.41666667,37.66666667 -97.5,37.66666667 -97.5,37.75</coordinates></LinearRing></outerBoundaryIs></Polygon><Polygon><outerBoundaryIs><LinearRing><coordinates>-103.58333333,38.0 -103.5,38.0 -103.5,37.91666667 -103.58333333,37.91666667 -103.58333333,38.0</coordinates></LinearRing></outerBoundaryIs></Polygon><Polygon><outerBoundaryIs><LinearRing><coordinates>-89.91666667,38.25 -89.83333333,38.25 -89.83333333,38.16666667 -89.91666667,38.16666667 -89.91666667,38.25</coordinates></LinearRing></outerBoundaryIs></Polygon><Polygon><outerBoundaryIs><LinearRing><coordinates>-97.5,35.5 -97.41666667,35.5 -97.41666667,35.41666667 -97.5,35.41666667 -97.5,35.5</coordinates></LinearRing></outerBoundaryIs></Polygon><Polygon><outerBoundaryIs><LinearRing><coordinates>-104.33333333,35.41666667 -104.25,35.41666667 -104.25,35.33333333 -104.33333333,35.33333333 -104.33333333,35.41666667</coordinates></LinearRing></outerBoundaryIs></Polygon><Polygon><outerBoundaryIs><LinearRing><coordinates>-110.33333333,35.5 -110.25,35.5 -110.25,35.41666667 -110.33333333,35.41666667 -110.33333333,35.5</coordinates></LinearRing></outerBoundaryIs></Polygon><Polygon><outerBoundaryIs><LinearRing><coordinates>-97.58333333,35.58333333 -97.5,35.58333333 -97.5,35.5 -97.58333333,35.5 -97.66666667,35.5 -97.66666667,35.58333333 -97.58333333,35.58333333</coordinates></LinearRing></outerBoundaryIs></Polygon><Polygon><outerBoundaryIs><LinearRing><coordinates>-106.5,35.0 -106.58333333,35.0 -106.66666667,35.0 -106.66666667,34.91666667 -106.66666667,34.83333333 -106.75,34.83333333 -106.75,34.91666667 -106.75,35.0 -106.75,35.08333333 -106.66666667,35.08333333 -106.66666667,35.16666667 -106.66666667,35.25 -106.58333333,35.25 -106.5,35.25 -106.5,35.16666667 -106.41666667,35.16666667 -106.41666667,35.08333333 -106.41666667,35.0 -106.5,35.0</coordinates></LinearRing></outerBoundaryIs></Polygon><Polygon><outerBoundaryIs><LinearRing><coordinates>-110.75,35.08333333 -110.66666667,35.08333333 -110.66666667,35.0 -110.75,35.0 -110.75,35.08333333</coordinates></LinearRing></outerBoundaryIs></Polygon><Polygon><outerBoundaryIs><LinearRing><coordinates>-110.41666667,35.08333333 -110.33333333,35.08333333 -110.33333333,35.0 -110.41666667,35.0 -110.41666667,35.08333333</coordinates></LinearRing></outerBoundaryIs></Polygon><Polygon><outerBoundaryIs><LinearRing><coordinates>-107.91666667,35.0 -107.83333333,35.0 -107.83333333,34.91666667 -107.91666667,34.91666667 -107.91666667,35.0</coordinates></LinearRing></outerBoundaryIs></Polygon><Polygon><outerBoundaryIs><LinearRing><coordinates>-112.41666667,35.16666667 -112.41666667,35.08333333 -112.5,35.08333333 -112.5,35.16666667 -112.58333333,35.16666667 -112.58333333,35.25 -112.66666667,35.25 -112.66666667,35.33333333 -112.58333333,35.33333333 -112.58333333,35.41666667 -112.5,35.41666667 -112.5,35.33333333 -112.5,35.25 -112.41666667,35.25 -112.41666667,35.16666667</coordinates></LinearRing></outerBoundaryIs></Polygon><Polygon><outerBoundaryIs><LinearRing><coordinates>-112.91666667,34.58333333 -112.91666667,34.5 -113.0,34.5 -113.0,34.58333333 -113.0,34.66666667 -112.91666667,34.66666667 -112.83333333,34.66666667 -112.83333333,34.58333333 -112.91666667,34.58333333</coordinates></LinearRing></outerBoundaryIs></Polygon><Polygon><outerBoundaryIs><LinearRing><coordinates>-112.5,34.66666667 -112.41666667,34.66666667 -112.33333333,34.66666667 -112.33333333,34.58333333 -112.41666667,34.58333333 -112.5,34.58333333 -112.5,34.66666667</coordinates></LinearRing></outerBoundaryIs></Polygon><Polygon><outerBoundaryIs><LinearRing><coordinates>-106.75,34.5 -106.75,34.41666667 -106.83333333,34.41666667 -106.83333333,34.5 -106.83333333,34.58333333 -106.83333333,34.66666667 -106.75,34.66666667 -106.66666667,34.66666667 -106.66666667,34.58333333 -106.75,34.58333333 -106.75,34.5</coordinates></LinearRing></outerBoundaryIs></Polygon><Polygon><outerBoundaryIs><LinearRing><coordinates>-109.33333333,34.5 -109.33333333,34.41666667 -109.41666667,34.41666667 -109.41666667,34.5 -109.41666667,34.58333333 -109.33333333,34.58333333 -109.33333333,34.5</coordinates></LinearRing></outerBoundaryIs></Polygon><Polygon><outerBoundaryIs><LinearRing><coordinates>-111.83333333,34.75 -111.75,34.75 -111.75,34.66666667 -111.83333333,34.66666667 -111.83333333,34.75</coordinates></LinearRing></outerBoundaryIs></Polygon><Polygon><outerBoundaryIs><LinearRing><coordinates>-111.16666667,34.75 -111.16666667,34.66666667 -111.25,34.66666667 -111.25,34.75 -111.25,34.83333333 -111.33333333,34.83333333 -111.33333333,34.91666667 -111.25,34.91666667 -111.16666667,34.91666667 -111.16666667,34.83333333 -111.16666667,34.75</coordinates></LinearRing></outerBoundaryIs></Polygon><Polygon><outerBoundaryIs><LinearRing><coordinates>-111.83333333,34.08333333 -111.83333333,34.0 -111.91666667,34.0 -112,34 -112.08333333,34.0 -112.08333333,34.08333333 -112.08333333,34.16666667 -112.16666667,34.16666667 -112.25,34.16666667 -112.25,34.25 -112.25,34.33333333 -112.25,34.41666667 -112.25,34.5 -112.33333333,34.5 -112.33333333,34.58333333 -112.25,34.58333333 -112.25,34.66666667 -112.16666667,34.66666667 -112.16666667,34.58333333 -112.08333333,34.58333333 -112.08333333,34.66666667 -112.08333333,34.75 -112.16666667,34.75 -112.25,34.75 -112.33333333,34.75 -112.33333333,34.83333333 -112.41666667,34.83333333 -112.41666667,34.91666667 -112.41666667,35.0 -112.41666667,35.08333333 -112.33333333,35.08333333 -112.33333333,35.0 -112.25,35.0 -112.16666667,35.0 -112.16666667,34.91666667 -112.08333333,34.91666667 -112.08333333,35.0 -112,35 -112.0,34.91666667 -111.91666667,34.91666667 -111.91666667,34.83333333 -112.0,34.83333333 -112.0,34.75 -111.91666667,34.75 -111.91666667,34.66666667 -111.83333333,34.66666667 -111.83333333,34.58333333 -111.75,34.58333333 -111.75,34.66666667 -111.66666667,34.66666667 -111.66666667,34.58333333 -111.66666667,34.5 -111.66666667,34.41666667 -111.75,34.41666667 -111.83333333,34.41666667 -111.83333333,34.33333333 -111.91666667,34.33333333 -111.91666667,34.25 -111.83333333,34.25 -111.83333333,34.16666667 -111.83333333,34.08333333</coordinates></LinearRing></outerBoundaryIs><innerBoundaryIs><LinearRing><coordinates>-112.08333333,34.16666667 -112.0,34.16666667 -112.0,34.25 -112.08333333,34.25 -112.08333333,34.16666667</coordinates></LinearRing></innerBoundaryIs><innerBoundaryIs><LinearRing><coordinates>-112.08333333,34.25 -112.08333333,34.33333333 -112.16666667,34.33333333 -112.16666667,34.25 -112.08333333,34.25</coordinates></LinearRing></innerBoundaryIs><innerBoundaryIs><LinearRing><coordinates>-112.16666667,34.91666667 -112.25,34.91666667 -112.25,34.83333333 -112.16666667,34.83333333 -112.16666667,34.91666667</coordinates></LinearRing></innerBoundaryIs><innerBoundaryIs><LinearRing><coordinates>-111.83333333,34.41666667 -111.83333333,34.5 -111.91666667,34.5 -111.91666667,34.41666667 -111.83333333,34.41666667</coordinates></LinearRing></innerBoundaryIs></Polygon><Polygon><outerBoundaryIs><LinearRing><coordinates>-111.0,34.16666667 -110.91666667,34.16666667 -110.91666667,34.08333333 -111.0,34.08333333 -111.0,34.16666667</coordinates></LinearRing></outerBoundaryIs></Polygon><Polygon><outerBoundaryIs><LinearRing><coordinates>-112.41666667,34.0 -112.41666667,33.91666667 -112.5,33.91666667 -112.58333333,33.91666667 -112.58333333,34.0 -112.58333333,34.08333333 -112.66666667,34.08333333 -112.66666667,34.16666667 -112.66666667,34.25 -112.75,34.25 -112.75,34.33333333 -112.75,34.41666667 -112.83333333,34.41666667 -112.91666667,34.41666667 -112.91666667,34.5 -112.83333333,34.5 -112.75,34.5 -112.75,34.58333333 -112.66666667,34.58333333 -112.66666667,34.5 -112.58333333,34.5 -112.58333333,34.41666667 -112.58333333,34.33333333 -112.5,34.33333333 -112.41666667,34.33333333 -112.33333333,34.33333333 -112.33333333,34.25 -112.41666667,34.25 -112.41666667,34.16666667 -112.41666667,34.08333333 -112.41666667,34.0</coordinates></LinearRing></outerBoundaryIs></Polygon><Polygon><outerBoundaryIs><LinearRing><coordinates>-111.33333333,34.25 -111.25,34.25 -111.25,34.16666667 -111.33333333,34.16666667 -111.33333333,34.25</coordinates></LinearRing></outerBoundaryIs></Polygon><Polygon><outerBoundaryIs><LinearRing><coordinates>-90.16666667,38.66666667 -90.16666667,38.58333333 -90.25,38.58333333 -90.25,38.66666667 -90.25,38.75 -90.16666667,38.75 -90.16666667,38.83333333 -90.16666667,38.91666667 -90.08333333,38.91666667 -90.08333333,38.83333333 -90.08333333,38.75 -90.08333333,38.66666667 -90.16666667,38.66666667</coordinates></LinearRing></outerBoundaryIs></Polygon><Polygon><outerBoundaryIs><LinearRing><coordinates>-90.5,38.75 -90.5,38.66666667 -90.58333333,38.66666667 -90.66666667,38.66666667 -90.66666667,38.75 -90.58333333,38.75 -90.58333333,38.83333333 -90.5,38.83333333 -90.41666667,38.83333333 -90.41666667,38.75 -90.5,38.75</coordinates></LinearRing></outerBoundaryIs></Polygon><Polygon><outerBoundaryIs><LinearRing><coordinates>-95.75,39.08333333 -95.66666667,39.08333333 -95.66666667,39.0 -95.75,39.0 -95.75,39.08333333</coordinates></LinearRing></outerBoundaryIs></Polygon><Polygon><outerBoundaryIs><LinearRing><coordinates>-94.91666667,39.75 -94.83333333,39.75 -94.83333333,39.66666667 -94.91666667,39.66666667 -94.91666667,39.75</coordinates></LinearRing></outerBoundaryIs></Polygon><Polygon><outerBoundaryIs><LinearRing><coordinates>-94.5,39.41666667 -94.5,39.33333333 -94.58333333,39.33333333 -94.58333333,39.41666667 -94.58333333,39.5 -94.5,39.5 -94.5,39.41666667</coordinates></LinearRing></outerBoundaryIs></Polygon><Polygon><outerBoundaryIs><LinearRing><coordinates>-95.41666667,39.16666667 -95.33333333,39.16666667 -95.33333333,39.08333333 -95.41666667,39.08333333 -95.5,39.08333333 -95.5,39.16666667 -95.41666667,39.16666667</coordinates></LinearRing></outerBoundaryIs></Polygon><Polygon><outerBoundaryIs><LinearRing><coordinates>-94.66666667,38.91666667 -94.66666667,38.83333333 -94.75,38.83333333 -94.83333333,38.83333333 -94.83333333,38.91666667 -94.83333333,39.0 -94.75,39.0 -94.66666667,39.0 -94.66666667,39.08333333 -94.66666667,39.16666667 -94.58333333,39.16666667 -94.5,39.16666667 -94.41666667,39.16666667 -94.41666667,39.08333333 -94.5,39.08333333 -94.58333333,39.08333333 -94.58333333,39.0 -94.58333333,38.91666667 -94.66666667,38.91666667</coordinates></LinearRing></outerBoundaryIs></Polygon><Polygon><outerBoundaryIs><LinearRing><coordinates>-94.33333333,39.0 -94.25,39.0 -94.25,38.91666667 -94.33333333,38.91666667 -94.33333333,39.0</coordinates></LinearRing></outerBoundaryIs></Polygon><Polygon><outerBoundaryIs><LinearRing><coordinates>-95.33333333,39.0 -95.25,39.0 -95.25,38.91666667 -95.33333333,38.91666667 -95.33333333,39.0</coordinates></LinearRing></outerBoundaryIs></Polygon><Polygon><outerBoundaryIs><LinearRing><coordinates>-91.5,40.0 -91.41666667,40.0 -91.41666667,39.91666667 -91.5,39.91666667 -91.5,40.0</coordinates></LinearRing></outerBoundaryIs></Polygon><Polygon><outerBoundaryIs><LinearRing><coordinates>-91.58333333,40.16666667 -91.5,40.16666667 -91.5,40.08333333 -91.58333333,40.08333333 -91.58333333,40.16666667</coordinates></LinearRing></outerBoundaryIs></Polygon><Polygon><outerBoundaryIs><LinearRing><coordinates>-95.58333333,40.33333333 -95.5,40.33333333 -95.5,40.25 -95.58333333,40.25 -95.58333333,40.33333333</coordinates></LinearRing></outerBoundaryIs></Polygon><Polygon><outerBoundaryIs><LinearRing><coordinates>-91.41666667,40.5 -91.33333333,40.5 -91.33333333,40.41666667 -91.41666667,40.41666667 -91.41666667,40.5</coordinates></LinearRing></outerBoundaryIs></Polygon><Polygon><outerBoundaryIs><LinearRing><coordinates>-99.08333333,40.75 -99.0,40.75 -99.0,40.66666667 -99.08333333,40.66666667 -99.08333333,40.75</coordinates></LinearRing></outerBoundaryIs></Polygon><Polygon><outerBoundaryIs><LinearRing><coordinates>-91.16666667,40.83333333 -91.08333333,40.83333333 -91.08333333,40.75 -91.16666667,40.75 -91.16666667,40.83333333</coordinates></LinearRing></outerBoundaryIs></Polygon><Polygon><outerBoundaryIs><LinearRing><coordinates>-96.66666667,40.83333333 -96.58333333,40.83333333 -96.58333333,40.75 -96.66666667,40.75 -96.75,40.75 -96.75,40.83333333 -96.66666667,40.83333333</coordinates></LinearRing></outerBoundaryIs></Polygon><Polygon><outerBoundaryIs><LinearRing><coordinates>-96.16666667,41.08333333 -96.08333333,41.08333333 -96.08333333,41.0 -96.16666667,41.0 -96.16666667,41.08333333</coordinates></LinearRing></outerBoundaryIs></Polygon><Polygon><outerBoundaryIs><LinearRing><coordinates>-97.41666667,41.5 -97.33333333,41.5 -97.33333333,41.41666667 -97.41666667,41.41666667 -97.41666667,41.5</coordinates></LinearRing></outerBoundaryIs></Polygon><Polygon><outerBoundaryIs><LinearRing><coordinates>-96.66666667,41.5 -96.58333333,41.5 -96.58333333,41.41666667 -96.66666667,41.41666667 -96.66666667,41.5</coordinates></LinearRing></outerBoundaryIs></Polygon><Polygon><outerBoundaryIs><LinearRing><coordinates>-93.75,41.66666667 -93.66666667,41.66666667 -93.66666667,41.58333333 -93.75,41.58333333 -93.75,41.66666667</coordinates></LinearRing></outerBoundaryIs></Polygon><Polygon><outerBoundaryIs><LinearRing><coordinates>-91.08333333,41.5 -91.0,41.5 -91.0,41.41666667 -91.08333333,41.41666667 -91.08333333,41.5</coordinates></LinearRing></outerBoundaryIs></Polygon><Polygon><outerBoundaryIs><LinearRing><coordinates>-90.66666667,41.5 -90.58333333,41.5 -90.58333333,41.58333333 -90.5,41.58333333 -90.41666667,41.58333333 -90.33333333,41.58333333 -90.33333333,41.5 -90.33333333,41.41666667 -90.41666667,41.41666667 -90.41666667,41.5 -90.5,41.5 -90.5,41.41666667 -90.58333333,41.41666667 -90.66666667,41.41666667 -90.66666667,41.5</coordinates></LinearRing></outerBoundaryIs></Polygon><Polygon><outerBoundaryIs><LinearRing><coordinates>-96.16666667,41.25 -96.08333333,41.25 -96.08333333,41.16666667 -96.16666667,41.16666667 -96.16666667,41.25</coordinates></LinearRing></outerBoundaryIs></Polygon><Polygon><outerBoundaryIs><LinearRing><coordinates>-91.0,41.16666667 -91.0,41.08333333 -91.08333333,41.08333333 -91.08333333,41.16666667 -91.16666667,41.16666667 -91.25,41.16666667 -91.25,41.25 -91.16666667,41.25 -91.16666667,41.33333333 -91.08333333,41.33333333 -91.08333333,41.25 -91.0,41.25 -91.0,41.16666667</coordinates></LinearRing></outerBoundaryIs></Polygon><Polygon><outerBoundaryIs><LinearRing><coordinates>-95.83333333,41.25 -95.83333333,41.16666667 -95.91666667,41.16666667 -96.0,41.16666667 -96.0,41.25 -96.0,41.33333333 -95.91666667,41.33333333 -95.83333333,41.33333333 -95.83333333,41.25</coordinates></LinearRing></outerBoundaryIs></Polygon><Polygon><outerBoundaryIs><LinearRing><coordinates>-96.41666667,41.33333333 -96.33333333,41.33333333 -96.33333333,41.25 -96.41666667,41.25 -96.41666667,41.33333333</coordinates></LinearRing></outerBoundaryIs></Polygon><Polygon><outerBoundaryIs><LinearRing><coordinates>-91.66666667,42.0 -91.58333333,42.0 -91.58333333,41.91666667 -91.66666667,41.91666667 -91.75,41.91666667 -91.75,42.0 -91.66666667,42.0</coordinates></LinearRing></outerBoundaryIs></Polygon><Polygon><outerBoundaryIs><LinearRing><coordinates>-92.08333333,42.25 -92.0,42.25 -92.0,42.16666667 -92.08333333,42.16666667 -92.08333333,42.25</coordinates></LinearRing></outerBoundaryIs></Polygon><Polygon><outerBoundaryIs><LinearRing><coordinates>-96.75,42.66666667 -96.66666667,42.66666667 -96.66666667,42.58333333 -96.75,42.58333333 -96.75,42.66666667</coordinates></LinearRing></outerBoundaryIs></Polygon><Polygon><outerBoundaryIs><LinearRing><coordinates>-93.25,43.25 -93.16666667,43.25 -93.16666667,43.16666667 -93.25,43.16666667 -93.25,43.25</coordinates></LinearRing></outerBoundaryIs></Polygon><Polygon><outerBoundaryIs><LinearRing><coordinates>-93.41666667,43.66666667 -93.33333333,43.66666667 -93.33333333,43.58333333 -93.41666667,43.58333333 -93.41666667,43.66666667</coordinates></LinearRing></outerBoundaryIs></Polygon><Polygon><outerBoundaryIs><LinearRing><coordinates>-93.91666667,44.25 -93.83333333,44.25 -93.83333333,44.16666667 -93.91666667,44.16666667 -93.91666667,44.25</coordinates></LinearRing></outerBoundaryIs></Polygon><Polygon><outerBoundaryIs><LinearRing><coordinates>-94.16666667,44.41666667 -94.08333333,44.41666667 -94.08333333,44.33333333 -94.16666667,44.33333333 -94.16666667,44.41666667</coordinates></LinearRing></outerBoundaryIs></Polygon><Polygon><outerBoundaryIs><LinearRing><coordinates>-93.66666667,44.75 -93.58333333,44.75 -93.58333333,44.66666667 -93.66666667,44.66666667 -93.66666667,44.75</coordinates></LinearRing></outerBoundaryIs></Polygon><Polygon><outerBoundaryIs><LinearRing><coordinates>-92.91666667,45.41666667 -92.83333333,45.41666667 -92.83333333,45.33333333 -92.91666667,45.33333333 -92.91666667,45.41666667</coordinates></LinearRing></outerBoundaryIs></Polygon><Polygon><outerBoundaryIs><LinearRing><coordinates>-93.16666667,44.75 -93.16666667,44.66666667 -93.25,44.66666667 -93.33333333,44.66666667 -93.41666667,44.66666667 -93.5,44.66666667 -93.5,44.75 -93.41666667,44.75 -93.41666667,44.83333333 -93.5,44.83333333 -93.58333333,44.83333333 -93.66666667,44.83333333 -93.66666667,44.91666667 -93.58333333,44.91666667 -93.5,44.91666667 -93.5,45.0 -93.5,45.08333333 -93.5,45.16666667 -93.41666667,45.16666667 -93.41666667,45.25 -93.33333333,45.25 -93.33333333,45.16666667 -93.25,45.16666667 -93.16666667,45.16666667 -93.16666667,45.25 -93.16666667,45.33333333 -93.08333333,45.33333333 -93.0,45.33333333 -92.91666667,45.33333333 -92.91666667,45.25 -93.0,45.25 -93.0,45.16666667 -92.91666667,45.16666667 -92.91666667,45.08333333 -92.91666667,45.0 -92.83333333,45.0 -92.83333333,45.08333333 -92.75,45.08333333 -92.75,45.0 -92.75,44.91666667 -92.83333333,44.91666667 -92.91666667,44.91666667 -93.0,44.91666667 -93.0,44.83333333 -93.08333333,44.83333333 -93.08333333,44.75 -93.16666667,44.75</coordinates></LinearRing></outerBoundaryIs></Polygon><Polygon><outerBoundaryIs><LinearRing><coordinates>-91.5,41.75 -91.5,41.66666667 -91.58333333,41.66666667 -91.58333333,41.75 -91.66666667,41.75 -91.75,41.75 -91.75,41.83333333 -91.66666667,41.83333333 -91.58333333,41.83333333 -91.5,41.83333333 -91.5,41.75</coordinates></LinearRing></outerBoundaryIs></Polygon><Polygon><outerBoundaryIs><LinearRing><coordinates>-104.58333333,38.25 -104.58333333,38.16666667 -104.66666667,38.16666667 -104.66666667,38.25 -104.66666667,38.33333333 -104.58333333,38.33333333 -104.5,38.33333333 -104.41666667,38.33333333 -104.41666667,38.25 -104.5,38.25 -104.58333333,38.25</coordinates></LinearRing></outerBoundaryIs></Polygon><Polygon><outerBoundaryIs><LinearRing><coordinates>-104.83333333,38.33333333 -104.75,38.33333333 -104.75,38.25 -104.83333333,38.25 -104.83333333,38.33333333</coordinates></LinearRing></outerBoundaryIs></Polygon><Polygon><outerBoundaryIs><LinearRing><coordinates>-112.58333333,33.33333333 -112.58333333,33.25 -112.66666667,33.25 -112.75,33.25 -112.75,33.33333333 -112.66666667,33.33333333 -112.66666667,33.41666667 -112.58333333,33.41666667 -112.5,33.41666667 -112.5,33.33333333 -112.58333333,33.33333333</coordinates></LinearRing></outerBoundaryIs></Polygon><Polygon><outerBoundaryIs><LinearRing><coordinates>-81.66666667,33.33333333 -81.66666667,33.25 -81.75,33.25 -81.83333333,33.25 -81.83333333,33.33333333 -81.83333333,33.41666667 -81.75,33.41666667 -81.66666667,33.41666667 -81.66666667,33.33333333</coordinates></LinearRing></outerBoundaryIs></Polygon><Polygon><outerBoundaryIs><LinearRing><coordinates>-109.5,33.33333333 -109.41666667,33.33333333 -109.41666667,33.25 -109.5,33.25 -109.5,33.33333333</coordinates></LinearRing></outerBoundaryIs></Polygon><Polygon><outerBoundaryIs><LinearRing><coordinates>-106.33333333,33.33333333 -106.25,33.33333333 -106.25,33.25 -106.33333333,33.25 -106.33333333,33.33333333</coordinates></LinearRing></outerBoundaryIs></Polygon><Polygon><outerBoundaryIs><LinearRing><coordinates>-104.58333333,33.41666667 -104.5,33.41666667 -104.5,33.33333333 -104.58333333,33.33333333 -104.58333333,33.41666667</coordinates></LinearRing></outerBoundaryIs></Polygon><Polygon><outerBoundaryIs><LinearRing><coordinates>-107.08333333,33.41666667 -107.0,33.41666667 -107.0,33.33333333 -107.08333333,33.33333333 -107.08333333,33.41666667</coordinates></LinearRing></outerBoundaryIs></Polygon><Polygon><outerBoundaryIs><LinearRing><coordinates>-112.0,33.16666667 -112.0,33.08333333 -112.08333333,33.08333333 -112.08333333,33.16666667 -112.16666667,33.16666667 -112.25,33.16666667 -112.25,33.25 -112.33333333,33.25 -112.33333333,33.33333333 -112.41666667,33.33333333 -112.41666667,33.41666667 -112.33333333,33.41666667 -112.33333333,33.5 -112.41666667,33.5 -112.41666667,33.58333333 -112.41666667,33.66666667 -112.33333333,33.66666667 -112.25,33.66666667 -112.25,33.58333333 -112.16666667,33.58333333 -112.16666667,33.5 -112.08333333,33.5 -112.0,33.5 -111.91666667,33.5 -111.91666667,33.41666667 -111.83333333,33.41666667 -111.75,33.41666667 -111.66666667,33.41666667 -111.58333333,33.41666667 -111.58333333,33.33333333 -111.5,33.33333333 -111.5,33.25 -111.58333333,33.25 -111.66666667,33.25 -111.75,33.25 -111.75,33.16666667 -111.83333333,33.16666667 -111.83333333,33.08333333 -111.91666667,33.08333333 -111.91666667,33.16666667 -111.91666667,33.25 -112.0,33.25 -112.0,33.16666667</coordinates></LinearRing></outerBoundaryIs></Polygon><Polygon><outerBoundaryIs><LinearRing><coordinates>-81.91666667,33.16666667 -81.91666667,33.08333333 -82.0,33.08333333 -82.0,33.16666667 -82.0,33.25 -82.0,33.33333333 -82.0,33.41666667 -81.91666667,33.41666667 -81.91666667,33.33333333 -81.91666667,33.25 -81.91666667,33.16666667</coordinates></LinearRing></outerBoundaryIs></Polygon><Polygon><outerBoundaryIs><LinearRing><coordinates>-109.16666667,33.25 -109.16666667,33.16666667 -109.25,33.16666667 -109.25,33.25 -109.25,33.33333333 -109.16666667,33.33333333 -109.16666667,33.25</coordinates></LinearRing></outerBoundaryIs></Polygon><Polygon><outerBoundaryIs><LinearRing><coordinates>-81.5,33.41666667 -81.41666667,33.41666667 -81.41666667,33.33333333 -81.5,33.33333333 -81.5,33.41666667</coordinates></LinearRing></outerBoundaryIs></Polygon><Polygon><outerBoundaryIs><LinearRing><coordinates>-81.91666667,33.5 -81.83333333,33.5 -81.83333333,33.41666667 -81.91666667,33.41666667 -81.91666667,33.5</coordinates></LinearRing></outerBoundaryIs></Polygon><Polygon><outerBoundaryIs><LinearRing><coordinates>-109.0,33.5 -108.91666667,33.5 -108.91666667,33.41666667 -109.0,33.41666667 -109.0,33.5</coordinates></LinearRing></outerBoundaryIs></Polygon><Polygon><outerBoundaryIs><LinearRing><coordinates>-79.5,33.5 -79.5,33.41666667 -79.58333333,33.41666667 -79.58333333,33.5 -79.58333333,33.58333333 -79.66666667,33.58333333 -79.66666667,33.66666667 -79.58333333,33.66666667 -79.5,33.66666667 -79.5,33.58333333 -79.5,33.5</coordinates></LinearRing></outerBoundaryIs></Polygon><Polygon><outerBoundaryIs><LinearRing><coordinates>-79.75,33.5 -79.66666667,33.5 -79.66666667,33.41666667 -79.75,33.41666667 -79.75,33.5</coordinates></LinearRing></outerBoundaryIs></Polygon><Polygon><outerBoundaryIs><LinearRing><coordinates>-110.91666667,32.91666667 -111.0,32.91666667 -111,33 -111.08333333,33.0 -111.08333333,33.08333333 -111.16666667,33.08333333 -111.25,33.08333333 -111.25,33.16666667 -111.25,33.25 -111.16666667,33.25 -111.08333333,33.25 -111.08333333,33.33333333 -111.08333333,33.41666667 -111.0,33.41666667 -111.0,33.5 -110.91666667,33.5 -110.83333333,33.5 -110.83333333,33.58333333 -110.75,33.58333333 -110.75,33.66666667 -110.75,33.75 -110.75,33.83333333 -110.66666667,33.83333333 -110.58333333,33.83333333 -110.58333333,33.75 -110.66666667,33.75 -110.66666667,33.66666667 -110.58333333,33.66666667 -110.58333333,33.58333333 -110.5,33.58333333 -110.41666667,33.58333333 -110.33333333,33.58333333 -110.25,33.58333333 -110.25,33.5 -110.16666667,33.5 -110.08333333,33.5 -110.08333333,33.41666667 -110.0,33.41666667 -110.0,33.33333333 -109.91666667,33.33333333 -109.83333333,33.33333333 -109.83333333,33.25 -109.83333333,33.16666667 -109.91666667,33.16666667 -109.91666667,33.08333333 -109.83333333,33.08333333 -109.75,33.08333333 -109.75,33.0 -109.83333333,33.0 -109.83333333,32.91666667 -109.91666667,32.91666667 -109.91666667,33.0 -110,33 -110.0,33.08333333 -110.08333333,33.08333333 -110.08333333,33.0 -110.08333333,32.91666667 -110.08333333,32.83333333 -110.16666667,32.83333333 -110.16666667,32.91666667 -110.25,32.91666667 -110.25,33.0 -110.25,33.08333333 -110.33333333,33.08333333 -110.41666667,33.08333333 -110.41666667,33.0 -110.33333333,33.0 -110.33333333,32.91666667 -110.33333333,32.83333333 -110.25,32.83333333 -110.25,32.75 -110.16666667,32.75 -110.16666667,32.66666667 -110.16666667,32.58333333 -110.25,32.58333333 -110.25,32.66666667 -110.33333333,32.66666667 -110.33333333,32.75 -110.41666667,32.75 -110.41666667,32.83333333 -110.5,32.83333333 -110.5,32.75 -110.5,32.66666667 -110.41666667,32.66666667 -110.41666667,32.58333333 -110.5,32.58333333 -110.5,32.5 -110.41666667,32.5 -110.33333333,32.5 -110.33333333,32.41666667 -110.25,32.41666667 -110.25,32.33333333 -110.33333333,32.33333333 -110.33333333,32.25 -110.41666667,32.25 -110.41666667,32.33333333 -110.5,32.33333333 -110.58333333,32.33333333 -110.66666667,32.33333333 -110.66666667,32.41666667 -110.58333333,32.41666667 -110.58333333,32.5 -110.66666667,32.5 -110.66666667,32.58333333 -110.75,32.58333333 -110.75,32.66666667 -110.83333333,32.66666667 -110.91666667,32.66666667 -110.91666667,32.75 -110.83333333,32.75 -110.83333333,32.83333333 -110.91666667,32.83333333 -110.91666667,32.91666667</coordinates></LinearRing></outerBoundaryIs><innerBoundaryIs><LinearRing><coordinates>-110.75,33.58333333 -110.75,33.5 -110.66666667,33.5 -110.66666667,33.58333333 -110.75,33.58333333</coordinates></LinearRing></innerBoundaryIs><innerBoundaryIs><LinearRing><coordinates>-109.91666667,33.16666667 -109.91666667,33.25 -110.0,33.25 -110.08333333,33.25 -110.08333333,33.16666667 -110.0,33.16666667 -109.91666667,33.16666667</coordinates></LinearRing></innerBoundaryIs><innerBoundaryIs><LinearRing><coordinates>-110.91666667,33.33333333 -110.91666667,33.25 -110.83333333,33.25 -110.83333333,33.33333333 -110.91666667,33.33333333</coordinates></LinearRing></innerBoundaryIs></Polygon><Polygon><outerBoundaryIs><LinearRing><coordinates>-111.91666667,33.0 -111.83333333,33.0 -111.83333333,32.91666667 -111.91666667,32.91666667 -111.91666667,33.0</coordinates></LinearRing></outerBoundaryIs></Polygon><Polygon><outerBoundaryIs><LinearRing><coordinates>-96.66666667,32.83333333 -96.66666667,32.75 -96.75,32.75 -96.75,32.83333333 -96.75,32.91666667 -96.66666667,32.91666667 -96.58333333,32.91666667 -96.58333333,32.83333333 -96.66666667,32.83333333</coordinates></LinearRing></outerBoundaryIs></Polygon><Polygon><outerBoundaryIs><LinearRing><coordinates>-109.08333333,32.66666667 -109.08333333,32.58333333 -109.16666667,32.58333333 -109.16666667,32.66666667 -109.25,32.66666667 -109.25,32.75 -109.25,32.83333333 -109.25,32.91666667 -109.33333333,32.91666667 -109.41666667,32.91666667 -109.41666667,33.0 -109.41666667,33.08333333 -109.33333333,33.08333333 -109.33333333,33.16666667 -109.25,33.16666667 -109.25,33.08333333 -109.16666667,33.08333333 -109.16666667,33.0 -109.08333333,33.0 -109.08333333,32.91666667 -109.08333333,32.83333333 -109.16666667,32.83333333 -109.16666667,32.75 -109.08333333,32.75 -109.0,32.75 -108.91666667,32.75 -108.91666667,32.66666667 -109.0,32.66666667 -109.08333333,32.66666667</coordinates></LinearRing></outerBoundaryIs></Polygon><Polygon><outerBoundaryIs><LinearRing><coordinates>-96.91666667,32.91666667 -96.83333333,32.91666667 -96.83333333,32.83333333 -96.91666667,32.83333333 -96.91666667,32.91666667</coordinates></LinearRing></outerBoundaryIs></Polygon><Polygon><outerBoundaryIs><LinearRing><coordinates>-82.0,32.91666667 -81.91666667,32.91666667 -81.91666667,32.83333333 -82.0,32.83333333 -82.08333333,32.83333333 -82.08333333,32.91666667 -82.08333333,33.0 -82.08333333,33.08333333 -82.0,33.08333333 -82,33 -82.0,32.91666667</coordinates></LinearRing></outerBoundaryIs></Polygon><Polygon><outerBoundaryIs><LinearRing><coordinates>-111.08333333,32.91666667 -111.0,32.91666667 -111.0,32.83333333 -111.08333333,32.83333333 -111.08333333,32.91666667</coordinates></LinearRing></outerBoundaryIs></Polygon><Polygon><outerBoundaryIs><LinearRing><coordinates>-111.5,32.91666667 -111.41666667,32.91666667 -111.41666667,32.83333333 -111.5,32.83333333 -111.5,32.91666667</coordinates></LinearRing></outerBoundaryIs></Polygon><Polygon><outerBoundaryIs><LinearRing><coordinates>-109.5,32.91666667 -109.5,32.83333333 -109.58333333,32.83333333 -109.58333333,32.91666667 -109.58333333,33.0 -109.5,33.0 -109.5,32.91666667</coordinates></LinearRing></outerBoundaryIs></Polygon><Polygon><outerBoundaryIs><LinearRing><coordinates>-108.58333333,32.91666667 -108.5,32.91666667 -108.5,32.83333333 -108.58333333,32.83333333 -108.58333333,32.91666667</coordinates></LinearRing></outerBoundaryIs></Polygon><Polygon><outerBoundaryIs><LinearRing><coordinates>-107.33333333,32.91666667 -107.25,32.91666667 -107.25,32.83333333 -107.33333333,32.83333333 -107.33333333,32.91666667</coordinates></LinearRing></outerBoundaryIs></Polygon><Polygon><outerBoundaryIs><LinearRing><coordinates>-108.66666667,33.0 -108.58333333,33.0 -108.58333333,32.91666667 -108.66666667,32.91666667 -108.66666667,33.0</coordinates></LinearRing></outerBoundaryIs></Polygon><Polygon><outerBoundaryIs><LinearRing><coordinates>-112.75,33.0 -112.75,32.91666667 -112.83333333,32.91666667 -112.83333333,33.0 -112.91666667,33.0 -113,33 -113.08333333,33.0 -113.08333333,33.08333333 -113.0,33.08333333 -112.91666667,33.08333333 -112.83333333,33.08333333 -112.75,33.08333333 -112.75,33.0</coordinates></LinearRing></outerBoundaryIs></Polygon><Polygon><outerBoundaryIs><LinearRing><coordinates>-106.25,33.0 -106.25,32.91666667 -106.33333333,32.91666667 -106.41666667,32.91666667 -106.5,32.91666667 -106.58333333,32.91666667 -106.58333333,33.0 -106.5,33.0 -106.41666667,33.0 -106.33333333,33.0 -106.33333333,33.08333333 -106.25,33.08333333 -106.25,33.0</coordinates></LinearRing></outerBoundaryIs></Polygon><Polygon><outerBoundaryIs><LinearRing><coordinates>-112.0,33.08333333 -111.91666667,33.08333333 -111.91666667,33.0 -112,33 -112.0,33.08333333</coordinates></LinearRing></outerBoundaryIs></Polygon><Polygon><outerBoundaryIs><LinearRing><coordinates>-97.0,33.08333333 -96.91666667,33.08333333 -96.91666667,33.0 -97,33 -97.0,33.08333333</coordinates></LinearRing></outerBoundaryIs></Polygon><Polygon><outerBoundaryIs><LinearRing><coordinates>-111.41666667,33.08333333 -111.33333333,33.08333333 -111.33333333,33.0 -111.41666667,33.0 -111.41666667,33.08333333</coordinates></LinearRing></outerBoundaryIs></Polygon><Polygon><outerBoundaryIs><LinearRing><coordinates>-107.25,33.08333333 -107.25,33.0 -107.33333333,33.0 -107.33333333,33.08333333 -107.33333333,33.16666667 -107.25,33.16666667 -107.16666667,33.16666667 -107.08333333,33.16666667 -107.08333333,33.08333333 -107.16666667,33.08333333 -107.25,33.08333333</coordinates></LinearRing></outerBoundaryIs></Polygon><Polygon><outerBoundaryIs><LinearRing><coordinates>-89.83333333,30.33333333 -89.75,30.33333333 -89.75,30.41666667 -89.83333333,30.41666667 -89.83333333,30.5 -89.75,30.5 -89.66666667,30.5 -89.58333333,30.5 -89.58333333,30.58333333 -89.5,30.58333333 -89.41666667,30.58333333 -89.41666667,30.66666667 -89.33333333,30.66666667 -89.33333333,30.75 -89.25,30.75 -89.16666667,30.75 -89.16666667,30.83333333 -89.08333333,30.83333333 -89.0,30.83333333 -88.91666667,30.83333333 -88.91666667,30.91666667 -88.83333333,30.91666667 -88.75,30.91666667 -88.66666667,30.91666667 -88.66666667,31.0 -88.58333333,31.0 -88.58333333,30.91666667 -88.58333333,30.83333333 -88.58333333,30.75 -88.5,30.75 -88.5,30.83333333 -88.5,30.91666667 -88.5,31.0 -88.41666667,31.0 -88.41666667,30.91666667 -88.41666667,30.83333333 -88.33333333,30.83333333 -88.25,30.83333333 -88.25,30.91666667 -88.25,31.0 -88.16666667,31.0 -88.16666667,30.91666667 -88.08333333,30.91666667 -88.08333333,30.83333333 -88.0,30.83333333 -88.0,30.75 -88.08333333,30.75 -88.08333333,30.66666667 -88.08333333,30.58333333 -88.08333333,30.5 -88.16666667,30.5 -88.16666667,30.41666667 -88.25,30.41666667 -88.25,30.5 -88.25,30.58333333 -88.33333333,30.58333333 -88.41666667,30.58333333 -88.5,30.58333333 -88.5,30.5 -88.41666667,30.5 -88.41666667,30.41666667 -88.5,30.41666667 -88.5,30.33333333 -88.58333333,30.33333333 -88.58333333,30.41666667 -88.58333333,30.5 -88.66666667,30.5 -88.66666667,30.41666667 -88.66666667,30.33333333 -88.75,30.33333333 -88.83333333,30.33333333 -88.83333333,30.41666667 -88.91666667,30.41666667 -88.91666667,30.33333333 -89.0,30.33333333 -89.08333333,30.33333333 -89.16666667,30.33333333 -89.25,30.33333333 -89.33333333,30.33333333 -89.33333333,30.41666667 -89.41666667,30.41666667 -89.41666667,30.5 -89.5,30.5 -89.5,30.41666667 -89.58333333,30.41666667 -89.58333333,30.33333333 -89.66666667,30.33333333 -89.66666667,30.25 -89.75,30.25 -89.83333333,30.25 -89.91666667,30.25 -89.91666667,30.33333333 -89.83333333,30.33333333</coordinates></LinearRing></outerBoundaryIs><innerBoundaryIs><LinearRing><coordinates>-88.25,30.83333333 -88.25,30.75 -88.25,30.66666667 -88.16666667,30.66666667 -88.16666667,30.75 -88.16666667,30.83333333 -88.25,30.83333333</coordinates></LinearRing></innerBoundaryIs><innerBoundaryIs><LinearRing><coordinates>-88.66666667,30.5 -88.66666667,30.58333333 -88.75,30.58333333 -88.75,30.5 -88.66666667,30.5</coordinates></LinearRing></innerBoundaryIs></Polygon><Polygon><outerBoundaryIs><LinearRing><coordinates>-85.16666667,29.66666667 -85.16666667,29.58333333 -85.25,29.58333333 -85.25,29.66666667 -85.33333333,29.66666667 -85.33333333,29.75 -85.33333333,29.83333333 -85.41666667,29.83333333 -85.41666667,29.91666667 -85.5,29.91666667 -85.5,30.0 -85.5,30.08333333 -85.58333333,30.08333333 -85.58333333,30.0 -85.66666667,30.0 -85.66666667,30.08333333 -85.66666667,30.16666667 -85.75,30.16666667 -85.83333333,30.16666667 -85.91666667,30.16666667 -86.0,30.16666667 -86.0,30.25 -86.08333333,30.25 -86.16666667,30.25 -86.16666667,30.33333333 -86.25,30.33333333 -86.25,30.41666667 -86.33333333,30.41666667 -86.41666667,30.41666667 -86.5,30.41666667 -86.58333333,30.41666667 -86.66666667,30.41666667 -86.75,30.41666667 -86.83333333,30.41666667 -86.83333333,30.33333333 -86.91666667,30.33333333 -87.0,30.33333333 -87.0,30.41666667 -87.0,30.5 -87.08333333,30.5 -87.16666667,30.5 -87.16666667,30.41666667 -87.25,30.41666667 -87.25,30.33333333 -87.33333333,30.33333333 -87.41666667,30.33333333 -87.5,30.33333333 -87.58333333,30.33333333 -87.58333333,30.25 -87.66666667,30.25 -87.75,30.25 -87.75,30.33333333 -87.83333333,30.33333333 -87.83333333,30.41666667 -87.91666667,30.41666667 -87.91666667,30.5 -87.91666667,30.58333333 -87.91666667,30.66666667 -87.91666667,30.75 -87.91666667,30.83333333 -87.91666667,30.91666667 -88.0,30.91666667 -88.08333333,30.91666667 -88.08333333,31.0 -88,31 -87.91666667,31.0 -87.91666667,31.08333333 -87.83333333,31.08333333 -87.75,31.08333333 -87.66666667,31.08333333 -87.66666667,31.16666667 -87.58333333,31.16666667 -87.5,31.16666667 -87.41666667,31.16666667 -87.41666667,31.08333333 -87.33333333,31.08333333 -87.25,31.08333333 -87.16666667,31.08333333 -87.08333333,31.08333333 -87.0,31.08333333 -86.91666667,31.08333333 -86.91666667,31.16666667 -86.83333333,31.16666667 -86.75,31.16666667 -86.66666667,31.16666667 -86.58333333,31.16666667 -86.5,31.16666667 -86.5,31.08333333 -86.41666667,31.08333333 -86.33333333,31.08333333 -86.25,31.08333333 -86.16666667,31.08333333 -86.08333333,31.08333333 -86.0,31.08333333 -85.91666667,31.08333333 -85.83333333,31.08333333 -85.83333333,31.16666667 -85.75,31.16666667 -85.75,31.08333333 -85.66666667,31.08333333 -85.66666667,31.0 -85.58333333,31.0 -85.5,31.0 -85.5,30.91666667 -85.58333333,30.91666667 -85.58333333,30.83333333 -85.5,30.83333333 -85.41666667,30.83333333 -85.41666667,30.91666667 -85.41666667,31.0 -85.41666667,31.08333333 -85.33333333,31.08333333 -85.25,31.08333333 -85.25,31.0 -85.25,30.91666667 -85.16666667,30.91666667 -85.16666667,30.83333333 -85.08333333,30.83333333 -85.08333333,30.91666667 -85.08333333,31.0 -85,31 -84.91666667,31.0 -84.91666667,30.91666667 -84.83333333,30.91666667 -84.75,30.91666667 -84.75,30.83333333 -84.66666667,30.83333333 -84.66666667,30.91666667 -84.58333333,30.91666667 -84.58333333,31.0 -84.5,31.0 -84.41666667,31.0 -84.33333333,31.0 -84.25,31.0 -84.16666667,31.0 -84.08333333,31.0 -84.08333333,31.08333333 -84.08333333,31.16666667 -84.08333333,31.25 -84.0,31.25 -84.0,31.16666667 -83.91666667,31.16666667 -83.83333333,31.16666667 -83.75,31.16666667 -83.75,31.08333333 -83.75,31.0 -83.83333333,31.0 -83.91666667,31.0 -83.91666667,30.91666667 -83.83333333,30.91666667 -83.83333333,30.83333333 -83.75,30.83333333 -83.66666667,30.83333333 -83.66666667,30.91666667 -83.66666667,31.0 -83.66666667,31.08333333 -83.58333333,31.08333333 -83.58333333,31.16666667 -83.58333333,31.25 -83.5,31.25 -83.41666667,31.25 -83.41666667,31.33333333 -83.41666667,31.41666667 -83.33333333,31.41666667 -83.33333333,31.5 -83.25,31.5 -83.16666667,31.5 -83.08333333,31.5 -83.0,31.5 -82.91666667,31.5 -82.91666667,31.58333333 -83.0,31.58333333 -83.0,31.66666667 -83.08333333,31.66666667 -83.16666667,31.66666667 -83.25,31.66666667 -83.25,31.75 -83.33333333,31.75 -83.33333333,31.83333333 -83.25,31.83333333 -83.25,31.91666667 -83.16666667,31.91666667 -83.16666667,32.0 -83.08333333,32.0 -83.08333333,32.08333333 -83.0,32.08333333 -83.0,32.16666667 -82.91666667,32.16666667 -82.83333333,32.16666667 -82.75,32.16666667 -82.75,32.25 -82.75,32.33333333 -82.66666667,32.33333333 -82.66666667,32.41666667 -82.66666667,32.5 -82.66666667,32.58333333 -82.58333333,32.58333333 -82.58333333,32.66666667 -82.5,32.66666667 -82.5,32.75 -82.41666667,32.75 -82.33333333,32.75 -82.25,32.75 -82.25,32.83333333 -82.16666667,32.83333333 -82.08333333,32.83333333 -82.08333333,32.75 -82.08333333,32.66666667 -82.08333333,32.58333333 -82.0,32.58333333 -82.0,32.5 -81.91666667,32.5 -81.91666667,32.41666667 -81.83333333,32.41666667 -81.83333333,32.5 -81.83333333,32.58333333 -81.91666667,32.58333333 -81.91666667,32.66666667 -82.0,32.66666667 -82.0,32.75 -81.91666667,32.75 -81.91666667,32.83333333 -81.83333333,32.83333333 -81.83333333,32.75 -81.75,32.75 -81.75,32.83333333 -81.75,32.91666667 -81.75,33.0 -81.66666667,33.0 -81.58333333,33.0 -81.58333333,33.08333333 -81.5,33.08333333 -81.5,33.16666667 -81.58333333,33.16666667 -81.58333333,33.25 -81.5,33.25 -81.41666667,33.25 -81.41666667,33.33333333 -81.33333333,33.33333333 -81.33333333,33.25 -81.25,33.25 -81.16666667,33.25 -81.16666667,33.16666667 -81.08333333,33.16666667 -81.08333333,33.25 -81.08333333,33.33333333 -81.0,33.33333333 -80.91666667,33.33333333 -80.91666667,33.25 -80.91666667,33.16666667 -80.83333333,33.16666667 -80.83333333,33.25 -80.83333333,33.33333333 -80.75,33.33333333 -80.66666667,33.33333333 -80.66666667,33.41666667 -80.58333333,33.41666667 -80.5,33.41666667 -80.5,33.33333333 -80.5,33.25 -80.41666667,33.25 -80.41666667,33.33333333 -80.41666667,33.41666667 -80.33333333,33.41666667 -80.25,33.41666667 -80.16666667,33.41666667 -80.16666667,33.5 -80.08333333,33.5 -80.08333333,33.58333333 -80.16666667,33.58333333 -80.16666667,33.66666667 -80.25,33.66666667 -80.25,33.75 -80.25,33.83333333 -80.16666667,33.83333333 -80.16666667,33.75 -80.08333333,33.75 -80.08333333,33.66666667 -80.0,33.66666667 -79.91666667,33.66666667 -79.91666667,33.75 -79.83333333,33.75 -79.83333333,33.66666667 -79.83333333,33.58333333 -79.83333333,33.5 -79.83333333,33.41666667 -79.83333333,33.33333333 -79.83333333,33.25 -79.75,33.25 -79.75,33.33333333 -79.66666667,33.33333333 -79.66666667,33.41666667 -79.58333333,33.41666667 -79.58333333,33.33333333 -79.58333333,33.25 -79.5,33.25 -79.41666667,33.25 -79.41666667,33.33333333 -79.5,33.33333333 -79.5,33.41666667 -79.41666667,33.41666667 -79.33333333,33.41666667 -79.33333333,33.5 -79.25,33.5 -79.16666667,33.5 -79.16666667,33.58333333 -79.08333333,33.58333333 -79.08333333,33.5 -79.08333333,33.41666667 -79.16666667,33.41666667 -79.16666667,33.33333333 -79.25,33.33333333 -79.25,33.25 -79.33333333,33.25 -79.33333333,33.16666667 -79.41666667,33.16666667 -79.41666667,33.08333333 -79.5,33.08333333 -79.5,33.0 -79.58333333,33.0 -79.66666667,33.0 -79.66666667,32.91666667 -79.75,32.91666667 -79.75,32.83333333 -79.83333333,32.83333333 -79.83333333,32.75 -79.91666667,32.75 -79.91666667,32.66666667 -80.0,32.66666667 -80.08333333,32.66666667 -80.08333333,32.58333333 -80.16666667,32.58333333 -80.25,32.58333333 -80.25,32.66666667 -80.33333333,32.66666667 -80.41666667,32.66666667 -80.5,32.66666667 -80.5,32.58333333 -80.58333333,32.58333333 -80.66666667,32.58333333 -80.66666667,32.5 -80.66666667,32.41666667 -80.75,32.41666667 -80.83333333,32.41666667 -80.83333333,32.33333333 -80.83333333,32.25 -80.83333333,32.16666667 -80.91666667,32.16666667 -81.0,32.16666667 -81.0,32.08333333 -81,32 -81.08333333,32.0 -81.08333333,31.91666667 -81.16666667,31.91666667 -81.16666667,31.83333333 -81.25,31.83333333 -81.25,31.75 -81.33333333,31.75 -81.33333333,31.66666667 -81.33333333,31.58333333 -81.33333333,31.5 -81.33333333,31.41666667 -81.41666667,31.41666667 -81.41666667,31.33333333 -81.41666667,31.25 -81.41666667,31.16666667 -81.5,31.16666667 -81.5,31.08333333 -81.58333333,31.08333333 -81.58333333,31.0 -81.58333333,30.91666667 -81.58333333,30.83333333 -81.5,30.83333333 -81.5,30.75 -81.58333333,30.75 -81.58333333,30.66666667 -81.5,30.66666667 -81.5,30.58333333 -81.58333333,30.58333333 -81.58333333,30.5 -81.5,30.5 -81.5,30.41666667 -81.41666667,30.41666667 -81.41666667,30.33333333 -81.41666667,30.25 -81.33333333,30.25 -81.33333333,30.16666667 -81.33333333,30.08333333 -81.33333333,30.0 -81.33333333,29.91666667 -81.33333333,29.83333333 -81.25,29.83333333 -81.25,29.75 -81.25,29.66666667 -81.16666667,29.66666667 -81.16666667,29.58333333 -81.16666667,29.5 -81.08333333,29.5 -81.08333333,29.41666667 -81.08333333,29.33333333 -81.0,29.33333333 -81.0,29.25 -81.0,29.16666667 -81.0,29.08333333 -80.91666667,29.08333333 -80.91666667,29.0 -80.91666667,28.91666667 -80.83333333,28.91666667 -80.83333333,28.83333333 -80.83333333,28.75 -80.83333333,28.66666667 -80.83333333,28.58333333 -80.75,28.58333333 -80.66666667,28.58333333 -80.66666667,28.5 -80.75,28.5 -80.75,28.41666667 -80.66666667,28.41666667 -80.66666667,28.33333333 -80.66666667,28.25 -80.66666667,28.16666667 -80.66666667,28.08333333 -80.75,28.08333333 -80.75,28.0 -80.83333333,28.0 -80.91666667,28.0 -80.91666667,28.08333333 -80.83333333,28.08333333 -80.83333333,28.16666667 -80.91666667,28.16666667 -80.91666667,28.25 -81.0,28.25 -81.08333333,28.25 -81.08333333,28.16666667 -81.08333333,28.08333333 -81.16666667,28.08333333 -81.25,28.08333333 -81.25,28.0 -81.33333333,28.0 -81.33333333,27.91666667 -81.33333333,27.83333333 -81.33333333,27.75 -81.33333333,27.66666667 -81.33333333,27.58333333 -81.33333333,27.5 -81.41666667,27.5 -81.41666667,27.41666667 -81.33333333,27.41666667 -81.33333333,27.33333333 -81.41666667,27.33333333 -81.5,27.33333333 -81.58333333,27.33333333 -81.58333333,27.41666667 -81.58333333,27.5 -81.66666667,27.5 -81.75,27.5 -81.75,27.41666667 -81.83333333,27.41666667 -81.83333333,27.33333333 -81.91666667,27.33333333 -81.91666667,27.41666667 -82.0,27.41666667 -82.0,27.5 -82.0,27.58333333 -82.08333333,27.58333333 -82.16666667,27.58333333 -82.16666667,27.66666667 -82.08333333,27.66666667 -82.08333333,27.75 -82.08333333,27.83333333 -82.16666667,27.83333333 -82.25,27.83333333 -82.25,27.91666667 -82.33333333,27.91666667 -82.33333333,27.83333333 -82.33333333,27.75 -82.41666667,27.75 -82.41666667,27.83333333 -82.41666667,27.91666667 -82.5,27.91666667 -82.5,27.83333333 -82.58333333,27.83333333 -82.58333333,27.75 -82.66666667,27.75 -82.75,27.75 -82.75,27.83333333 -82.83333333,27.83333333 -82.83333333,27.91666667 -82.83333333,28.0 -82.83333333,28.08333333 -82.83333333,28.16666667 -82.83333333,28.25 -82.75,28.25 -82.75,28.33333333 -82.75,28.41666667 -82.66666667,28.41666667 -82.66666667,28.5 -82.66666667,28.58333333 -82.66666667,28.66666667 -82.66666667,28.75 -82.66666667,28.83333333 -82.66666667,28.91666667 -82.75,28.91666667 -82.75,29.0 -82.83333333,29.0 -82.83333333,29.08333333 -82.83333333,29.16666667 -82.91666667,29.16666667 -83.0,29.16666667 -83.08333333,29.16666667 -83.08333333,29.25 -83.16666667,29.25 -83.16666667,29.33333333 -83.25,29.33333333 -83.25,29.41666667 -83.33333333,29.41666667 -83.33333333,29.5 -83.41666667,29.5 -83.41666667,29.58333333 -83.41666667,29.66666667 -83.5,29.66666667 -83.58333333,29.66666667 -83.58333333,29.75 -83.58333333,29.83333333 -83.66666667,29.83333333 -83.66666667,29.91666667 -83.75,29.91666667 -83.83333333,29.91666667 -83.83333333,30.0 -83.91666667,30.0 -84,30 -84.0,30.08333333 -84.08333333,30.08333333 -84.16666667,30.08333333 -84.25,30.08333333 -84.33333333,30.08333333 -84.33333333,30.0 -84.41666667,30.0 -84.41666667,29.91666667 -84.5,29.91666667 -84.5,29.83333333 -84.58333333,29.83333333 -84.66666667,29.83333333 -84.66666667,29.75 -84.75,29.75 -84.83333333,29.75 -84.91666667,29.75 -85.0,29.75 -85.0,29.66666667 -85.08333333,29.66666667 -85.08333333,29.75 -85.16666667,29.75 -85.16666667,29.66666667</coordinates></LinearRing></outerBoundaryIs><innerBoundaryIs><LinearRing><coordinates>-87.75,30.33333333 -87.66666667,30.33333333 -87.66666667,30.41666667 -87.58333333,30.41666667 -87.58333333,30.5 -87.66666667,30.5 -87.66666667,30.58333333 -87.75,30.58333333 -87.83333333,30.58333333 -87.83333333,30.5 -87.75,30.5 -87.75,30.41666667 -87.75,30.33333333</coordinates></LinearRing></innerBoundaryIs><innerBoundaryIs><LinearRing><coordinates>-87.41666667,31.08333333 -87.5,31.08333333 -87.5,31.0 -87.5,30.91666667 -87.41666667,30.91666667 -87.41666667,31.0 -87.41666667,31.08333333</coordinates></LinearRing></innerBoundaryIs><innerBoundaryIs><LinearRing><coordinates>-82.91666667,31.58333333 -82.83333333,31.58333333 -82.83333333,31.66666667 -82.91666667,31.66666667 -82.91666667,31.58333333</coordinates></LinearRing></innerBoundaryIs><innerBoundaryIs><LinearRing><coordinates>-82.08333333,32.58333333 -82.16666667,32.58333333 -82.16666667,32.5 -82.16666667,32.41666667 -82.08333333,32.41666667 -82.08333333,32.5 -82.08333333,32.58333333</coordinates></LinearRing></innerBoundaryIs><innerBoundaryIs><LinearRing><coordinates>-81.91666667,32.41666667 -82.0,32.41666667 -82.0,32.33333333 -81.91666667,32.33333333 -81.91666667,32.41666667</coordinates></LinearRing></innerBoundaryIs><innerBoundaryIs><LinearRing><coordinates>-81.5,33.08333333 -81.5,33.0 -81.5,32.91666667 -81.5,32.83333333 -81.41666667,32.83333333 -81.41666667,32.75 -81.33333333,32.75 -81.33333333,32.66666667 -81.25,32.66666667 -81.25,32.75 -81.25,32.83333333 -81.33333333,32.83333333 -81.33333333,32.91666667 -81.41666667,32.91666667 -81.41666667,33.0 -81.41666667,33.08333333 -81.5,33.08333333</coordinates></LinearRing></innerBoundaryIs><innerBoundaryIs><LinearRing><coordinates>-80.16666667,33.41666667 -80.16666667,33.33333333 -80.16666667,33.25 -80.08333333,33.25 -80.0,33.25 -80.0,33.33333333 -80.0,33.41666667 -80.08333333,33.41666667 -80.16666667,33.41666667</coordinates></LinearRing></innerBoundaryIs><innerBoundaryIs><LinearRing><coordinates>-80.0,33.41666667 -79.91666667,33.41666667 -79.91666667,33.5 -80.0,33.5 -80.0,33.41666667</coordinates></LinearRing></innerBoundaryIs><innerBoundaryIs><LinearRing><coordinates>-79.58333333,33.25 -79.66666667,33.25 -79.66666667,33.16666667 -79.58333333,33.16666667 -79.58333333,33.25</coordinates></LinearRing></innerBoundaryIs><innerBoundaryIs><LinearRing><coordinates>-79.66666667,33.16666667 -79.75,33.16666667 -79.83333333,33.16666667 -79.83333333,33.08333333 -79.75,33.08333333 -79.66666667,33.08333333 -79.66666667,33.16666667</coordinates></LinearRing></innerBoundaryIs><innerBoundaryIs><LinearRing><coordinates>-79.91666667,32.75 -79.91666667,32.83333333 -80.0,32.83333333 -80.0,32.75 -79.91666667,32.75</coordinates></LinearRing></innerBoundaryIs><innerBoundaryIs><LinearRing><coordinates>-80.91666667,28.91666667 -81.0,28.91666667 -81.0,28.83333333 -80.91666667,28.83333333 -80.91666667,28.91666667</coordinates></LinearRing></innerBoundaryIs><innerBoundaryIs><LinearRing><coordinates>-82.58333333,27.83333333 -82.58333333,27.91666667 -82.58333333,28.0 -82.66666667,28.0 -82.66666667,27.91666667 -82.66666667,27.83333333 -82.58333333,27.83333333</coordinates></LinearRing></innerBoundaryIs><innerBoundaryIs><LinearRing><coordinates>-82.66666667,28.41666667 -82.66666667,28.33333333 -82.58333333,28.33333333 -82.58333333,28.41666667 -82.66666667,28.41666667</coordinates></LinearRing></innerBoundaryIs><innerBoundaryIs><LinearRing><coordinates>-82.58333333,28.41666667 -82.5,28.41666667 -82.5,28.5 -82.58333333,28.5 -82.58333333,28.41666667</coordinates></LinearRing></innerBoundaryIs><innerBoundaryIs><LinearRing><coordinates>-85.33333333,29.91666667 -85.25,29.91666667 -85.25,30.0 -85.33333333,30.0 -85.33333333,29.91666667</coordinates></LinearRing></innerBoundaryIs><innerBoundaryIs><LinearRing><coordinates>-85.25,29.91666667 -85.25,29.83333333 -85.16666667,29.83333333 -85.16666667,29.91666667 -85.25,29.91666667</coordinates></LinearRing></innerBoundaryIs><innerBoundaryIs><LinearRing><coordinates>-81.83333333,27.66666667 -81.83333333,27.58333333 -81.75,27.58333333 -81.75,27.66666667 -81.83333333,27.66666667</coordinates></LinearRing></innerBoundaryIs><innerBoundaryIs><LinearRing><coordinates>-81.83333333,27.58333333 -81.91666667,27.58333333 -81.91666667,27.5 -81.83333333,27.5 -81.83333333,27.58333333</coordinates></LinearRing></innerBoundaryIs><innerBoundaryIs><LinearRing><coordinates>-81.75,27.66666667 -81.66666667,27.66666667 -81.66666667,27.58333333 -81.58333333,27.58333333 -81.5,27.58333333 -81.5,27.66666667 -81.58333333,27.66666667 -81.58333333,27.75 -81.66666667,27.75 -81.66666667,27.83333333 -81.75,27.83333333 -81.83333333,27.83333333 -81.83333333,27.75 -81.75,27.75 -81.75,27.66666667</coordinates></LinearRing></innerBoundaryIs><innerBoundaryIs><LinearRing><coordinates>-81.41666667,28.25 -81.41666667,28.16666667 -81.33333333,28.16666667 -81.33333333,28.25 -81.41666667,28.25</coordinates></LinearRing></innerBoundaryIs><innerBoundaryIs><LinearRing><coordinates>-81.33333333,28.25 -81.25,28.25 -81.25,28.33333333 -81.33333333,28.33333333 -81.33333333,28.25</coordinates></LinearRing></innerBoundaryIs><innerBoundaryIs><LinearRing><coordinates>-82.33333333,29.0 -82.25,29.0 -82.16666667,29.0 -82.08333333,29.0 -82.08333333,28.91666667 -82.08333333,28.83333333 -82.0,28.83333333 -82.0,28.91666667 -82,29 -82.0,29.08333333 -82.08333333,29.08333333 -82.16666667,29.08333333 -82.16666667,29.16666667 -82.08333333,29.16666667 -82.08333333,29.25 -82.08333333,29.33333333 -82.16666667,29.33333333 -82.16666667,29.41666667 -82.25,29.41666667 -82.25,29.33333333 -82.25,29.25 -82.25,29.16666667 -82.33333333,29.16666667 -82.41666667,29.16666667 -82.41666667,29.08333333 -82.33333333,29.08333333 -82.33333333,29.0</coordinates></LinearRing></innerBoundaryIs><innerBoundaryIs><LinearRing><coordinates>-82.41666667,29.16666667 -82.41666667,29.25 -82.5,29.25 -82.5,29.16666667 -82.41666667,29.16666667</coordinates></LinearRing></innerBoundaryIs><innerBoundaryIs><LinearRing><coordinates>-82.5,29.25 -82.5,29.33333333 -82.41666667,29.33333333 -82.41666667,29.41666667 -82.5,29.41666667 -82.58333333,29.41666667 -82.58333333,29.33333333 -82.58333333,29.25 -82.5,29.25</coordinates></LinearRing></innerBoundaryIs><innerBoundaryIs><LinearRing><coordinates>-81.66666667,29.83333333 -81.58333333,29.83333333 -81.58333333,29.91666667 -81.58333333,30.0 -81.66666667,30.0 -81.66666667,29.91666667 -81.66666667,29.83333333</coordinates></LinearRing></innerBoundaryIs><innerBoundaryIs><LinearRing><coordinates>-81.58333333,29.83333333 -81.58333333,29.75 -81.5,29.75 -81.5,29.83333333 -81.58333333,29.83333333</coordinates></LinearRing></innerBoundaryIs><innerBoundaryIs><LinearRing><coordinates>-81.16666667,32.33333333 -81.16666667,32.25 -81.08333333,32.25 -81.08333333,32.33333333 -81.16666667,32.33333333</coordinates></LinearRing></innerBoundaryIs><innerBoundaryIs><LinearRing><coordinates>-81.08333333,32.33333333 -81.0,32.33333333 -81.0,32.41666667 -81.08333333,32.41666667 -81.08333333,32.33333333</coordinates></LinearRing></innerBoundaryIs><innerBoundaryIs><LinearRing><coordinates>-81.83333333,31.0 -81.75,31.0 -81.75,31.08333333 -81.83333333,31.08333333 -81.83333333,31.0</coordinates></LinearRing></innerBoundaryIs><innerBoundaryIs><LinearRing><coordinates>-81.75,31.08333333 -81.66666667,31.08333333 -81.66666667,31.16666667 -81.75,31.16666667 -81.75,31.08333333</coordinates></LinearRing></innerBoundaryIs><innerBoundaryIs><LinearRing><coordinates>-80.58333333,33.0 -80.5,33.0 -80.5,33.08333333 -80.58333333,33.08333333 -80.58333333,33.0</coordinates></LinearRing></innerBoundaryIs><innerBoundaryIs><LinearRing><coordinates>-80.5,33.08333333 -80.41666667,33.08333333 -80.41666667,33.16666667 -80.5,33.16666667 -80.5,33.08333333</coordinates></LinearRing></innerBoundaryIs><innerBoundaryIs><LinearRing><coordinates>-80.58333333,33.08333333 -80.58333333,33.16666667 -80.66666667,33.16666667 -80.66666667,33.08333333 -80.58333333,33.08333333</coordinates></LinearRing></innerBoundaryIs><innerBoundaryIs><LinearRing><coordinates>-87.25,30.91666667 -87.25,30.83333333 -87.16666667,30.83333333 -87.16666667,30.91666667 -87.25,30.91666667</coordinates></LinearRing></innerBoundaryIs><innerBoundaryIs><LinearRing><coordinates>-83.58333333,30.91666667 -83.5,30.91666667 -83.5,31.0 -83.58333333,31.0 -83.58333333,30.91666667</coordinates></LinearRing></innerBoundaryIs><innerBoundaryIs><LinearRing><coordinates>-81.91666667,30.91666667 -81.91666667,30.83333333 -81.91666667,30.75 -81.83333333,30.75 -81.83333333,30.66666667 -81.83333333,30.58333333 -81.75,30.58333333 -81.75,30.5 -81.66666667,30.5 -81.66666667,30.58333333 -81.66666667,30.66666667 -81.66666667,30.75 -81.66666667,30.83333333 -81.66666667,30.91666667 -81.75,30.91666667 -81.83333333,30.91666667 -81.91666667,30.91666667</coordinates></LinearRing></innerBoundaryIs><innerBoundaryIs><LinearRing><coordinates>-85.0,29.83333333 -84.91666667,29.83333333 -84.83333333,29.83333333 -84.75,29.83333333 -84.75,29.91666667 -84.83333333,29.91666667 -84.91666667,29.91666667 -85.0,29.91666667 -85.0,29.83333333</coordinates></LinearRing></innerBoundaryIs><innerBoundaryIs><LinearRing><coordinates>-84.66666667,29.91666667 -84.58333333,29.91666667 -84.58333333,30.0 -84.66666667,30.0 -84.66666667,29.91666667</coordinates></LinearRing></innerBoundaryIs><innerBoundaryIs><LinearRing><coordinates>-83.16666667,30.16666667 -83.08333333,30.16666667 -83.08333333,30.25 -83.16666667,30.25 -83.16666667,30.16666667</coordinates></LinearRing></innerBoundaryIs><innerBoundaryIs><LinearRing><coordinates>-81.75,30.16666667 -81.75,30.08333333 -81.66666667,30.08333333 -81.66666667,30.16666667 -81.75,30.16666667</coordinates></LinearRing></innerBoundaryIs><innerBoundaryIs><LinearRing><coordinates>-82.91666667,29.58333333 -82.91666667,29.5 -82.83333333,29.5 -82.83333333,29.58333333 -82.83333333,29.66666667 -82.83333333,29.75 -82.83333333,29.83333333 -82.91666667,29.83333333 -82.91666667,29.75 -82.91666667,29.66666667 -82.91666667,29.58333333</coordinates></LinearRing></innerBoundaryIs><innerBoundaryIs><LinearRing><coordinates>-82.66666667,29.5 -82.58333333,29.5 -82.58333333,29.58333333 -82.5,29.58333333 -82.5,29.66666667 -82.58333333,29.66666667 -82.66666667,29.66666667 -82.66666667,29.58333333 -82.66666667,29.5</coordinates></LinearRing></innerBoundaryIs><innerBoundaryIs><LinearRing><coordinates>-81.33333333,29.5 -81.41666667,29.5 -81.41666667,29.41666667 -81.33333333,29.41666667 -81.25,29.41666667 -81.25,29.5 -81.33333333,29.5</coordinates></LinearRing></innerBoundaryIs><innerBoundaryIs><LinearRing><coordinates>-81.0,28.5 -81.0,28.41666667 -80.91666667,28.41666667 -80.91666667,28.5 -81.0,28.5</coordinates></LinearRing></innerBoundaryIs><innerBoundaryIs><LinearRing><coordinates>-82.25,28.0 -82.16666667,28.0 -82.08333333,28.0 -82.08333333,27.91666667 -82.0,27.91666667 -82,28 -82.0,28.08333333 -82.0,28.16666667 -81.91666667,28.16666667 -81.83333333,28.16666667 -81.83333333,28.25 -81.83333333,28.33333333 -81.91666667,28.33333333 -81.91666667,28.25 -82.0,28.25 -82.08333333,28.25 -82.08333333,28.16666667 -82.08333333,28.08333333 -82.16666667,28.08333333 -82.25,28.08333333 -82.25,28.0</coordinates></LinearRing></innerBoundaryIs><innerBoundaryIs><LinearRing><coordinates>-82.33333333,28.33333333 -82.33333333,28.25 -82.25,28.25 -82.16666667,28.25 -82.16666667,28.33333333 -82.25,28.33333333 -82.25,28.41666667 -82.33333333,28.41666667 -82.33333333,28.33333333</coordinates></LinearRing></innerBoundaryIs><innerBoundaryIs><LinearRing><coordinates>-81.58333333,28.58333333 -81.58333333,28.66666667 -81.66666667,28.66666667 -81.66666667,28.58333333 -81.58333333,28.58333333</coordinates></LinearRing></innerBoundaryIs><innerBoundaryIs><LinearRing><coordinates>-82.41666667,28.66666667 -82.33333333,28.66666667 -82.33333333,28.75 -82.33333333,28.83333333 -82.41666667,28.83333333 -82.41666667,28.91666667 -82.41666667,29.0 -82.5,29.0 -82.58333333,29.0 -82.58333333,28.91666667 -82.58333333,28.83333333 -82.58333333,28.75 -82.5,28.75 -82.41666667,28.75 -82.41666667,28.66666667</coordinates></LinearRing></innerBoundaryIs><innerBoundaryIs><LinearRing><coordinates>-82.16666667,28.75 -82.16666667,28.66666667 -82.08333333,28.66666667 -82.08333333,28.75 -82.16666667,28.75</coordinates></LinearRing></innerBoundaryIs><innerBoundaryIs><LinearRing><coordinates>-81.83333333,28.75 -81.75,28.75 -81.75,28.83333333 -81.83333333,28.83333333 -81.83333333,28.75</coordinates></LinearRing></innerBoundaryIs><innerBoundaryIs><LinearRing><coordinates>-81.5,28.75 -81.41666667,28.75 -81.41666667,28.83333333 -81.5,28.83333333 -81.5,28.75</coordinates></LinearRing></innerBoundaryIs><innerBoundaryIs><LinearRing><coordinates>-81.66666667,29.33333333 -81.66666667,29.25 -81.58333333,29.25 -81.5,29.25 -81.5,29.33333333 -81.58333333,29.33333333 -81.58333333,29.41666667 -81.66666667,29.41666667 -81.66666667,29.33333333</coordinates></LinearRing></innerBoundaryIs><innerBoundaryIs><LinearRing><coordinates>-82.91666667,30.08333333 -82.91666667,30.0 -82.83333333,30.0 -82.83333333,30.08333333 -82.91666667,30.08333333</coordinates></LinearRing></innerBoundaryIs><innerBoundaryIs><LinearRing><coordinates>-87.33333333,30.58333333 -87.33333333,30.5 -87.25,30.5 -87.25,30.58333333 -87.33333333,30.58333333</coordinates></LinearRing></innerBoundaryIs><innerBoundaryIs><LinearRing><coordinates>-86.83333333,30.58333333 -86.83333333,30.5 -86.75,30.5 -86.75,30.58333333 -86.83333333,30.58333333</coordinates></LinearRing></innerBoundaryIs><innerBoundaryIs><LinearRing><coordinates>-86.66666667,30.58333333 -86.58333333,30.58333333 -86.58333333,30.66666667 -86.66666667,30.66666667 -86.66666667,30.58333333</coordinates></LinearRing></innerBoundaryIs><innerBoundaryIs><LinearRing><coordinates>-86.5,30.58333333 -86.41666667,30.58333333 -86.41666667,30.66666667 -86.5,30.66666667 -86.5,30.58333333</coordinates></LinearRing></innerBoundaryIs><innerBoundaryIs><LinearRing><coordinates>-87.83333333,30.83333333 -87.83333333,30.75 -87.75,30.75 -87.66666667,30.75 -87.66666667,30.83333333 -87.75,30.83333333 -87.83333333,30.83333333</coordinates></LinearRing></innerBoundaryIs><innerBoundaryIs><LinearRing><coordinates>-85.0,30.83333333 -85.0,30.75 -84.91666667,30.75 -84.91666667,30.83333333 -85.0,30.83333333</coordinates></LinearRing></innerBoundaryIs><innerBoundaryIs><LinearRing><coordinates>-81.25,32.91666667 -81.16666667,32.91666667 -81.08333333,32.91666667 -81.08333333,33.0 -81.16666667,33.0 -81.16666667,33.08333333 -81.25,33.08333333 -81.33333333,33.08333333 -81.33333333,33.0 -81.25,33.0 -81.25,32.91666667</coordinates></LinearRing></innerBoundaryIs><innerBoundaryIs><LinearRing><coordinates>-81.0,32.91666667 -81.0,32.83333333 -80.91666667,32.83333333 -80.91666667,32.91666667 -81.0,32.91666667</coordinates></LinearRing></innerBoundaryIs><innerBoundaryIs><LinearRing><coordinates>-80.83333333,32.91666667 -80.75,32.91666667 -80.75,33.0 -80.83333333,33.0 -80.83333333,32.91666667</coordinates></LinearRing></innerBoundaryIs><innerBoundaryIs><LinearRing><coordinates>-82.33333333,32.33333333 -82.33333333,32.25 -82.25,32.25 -82.25,32.33333333 -82.33333333,32.33333333</coordinates></LinearRing></innerBoundaryIs><innerBoundaryIs><LinearRing><coordinates>-81.75,32.25 -81.66666667,32.25 -81.66666667,32.33333333 -81.66666667,32.41666667 -81.58333333,32.41666667 -81.58333333,32.5 -81.66666667,32.5 -81.75,32.5 -81.75,32.41666667 -81.75,32.33333333 -81.75,32.25</coordinates></LinearRing></innerBoundaryIs><innerBoundaryIs><LinearRing><coordinates>-82.16666667,31.5 -82.08333333,31.5 -82.08333333,31.58333333 -82.16666667,31.58333333 -82.16666667,31.5</coordinates></LinearRing></innerBoundaryIs><innerBoundaryIs><LinearRing><coordinates>-83.5,31.08333333 -83.41666667,31.08333333 -83.33333333,31.08333333 -83.33333333,31.16666667 -83.41666667,31.16666667 -83.5,31.16666667 -83.5,31.08333333</coordinates></LinearRing></innerBoundaryIs><innerBoundaryIs><LinearRing><coordinates>-82.33333333,31.58333333 -82.25,31.58333333 -82.25,31.66666667 -82.33333333,31.66666667 -82.33333333,31.58333333</coordinates></LinearRing></innerBoundaryIs><innerBoundaryIs><LinearRing><coordinates>-82.16666667,32.16666667 -82.16666667,32.08333333 -82.08333333,32.08333333 -82.08333333,32.16666667 -82.16666667,32.16666667</coordinates></LinearRing></innerBoundaryIs><innerBoundaryIs><LinearRing><coordinates>-81.41666667,32.0 -81.33333333,32.0 -81.33333333,32.08333333 -81.41666667,32.08333333 -81.41666667,32.0</coordinates></LinearRing></innerBoundaryIs><innerBoundaryIs><LinearRing><coordinates>-81.5,32.5 -81.41666667,32.5 -81.41666667,32.58333333 -81.5,32.58333333 -81.5,32.5</coordinates></LinearRing></innerBoundaryIs><innerBoundaryIs><LinearRing><coordinates>-81.08333333,32.58333333 -81.0,32.58333333 -81.0,32.66666667 -81.08333333,32.66666667 -81.08333333,32.58333333</coordinates></LinearRing></innerBoundaryIs></Polygon><Polygon><outerBoundaryIs><LinearRing><coordinates>-94.08333333,30.91666667 -94.0,30.91666667 -94.0,30.83333333 -94.08333333,30.83333333 -94.08333333,30.91666667</coordinates></LinearRing></outerBoundaryIs></Polygon><Polygon><outerBoundaryIs><LinearRing><coordinates>-95.33333333,30.91666667 -95.33333333,30.83333333 -95.41666667,30.83333333 -95.41666667,30.91666667 -95.5,30.91666667 -95.5,31.0 -95.41666667,31.0 -95.33333333,31.0 -95.33333333,30.91666667</coordinates></LinearRing></outerBoundaryIs></Polygon><Polygon><outerBoundaryIs><LinearRing><coordinates>-95.16666667,31.08333333 -95.08333333,31.08333333 -95.08333333,31.0 -95.16666667,31.0 -95.16666667,31.08333333</coordinates></LinearRing></outerBoundaryIs></Polygon><Polygon><outerBoundaryIs><LinearRing><coordinates>-94.25,31.08333333 -94.16666667,31.08333333 -94.16666667,31.0 -94.25,31.0 -94.25,31.08333333</coordinates></LinearRing></outerBoundaryIs></Polygon></MultiGeometry>
  </Placemark>
</Folder>
</Document></kml>
