# Supplementary material for: Species conservation profiles of a random sample of world spiders III: Oecobiidae to Salticidae
Source: Biodivers Data J. 2018 Aug 2;(6):e27004. doi: 10.3897/BDJ.6.e27004 (PMC6086925; doi:10.3897/BDJ.6.e27004)
Supplement: Supplementary material 48 — Distribution of Pristobaeusclarus (Roewer, 1938) [file bdj-06-e27004-s048.kml]

<?xml version="1.0" encoding="UTF-8"?>
<kml xmlns="http://earth.google.com/kml/2.2">
<Document>
<name></name>
<description><![CDATA[]]></description>

<Style id="1">
<LineStyle>
<width>1</width>
<color>ff0000ff</color>
</LineStyle>
<PolyStyle>
<fill>0</fill>
</PolyStyle>
</Style>

<Placemark>
<name>R Polygon</name>
<description><![CDATA[]]></description>
<styleUrl>#1</styleUrl>
<visibility>1</visibility>
<MultiGeometry>
<Polygon>
<outerBoundaryIs>
<LinearRing>
<coordinates>
134.145833333333,-1.49583333333333
134.152175725299,-1.49603466568614
134.158492578691,-1.49663785205025
134.164758457769,-1.49764046360706
134.170948132051,-1.4990384631937
134.177036677903,-1.50082622155924
134.182999578899,-1.50299654003173
134.188812824542,-1.50554067950467
134.194453006943,-1.50844839562636
134.199897415079,-1.51170798005022
134.205124126239,-1.51530630758023
134.210112094302,-1.51922888902144
134.214841234482,-1.52345992952283
134.219292504199,-1.52798239217762
134.223447979763,-1.53277806662488
134.227290928538,-1.53782764237621
134.230805876328,-1.54311078657228
134.233978669678,-1.54860622585607
134.236796532869,-1.55429183203314
134.23924811936,-1.56014471117415
134.241323557478,-1.56614129580051
134.243014490166,-1.57225743978239
134.244314108635,-1.57846851556664
134.245217179779,-1.58474951334323
134.245720067252,-1.59107514175096
134.245820746101,-1.59741992971681
134.245518810929,-1.60375832901901
134.244815477521,-1.61006481716066
134.243713577955,-1.61631400013985
134.242217549189,-1.62248071470234
134.240333415205,-1.62854012966508
134.238068762744,-1.63446784590265
134.235432710762,-1.64023999459391
134.232435873712,-1.64583333333333
134.229090318797,-1.65122533971994
134.225409517386,-1.6563943020471
134.221408290769,-1.66131940672786
134.217102750471,-1.66598082210397
134.212510233385,-1.67035977830091
134.207649231955,-1.67443864280761
134.20253931972,-1.67820099147632
134.197201072491,-1.68163167465683
134.191655985506,-1.68471687819883
134.185926386874,-1.68744417907654
134.180035347666,-1.68980259541192
134.174006589017,-1.69178263069478
134.167864386612,-1.69337631202187
134.161633472931,-1.69457722220097
134.155338937664,-1.69538052559064
134.149006126683,-1.69578298757165
134.142660539984,-1.69578298757165
134.136327729003,-1.69538052559064
134.130033193736,-1.69457722220097
134.123802280055,-1.69337631202187
134.117660077649,-1.69178263069478
134.111631319001,-1.68980259541192
134.105740279793,-1.68744417907654
134.100010681161,-1.68471687819883
134.094465594176,-1.68163167465683
134.089127346947,-1.67820099147632
134.084017434711,-1.67443864280761
134.079156433282,-1.67035977830091
134.074563916195,-1.66598082210397
134.070258375898,-1.66131940672786
134.06625714928,-1.6563943020471
134.06257634787,-1.65122533971994
134.059230792955,-1.64583333333333
134.056233955904,-1.64023999459391
134.053597903923,-1.63446784590265
134.051333251462,-1.62854012966508
134.049449117477,-1.62248071470234
134.047953088712,-1.61631400013985
134.046851189145,-1.61006481716066
134.046147855738,-1.60375832901901
134.045845920566,-1.59741992971681
134.045946599415,-1.59107514175096
134.046449486887,-1.58474951334323
134.047352558032,-1.57846851556664
134.048652176501,-1.57225743978239
134.050343109189,-1.56614129580051
134.052418547307,-1.56014471117415
134.054870133798,-1.55429183203314
134.057687996989,-1.54860622585607
134.060860790338,-1.54311078657228
134.064375738128,-1.53782764237621
134.068218686904,-1.53277806662488
134.072374162468,-1.52798239217762
134.076825432185,-1.52345992952283
134.081554572365,-1.51922888902144
134.086542540428,-1.51530630758023
134.091769251588,-1.51170798005022
134.097213659723,-1.50844839562636
134.102853842124,-1.50554067950467
134.108667087767,-1.50299654003173
134.114629988763,-1.50082622155924
134.120718534615,-1.4990384631937
134.126908208897,-1.49764046360706
134.133174087976,-1.49663785205025
134.139490941368,-1.49603466568614
134.145833333333,-1.49583333333333
</coordinates>
</LinearRing>
</outerBoundaryIs>
</Polygon>
</MultiGeometry>
</Placemark>
</Document>
</kml>
