# Supplementary material for: Species conservation profiles of a random sample of world spiders III: Oecobiidae to Salticidae
Source: Biodivers Data J. 2018 Aug 2;(6):e27004. doi: 10.3897/BDJ.6.e27004 (PMC6086925; doi:10.3897/BDJ.6.e27004)
Supplement: Supplementary material 49 — Distribution of Rhenecancer Wesolowska & Cumming, 2008 [file bdj-06-e27004-s049.kml]

<?xml version="1.0" encoding="UTF-8"?>
<kml xmlns="http://earth.google.com/kml/2.2">
<Document>
<name></name>
<description><![CDATA[]]></description>

<Style id="1">
<LineStyle>
<width>1</width>
<color>ff0000ff</color>
</LineStyle>
<PolyStyle>
<fill>0</fill>
</PolyStyle>
</Style>

<Placemark>
<name>R Polygon</name>
<description><![CDATA[]]></description>
<styleUrl>#1</styleUrl>
<visibility>1</visibility>
<MultiGeometry>
<Polygon>
<outerBoundaryIs>
<LinearRing>
<coordinates>
31.08,-17.72
31.0863423919657,-17.7202013323528
31.0926592453574,-17.7208045187169
31.098925124436,-17.7218071302737
31.1051147987181,-17.7232051298604
31.1112033445698,-17.7249928882259
31.117166245566,-17.7271632066984
31.1229794912089,-17.7297073461713
31.12861967361,-17.732615062293
31.1340640817456,-17.7358746467169
31.1392907929055,-17.7394729742469
31.1442787609687,-17.7433955556881
31.1490079011482,-17.7476265961895
31.1534591708658,-17.7521490588443
31.1576146464292,-17.7569447332915
31.161457595205,-17.7619943090429
31.1649725429949,-17.767277453239
31.1681453363448,-17.7727728925227
31.1709631995354,-17.7784584986998
31.1734147860265,-17.7843113778408
31.1754902241444,-17.7903079624672
31.1771811568324,-17.7964241064491
31.1784807753012,-17.8026351822333
31.1793838464461,-17.8089161800099
31.1798867339183,-17.8152418084176
31.1799874127674,-17.8215865963835
31.1796854775952,-17.8279249956857
31.1789821441881,-17.8342314838273
31.1778802446215,-17.8404806668065
31.176384215856,-17.846647381369
31.1745000818715,-17.8527067963317
31.1722354294105,-17.8586345125693
31.1695993774291,-17.8644066612606
31.1666025403784,-17.87
31.1632569854635,-17.8753920063866
31.1595761840531,-17.8805609687138
31.1555749574354,-17.8854860733945
31.1512694171379,-17.8901474887706
31.1466769000516,-17.8945264449676
31.1418158986221,-17.8986053094743
31.1367059863863,-17.902367658143
31.1313677391573,-17.9057983413235
31.1258226521727,-17.9088835448655
31.1200930535407,-17.9116108457432
31.1142020143326,-17.9139692620786
31.1081732556841,-17.9159492973615
31.1020310532787,-17.9175429786885
31.0958001395973,-17.9187438888676
31.0895056043304,-17.9195471922573
31.0831727933498,-17.9199496542383
31.0768272066502,-17.9199496542383
31.0704943956696,-17.9195471922573
31.0641998604027,-17.9187438888676
31.0579689467213,-17.9175429786885
31.0518267443159,-17.9159492973615
31.0457979856674,-17.9139692620786
31.0399069464593,-17.9116108457432
31.0341773478273,-17.9088835448655
31.0286322608427,-17.9057983413235
31.0232940136137,-17.902367658143
31.0181841013779,-17.8986053094743
31.0133230999484,-17.8945264449676
31.0087305828621,-17.8901474887706
31.0044250425646,-17.8854860733945
31.0004238159469,-17.8805609687138
30.9967430145365,-17.8753920063866
30.9933974596216,-17.87
30.9904006225709,-17.8644066612606
30.9877645705895,-17.8586345125693
30.9854999181285,-17.8527067963317
30.983615784144,-17.846647381369
30.9821197553785,-17.8404806668065
30.9810178558119,-17.8342314838273
30.9803145224048,-17.8279249956857
30.9800125872326,-17.8215865963835
30.9801132660817,-17.8152418084176
30.9806161535539,-17.8089161800099
30.9815192246988,-17.8026351822333
30.9828188431676,-17.7964241064491
30.9845097758556,-17.7903079624672
30.9865852139735,-17.7843113778408
30.9890368004645,-17.7784584986998
30.9918546636552,-17.7727728925227
30.995027457005,-17.767277453239
30.998542404795,-17.7619943090429
31.0023853535708,-17.7569447332915
31.0065408291342,-17.7521490588443
31.0109920988518,-17.7476265961895
31.0157212390313,-17.7433955556881
31.0207092070945,-17.7394729742469
31.0259359182544,-17.7358746467169
31.03138032639,-17.732615062293
31.0370205087911,-17.7297073461713
31.042833754434,-17.7271632066984
31.0487966554301,-17.7249928882259
31.0548852012819,-17.7232051298604
31.061074875564,-17.7218071302737
31.0673407546426,-17.7208045187169
31.0736576080343,-17.7202013323528
31.08,-17.72
</coordinates>
</LinearRing>
</outerBoundaryIs>
</Polygon>
</MultiGeometry>
</Placemark>
</Document>
</kml>
