# Supplementary material for: Species conservation profiles of a random sample of world spiders III: Oecobiidae to Salticidae
Source: Biodivers Data J. 2018 Aug 2;(6):e27004. doi: 10.3897/BDJ.6.e27004 (PMC6086925; doi:10.3897/BDJ.6.e27004)
Supplement: Supplementary material 50 — Distribution of Rhenehinlalakea Barrion & Litsinger, 1995 [file bdj-06-e27004-s050.kml]

<?xml version="1.0" encoding="UTF-8"?>
<kml xmlns="http://earth.google.com/kml/2.2">
<Document>
<name></name>
<description><![CDATA[]]></description>

<Style id="1">
<LineStyle>
<width>1</width>
<color>ff0000ff</color>
</LineStyle>
<PolyStyle>
<fill>0</fill>
</PolyStyle>
</Style>

<Placemark>
<name>R Polygon</name>
<description><![CDATA[]]></description>
<styleUrl>#1</styleUrl>
<visibility>1</visibility>
<MultiGeometry>
<Polygon>
<outerBoundaryIs>
<LinearRing>
<coordinates>
124.65,11.07
124.656342391966,11.0697986676472
124.662659245357,11.0691954812831
124.668925124436,11.0681928697263
124.675114798718,11.0667948701396
124.68120334457,11.0650071117741
124.687166245566,11.0628367933016
124.692979491209,11.0602926538287
124.69861967361,11.057384937707
124.704064081746,11.0541253532831
124.709290792905,11.0505270257531
124.714278760969,11.0466044443119
124.719007901148,11.0423734038105
124.723459170866,11.0378509411557
124.727614646429,11.0330552667085
124.731457595205,11.0280056909571
124.734972542995,11.0227225467611
124.738145336345,11.0172271074773
124.740963199535,11.0115415013002
124.743414786027,11.0056886221592
124.745490224144,10.9996920375328
124.747181156832,10.9935758935509
124.748480775301,10.9873648177667
124.749383846446,10.9810838199901
124.749886733918,10.9747581915824
124.749987412767,10.9684134036165
124.749685477595,10.9620750043143
124.748982144188,10.9557685161727
124.747880244621,10.9495193331935
124.746384215856,10.943352618631
124.744500081871,10.9372932036683
124.74223542941,10.9313654874307
124.739599377429,10.9255933387394
124.736602540378,10.92
124.733256985463,10.9146079936134
124.729576184053,10.9094390312862
124.725574957435,10.9045139266055
124.721269417138,10.8998525112294
124.716676900052,10.8954735550324
124.711815898622,10.8913946905257
124.706705986386,10.887632341857
124.701367739157,10.8842016586765
124.695822652173,10.8811164551345
124.690093053541,10.8783891542568
124.684202014333,10.8760307379214
124.678173255684,10.8740507026386
124.672031053279,10.8724570213115
124.665800139597,10.8712561111324
124.65950560433,10.8704528077427
124.65317279335,10.8700503457617
124.64682720665,10.8700503457617
124.64049439567,10.8704528077427
124.634199860403,10.8712561111324
124.627968946721,10.8724570213115
124.621826744316,10.8740507026386
124.615797985667,10.8760307379214
124.609906946459,10.8783891542568
124.604177347827,10.8811164551345
124.598632260843,10.8842016586765
124.593294013614,10.887632341857
124.588184101378,10.8913946905257
124.583323099948,10.8954735550324
124.578730582862,10.8998525112294
124.574425042565,10.9045139266055
124.570423815947,10.9094390312862
124.566743014537,10.9146079936134
124.563397459622,10.92
124.560400622571,10.9255933387394
124.55776457059,10.9313654874307
124.555499918129,10.9372932036683
124.553615784144,10.943352618631
124.552119755379,10.9495193331935
124.551017855812,10.9557685161727
124.550314522405,10.9620750043143
124.550012587233,10.9684134036165
124.550113266082,10.9747581915824
124.550616153554,10.9810838199901
124.551519224699,10.9873648177667
124.552818843168,10.9935758935509
124.554509775856,10.9996920375328
124.556585213973,11.0056886221592
124.559036800465,11.0115415013002
124.561854663655,11.0172271074773
124.565027457005,11.0227225467611
124.568542404795,11.0280056909571
124.572385353571,11.0330552667085
124.576540829134,11.0378509411557
124.580992098852,11.0423734038105
124.585721239031,11.0466044443119
124.590709207095,11.0505270257531
124.595935918254,11.0541253532831
124.60138032639,11.057384937707
124.607020508791,11.0602926538287
124.612833754434,11.0628367933016
124.61879665543,11.0650071117741
124.624885201282,11.0667948701396
124.631074875564,11.0681928697263
124.637340754643,11.0691954812831
124.643657608034,11.0697986676472
124.65,11.07
</coordinates>
</LinearRing>
</outerBoundaryIs>
</Polygon>
</MultiGeometry>
</Placemark>
</Document>
</kml>
