# Supplementary material for: Species conservation profiles of a random sample of world spiders III: Oecobiidae to Salticidae
Source: Biodivers Data J. 2018 Aug 2;(6):e27004. doi: 10.3897/BDJ.6.e27004 (PMC6086925; doi:10.3897/BDJ.6.e27004)
Supplement: Supplementary material 51 — Distribution of Rheneipis Fox, 1937 [file bdj-06-e27004-s051.kml]

<?xml version="1.0" encoding="UTF-8"?>
<kml xmlns="http://earth.google.com/kml/2.2">
<Document>
<name></name>
<description><![CDATA[]]></description>

<Style id="1">
<LineStyle>
<width>1</width>
<color>ff0000ff</color>
</LineStyle>
<PolyStyle>
<fill>0</fill>
</PolyStyle>
</Style>

<Placemark>
<name>R Polygon</name>
<description><![CDATA[]]></description>
<styleUrl>#1</styleUrl>
<visibility>1</visibility>
<MultiGeometry>
<Polygon>
<outerBoundaryIs>
<LinearRing>
<coordinates>
104.623832,28.866667
104.630174391966,28.8664656676472
104.636491245357,28.8658624812831
104.642757124436,28.8648598697263
104.648946798718,28.8634618701396
104.65503534457,28.8616741117741
104.660998245566,28.8595037933016
104.666811491209,28.8569596538287
104.67245167361,28.854051937707
104.677896081746,28.8507923532831
104.683122792905,28.8471940257531
104.688110760969,28.8432714443119
104.692839901148,28.8390404038105
104.697291170866,28.8345179411557
104.701446646429,28.8297222667085
104.705289595205,28.8246726909571
104.708804542995,28.8193895467611
104.711977336345,28.8138941074773
104.714795199535,28.8082085013002
104.717246786027,28.8023556221592
104.719322224144,28.7963590375328
104.721013156832,28.7902428935509
104.722312775301,28.7840318177667
104.723215846446,28.7777508199901
104.723718733918,28.7714251915824
104.723819412767,28.7650804036165
104.723517477595,28.7587420043143
104.722814144188,28.7524355161727
104.721712244621,28.7461863331935
104.720216215856,28.740019618631
104.718332081871,28.7339602036683
104.71606742941,28.7280324874307
104.713431377429,28.7222603387394
104.710434540378,28.716667
104.707088985463,28.7112749936134
104.703408184053,28.7061060312862
104.699406957435,28.7011809266055
104.695101417138,28.6965195112294
104.690508900052,28.6921405550324
104.685647898622,28.6880616905257
104.680537986386,28.684299341857
104.675199739157,28.6808686586765
104.669654652173,28.6777834551345
104.663925053541,28.6750561542568
104.658034014333,28.6726977379214
104.652005255684,28.6707177026386
104.645863053279,28.6691240213115
104.639632139597,28.6679231111324
104.63333760433,28.6671198077427
104.62700479335,28.6667173457617
104.62065920665,28.6667173457617
104.61432639567,28.6671198077427
104.608031860403,28.6679231111324
104.601800946721,28.6691240213115
104.595658744316,28.6707177026386
104.589629985667,28.6726977379214
104.583738946459,28.6750561542568
104.578009347827,28.6777834551345
104.572464260843,28.6808686586765
104.567126013614,28.684299341857
104.562016101378,28.6880616905257
104.557155099948,28.6921405550324
104.552562582862,28.6965195112294
104.548257042565,28.7011809266055
104.544255815947,28.7061060312862
104.540575014537,28.7112749936134
104.537229459622,28.716667
104.534232622571,28.7222603387394
104.53159657059,28.7280324874307
104.529331918129,28.7339602036683
104.527447784144,28.740019618631
104.525951755379,28.7461863331935
104.524849855812,28.7524355161727
104.524146522405,28.7587420043143
104.523844587233,28.7650804036165
104.523945266082,28.7714251915824
104.524448153554,28.7777508199901
104.525351224699,28.7840318177667
104.526650843168,28.7902428935509
104.528341775856,28.7963590375328
104.530417213973,28.8023556221592
104.532868800465,28.8082085013002
104.535686663655,28.8138941074773
104.538859457005,28.8193895467611
104.542374404795,28.8246726909571
104.546217353571,28.8297222667085
104.550372829134,28.8345179411557
104.554824098852,28.8390404038105
104.559553239031,28.8432714443119
104.564541207095,28.8471940257531
104.569767918254,28.8507923532831
104.57521232639,28.854051937707
104.580852508791,28.8569596538287
104.586665754434,28.8595037933016
104.59262865543,28.8616741117741
104.598717201282,28.8634618701396
104.604906875564,28.8648598697263
104.611172754643,28.8658624812831
104.617489608034,28.8664656676472
104.623832,28.866667
</coordinates>
</LinearRing>
</outerBoundaryIs>
</Polygon>
<Polygon>
<outerBoundaryIs>
<LinearRing>
<coordinates>
102.812228,30.470445
102.818570391966,30.4702436676472
102.824887245357,30.4696404812831
102.831153124436,30.4686378697263
102.837342798718,30.4672398701396
102.84343134457,30.4654521117741
102.849394245566,30.4632817933016
102.855207491209,30.4607376538287
102.86084767361,30.457829937707
102.866292081746,30.4545703532831
102.871518792905,30.4509720257531
102.876506760969,30.4470494443119
102.881235901148,30.4428184038105
102.885687170866,30.4382959411557
102.889842646429,30.4335002667085
102.893685595205,30.4284506909571
102.897200542995,30.4231675467611
102.900373336345,30.4176721074773
102.903191199535,30.4119865013002
102.905642786027,30.4061336221592
102.907718224144,30.4001370375328
102.909409156832,30.3940208935509
102.910708775301,30.3878098177667
102.911611846446,30.3815288199901
102.912114733918,30.3752031915824
102.912215412767,30.3688584036165
102.911913477595,30.3625200043143
102.911210144188,30.3562135161727
102.910108244621,30.3499643331935
102.908612215856,30.343797618631
102.906728081871,30.3377382036683
102.90446342941,30.3318104874307
102.901827377429,30.3260383387394
102.898830540378,30.320445
102.895484985463,30.3150529936134
102.891804184053,30.3098840312862
102.887802957435,30.3049589266055
102.883497417138,30.3002975112294
102.878904900052,30.2959185550324
102.874043898622,30.2918396905257
102.868933986386,30.288077341857
102.863595739157,30.2846466586765
102.858050652173,30.2815614551345
102.852321053541,30.2788341542568
102.846430014333,30.2764757379214
102.840401255684,30.2744957026385
102.834259053279,30.2729020213115
102.828028139597,30.2717011111324
102.82173360433,30.2708978077427
102.81540079335,30.2704953457617
102.80905520665,30.2704953457617
102.80272239567,30.2708978077427
102.796427860403,30.2717011111324
102.790196946721,30.2729020213115
102.784054744316,30.2744957026385
102.778025985667,30.2764757379214
102.772134946459,30.2788341542568
102.766405347827,30.2815614551345
102.760860260843,30.2846466586765
102.755522013614,30.288077341857
102.750412101378,30.2918396905257
102.745551099948,30.2959185550324
102.740958582862,30.3002975112294
102.736653042565,30.3049589266055
102.732651815947,30.3098840312862
102.728971014537,30.3150529936134
102.725625459622,30.320445
102.722628622571,30.3260383387394
102.71999257059,30.3318104874307
102.717727918129,30.3377382036683
102.715843784144,30.343797618631
102.714347755379,30.3499643331935
102.713245855812,30.3562135161727
102.712542522405,30.3625200043143
102.712240587233,30.3688584036165
102.712341266082,30.3752031915824
102.712844153554,30.3815288199901
102.713747224699,30.3878098177667
102.715046843168,30.3940208935509
102.716737775856,30.4001370375328
102.718813213973,30.4061336221592
102.721264800465,30.4119865013002
102.724082663655,30.4176721074773
102.727255457005,30.4231675467611
102.730770404795,30.4284506909571
102.734613353571,30.4335002667085
102.738768829134,30.4382959411557
102.743220098852,30.4428184038105
102.747949239031,30.4470494443119
102.752937207095,30.4509720257531
102.758163918254,30.4545703532831
102.76360832639,30.457829937707
102.769248508791,30.4607376538287
102.775061754434,30.4632817933016
102.78102465543,30.4654521117741
102.787113201282,30.4672398701396
102.793302875564,30.4686378697263
102.799568754643,30.4696404812831
102.805885608034,30.4702436676472
102.812228,30.470445
</coordinates>
</LinearRing>
</outerBoundaryIs>
</Polygon>
<Polygon>
<outerBoundaryIs>
<LinearRing>
<coordinates>
103.30341,29.885353
103.309752391966,29.8851516676472
103.316069245357,29.8845484812831
103.322335124436,29.8835458697263
103.328524798718,29.8821478701396
103.33461334457,29.8803601117741
103.340576245566,29.8781897933016
103.346389491209,29.8756456538287
103.35202967361,29.872737937707
103.357474081746,29.8694783532831
103.362700792905,29.8658800257531
103.367688760969,29.8619574443119
103.372417901148,29.8577264038105
103.376869170866,29.8532039411557
103.381024646429,29.8484082667085
103.384867595205,29.8433586909571
103.388382542995,29.8380755467611
103.391555336345,29.8325801074773
103.394373199535,29.8268945013002
103.396824786027,29.8210416221592
103.398900224144,29.8150450375328
103.400591156832,29.8089288935509
103.401890775301,29.8027178177667
103.402793846446,29.7964368199901
103.403296733918,29.7901111915824
103.403397412767,29.7837664036165
103.403095477595,29.7774280043143
103.402392144188,29.7711215161727
103.401290244621,29.7648723331935
103.399794215856,29.758705618631
103.397910081871,29.7526462036683
103.39564542941,29.7467184874307
103.393009377429,29.7409463387394
103.390012540378,29.735353
103.386666985463,29.7299609936134
103.382986184053,29.7247920312862
103.378984957435,29.7198669266055
103.374679417138,29.7152055112294
103.370086900052,29.7108265550324
103.365225898622,29.7067476905257
103.360115986386,29.702985341857
103.354777739157,29.6995546586765
103.349232652173,29.6964694551345
103.343503053541,29.6937421542568
103.337612014333,29.6913837379214
103.331583255684,29.6894037026386
103.325441053279,29.6878100213115
103.319210139597,29.6866091111324
103.31291560433,29.6858058077427
103.30658279335,29.6854033457617
103.30023720665,29.6854033457617
103.29390439567,29.6858058077427
103.287609860403,29.6866091111324
103.281378946721,29.6878100213115
103.275236744316,29.6894037026386
103.269207985667,29.6913837379214
103.263316946459,29.6937421542568
103.257587347827,29.6964694551345
103.252042260843,29.6995546586765
103.246704013614,29.702985341857
103.241594101378,29.7067476905257
103.236733099948,29.7108265550324
103.232140582862,29.7152055112294
103.227835042565,29.7198669266055
103.223833815947,29.7247920312862
103.220153014537,29.7299609936134
103.216807459622,29.735353
103.213810622571,29.7409463387394
103.21117457059,29.7467184874307
103.208909918129,29.7526462036683
103.207025784144,29.758705618631
103.205529755379,29.7648723331935
103.204427855812,29.7711215161727
103.203724522405,29.7774280043143
103.203422587233,29.7837664036165
103.203523266082,29.7901111915824
103.204026153554,29.7964368199901
103.204929224699,29.8027178177667
103.206228843168,29.8089288935509
103.207919775856,29.8150450375328
103.209995213973,29.8210416221592
103.212446800465,29.8268945013002
103.215264663655,29.8325801074773
103.218437457005,29.8380755467611
103.221952404795,29.8433586909571
103.225795353571,29.8484082667085
103.229950829134,29.8532039411557
103.234402098852,29.8577264038105
103.239131239031,29.8619574443119
103.244119207095,29.8658800257531
103.249345918254,29.8694783532831
103.25479032639,29.872737937707
103.260430508791,29.8756456538287
103.266243754434,29.8781897933016
103.27220665543,29.8803601117741
103.278295201282,29.8821478701396
103.284484875564,29.8835458697263
103.290750754643,29.8845484812831
103.297067608034,29.8851516676472
103.30341,29.885353
</coordinates>
</LinearRing>
</outerBoundaryIs>
</Polygon>
</MultiGeometry>
</Placemark>
</Document>
</kml>
