# Supplementary material for: Species conservation profiles of a random sample of world spiders III: Oecobiidae to Salticidae
Source: Biodivers Data J. 2018 Aug 2;(6):e27004. doi: 10.3897/BDJ.6.e27004 (PMC6086925; doi:10.3897/BDJ.6.e27004)
Supplement: Supplementary material 52 — Distribution of Salticustricinctus C. L. Koch, 1846 [file bdj-06-e27004-s052.kml]

<?xml version="1.0" encoding="utf-8" ?>
<kml xmlns="http://www.opengis.net/kml/2.2">
<Document id="root_doc">
<Schema name="Salticus_tricinctus.kml" id="Salticus_tricinctus.kml">
	<SimpleField name="layer" type="float"></SimpleField>
</Schema>
<Folder><name>Salticus_tricinctus.kml</name>
  <Placemark>
	<Style><LineStyle><color>ff0000ff</color></LineStyle><PolyStyle><fill>0</fill></PolyStyle></Style>
	<ExtendedData><SchemaData schemaUrl="#Salticus_tricinctus.kml">
		<SimpleData name="layer">1</SimpleData>
	</SchemaData></ExtendedData>
      <MultiGeometry><Polygon><outerBoundaryIs><LinearRing><coordinates>35.58333333,32.5 35.66666667,32.5 35.66666667,32.41666667 35.58333333,32.41666667 35.58333333,32.5</coordinates></LinearRing></outerBoundaryIs></Polygon><Polygon><outerBoundaryIs><LinearRing><coordinates>36.08333333,32.16666667 36.08333333,32.08333333 36.0,32.08333333 36.0,32.16666667 35.91666667,32.16666667 35.83333333,32.16666667 35.83333333,32.25 35.91666667,32.25 36.0,32.25 36.08333333,32.25 36.08333333,32.16666667</coordinates></LinearRing></outerBoundaryIs></Polygon><Polygon><outerBoundaryIs><LinearRing><coordinates>35.66666667,32.25 35.75,32.25 35.75,32.16666667 35.66666667,32.16666667 35.66666667,32.25</coordinates></LinearRing></outerBoundaryIs></Polygon><Polygon><outerBoundaryIs><LinearRing><coordinates>35.58333333,32.33333333 35.66666667,32.33333333 35.66666667,32.25 35.58333333,32.25 35.58333333,32.33333333</coordinates></LinearRing></outerBoundaryIs></Polygon><Polygon><outerBoundaryIs><LinearRing><coordinates>30.5,31.08333333 30.5,31.0 30.41666667,31.0 30.41666667,31.08333333 30.33333333,31.08333333 30.25,31.08333333 30.16666667,31.08333333 30.08333333,31.08333333 30.0,31.08333333 30,31 29.91666667,31.0 29.91666667,30.91666667 29.83333333,30.91666667 29.75,30.91666667 29.75,30.83333333 29.83333333,30.83333333 29.91666667,30.83333333 30.0,30.83333333 30.08333333,30.83333333 30.08333333,30.91666667 30.16666667,30.91666667 30.25,30.91666667 30.33333333,30.91666667 30.33333333,30.83333333 30.41666667,30.83333333 30.5,30.83333333 30.58333333,30.83333333 30.58333333,30.75 30.5,30.75 30.5,30.66666667 30.58333333,30.66666667 30.58333333,30.58333333 30.5,30.58333333 30.41666667,30.58333333 30.41666667,30.5 30.33333333,30.5 30.25,30.5 30.25,30.58333333 30.16666667,30.58333333 30.08333333,30.58333333 30.0,30.58333333 30.0,30.5 30.0,30.41666667 30.08333333,30.41666667 30.08333333,30.33333333 30.08333333,30.25 30.0,30.25 29.91666667,30.25 29.83333333,30.25 29.75,30.25 29.66666667,30.25 29.58333333,30.25 29.58333333,30.33333333 29.5,30.33333333 29.5,30.41666667 29.41666667,30.41666667 29.33333333,30.41666667 29.25,30.41666667 29.16666667,30.41666667 29.08333333,30.41666667 29.0,30.41666667 28.91666667,30.41666667 28.83333333,30.41666667 28.75,30.41666667 28.66666667,30.41666667 28.58333333,30.41666667 28.5,30.41666667 28.5,30.5 28.5,30.58333333 28.41666667,30.58333333 28.33333333,30.58333333 28.33333333,30.66666667 28.25,30.66666667 28.16666667,30.66666667 28.08333333,30.66666667 28.0,30.66666667 27.91666667,30.66666667 27.83333333,30.66666667 27.75,30.66666667 27.66666667,30.66666667 27.58333333,30.66666667 27.5,30.66666667 27.5,30.75 27.41666667,30.75 27.33333333,30.75 27.25,30.75 27.16666667,30.75 27.08333333,30.75 27.0,30.75 26.91666667,30.75 26.91666667,30.83333333 26.83333333,30.83333333 26.75,30.83333333 26.66666667,30.83333333 26.58333333,30.83333333 26.5,30.83333333 26.5,30.91666667 26.41666667,30.91666667 26.33333333,30.91666667 26.25,30.91666667 26.16666667,30.91666667 26.08333333,30.91666667 26.08333333,31.0 26,31 25.91666667,31.0 25.83333333,31.0 25.83333333,31.08333333 25.75,31.08333333 25.66666667,31.08333333 25.66666667,31.16666667 25.58333333,31.16666667 25.5,31.16666667 25.5,31.25 25.41666667,31.25 25.33333333,31.25 25.33333333,31.33333333 25.25,31.33333333 25.25,31.41666667 25.16666667,31.41666667 25.16666667,31.5 25.08333333,31.5 25.08333333,31.58333333 25.0,31.58333333 25.0,31.66666667 24.91666667,31.66666667 24.91666667,31.75 24.83333333,31.75 24.75,31.75 24.66666667,31.75 24.58333333,31.75 24.5,31.75 24.41666667,31.75 24.33333333,31.75 24.25,31.75 24.16666667,31.75 24.08333333,31.75 24.0,31.75 24.0,31.83333333 23.91666667,31.83333333 23.83333333,31.83333333 23.75,31.83333333 23.75,31.91666667 23.75,32.0 23.75,32.08333333 23.75,32.16666667 23.83333333,32.16666667 23.91666667,32.16666667 24.0,32.16666667 24.08333333,32.16666667 24.08333333,32.08333333 24.16666667,32.08333333 24.25,32.08333333 24.33333333,32.08333333 24.33333333,32.0 24.41666667,32.0 24.5,32.0 24.58333333,32.0 24.58333333,32.08333333 24.66666667,32.08333333 24.75,32.08333333 24.83333333,32.08333333 24.83333333,32.0 24.91666667,32.0 25,32 25.08333333,32.0 25.08333333,31.91666667 25.08333333,31.83333333 25.16666667,31.83333333 25.16666667,31.75 25.16666667,31.66666667 25.16666667,31.58333333 25.25,31.58333333 25.33333333,31.58333333 25.41666667,31.58333333 25.5,31.58333333 25.58333333,31.58333333 25.66666667,31.58333333 25.66666667,31.66666667 25.75,31.66666667 25.83333333,31.66666667 25.91666667,31.66666667 26.0,31.66666667 26.08333333,31.66666667 26.16666667,31.66666667 26.16666667,31.58333333 26.25,31.58333333 26.33333333,31.58333333 26.41666667,31.58333333 26.5,31.58333333 26.5,31.5 26.58333333,31.5 26.66666667,31.5 26.75,31.5 26.83333333,31.5 26.91666667,31.5 27.0,31.5 27.0,31.41666667 27.08333333,31.41666667 27.16666667,31.41666667 27.25,31.41666667 27.33333333,31.41666667 27.41666667,31.41666667 27.41666667,31.33333333 27.41666667,31.25 27.5,31.25 27.58333333,31.25 27.66666667,31.25 27.75,31.25 27.83333333,31.25 27.91666667,31.25 27.91666667,31.16666667 28.0,31.16666667 28.08333333,31.16666667 28.16666667,31.16666667 28.16666667,31.08333333 28.25,31.08333333 28.33333333,31.08333333 28.41666667,31.08333333 28.5,31.08333333 28.58333333,31.08333333 28.66666667,31.08333333 28.66666667,31.0 28.75,31.0 28.83333333,31.0 28.91666667,31.0 28.91666667,30.91666667 29.0,30.91666667 29.0,30.83333333 29.08333333,30.83333333 29.16666667,30.83333333 29.16666667,30.91666667 29.25,30.91666667 29.33333333,30.91666667 29.41666667,30.91666667 29.41666667,31.0 29.5,31.0 29.58333333,31.0 29.58333333,31.08333333 29.66666667,31.08333333 29.66666667,31.16666667 29.75,31.16666667 29.83333333,31.16666667 29.83333333,31.25 29.91666667,31.25 29.91666667,31.33333333 30.0,31.33333333 30.08333333,31.33333333 30.16666667,31.33333333 30.25,31.33333333 30.25,31.41666667 30.33333333,31.41666667 30.33333333,31.5 30.41666667,31.5 30.5,31.5 30.58333333,31.5 30.66666667,31.5 30.66666667,31.58333333 30.75,31.58333333 30.83333333,31.58333333 30.91666667,31.58333333 30.91666667,31.66666667 31.0,31.66666667 31.08333333,31.66666667 31.16666667,31.66666667 31.16666667,31.58333333 31.25,31.58333333 31.33333333,31.58333333 31.41666667,31.58333333 31.41666667,31.5 31.5,31.5 31.58333333,31.5 31.66666667,31.5 31.75,31.5 31.75,31.58333333 31.83333333,31.58333333 31.91666667,31.58333333 32.0,31.58333333 32.0,31.5 32.0,31.41666667 32.08333333,31.41666667 32.16666667,31.41666667 32.16666667,31.33333333 32.25,31.33333333 32.33333333,31.33333333 32.33333333,31.25 32.41666667,31.25 32.5,31.25 32.5,31.16666667 32.58333333,31.16666667 32.58333333,31.08333333 32.66666667,31.08333333 32.75,31.08333333 32.75,31.16666667 32.83333333,31.16666667 32.91666667,31.16666667 32.91666667,31.25 33.0,31.25 33.08333333,31.25 33.16666667,31.25 33.25,31.25 33.33333333,31.25 33.41666667,31.25 33.41666667,31.16666667 33.5,31.16666667 33.58333333,31.16666667 33.66666667,31.16666667 33.75,31.16666667 33.83333333,31.16666667 33.91666667,31.16666667 33.91666667,31.25 34.0,31.25 34.08333333,31.25 34.08333333,31.33333333 34.16666667,31.33333333 34.16666667,31.41666667 34.25,31.41666667 34.33333333,31.41666667 34.33333333,31.5 34.41666667,31.5 34.41666667,31.58333333 34.41666667,31.66666667 34.5,31.66666667 34.58333333,31.66666667 34.66666667,31.66666667 34.75,31.66666667 34.83333333,31.66666667 34.91666667,31.66666667 34.91666667,31.58333333 35.0,31.58333333 35.0,31.5 35.0,31.41666667 35.08333333,31.41666667 35.08333333,31.33333333 35.16666667,31.33333333 35.16666667,31.41666667 35.16666667,31.5 35.25,31.5 35.25,31.58333333 35.25,31.66666667 35.25,31.75 35.33333333,31.75 35.33333333,31.83333333 35.33333333,31.91666667 35.41666667,31.91666667 35.41666667,31.83333333 35.41666667,31.75 35.5,31.75 35.58333333,31.75 35.66666667,31.75 35.66666667,31.83333333 35.66666667,31.91666667 35.66666667,32.0 35.75,32.0 35.75,31.91666667 35.83333333,31.91666667 35.83333333,31.83333333 35.75,31.83333333 35.75,31.75 35.75,31.66666667 35.83333333,31.66666667 35.91666667,31.66666667 35.91666667,31.75 36.0,31.75 36.0,31.83333333 36.08333333,31.83333333 36.08333333,31.75 36.08333333,31.66666667 36.0,31.66666667 36.0,31.58333333 36.0,31.5 36.0,31.41666667 35.91666667,31.41666667 35.91666667,31.33333333 35.83333333,31.33333333 35.83333333,31.41666667 35.75,31.41666667 35.66666667,31.41666667 35.66666667,31.33333333 35.66666667,31.25 35.66666667,31.16666667 35.58333333,31.16666667 35.58333333,31.25 35.58333333,31.33333333 35.5,31.33333333 35.41666667,31.33333333 35.41666667,31.41666667 35.33333333,31.41666667 35.33333333,31.33333333 35.33333333,31.25 35.25,31.25 35.25,31.16666667 35.33333333,31.16666667 35.33333333,31.08333333 35.25,31.08333333 35.25,31.0 35.16666667,31.0 35.16666667,30.91666667 35.08333333,30.91666667 35.08333333,30.83333333 35.08333333,30.75 35.0,30.75 34.91666667,30.75 34.91666667,30.66666667 34.83333333,30.66666667 34.83333333,30.58333333 34.75,30.58333333 34.66666667,30.58333333 34.66666667,30.5 34.66666667,30.41666667 34.58333333,30.41666667 34.5,30.41666667 34.41666667,30.41666667 34.41666667,30.33333333 34.33333333,30.33333333 34.33333333,30.41666667 34.25,30.41666667 34.25,30.5 34.25,30.58333333 34.25,30.66666667 34.16666667,30.66666667 34.16666667,30.58333333 34.08333333,30.58333333 34.0,30.58333333 33.91666667,30.58333333 33.91666667,30.66666667 33.83333333,30.66666667 33.83333333,30.75 33.75,30.75 33.75,30.83333333 33.66666667,30.83333333 33.66666667,30.75 33.58333333,30.75 33.58333333,30.66666667 33.5,30.66666667 33.41666667,30.66666667 33.41666667,30.75 33.33333333,30.75 33.33333333,30.83333333 33.25,30.83333333 33.16666667,30.83333333 33.16666667,30.75 33.08333333,30.75 33.08333333,30.83333333 33.0,30.83333333 33.0,30.75 32.91666667,30.75 32.83333333,30.75 32.75,30.75 32.66666667,30.75 32.58333333,30.75 32.5,30.75 32.41666667,30.75 32.41666667,30.66666667 32.33333333,30.66666667 32.25,30.66666667 32.16666667,30.66666667 32.16666667,30.75 32.08333333,30.75 32.0,30.75 32.0,30.83333333 32.0,30.91666667 31.91666667,30.91666667 31.91666667,31.0 31.83333333,31.0 31.83333333,31.08333333 31.75,31.08333333 31.66666667,31.08333333 31.58333333,31.08333333 31.5,31.08333333 31.41666667,31.08333333 31.41666667,31.0 31.41666667,30.91666667 31.33333333,30.91666667 31.25,30.91666667 31.16666667,30.91666667 31.16666667,31.0 31.25,31.0 31.33333333,31.0 31.33333333,31.08333333 31.25,31.08333333 31.25,31.16666667 31.16666667,31.16666667 31.08333333,31.16666667 31.0,31.16666667 31.0,31.25 30.91666667,31.25 30.91666667,31.16666667 30.83333333,31.16666667 30.75,31.16666667 30.75,31.08333333 30.66666667,31.08333333 30.58333333,31.08333333 30.58333333,31.16666667 30.5,31.16666667 30.5,31.08333333</coordinates></LinearRing></outerBoundaryIs><innerBoundaryIs><LinearRing><coordinates>32.33333333,31.16666667 32.33333333,31.08333333 32.41666667,31.08333333 32.41666667,31.16666667 32.33333333,31.16666667</coordinates></LinearRing></innerBoundaryIs><innerBoundaryIs><LinearRing><coordinates>33.16666667,31.16666667 33.16666667,31.08333333 33.25,31.08333333 33.25,31.16666667 33.16666667,31.16666667</coordinates></LinearRing></innerBoundaryIs><innerBoundaryIs><LinearRing><coordinates>34.33333333,30.58333333 34.33333333,30.5 34.41666667,30.5 34.41666667,30.58333333 34.33333333,30.58333333</coordinates></LinearRing></innerBoundaryIs></Polygon><Polygon><outerBoundaryIs><LinearRing><coordinates>60.25,33.16666667 60.33333333,33.16666667 60.33333333,33.08333333 60.25,33.08333333 60.25,33.16666667</coordinates></LinearRing></outerBoundaryIs></Polygon><Polygon><outerBoundaryIs><LinearRing><coordinates>60.16666667,33.16666667 60.16666667,33.08333333 60.08333333,33.08333333 60.0,33.08333333 60.0,33.16666667 60.0,33.25 60.08333333,33.25 60.08333333,33.33333333 60.08333333,33.41666667 60.16666667,33.41666667 60.16666667,33.33333333 60.25,33.33333333 60.25,33.25 60.25,33.16666667 60.16666667,33.16666667</coordinates></LinearRing></outerBoundaryIs></Polygon><Polygon><outerBoundaryIs><LinearRing><coordinates>48.75,33.58333333 48.83333333,33.58333333 48.83333333,33.5 48.75,33.5 48.66666667,33.5 48.66666667,33.58333333 48.75,33.58333333</coordinates></LinearRing></outerBoundaryIs></Polygon><Polygon><outerBoundaryIs><LinearRing><coordinates>44.91666667,34.08333333 45.0,34.08333333 45,34 44.91666667,34.0 44.83333333,34.0 44.83333333,34.08333333 44.91666667,34.08333333</coordinates></LinearRing></outerBoundaryIs></Polygon><Polygon><outerBoundaryIs><LinearRing><coordinates>49.25,34.33333333 49.33333333,34.33333333 49.33333333,34.25 49.25,34.25 49.25,34.33333333</coordinates></LinearRing></outerBoundaryIs></Polygon><Polygon><outerBoundaryIs><LinearRing><coordinates>43.33333333,33.75 43.25,33.75 43.25,33.83333333 43.16666667,33.83333333 43.16666667,33.91666667 43.08333333,33.91666667 43.08333333,34.0 43.08333333,34.08333333 43.08333333,34.16666667 43.08333333,34.25 43.08333333,34.33333333 43.16666667,34.33333333 43.16666667,34.25 43.16666667,34.16666667 43.25,34.16666667 43.25,34.08333333 43.33333333,34.08333333 43.33333333,34.0 43.41666667,34.0 43.41666667,33.91666667 43.5,33.91666667 43.5,33.83333333 43.41666667,33.83333333 43.41666667,33.75 43.33333333,33.75</coordinates></LinearRing></outerBoundaryIs></Polygon><Polygon><outerBoundaryIs><LinearRing><coordinates>59.91666667,33.66666667 60.0,33.66666667 60.0,33.58333333 59.91666667,33.58333333 59.83333333,33.58333333 59.83333333,33.66666667 59.75,33.66666667 59.75,33.75 59.66666667,33.75 59.66666667,33.83333333 59.58333333,33.83333333 59.58333333,33.91666667 59.66666667,33.91666667 59.75,33.91666667 59.75,33.83333333 59.83333333,33.83333333 59.83333333,33.75 59.91666667,33.75 59.91666667,33.66666667</coordinates></LinearRing></outerBoundaryIs></Polygon><Polygon><outerBoundaryIs><LinearRing><coordinates>49.16666667,33.5 49.25,33.5 49.25,33.41666667 49.16666667,33.41666667 49.08333333,33.41666667 49.08333333,33.5 49.0,33.5 49.0,33.58333333 48.91666667,33.58333333 48.83333333,33.58333333 48.83333333,33.66666667 48.75,33.66666667 48.75,33.75 48.66666667,33.75 48.66666667,33.83333333 48.66666667,33.91666667 48.58333333,33.91666667 48.58333333,34.0 48.58333333,34.08333333 48.66666667,34.08333333 48.66666667,34.0 48.75,34.0 48.83333333,34.0 48.83333333,33.91666667 48.83333333,33.83333333 48.91666667,33.83333333 48.91666667,33.75 49.0,33.75 49.08333333,33.75 49.08333333,33.66666667 49.08333333,33.58333333 49.16666667,33.58333333 49.16666667,33.5</coordinates></LinearRing></outerBoundaryIs></Polygon><Polygon><outerBoundaryIs><LinearRing><coordinates>49.41666667,34.0 49.5,34.0 49.5,33.91666667 49.41666667,33.91666667 49.41666667,34.0</coordinates></LinearRing></outerBoundaryIs></Polygon><Polygon><outerBoundaryIs><LinearRing><coordinates>36.41666667,32.58333333 36.41666667,32.5 36.33333333,32.5 36.25,32.5 36.16666667,32.5 36.16666667,32.58333333 36.08333333,32.58333333 36.08333333,32.66666667 36.08333333,32.75 36.16666667,32.75 36.16666667,32.83333333 36.25,32.83333333 36.25,32.91666667 36.33333333,32.91666667 36.41666667,32.91666667 36.41666667,32.83333333 36.5,32.83333333 36.5,32.75 36.5,32.66666667 36.41666667,32.66666667 36.41666667,32.58333333</coordinates></LinearRing></outerBoundaryIs></Polygon><Polygon><outerBoundaryIs><LinearRing><coordinates>58.41666667,34.66666667 58.41666667,34.58333333 58.33333333,34.58333333 58.33333333,34.66666667 58.33333333,34.75 58.41666667,34.75 58.41666667,34.66666667</coordinates></LinearRing></outerBoundaryIs></Polygon><Polygon><outerBoundaryIs><LinearRing><coordinates>50.91666667,34.66666667 51.0,34.66666667 51.0,34.58333333 50.91666667,34.58333333 50.91666667,34.66666667</coordinates></LinearRing></outerBoundaryIs></Polygon><Polygon><outerBoundaryIs><LinearRing><coordinates>44.5,34.66666667 44.58333333,34.66666667 44.58333333,34.58333333 44.5,34.58333333 44.5,34.66666667</coordinates></LinearRing></outerBoundaryIs></Polygon><Polygon><outerBoundaryIs><LinearRing><coordinates>44.41666667,34.75 44.5,34.75 44.5,34.66666667 44.41666667,34.66666667 44.33333333,34.66666667 44.33333333,34.75 44.41666667,34.75</coordinates></LinearRing></outerBoundaryIs></Polygon><Polygon><outerBoundaryIs><LinearRing><coordinates>67.91666667,34.91666667 68.0,34.91666667 68.0,34.83333333 67.91666667,34.83333333 67.91666667,34.91666667</coordinates></LinearRing></outerBoundaryIs></Polygon><Polygon><outerBoundaryIs><LinearRing><coordinates>68,35 68.08333333,35.0 68.08333333,34.91666667 68.0,34.91666667 68,35</coordinates></LinearRing></outerBoundaryIs></Polygon><Polygon><outerBoundaryIs><LinearRing><coordinates>57.83333333,34.83333333 57.91666667,34.83333333 57.91666667,34.75 57.83333333,34.75 57.83333333,34.83333333</coordinates></LinearRing></outerBoundaryIs></Polygon><Polygon><outerBoundaryIs><LinearRing><coordinates>58.0,34.91666667 58.08333333,34.91666667 58.08333333,34.83333333 58.0,34.83333333 57.91666667,34.83333333 57.91666667,34.91666667 58.0,34.91666667</coordinates></LinearRing></outerBoundaryIs></Polygon><Polygon><outerBoundaryIs><LinearRing><coordinates>46.5,35.0 46.58333333,35.0 46.58333333,34.91666667 46.5,34.91666667 46.5,35.0</coordinates></LinearRing></outerBoundaryIs></Polygon><Polygon><outerBoundaryIs><LinearRing><coordinates>33.91666667,35.33333333 34.0,35.33333333 34.08333333,35.33333333 34.08333333,35.25 34.0,35.25 33.91666667,35.25 33.91666667,35.33333333</coordinates></LinearRing></outerBoundaryIs></Polygon><Polygon><outerBoundaryIs><LinearRing><coordinates>67.66666667,35.33333333 67.75,35.33333333 67.83333333,35.33333333 67.83333333,35.25 67.75,35.25 67.66666667,35.25 67.66666667,35.33333333</coordinates></LinearRing></outerBoundaryIs></Polygon><Polygon><outerBoundaryIs><LinearRing><coordinates>46.41666667,35.41666667 46.5,35.41666667 46.5,35.33333333 46.41666667,35.33333333 46.41666667,35.41666667</coordinates></LinearRing></outerBoundaryIs></Polygon><Polygon><outerBoundaryIs><LinearRing><coordinates>32.58333333,35.16666667 32.58333333,35.08333333 32.5,35.08333333 32.5,35.16666667 32.5,35.25 32.58333333,35.25 32.66666667,35.25 32.75,35.25 32.75,35.16666667 32.66666667,35.16666667 32.58333333,35.16666667</coordinates></LinearRing></outerBoundaryIs></Polygon><Polygon><outerBoundaryIs><LinearRing><coordinates>67.91666667,35.08333333 68.0,35.08333333 68,35 67.91666667,35.0 67.91666667,35.08333333</coordinates></LinearRing></outerBoundaryIs></Polygon><Polygon><outerBoundaryIs><LinearRing><coordinates>46.41666667,35.08333333 46.5,35.08333333 46.5,35.0 46.41666667,35.0 46.41666667,35.08333333</coordinates></LinearRing></outerBoundaryIs></Polygon><Polygon><outerBoundaryIs><LinearRing><coordinates>33.25,34.75 33.33333333,34.75 33.33333333,34.83333333 33.41666667,34.83333333 33.5,34.83333333 33.5,34.91666667 33.5,35.0 33.58333333,35.0 33.58333333,35.08333333 33.66666667,35.08333333 33.75,35.08333333 33.83333333,35.08333333 33.91666667,35.08333333 33.91666667,35.16666667 34.0,35.16666667 34.0,35.08333333 34.08333333,35.08333333 34.08333333,35.0 34.16666667,35.0 34.16666667,34.91666667 34.08333333,34.91666667 34.0,34.91666667 34,35 33.91666667,35.0 33.91666667,34.91666667 33.83333333,34.91666667 33.75,34.91666667 33.66666667,34.91666667 33.66666667,34.83333333 33.66666667,34.75 33.58333333,34.75 33.5,34.75 33.41666667,34.75 33.41666667,34.66666667 33.33333333,34.66666667 33.25,34.66666667 33.16666667,34.66666667 33.08333333,34.66666667 33.08333333,34.75 33.16666667,34.75 33.25,34.75</coordinates></LinearRing></outerBoundaryIs></Polygon><Polygon><outerBoundaryIs><LinearRing><coordinates>51.08333333,35.0 51.08333333,34.91666667 51.0,34.91666667 50.91666667,34.91666667 50.91666667,35.0 50.83333333,35.0 50.75,35.0 50.75,35.08333333 50.83333333,35.08333333 50.91666667,35.08333333 51.0,35.08333333 51.08333333,35.08333333 51.08333333,35.0</coordinates></LinearRing></outerBoundaryIs></Polygon><Polygon><outerBoundaryIs><LinearRing><coordinates>33.83333333,35.25 33.91666667,35.25 33.91666667,35.16666667 33.83333333,35.16666667 33.83333333,35.25</coordinates></LinearRing></outerBoundaryIs></Polygon><Polygon><outerBoundaryIs><LinearRing><coordinates>66.0,35.16666667 66.08333333,35.16666667 66.16666667,35.16666667 66.16666667,35.08333333 66.08333333,35.08333333 66.0,35.08333333 66.0,35.16666667</coordinates></LinearRing></outerBoundaryIs></Polygon><Polygon><outerBoundaryIs><LinearRing><coordinates>65.08333333,35.25 65.16666667,35.25 65.16666667,35.16666667 65.08333333,35.16666667 65.08333333,35.25</coordinates></LinearRing></outerBoundaryIs></Polygon><Polygon><outerBoundaryIs><LinearRing><coordinates>67.33333333,35.25 67.41666667,35.25 67.41666667,35.16666667 67.33333333,35.16666667 67.25,35.16666667 67.25,35.25 67.25,35.33333333 67.33333333,35.33333333 67.33333333,35.25</coordinates></LinearRing></outerBoundaryIs></Polygon><Polygon><outerBoundaryIs><LinearRing><coordinates>68.08333333,35.25 68.16666667,35.25 68.25,35.25 68.25,35.33333333 68.33333333,35.33333333 68.33333333,35.25 68.33333333,35.16666667 68.25,35.16666667 68.16666667,35.16666667 68.08333333,35.16666667 68.08333333,35.25</coordinates></LinearRing></outerBoundaryIs></Polygon><Polygon><outerBoundaryIs><LinearRing><coordinates>59.75,34.25 59.75,34.16666667 59.66666667,34.16666667 59.66666667,34.25 59.58333333,34.25 59.58333333,34.33333333 59.58333333,34.41666667 59.66666667,34.41666667 59.66666667,34.33333333 59.75,34.33333333 59.75,34.25</coordinates></LinearRing></outerBoundaryIs></Polygon><Polygon><outerBoundaryIs><LinearRing><coordinates>59.25,33.33333333 59.25,33.25 59.16666667,33.25 59.08333333,33.25 59.0,33.25 59.0,33.33333333 59.0,33.41666667 59.0,33.5 58.91666667,33.5 58.91666667,33.58333333 58.83333333,33.58333333 58.83333333,33.66666667 58.75,33.66666667 58.66666667,33.66666667 58.66666667,33.75 58.58333333,33.75 58.58333333,33.83333333 58.58333333,33.91666667 58.5,33.91666667 58.5,34.0 58.58333333,34.0 58.66666667,34.0 58.66666667,34.08333333 58.58333333,34.08333333 58.5,34.08333333 58.5,34.16666667 58.41666667,34.16666667 58.33333333,34.16666667 58.33333333,34.25 58.25,34.25 58.25,34.33333333 58.16666667,34.33333333 58.08333333,34.33333333 58.08333333,34.41666667 58.08333333,34.5 58.16666667,34.5 58.25,34.5 58.25,34.58333333 58.33333333,34.58333333 58.33333333,34.5 58.41666667,34.5 58.41666667,34.41666667 58.5,34.41666667 58.5,34.33333333 58.5,34.25 58.58333333,34.25 58.58333333,34.16666667 58.66666667,34.16666667 58.75,34.16666667 58.83333333,34.16666667 58.91666667,34.16666667 58.91666667,34.25 59.0,34.25 59.0,34.33333333 59.08333333,34.33333333 59.08333333,34.25 59.08333333,34.16666667 59.16666667,34.16666667 59.25,34.16666667 59.25,34.08333333 59.33333333,34.08333333 59.41666667,34.08333333 59.41666667,34.0 59.5,34.0 59.5,33.91666667 59.5,33.83333333 59.5,33.75 59.58333333,33.75 59.58333333,33.66666667 59.66666667,33.66666667 59.66666667,33.58333333 59.75,33.58333333 59.83333333,33.58333333 59.83333333,33.5 59.91666667,33.5 60.0,33.5 60.08333333,33.5 60.08333333,33.41666667 60.0,33.41666667 59.91666667,33.41666667 59.83333333,33.41666667 59.83333333,33.33333333 59.75,33.33333333 59.66666667,33.33333333 59.66666667,33.41666667 59.58333333,33.41666667 59.5,33.41666667 59.41666667,33.41666667 59.41666667,33.33333333 59.33333333,33.33333333 59.25,33.33333333</coordinates></LinearRing></outerBoundaryIs><innerBoundaryIs><LinearRing><coordinates>58.91666667,33.91666667 59.0,33.91666667 59,34 58.91666667,34.0 58.91666667,33.91666667</coordinates></LinearRing></innerBoundaryIs><innerBoundaryIs><LinearRing><coordinates>59.0,33.91666667 59.0,33.83333333 59.08333333,33.83333333 59.08333333,33.91666667 59.0,33.91666667</coordinates></LinearRing></innerBoundaryIs></Polygon><Polygon><outerBoundaryIs><LinearRing><coordinates>33.08333333,34.58333333 33.08333333,34.5 33.0,34.5 32.91666667,34.5 32.91666667,34.58333333 32.83333333,34.58333333 32.75,34.58333333 32.66666667,34.58333333 32.58333333,34.58333333 32.58333333,34.66666667 32.5,34.66666667 32.41666667,34.66666667 32.41666667,34.75 32.33333333,34.75 32.33333333,34.83333333 32.25,34.83333333 32.25,34.91666667 32.25,35.0 32.25,35.08333333 32.25,35.16666667 32.33333333,35.16666667 32.33333333,35.08333333 32.41666667,35.08333333 32.5,35.08333333 32.5,35.0 32.41666667,35.0 32.33333333,35.0 32.33333333,34.91666667 32.41666667,34.91666667 32.41666667,34.83333333 32.5,34.83333333 32.5,34.75 32.58333333,34.75 32.66666667,34.75 32.66666667,34.66666667 32.75,34.66666667 32.83333333,34.66666667 32.91666667,34.66666667 33.0,34.66666667 33.08333333,34.66666667 33.08333333,34.58333333</coordinates></LinearRing></outerBoundaryIs></Polygon><Polygon><outerBoundaryIs><LinearRing><coordinates>38.16666667,36.33333333 38.25,36.33333333 38.25,36.25 38.16666667,36.25 38.16666667,36.33333333</coordinates></LinearRing></outerBoundaryIs></Polygon><Polygon><outerBoundaryIs><LinearRing><coordinates>38.16666667,36.08333333 38.16666667,36.0 38.08333333,36.0 38,36 38.0,36.08333333 38.0,36.16666667 38.08333333,36.16666667 38.08333333,36.25 38.16666667,36.25 38.16666667,36.16666667 38.16666667,36.08333333</coordinates></LinearRing></outerBoundaryIs></Polygon><Polygon><outerBoundaryIs><LinearRing><coordinates>37.5,36.0 37.41666667,36.0 37.41666667,36.08333333 37.41666667,36.16666667 37.5,36.16666667 37.58333333,36.16666667 37.58333333,36.08333333 37.66666667,36.08333333 37.66666667,36.0 37.58333333,36.0 37.5,36.0</coordinates></LinearRing></outerBoundaryIs></Polygon><Polygon><outerBoundaryIs><LinearRing><coordinates>38.41666667,35.91666667 38.5,35.91666667 38.5,35.83333333 38.41666667,35.83333333 38.33333333,35.83333333 38.33333333,35.91666667 38.25,35.91666667 38.16666667,35.91666667 38.16666667,36.0 38.25,36.0 38.33333333,36.0 38.41666667,36.0 38.41666667,35.91666667</coordinates></LinearRing></outerBoundaryIs></Polygon><Polygon><outerBoundaryIs><LinearRing><coordinates>36.75,35.5 36.83333333,35.5 36.83333333,35.41666667 36.75,35.41666667 36.75,35.5</coordinates></LinearRing></outerBoundaryIs></Polygon><Polygon><outerBoundaryIs><LinearRing><coordinates>53.33333333,35.5 53.41666667,35.5 53.5,35.5 53.5,35.41666667 53.41666667,35.41666667 53.33333333,35.41666667 53.33333333,35.5</coordinates></LinearRing></outerBoundaryIs></Polygon><Polygon><outerBoundaryIs><LinearRing><coordinates>52.16666667,35.66666667 52.25,35.66666667 52.25,35.58333333 52.16666667,35.58333333 52.16666667,35.66666667</coordinates></LinearRing></outerBoundaryIs></Polygon><Polygon><outerBoundaryIs><LinearRing><coordinates>53.41666667,35.66666667 53.5,35.66666667 53.5,35.58333333 53.41666667,35.58333333 53.41666667,35.66666667</coordinates></LinearRing></outerBoundaryIs></Polygon><Polygon><outerBoundaryIs><LinearRing><coordinates>71.58333333,37.0 71.66666667,37.0 71.66666667,36.91666667 71.58333333,36.91666667 71.5,36.91666667 71.5,37.0 71.58333333,37.0</coordinates></LinearRing></outerBoundaryIs></Polygon><Polygon><outerBoundaryIs><LinearRing><coordinates>71.41666667,36.75 71.5,36.75 71.5,36.66666667 71.41666667,36.66666667 71.33333333,36.66666667 71.33333333,36.75 71.33333333,36.83333333 71.41666667,36.83333333 71.41666667,36.75</coordinates></LinearRing></outerBoundaryIs></Polygon><Polygon><outerBoundaryIs><LinearRing><coordinates>71.41666667,36.91666667 71.5,36.91666667 71.5,36.83333333 71.41666667,36.83333333 71.41666667,36.91666667</coordinates></LinearRing></outerBoundaryIs></Polygon><Polygon><outerBoundaryIs><LinearRing><coordinates>37.58333333,37.5 37.66666667,37.5 37.75,37.5 37.75,37.41666667 37.66666667,37.41666667 37.58333333,37.41666667 37.58333333,37.5</coordinates></LinearRing></outerBoundaryIs></Polygon><Polygon><outerBoundaryIs><LinearRing><coordinates>42.0,37.91666667 42.08333333,37.91666667 42.08333333,37.83333333 42.0,37.83333333 42.0,37.91666667</coordinates></LinearRing></outerBoundaryIs></Polygon><Polygon><outerBoundaryIs><LinearRing><coordinates>42.08333333,38.0 42.16666667,38.0 42.16666667,37.91666667 42.08333333,37.91666667 42.08333333,38.0</coordinates></LinearRing></outerBoundaryIs></Polygon><Polygon><outerBoundaryIs><LinearRing><coordinates>71.75,37.75 71.83333333,37.75 71.83333333,37.66666667 71.75,37.66666667 71.75,37.75</coordinates></LinearRing></outerBoundaryIs></Polygon><Polygon><outerBoundaryIs><LinearRing><coordinates>35.33333333,37.75 35.41666667,37.75 35.41666667,37.66666667 35.33333333,37.66666667 35.25,37.66666667 35.25,37.75 35.33333333,37.75</coordinates></LinearRing></outerBoundaryIs></Polygon><Polygon><outerBoundaryIs><LinearRing><coordinates>71.91666667,37.33333333 71.91666667,37.25 71.83333333,37.25 71.83333333,37.33333333 71.75,37.33333333 71.75,37.41666667 71.66666667,37.41666667 71.66666667,37.5 71.75,37.5 71.83333333,37.5 71.83333333,37.58333333 71.83333333,37.66666667 71.91666667,37.66666667 72.0,37.66666667 72.08333333,37.66666667 72.16666667,37.66666667 72.16666667,37.58333333 72.08333333,37.58333333 72.0,37.58333333 72.0,37.5 71.91666667,37.5 71.91666667,37.41666667 72.0,37.41666667 72.0,37.33333333 71.91666667,37.33333333</coordinates></LinearRing></outerBoundaryIs></Polygon><Polygon><outerBoundaryIs><LinearRing><coordinates>71.41666667,36.58333333 71.5,36.58333333 71.5,36.5 71.41666667,36.5 71.41666667,36.58333333</coordinates></LinearRing></outerBoundaryIs></Polygon><Polygon><outerBoundaryIs><LinearRing><coordinates>38.33333333,36.5 38.33333333,36.41666667 38.25,36.41666667 38.16666667,36.41666667 38.16666667,36.5 38.25,36.5 38.25,36.58333333 38.33333333,36.58333333 38.33333333,36.5</coordinates></LinearRing></outerBoundaryIs></Polygon><Polygon><outerBoundaryIs><LinearRing><coordinates>39.75,38.66666667 39.83333333,38.66666667 39.83333333,38.58333333 39.75,38.58333333 39.66666667,38.58333333 39.66666667,38.66666667 39.75,38.66666667</coordinates></LinearRing></outerBoundaryIs></Polygon><Polygon><outerBoundaryIs><LinearRing><coordinates>71.41666667,38.66666667 71.5,38.66666667 71.5,38.58333333 71.41666667,38.58333333 71.41666667,38.66666667</coordinates></LinearRing></outerBoundaryIs></Polygon><Polygon><outerBoundaryIs><LinearRing><coordinates>41.0,38.91666667 41.0,38.83333333 40.91666667,38.83333333 40.91666667,38.91666667 40.91666667,39.0 41,39 41.08333333,39.0 41.08333333,38.91666667 41.0,38.91666667</coordinates></LinearRing></outerBoundaryIs></Polygon><Polygon><outerBoundaryIs><LinearRing><coordinates>72.75,38.08333333 72.83333333,38.08333333 72.83333333,38.0 72.75,38.0 72.75,38.08333333</coordinates></LinearRing></outerBoundaryIs></Polygon><Polygon><outerBoundaryIs><LinearRing><coordinates>61.83333333,41.16666667 61.91666667,41.16666667 61.91666667,41.08333333 61.83333333,41.08333333 61.83333333,41.16666667</coordinates></LinearRing></outerBoundaryIs></Polygon><Polygon><outerBoundaryIs><LinearRing><coordinates>63.33333333,41.16666667 63.41666667,41.16666667 63.5,41.16666667 63.5,41.25 63.58333333,41.25 63.66666667,41.25 63.75,41.25 63.83333333,41.25 63.83333333,41.16666667 63.83333333,41.08333333 63.75,41.08333333 63.66666667,41.08333333 63.58333333,41.08333333 63.5,41.08333333 63.41666667,41.08333333 63.33333333,41.08333333 63.33333333,41.16666667</coordinates></LinearRing></outerBoundaryIs></Polygon><Polygon><outerBoundaryIs><LinearRing><coordinates>56.75,41.08333333 56.75,41.0 56.66666667,41.0 56.66666667,41.08333333 56.58333333,41.08333333 56.5,41.08333333 56.41666667,41.08333333 56.41666667,41.16666667 56.5,41.16666667 56.58333333,41.16666667 56.66666667,41.16666667 56.75,41.16666667 56.75,41.08333333</coordinates></LinearRing></outerBoundaryIs></Polygon><Polygon><outerBoundaryIs><LinearRing><coordinates>61.58333333,41.08333333 61.58333333,41.0 61.5,41.0 61.41666667,41.0 61.41666667,41.08333333 61.41666667,41.16666667 61.5,41.16666667 61.58333333,41.16666667 61.58333333,41.08333333</coordinates></LinearRing></outerBoundaryIs></Polygon><Polygon><outerBoundaryIs><LinearRing><coordinates>76.16666667,41.16666667 76.25,41.16666667 76.25,41.08333333 76.16666667,41.08333333 76.16666667,41.16666667</coordinates></LinearRing></outerBoundaryIs></Polygon><Polygon><outerBoundaryIs><LinearRing><coordinates>61.66666667,41.25 61.75,41.25 61.75,41.16666667 61.66666667,41.16666667 61.66666667,41.25</coordinates></LinearRing></outerBoundaryIs></Polygon><Polygon><outerBoundaryIs><LinearRing><coordinates>78.75,40.91666667 78.83333333,40.91666667 78.83333333,40.83333333 78.75,40.83333333 78.75,40.91666667</coordinates></LinearRing></outerBoundaryIs></Polygon><Polygon><outerBoundaryIs><LinearRing><coordinates>61.66666667,41.0 61.75,41.0 61.75,40.91666667 61.66666667,40.91666667 61.66666667,41.0</coordinates></LinearRing></outerBoundaryIs></Polygon><Polygon><outerBoundaryIs><LinearRing><coordinates>78.5,41.75 78.58333333,41.75 78.58333333,41.66666667 78.5,41.66666667 78.5,41.75</coordinates></LinearRing></outerBoundaryIs></Polygon><Polygon><outerBoundaryIs><LinearRing><coordinates>79.41666667,42.25 79.5,42.25 79.58333333,42.25 79.58333333,42.16666667 79.5,42.16666667 79.41666667,42.16666667 79.41666667,42.25</coordinates></LinearRing></outerBoundaryIs></Polygon><Polygon><outerBoundaryIs><LinearRing><coordinates>45.58333333,42.41666667 45.66666667,42.41666667 45.75,42.41666667 45.75,42.33333333 45.66666667,42.33333333 45.58333333,42.33333333 45.58333333,42.41666667</coordinates></LinearRing></outerBoundaryIs></Polygon><Polygon><outerBoundaryIs><LinearRing><coordinates>46.66666667,42.08333333 46.75,42.08333333 46.75,42.0 46.66666667,42.0 46.66666667,42.08333333</coordinates></LinearRing></outerBoundaryIs></Polygon><Polygon><outerBoundaryIs><LinearRing><coordinates>80.83333333,42.16666667 80.83333333,42.08333333 80.75,42.08333333 80.66666667,42.08333333 80.66666667,42.16666667 80.58333333,42.16666667 80.5,42.16666667 80.41666667,42.16666667 80.41666667,42.25 80.5,42.25 80.58333333,42.25 80.66666667,42.25 80.66666667,42.33333333 80.75,42.33333333 80.75,42.25 80.83333333,42.25 80.83333333,42.16666667</coordinates></LinearRing></outerBoundaryIs></Polygon><Polygon><outerBoundaryIs><LinearRing><coordinates>78.58333333,41.16666667 78.58333333,41.08333333 78.5,41.08333333 78.5,41.16666667 78.41666667,41.16666667 78.41666667,41.25 78.5,41.25 78.5,41.33333333 78.58333333,41.33333333 78.58333333,41.41666667 78.66666667,41.41666667 78.66666667,41.5 78.75,41.5 78.83333333,41.5 78.91666667,41.5 78.91666667,41.58333333 79.0,41.58333333 79.0,41.66666667 79.08333333,41.66666667 79.16666667,41.66666667 79.16666667,41.75 79.16666667,41.83333333 79.08333333,41.83333333 79.0,41.83333333 78.91666667,41.83333333 78.83333333,41.83333333 78.75,41.83333333 78.75,41.75 78.66666667,41.75 78.58333333,41.75 78.58333333,41.83333333 78.58333333,41.91666667 78.66666667,41.91666667 78.75,41.91666667 78.75,42.0 78.83333333,42.0 78.91666667,42.0 79,42 79.0,42.08333333 79.0,42.16666667 79.08333333,42.16666667 79.08333333,42.25 79.08333333,42.33333333 79.16666667,42.33333333 79.16666667,42.25 79.16666667,42.16666667 79.25,42.16666667 79.33333333,42.16666667 79.41666667,42.16666667 79.41666667,42.08333333 79.33333333,42.08333333 79.33333333,42.0 79.41666667,42.0 79.5,42.0 79.58333333,42.0 79.66666667,42.0 79.75,42.0 79.75,41.91666667 79.75,41.83333333 79.83333333,41.83333333 79.83333333,41.75 79.91666667,41.75 80.0,41.75 80.08333333,41.75 80.16666667,41.75 80.25,41.75 80.25,41.83333333 80.33333333,41.83333333 80.41666667,41.83333333 80.5,41.83333333 80.58333333,41.83333333 80.58333333,41.91666667 80.66666667,41.91666667 80.66666667,41.83333333 80.75,41.83333333 80.83333333,41.83333333 80.83333333,41.91666667 80.83333333,42.0 80.83333333,42.08333333 80.91666667,42.08333333 80.91666667,42.0 80.91666667,41.91666667 81.0,41.91666667 81.08333333,41.91666667 81.08333333,42.0 81.16666667,42.0 81.25,42.0 81.25,42.08333333 81.33333333,42.08333333 81.33333333,42.16666667 81.33333333,42.25 81.41666667,42.25 81.5,42.25 81.58333333,42.25 81.58333333,42.33333333 81.66666667,42.33333333 81.75,42.33333333 81.75,42.25 81.83333333,42.25 81.83333333,42.33333333 81.91666667,42.33333333 82.0,42.33333333 82.08333333,42.33333333 82.16666667,42.33333333 82.16666667,42.41666667 82.25,42.41666667 82.33333333,42.41666667 82.41666667,42.41666667 82.41666667,42.5 82.5,42.5 82.58333333,42.5 82.66666667,42.5 82.66666667,42.58333333 82.75,42.58333333 82.75,42.5 82.83333333,42.5 82.83333333,42.41666667 82.91666667,42.41666667 83.0,42.41666667 83.08333333,42.41666667 83.08333333,42.33333333 83.0,42.33333333 82.91666667,42.33333333 82.83333333,42.33333333 82.75,42.33333333 82.75,42.41666667 82.66666667,42.41666667 82.66666667,42.33333333 82.58333333,42.33333333 82.5,42.33333333 82.41666667,42.33333333 82.33333333,42.33333333 82.33333333,42.25 82.25,42.25 82.25,42.16666667 82.16666667,42.16666667 82.08333333,42.16666667 82.0,42.16666667 82.0,42.08333333 81.91666667,42.08333333 81.83333333,42.08333333 81.75,42.08333333 81.75,42.16666667 81.66666667,42.16666667 81.66666667,42.08333333 81.58333333,42.08333333 81.5,42.08333333 81.5,42.0 81.41666667,42.0 81.41666667,41.91666667 81.33333333,41.91666667 81.25,41.91666667 81.16666667,41.91666667 81.16666667,41.83333333 81.08333333,41.83333333 81.0,41.83333333 80.91666667,41.83333333 80.91666667,41.75 80.83333333,41.75 80.75,41.75 80.66666667,41.75 80.58333333,41.75 80.58333333,41.66666667 80.5,41.66666667 80.41666667,41.66666667 80.33333333,41.66666667 80.25,41.66666667 80.25,41.58333333 80.16666667,41.58333333 80.08333333,41.58333333 80.0,41.58333333 79.91666667,41.58333333 79.83333333,41.58333333 79.75,41.58333333 79.66666667,41.58333333 79.66666667,41.66666667 79.58333333,41.66666667 79.5,41.66666667 79.5,41.58333333 79.41666667,41.58333333 79.33333333,41.58333333 79.25,41.58333333 79.16666667,41.58333333 79.16666667,41.5 79.08333333,41.5 79.08333333,41.41666667 79.0,41.41666667 79.0,41.33333333 78.91666667,41.33333333 78.91666667,41.25 78.83333333,41.25 78.75,41.25 78.66666667,41.25 78.66666667,41.16666667 78.58333333,41.16666667</coordinates></LinearRing></outerBoundaryIs><innerBoundaryIs><LinearRing><coordinates>78.66666667,41.41666667 78.66666667,41.33333333 78.75,41.33333333 78.75,41.41666667 78.66666667,41.41666667</coordinates></LinearRing></innerBoundaryIs><innerBoundaryIs><LinearRing><coordinates>79.16666667,42.0 79.16666667,41.91666667 79.25,41.91666667 79.25,42.0 79.16666667,42.0</coordinates></LinearRing></innerBoundaryIs><innerBoundaryIs><LinearRing><coordinates>79.25,41.75 79.33333333,41.75 79.33333333,41.83333333 79.25,41.83333333 79.25,41.75</coordinates></LinearRing></innerBoundaryIs><innerBoundaryIs><LinearRing><coordinates>79.58333333,41.91666667 79.58333333,41.83333333 79.66666667,41.83333333 79.66666667,41.91666667 79.58333333,41.91666667</coordinates></LinearRing></innerBoundaryIs></Polygon><Polygon><outerBoundaryIs><LinearRing><coordinates>64.58333333,41.41666667 64.58333333,41.33333333 64.5,41.33333333 64.5,41.41666667 64.41666667,41.41666667 64.33333333,41.41666667 64.25,41.41666667 64.16666667,41.41666667 64.08333333,41.41666667 64.08333333,41.5 64.16666667,41.5 64.16666667,41.58333333 64.25,41.58333333 64.25,41.66666667 64.33333333,41.66666667 64.41666667,41.66666667 64.5,41.66666667 64.58333333,41.66666667 64.66666667,41.66666667 64.66666667,41.58333333 64.75,41.58333333 64.75,41.5 64.75,41.41666667 64.66666667,41.41666667 64.58333333,41.41666667</coordinates></LinearRing></outerBoundaryIs></Polygon><Polygon><outerBoundaryIs><LinearRing><coordinates>64.16666667,41.08333333 64.25,41.08333333 64.25,41.0 64.16666667,41.0 64.08333333,41.0 64,41 64.0,41.08333333 63.91666667,41.08333333 63.91666667,41.16666667 64.0,41.16666667 64.08333333,41.16666667 64.08333333,41.25 64.08333333,41.33333333 64.16666667,41.33333333 64.16666667,41.25 64.16666667,41.16666667 64.16666667,41.08333333</coordinates></LinearRing></outerBoundaryIs></Polygon><Polygon><outerBoundaryIs><LinearRing><coordinates>61.33333333,41.25 61.41666667,41.25 61.41666667,41.16666667 61.33333333,41.16666667 61.25,41.16666667 61.16666667,41.16666667 61.16666667,41.25 61.08333333,41.25 61.0,41.25 60.91666667,41.25 60.83333333,41.25 60.75,41.25 60.66666667,41.25 60.66666667,41.33333333 60.58333333,41.33333333 60.5,41.33333333 60.41666667,41.33333333 60.41666667,41.41666667 60.5,41.41666667 60.5,41.5 60.58333333,41.5 60.66666667,41.5 60.75,41.5 60.75,41.58333333 60.83333333,41.58333333 60.91666667,41.58333333 61.0,41.58333333 61.0,41.5 61.08333333,41.5 61.16666667,41.5 61.16666667,41.41666667 61.25,41.41666667 61.25,41.33333333 61.33333333,41.33333333 61.33333333,41.25</coordinates></LinearRing></outerBoundaryIs></Polygon><Polygon><outerBoundaryIs><LinearRing><coordinates>42.16666667,41.25 42.25,41.25 42.33333333,41.25 42.33333333,41.33333333 42.41666667,41.33333333 42.5,41.33333333 42.5,41.25 42.41666667,41.25 42.41666667,41.16666667 42.33333333,41.16666667 42.25,41.16666667 42.16666667,41.16666667 42.16666667,41.25</coordinates></LinearRing></outerBoundaryIs></Polygon><Polygon><outerBoundaryIs><LinearRing><coordinates>61.83333333,40.83333333 61.83333333,40.75 61.75,40.75 61.75,40.83333333 61.75,40.91666667 61.83333333,40.91666667 61.83333333,40.83333333</coordinates></LinearRing></outerBoundaryIs></Polygon><Polygon><outerBoundaryIs><LinearRing><coordinates>76.66666667,40.83333333 76.75,40.83333333 76.75,40.75 76.66666667,40.75 76.66666667,40.83333333</coordinates></LinearRing></outerBoundaryIs></Polygon><Polygon><outerBoundaryIs><LinearRing><coordinates>78.33333333,43.08333333 78.41666667,43.08333333 78.41666667,43.0 78.33333333,43.0 78.33333333,43.08333333</coordinates></LinearRing></outerBoundaryIs></Polygon><Polygon><outerBoundaryIs><LinearRing><coordinates>75.16666667,43.91666667 75.16666667,43.83333333 75.08333333,43.83333333 75.08333333,43.91666667 75.08333333,44.0 75.16666667,44.0 75.25,44.0 75.33333333,44.0 75.41666667,44.0 75.41666667,43.91666667 75.5,43.91666667 75.5,43.83333333 75.41666667,43.83333333 75.33333333,43.83333333 75.33333333,43.91666667 75.25,43.91666667 75.16666667,43.91666667</coordinates></LinearRing></outerBoundaryIs></Polygon><Polygon><outerBoundaryIs><LinearRing><coordinates>75.0,39.5 75.0,39.41666667 74.91666667,39.41666667 74.83333333,39.41666667 74.75,39.41666667 74.66666667,39.41666667 74.66666667,39.5 74.58333333,39.5 74.5,39.5 74.41666667,39.5 74.33333333,39.5 74.33333333,39.41666667 74.25,39.41666667 74.25,39.5 74.25,39.58333333 74.16666667,39.58333333 74.16666667,39.66666667 74.08333333,39.66666667 74.0,39.66666667 73.91666667,39.66666667 73.83333333,39.66666667 73.83333333,39.75 73.83333333,39.83333333 73.75,39.83333333 73.75,39.75 73.66666667,39.75 73.58333333,39.75 73.5,39.75 73.41666667,39.75 73.41666667,39.66666667 73.33333333,39.66666667 73.25,39.66666667 73.16666667,39.66666667 73.16666667,39.58333333 73.25,39.58333333 73.33333333,39.58333333 73.33333333,39.5 73.41666667,39.5 73.41666667,39.58333333 73.5,39.58333333 73.5,39.5 73.58333333,39.5 73.66666667,39.5 73.75,39.5 73.83333333,39.5 73.91666667,39.5 73.91666667,39.41666667 73.83333333,39.41666667 73.75,39.41666667 73.66666667,39.41666667 73.58333333,39.41666667 73.58333333,39.33333333 73.5,39.33333333 73.5,39.25 73.41666667,39.25 73.41666667,39.33333333 73.33333333,39.33333333 73.25,39.33333333 73.25,39.25 73.25,39.16666667 73.25,39.08333333 73.25,39.0 73.25,38.91666667 73.16666667,38.91666667 73.16666667,38.83333333 73.08333333,38.83333333 73.08333333,38.75 73.08333333,38.66666667 73.08333333,38.58333333 73.0,38.58333333 73.0,38.5 72.91666667,38.5 72.91666667,38.41666667 72.83333333,38.41666667 72.83333333,38.33333333 72.91666667,38.33333333 72.91666667,38.25 72.83333333,38.25 72.75,38.25 72.66666667,38.25 72.58333333,38.25 72.58333333,38.16666667 72.66666667,38.16666667 72.75,38.16666667 72.75,38.08333333 72.66666667,38.08333333 72.66666667,38.0 72.58333333,38.0 72.58333333,37.91666667 72.58333333,37.83333333 72.5,37.83333333 72.5,37.75 72.41666667,37.75 72.33333333,37.75 72.25,37.75 72.16666667,37.75 72.08333333,37.75 72.0,37.75 71.91666667,37.75 71.91666667,37.83333333 71.83333333,37.83333333 71.75,37.83333333 71.75,37.75 71.66666667,37.75 71.66666667,37.66666667 71.75,37.66666667 71.75,37.58333333 71.66666667,37.58333333 71.66666667,37.5 71.58333333,37.5 71.5,37.5 71.41666667,37.5 71.41666667,37.41666667 71.41666667,37.33333333 71.41666667,37.25 71.41666667,37.16666667 71.41666667,37.08333333 71.41666667,37.0 71.41666667,36.91666667 71.33333333,36.91666667 71.25,36.91666667 71.25,36.83333333 71.25,36.75 71.25,36.66666667 71.33333333,36.66666667 71.33333333,36.58333333 71.33333333,36.5 71.41666667,36.5 71.41666667,36.41666667 71.33333333,36.41666667 71.25,36.41666667 71.25,36.5 71.25,36.58333333 71.16666667,36.58333333 71.08333333,36.58333333 71.08333333,36.5 71.08333333,36.41666667 71.0,36.41666667 70.91666667,36.41666667 70.83333333,36.41666667 70.83333333,36.33333333 70.83333333,36.25 70.75,36.25 70.75,36.33333333 70.66666667,36.33333333 70.66666667,36.41666667 70.66666667,36.5 70.66666667,36.58333333 70.66666667,36.66666667 70.75,36.66666667 70.75,36.75 70.66666667,36.75 70.58333333,36.75 70.58333333,36.66666667 70.5,36.66666667 70.41666667,36.66666667 70.33333333,36.66666667 70.33333333,36.58333333 70.41666667,36.58333333 70.5,36.58333333 70.5,36.5 70.41666667,36.5 70.33333333,36.5 70.25,36.5 70.16666667,36.5 70.16666667,36.58333333 70.16666667,36.66666667 70.08333333,36.66666667 70.0,36.66666667 70.0,36.58333333 70.0,36.5 69.91666667,36.5 69.91666667,36.41666667 69.83333333,36.41666667 69.83333333,36.5 69.83333333,36.58333333 69.75,36.58333333 69.75,36.5 69.66666667,36.5 69.58333333,36.5 69.58333333,36.41666667 69.58333333,36.33333333 69.5,36.33333333 69.5,36.41666667 69.41666667,36.41666667 69.41666667,36.33333333 69.33333333,36.33333333 69.33333333,36.25 69.33333333,36.16666667 69.25,36.16666667 69.25,36.08333333 69.33333333,36.08333333 69.33333333,36.0 69.25,36.0 69.25,35.91666667 69.16666667,35.91666667 69.08333333,35.91666667 69.08333333,35.83333333 69.0,35.83333333 69.0,35.75 69.08333333,35.75 69.16666667,35.75 69.16666667,35.66666667 69.25,35.66666667 69.25,35.75 69.33333333,35.75 69.41666667,35.75 69.41666667,35.66666667 69.33333333,35.66666667 69.33333333,35.58333333 69.25,35.58333333 69.16666667,35.58333333 69.08333333,35.58333333 69.08333333,35.5 69.0,35.5 68.91666667,35.5 68.83333333,35.5 68.75,35.5 68.66666667,35.5 68.58333333,35.5 68.58333333,35.41666667 68.5,35.41666667 68.5,35.33333333 68.41666667,35.33333333 68.33333333,35.33333333 68.33333333,35.41666667 68.25,35.41666667 68.16666667,35.41666667 68.16666667,35.33333333 68.08333333,35.33333333 68.0,35.33333333 67.91666667,35.33333333 67.91666667,35.41666667 67.83333333,35.41666667 67.75,35.41666667 67.66666667,35.41666667 67.66666667,35.33333333 67.58333333,35.33333333 67.5,35.33333333 67.5,35.25 67.41666667,35.25 67.41666667,35.33333333 67.41666667,35.41666667 67.33333333,35.41666667 67.25,35.41666667 67.25,35.33333333 67.16666667,35.33333333 67.16666667,35.41666667 67.16666667,35.5 67.08333333,35.5 67.08333333,35.41666667 67.0,35.41666667 67.0,35.33333333 66.91666667,35.33333333 66.83333333,35.33333333 66.83333333,35.25 66.91666667,35.25 67.0,35.25 67.0,35.16666667 67.0,35.08333333 66.91666667,35.08333333 66.83333333,35.08333333 66.75,35.08333333 66.75,35.16666667 66.66666667,35.16666667 66.58333333,35.16666667 66.58333333,35.25 66.5,35.25 66.5,35.33333333 66.41666667,35.33333333 66.41666667,35.41666667 66.41666667,35.5 66.33333333,35.5 66.33333333,35.41666667 66.25,35.41666667 66.25,35.33333333 66.16666667,35.33333333 66.08333333,35.33333333 66.0,35.33333333 66.0,35.41666667 66.0,35.5 66.08333333,35.5 66.08333333,35.58333333 66.0,35.58333333 65.91666667,35.58333333 65.83333333,35.58333333 65.83333333,35.5 65.75,35.5 65.66666667,35.5 65.58333333,35.5 65.58333333,35.41666667 65.5,35.41666667 65.5,35.5 65.41666667,35.5 65.33333333,35.5 65.25,35.5 65.25,35.41666667 65.16666667,35.41666667 65.08333333,35.41666667 65.08333333,35.5 65.0,35.5 64.91666667,35.5 64.83333333,35.5 64.83333333,35.41666667 64.91666667,35.41666667 64.91666667,35.33333333 64.91666667,35.25 65.0,35.25 65.0,35.16666667 65.08333333,35.16666667 65.08333333,35.08333333 65.0,35.08333333 64.91666667,35.08333333 64.83333333,35.08333333 64.83333333,35.0 64.75,35.0 64.66666667,35.0 64.58333333,35.0 64.5,35.0 64.5,34.91666667 64.41666667,34.91666667 64.41666667,34.83333333 64.33333333,34.83333333 64.25,34.83333333 64.25,34.75 64.16666667,34.75 64.08333333,34.75 64.0,34.75 64.0,34.66666667 63.91666667,34.66666667 63.91666667,34.58333333 63.83333333,34.58333333 63.75,34.58333333 63.66666667,34.58333333 63.58333333,34.58333333 63.5,34.58333333 63.5,34.5 63.58333333,34.5 63.58333333,34.41666667 63.66666667,34.41666667 63.75,34.41666667 63.83333333,34.41666667 63.91666667,34.41666667 63.91666667,34.5 64.0,34.5 64.08333333,34.5 64.08333333,34.41666667 64.08333333,34.33333333 64.0,34.33333333 63.91666667,34.33333333 63.83333333,34.33333333 63.75,34.33333333 63.66666667,34.33333333 63.58333333,34.33333333 63.5,34.33333333 63.5,34.25 63.41666667,34.25 63.41666667,34.16666667 63.33333333,34.16666667 63.25,34.16666667 63.16666667,34.16666667 63.16666667,34.25 63.08333333,34.25 63.0,34.25 62.91666667,34.25 62.83333333,34.25 62.75,34.25 62.66666667,34.25 62.58333333,34.25 62.58333333,34.16666667 62.5,34.16666667 62.41666667,34.16666667 62.33333333,34.16666667 62.25,34.16666667 62.25,34.25 62.16666667,34.25 62.16666667,34.16666667 62.08333333,34.16666667 62.0,34.16666667 61.91666667,34.16666667 61.83333333,34.16666667 61.83333333,34.08333333 61.75,34.08333333 61.66666667,34.08333333 61.66666667,34.0 61.58333333,34.0 61.5,34.0 61.41666667,34.0 61.41666667,33.91666667 61.33333333,33.91666667 61.33333333,33.83333333 61.33333333,33.75 61.25,33.75 61.16666667,33.75 61.08333333,33.75 61.08333333,33.83333333 61.08333333,33.91666667 61.16666667,33.91666667 61.16666667,34.0 61.08333333,34.0 61,34 61.0,33.91666667 60.91666667,33.91666667 60.91666667,34.0 60.83333333,34.0 60.75,34.0 60.66666667,34.0 60.66666667,33.91666667 60.58333333,33.91666667 60.58333333,33.83333333 60.5,33.83333333 60.5,33.91666667 60.5,34.0 60.41666667,34.0 60.41666667,34.08333333 60.5,34.08333333 60.5,34.16666667 60.41666667,34.16666667 60.41666667,34.25 60.33333333,34.25 60.25,34.25 60.25,34.33333333 60.16666667,34.33333333 60.08333333,34.33333333 60.08333333,34.41666667 60.0,34.41666667 59.91666667,34.41666667 59.91666667,34.5 59.83333333,34.5 59.83333333,34.58333333 59.83333333,34.66666667 59.75,34.66666667 59.66666667,34.66666667 59.58333333,34.66666667 59.58333333,34.75 59.5,34.75 59.41666667,34.75 59.33333333,34.75 59.33333333,34.66666667 59.33333333,34.58333333 59.25,34.58333333 59.25,34.66666667 59.25,34.75 59.16666667,34.75 59.16666667,34.83333333 59.08333333,34.83333333 59.0,34.83333333 58.91666667,34.83333333 58.83333333,34.83333333 58.83333333,34.91666667 58.75,34.91666667 58.66666667,34.91666667 58.58333333,34.91666667 58.5,34.91666667 58.41666667,34.91666667 58.41666667,34.83333333 58.33333333,34.83333333 58.33333333,34.91666667 58.25,34.91666667 58.25,35.0 58.16666667,35.0 58.16666667,35.08333333 58.25,35.08333333 58.25,35.16666667 58.16666667,35.16666667 58.08333333,35.16666667 58.0,35.16666667 57.91666667,35.16666667 57.91666667,35.25 57.83333333,35.25 57.83333333,35.16666667 57.75,35.16666667 57.75,35.25 57.66666667,35.25 57.58333333,35.25 57.58333333,35.16666667 57.5,35.16666667 57.41666667,35.16666667 57.41666667,35.25 57.5,35.25 57.5,35.33333333 57.58333333,35.33333333 57.66666667,35.33333333 57.66666667,35.41666667 57.58333333,35.41666667 57.58333333,35.5 57.5,35.5 57.41666667,35.5 57.33333333,35.5 57.25,35.5 57.16666667,35.5 57.08333333,35.5 57.0,35.5 57.0,35.58333333 57.0,35.66666667 56.91666667,35.66666667 56.83333333,35.66666667 56.75,35.66666667 56.75,35.58333333 56.83333333,35.58333333 56.83333333,35.5 56.91666667,35.5 56.91666667,35.41666667 56.91666667,35.33333333 56.83333333,35.33333333 56.75,35.33333333 56.75,35.41666667 56.66666667,35.41666667 56.66666667,35.33333333 56.58333333,35.33333333 56.5,35.33333333 56.5,35.25 56.41666667,35.25 56.41666667,35.16666667 56.41666667,35.08333333 56.33333333,35.08333333 56.33333333,35.16666667 56.25,35.16666667 56.16666667,35.16666667 56.16666667,35.08333333 56.16666667,35.0 56.08333333,35.0 56.08333333,35.08333333 56.0,35.08333333 55.91666667,35.08333333 55.83333333,35.08333333 55.83333333,35.16666667 55.75,35.16666667 55.66666667,35.16666667 55.66666667,35.25 55.58333333,35.25 55.5,35.25 55.41666667,35.25 55.33333333,35.25 55.25,35.25 55.25,35.33333333 55.33333333,35.33333333 55.41666667,35.33333333 55.41666667,35.41666667 55.33333333,35.41666667 55.25,35.41666667 55.25,35.5 55.16666667,35.5 55.16666667,35.41666667 55.08333333,35.41666667 55.08333333,35.33333333 55.16666667,35.33333333 55.16666667,35.25 55.08333333,35.25 55.0,35.25 55.0,35.33333333 54.91666667,35.33333333 54.91666667,35.41666667 55.0,35.41666667 55.0,35.5 55.0,35.58333333 55.08333333,35.58333333 55.08333333,35.66666667 55.0,35.66666667 55.0,35.75 54.91666667,35.75 54.91666667,35.66666667 54.83333333,35.66666667 54.75,35.66666667 54.75,35.75 54.66666667,35.75 54.58333333,35.75 54.5,35.75 54.5,35.66666667 54.41666667,35.66666667 54.33333333,35.66666667 54.25,35.66666667 54.25,35.75 54.16666667,35.75 54.08333333,35.75 54.08333333,35.83333333 54.0,35.83333333 53.91666667,35.83333333 53.83333333,35.83333333 53.75,35.83333333 53.66666667,35.83333333 53.58333333,35.83333333 53.5,35.83333333 53.5,35.75 53.41666667,35.75 53.41666667,35.66666667 53.33333333,35.66666667 53.25,35.66666667 53.16666667,35.66666667 53.08333333,35.66666667 53.08333333,35.75 53.0,35.75 52.91666667,35.75 52.83333333,35.75 52.75,35.75 52.66666667,35.75 52.58333333,35.75 52.5,35.75 52.5,35.66666667 52.41666667,35.66666667 52.41666667,35.75 52.33333333,35.75 52.25,35.75 52.25,35.83333333 52.16666667,35.83333333 52.16666667,35.75 52.08333333,35.75 52.0,35.75 51.91666667,35.75 51.83333333,35.75 51.75,35.75 51.66666667,35.75 51.58333333,35.75 51.58333333,35.66666667 51.5,35.66666667 51.5,35.58333333 51.58333333,35.58333333 51.58333333,35.5 51.66666667,35.5 51.66666667,35.41666667 51.75,35.41666667 51.83333333,35.41666667 51.83333333,35.33333333 51.75,35.33333333 51.75,35.25 51.66666667,35.25 51.66666667,35.16666667 51.58333333,35.16666667 51.5,35.16666667 51.5,35.25 51.41666667,35.25 51.41666667,35.33333333 51.5,35.33333333 51.5,35.41666667 51.41666667,35.41666667 51.33333333,35.41666667 51.25,35.41666667 51.25,35.33333333 51.16666667,35.33333333 51.08333333,35.33333333 51.0,35.33333333 50.91666667,35.33333333 50.83333333,35.33333333 50.75,35.33333333 50.66666667,35.33333333 50.66666667,35.25 50.58333333,35.25 50.58333333,35.16666667 50.66666667,35.16666667 50.66666667,35.08333333 50.58333333,35.08333333 50.58333333,35.0 50.66666667,35.0 50.66666667,34.91666667 50.75,34.91666667 50.75,34.83333333 50.66666667,34.83333333 50.66666667,34.75 50.58333333,34.75 50.5,34.75 50.41666667,34.75 50.33333333,34.75 50.33333333,34.66666667 50.25,34.66666667 50.25,34.75 50.25,34.83333333 50.16666667,34.83333333 50.08333333,34.83333333 50.0,34.83333333 49.91666667,34.83333333 49.83333333,34.83333333 49.75,34.83333333 49.66666667,34.83333333 49.58333333,34.83333333 49.58333333,34.91666667 49.66666667,34.91666667 49.66666667,35.0 49.75,35.0 49.75,34.91666667 49.83333333,34.91666667 49.91666667,34.91666667 50.0,34.91666667 50,35 49.91666667,35.0 49.91666667,35.08333333 49.83333333,35.08333333 49.75,35.08333333 49.75,35.16666667 49.83333333,35.16666667 49.91666667,35.16666667 50.0,35.16666667 50.08333333,35.16666667 50.16666667,35.16666667 50.25,35.16666667 50.25,35.25 50.16666667,35.25 50.16666667,35.33333333 50.08333333,35.33333333 50.08333333,35.41666667 50.0,35.41666667 50.0,35.5 50.0,35.58333333 49.91666667,35.58333333 49.91666667,35.5 49.83333333,35.5 49.75,35.5 49.66666667,35.5 49.66666667,35.41666667 49.75,35.41666667 49.83333333,35.41666667 49.83333333,35.33333333 49.83333333,35.25 49.75,35.25 49.66666667,35.25 49.66666667,35.33333333 49.58333333,35.33333333 49.5,35.33333333 49.41666667,35.33333333 49.41666667,35.25 49.33333333,35.25 49.33333333,35.16666667 49.41666667,35.16666667 49.41666667,35.08333333 49.5,35.08333333 49.5,35.0 49.41666667,35.0 49.33333333,35.0 49.25,35.0 49.16666667,35.0 49.16666667,34.91666667 49.16666667,34.83333333 49.25,34.83333333 49.25,34.75 49.33333333,34.75 49.33333333,34.66666667 49.25,34.66666667 49.25,34.58333333 49.25,34.5 49.25,34.41666667 49.25,34.33333333 49.16666667,34.33333333 49.08333333,34.33333333 49.08333333,34.41666667 49.0,34.41666667 48.91666667,34.41666667 48.91666667,34.5 48.91666667,34.58333333 48.83333333,34.58333333 48.83333333,34.66666667 48.91666667,34.66666667 48.91666667,34.75 48.91666667,34.83333333 48.83333333,34.83333333 48.83333333,34.91666667 48.75,34.91666667 48.66666667,34.91666667 48.66666667,34.83333333 48.58333333,34.83333333 48.58333333,34.75 48.58333333,34.66666667 48.58333333,34.58333333 48.5,34.58333333 48.5,34.5 48.58333333,34.5 48.66666667,34.5 48.75,34.5 48.75,34.41666667 48.75,34.33333333 48.83333333,34.33333333 48.91666667,34.33333333 48.91666667,34.25 48.91666667,34.16666667 48.83333333,34.16666667 48.83333333,34.25 48.75,34.25 48.66666667,34.25 48.58333333,34.25 48.5,34.25 48.5,34.16666667 48.5,34.08333333 48.41666667,34.08333333 48.33333333,34.08333333 48.25,34.08333333 48.25,34.0 48.33333333,34.0 48.33333333,33.91666667 48.33333333,33.83333333 48.33333333,33.75 48.41666667,33.75 48.41666667,33.66666667 48.5,33.66666667 48.58333333,33.66666667 48.66666667,33.66666667 48.66666667,33.58333333 48.58333333,33.58333333 48.58333333,33.5 48.66666667,33.5 48.66666667,33.41666667 48.66666667,33.33333333 48.58333333,33.33333333 48.58333333,33.25 48.66666667,33.25 48.75,33.25 48.83333333,33.25 48.83333333,33.33333333 48.91666667,33.33333333 48.91666667,33.41666667 49.0,33.41666667 49.0,33.33333333 49.0,33.25 49.0,33.16666667 49.08333333,33.16666667 49.08333333,33.08333333 49.16666667,33.08333333 49.25,33.08333333 49.25,33.0 49.25,32.91666667 49.33333333,32.91666667 49.41666667,32.91666667 49.41666667,32.83333333 49.33333333,32.83333333 49.25,32.83333333 49.25,32.75 49.25,32.66666667 49.25,32.58333333 49.33333333,32.58333333 49.33333333,32.5 49.41666667,32.5 49.5,32.5 49.58333333,32.5 49.58333333,32.41666667 49.5,32.41666667 49.41666667,32.41666667 49.33333333,32.41666667 49.25,32.41666667 49.25,32.5 49.16666667,32.5 49.16666667,32.58333333 49.08333333,32.58333333 49.0,32.58333333 49.0,32.66666667 48.91666667,32.66666667 48.83333333,32.66666667 48.75,32.66666667 48.75,32.75 48.75,32.83333333 48.66666667,32.83333333 48.58333333,32.83333333 48.5,32.83333333 48.41666667,32.83333333 48.33333333,32.83333333 48.25,32.83333333 48.16666667,32.83333333 48.08333333,32.83333333 48.08333333,32.75 48.0,32.75 47.91666667,32.75 47.83333333,32.75 47.75,32.75 47.75,32.66666667 47.66666667,32.66666667 47.58333333,32.66666667 47.5,32.66666667 47.41666667,32.66666667 47.33333333,32.66666667 47.33333333,32.75 47.25,32.75 47.16666667,32.75 47.16666667,32.83333333 47.16666667,32.91666667 47.08333333,32.91666667 47.08333333,32.83333333 47.0,32.83333333 46.91666667,32.83333333 46.91666667,32.91666667 46.83333333,32.91666667 46.75,32.91666667 46.66666667,32.91666667 46.66666667,33.0 46.66666667,33.08333333 46.58333333,33.08333333 46.5,33.08333333 46.5,33.16666667 46.41666667,33.16666667 46.33333333,33.16666667 46.33333333,33.25 46.33333333,33.33333333 46.25,33.33333333 46.25,33.41666667 46.16666667,33.41666667 46.08333333,33.41666667 46.08333333,33.5 46.0,33.5 46.0,33.58333333 45.91666667,33.58333333 45.91666667,33.66666667 45.83333333,33.66666667 45.83333333,33.75 45.75,33.75 45.75,33.83333333 45.66666667,33.83333333 45.58333333,33.83333333 45.58333333,33.91666667 45.58333333,34.0 45.58333333,34.08333333 45.5,34.08333333 45.41666667,34.08333333 45.33333333,34.08333333 45.33333333,34.16666667 45.25,34.16666667 45.25,34.08333333 45.16666667,34.08333333 45.08333333,34.08333333 45.0,34.08333333 45.0,34.16666667 44.91666667,34.16666667 44.91666667,34.25 44.91666667,34.33333333 44.83333333,34.33333333 44.83333333,34.41666667 44.83333333,34.5 44.91666667,34.5 44.91666667,34.58333333 44.83333333,34.58333333 44.75,34.58333333 44.75,34.66666667 44.66666667,34.66666667 44.66666667,34.75 44.58333333,34.75 44.5,34.75 44.5,34.83333333 44.41666667,34.83333333 44.41666667,34.91666667 44.33333333,34.91666667 44.33333333,35.0 44.25,35.0 44.25,35.08333333 44.16666667,35.08333333 44.08333333,35.08333333 44.08333333,35.16666667 44.0,35.16666667 43.91666667,35.16666667 43.83333333,35.16666667 43.75,35.16666667 43.66666667,35.16666667 43.66666667,35.25 43.58333333,35.25 43.5,35.25 43.5,35.16666667 43.5,35.08333333 43.58333333,35.08333333 43.66666667,35.08333333 43.66666667,35.0 43.75,35.0 43.83333333,35.0 43.83333333,34.91666667 43.91666667,34.91666667 44.0,34.91666667 44.0,34.83333333 44.0,34.75 43.91666667,34.75 43.91666667,34.83333333 43.83333333,34.83333333 43.75,34.83333333 43.75,34.91666667 43.66666667,34.91666667 43.58333333,34.91666667 43.58333333,34.83333333 43.66666667,34.83333333 43.66666667,34.75 43.75,34.75 43.75,34.66666667 43.75,34.58333333 43.75,34.5 43.66666667,34.5 43.66666667,34.58333333 43.66666667,34.66666667 43.58333333,34.66666667 43.58333333,34.75 43.5,34.75 43.5,34.83333333 43.41666667,34.83333333 43.41666667,34.91666667 43.41666667,35.0 43.41666667,35.08333333 43.33333333,35.08333333 43.33333333,35.16666667 43.25,35.16666667 43.25,35.25 43.16666667,35.25 43.16666667,35.33333333 43.25,35.33333333 43.25,35.41666667 43.25,35.5 43.16666667,35.5 43.16666667,35.58333333 43.16666667,35.66666667 43.08333333,35.66666667 43.0,35.66666667 42.91666667,35.66666667 42.91666667,35.75 42.83333333,35.75 42.75,35.75 42.66666667,35.75 42.58333333,35.75 42.58333333,35.83333333 42.5,35.83333333 42.41666667,35.83333333 42.33333333,35.83333333 42.25,35.83333333 42.25,35.91666667 42.16666667,35.91666667 42.08333333,35.91666667 42.0,35.91666667 42,36 41.91666667,36.0 41.83333333,36.0 41.75,36.0 41.66666667,36.0 41.58333333,36.0 41.58333333,36.08333333 41.5,36.08333333 41.41666667,36.08333333 41.33333333,36.08333333 41.25,36.08333333 41.25,36.16666667 41.16666667,36.16666667 41.08333333,36.16666667 41.0,36.16666667 41.0,36.25 40.91666667,36.25 40.91666667,36.33333333 40.83333333,36.33333333 40.83333333,36.41666667 40.75,36.41666667 40.75,36.5 40.66666667,36.5 40.58333333,36.5 40.58333333,36.41666667 40.58333333,36.33333333 40.5,36.33333333 40.5,36.25 40.41666667,36.25 40.33333333,36.25 40.25,36.25 40.25,36.33333333 40.16666667,36.33333333 40.08333333,36.33333333 40.0,36.33333333 40.0,36.41666667 39.91666667,36.41666667 39.91666667,36.5 39.83333333,36.5 39.75,36.5 39.66666667,36.5 39.66666667,36.58333333 39.58333333,36.58333333 39.5,36.58333333 39.41666667,36.58333333 39.33333333,36.58333333 39.25,36.58333333 39.16666667,36.58333333 39.08333333,36.58333333 39.0,36.58333333 38.91666667,36.58333333 38.91666667,36.66666667 38.83333333,36.66666667 38.75,36.66666667 38.66666667,36.66666667 38.58333333,36.66666667 38.5,36.66666667 38.41666667,36.66666667 38.33333333,36.66666667 38.25,36.66666667 38.25,36.58333333 38.16666667,36.58333333 38.08333333,36.58333333 38.08333333,36.66666667 38.0,36.66666667 37.91666667,36.66666667 37.83333333,36.66666667 37.83333333,36.58333333 37.75,36.58333333 37.66666667,36.58333333 37.66666667,36.5 37.58333333,36.5 37.58333333,36.41666667 37.58333333,36.33333333 37.5,36.33333333 37.41666667,36.33333333 37.41666667,36.25 37.33333333,36.25 37.25,36.25 37.25,36.16666667 37.16666667,36.16666667 37.16666667,36.08333333 37.16666667,36.0 37.25,36.0 37.25,35.91666667 37.16666667,35.91666667 37.16666667,35.83333333 37.08333333,35.83333333 37.08333333,35.75 37.0,35.75 36.91666667,35.75 36.83333333,35.75 36.83333333,35.83333333 36.75,35.83333333 36.75,35.91666667 36.83333333,35.91666667 36.83333333,36.0 36.83333333,36.08333333 36.83333333,36.16666667 36.91666667,36.16666667 36.91666667,36.25 37.0,36.25 37.0,36.33333333 37.0,36.41666667 37.0,36.5 37.08333333,36.5 37.08333333,36.58333333 37.16666667,36.58333333 37.16666667,36.66666667 37.25,36.66666667 37.25,36.75 37.33333333,36.75 37.33333333,36.83333333 37.41666667,36.83333333 37.41666667,36.91666667 37.5,36.91666667 37.5,37.0 37.58333333,37.0 37.58333333,37.08333333 37.66666667,37.08333333 37.66666667,37.16666667 37.75,37.16666667 37.75,37.25 37.66666667,37.25 37.66666667,37.33333333 37.75,37.33333333 37.75,37.41666667 37.83333333,37.41666667 37.91666667,37.41666667 38.0,37.41666667 38.0,37.5 37.91666667,37.5 37.91666667,37.58333333 38.0,37.58333333 38.08333333,37.58333333 38.08333333,37.5 38.16666667,37.5 38.25,37.5 38.25,37.58333333 38.33333333,37.58333333 38.33333333,37.66666667 38.41666667,37.66666667 38.5,37.66666667 38.5,37.75 38.5,37.83333333 38.41666667,37.83333333 38.33333333,37.83333333 38.25,37.83333333 38.16666667,37.83333333 38.08333333,37.83333333 38.0,37.83333333 38.0,37.75 37.91666667,37.75 37.83333333,37.75 37.83333333,37.66666667 37.75,37.66666667 37.75,37.75 37.66666667,37.75 37.66666667,37.66666667 37.58333333,37.66666667 37.58333333,37.75 37.5,37.75 37.41666667,37.75 37.33333333,37.75 37.33333333,37.66666667 37.25,37.66666667 37.16666667,37.66666667 37.08333333,37.66666667 37.08333333,37.75 37.0,37.75 37.0,37.83333333 36.91666667,37.83333333 36.83333333,37.83333333 36.83333333,37.91666667 36.75,37.91666667 36.66666667,37.91666667 36.58333333,37.91666667 36.5,37.91666667 36.5,38.0 36.41666667,38.0 36.41666667,37.91666667 36.33333333,37.91666667 36.25,37.91666667 36.16666667,37.91666667 36.08333333,37.91666667 36.0,37.91666667 35.91666667,37.91666667 35.83333333,37.91666667 35.83333333,37.83333333 35.75,37.83333333 35.66666667,37.83333333 35.66666667,37.75 35.58333333,37.75 35.5,37.75 35.41666667,37.75 35.41666667,37.83333333 35.33333333,37.83333333 35.33333333,37.91666667 35.25,37.91666667 35.25,38.0 35.16666667,38.0 35.16666667,37.91666667 35.16666667,37.83333333 35.08333333,37.83333333 35.08333333,37.75 35.08333333,37.66666667 35.16666667,37.66666667 35.25,37.66666667 35.25,37.58333333 35.16666667,37.58333333 35.08333333,37.58333333 35.08333333,37.5 35.0,37.5 35.0,37.41666667 34.91666667,37.41666667 34.91666667,37.5 34.83333333,37.5 34.83333333,37.41666667 34.75,37.41666667 34.75,37.5 34.66666667,37.5 34.66666667,37.41666667 34.58333333,37.41666667 34.5,37.41666667 34.41666667,37.41666667 34.33333333,37.41666667 34.33333333,37.33333333 34.25,37.33333333 34.16666667,37.33333333 34.08333333,37.33333333 34.08333333,37.25 34.0,37.25 33.91666667,37.25 33.91666667,37.16666667 33.83333333,37.16666667 33.75,37.16666667 33.75,37.25 33.75,37.33333333 33.75,37.41666667 33.66666667,37.41666667 33.58333333,37.41666667 33.58333333,37.5 33.58333333,37.58333333 33.5,37.58333333 33.5,37.5 33.41666667,37.5 33.41666667,37.41666667 33.5,37.41666667 33.5,37.33333333 33.41666667,37.33333333 33.41666667,37.25 33.33333333,37.25 33.33333333,37.16666667 33.25,37.16666667 33.16666667,37.16666667 33.08333333,37.16666667 33.08333333,37.25 33.08333333,37.33333333 33.16666667,37.33333333 33.16666667,37.41666667 33.16666667,37.5 33.08333333,37.5 33.08333333,37.58333333 33.0,37.58333333 32.91666667,37.58333333 32.91666667,37.66666667 32.91666667,37.75 32.83333333,37.75 32.75,37.75 32.75,37.83333333 32.66666667,37.83333333 32.66666667,37.91666667 32.58333333,37.91666667 32.58333333,38.0 32.5,38.0 32.5,37.91666667 32.41666667,37.91666667 32.33333333,37.91666667 32.33333333,38.0 32.33333333,38.08333333 32.25,38.08333333 32.16666667,38.08333333 32.08333333,38.08333333 32.08333333,38.16666667 32.0,38.16666667 31.91666667,38.16666667 31.83333333,38.16666667 31.75,38.16666667 31.75,38.25 31.66666667,38.25 31.66666667,38.33333333 31.58333333,38.33333333 31.58333333,38.41666667 31.5,38.41666667 31.5,38.5 31.41666667,38.5 31.33333333,38.5 31.25,38.5 31.16666667,38.5 31.16666667,38.58333333 31.08333333,38.58333333 31.0,38.58333333 30.91666667,38.58333333 30.83333333,38.58333333 30.83333333,38.66666667 30.83333333,38.75 30.75,38.75 30.66666667,38.75 30.66666667,38.83333333 30.66666667,38.91666667 30.58333333,38.91666667 30.58333333,39.0 30.5,39.0 30.5,39.08333333 30.41666667,39.08333333 30.33333333,39.08333333 30.33333333,39.16666667 30.25,39.16666667 30.25,39.25 30.16666667,39.25 30.08333333,39.25 30.08333333,39.33333333 30.08333333,39.41666667 30.08333333,39.5 30.0,39.5 30.0,39.58333333 30.0,39.66666667 30.0,39.75 30.0,39.83333333 29.91666667,39.83333333 29.91666667,39.91666667 29.91666667,40.0 29.83333333,40.0 29.83333333,40.08333333 29.75,40.08333333 29.75,40.0 29.75,39.91666667 29.66666667,39.91666667 29.58333333,39.91666667 29.58333333,40.0 29.5,40.0 29.41666667,40.0 29.41666667,40.08333333 29.41666667,40.16666667 29.33333333,40.16666667 29.33333333,40.25 29.41666667,40.25 29.41666667,40.33333333 29.5,40.33333333 29.5,40.41666667 29.58333333,40.41666667 29.66666667,40.41666667 29.75,40.41666667 29.83333333,40.41666667 29.91666667,40.41666667 30.0,40.41666667 30.0,40.33333333 30.08333333,40.33333333 30.08333333,40.41666667 30.16666667,40.41666667 30.25,40.41666667 30.33333333,40.41666667 30.33333333,40.5 30.41666667,40.5 30.5,40.5 30.58333333,40.5 30.66666667,40.5 30.75,40.5 30.83333333,40.5 30.91666667,40.5 30.91666667,40.58333333 31.0,40.58333333 31.08333333,40.58333333 31.08333333,40.66666667 31.16666667,40.66666667 31.25,40.66666667 31.25,40.75 31.33333333,40.75 31.41666667,40.75 31.41666667,40.83333333 31.5,40.83333333 31.58333333,40.83333333 31.66666667,40.83333333 31.75,40.83333333 31.75,40.91666667 31.75,41.0 31.83333333,41.0 31.91666667,41.0 32,41 32.0,40.91666667 32.0,40.83333333 32.0,40.75 32.08333333,40.75 32.08333333,40.66666667 32.16666667,40.66666667 32.25,40.66666667 32.33333333,40.66666667 32.41666667,40.66666667 32.41666667,40.58333333 32.5,40.58333333 32.58333333,40.58333333 32.58333333,40.66666667 32.66666667,40.66666667 32.75,40.66666667 32.75,40.75 32.83333333,40.75 32.91666667,40.75 32.91666667,40.83333333 33.0,40.83333333 33.0,40.91666667 33,41 32.91666667,41.0 32.91666667,41.08333333 32.83333333,41.08333333 32.75,41.08333333 32.66666667,41.08333333 32.66666667,41.16666667 32.75,41.16666667 32.83333333,41.16666667 32.91666667,41.16666667 32.91666667,41.25 33.0,41.25 33.08333333,41.25 33.16666667,41.25 33.25,41.25 33.25,41.33333333 33.33333333,41.33333333 33.41666667,41.33333333 33.41666667,41.41666667 33.41666667,41.5 33.5,41.5 33.58333333,41.5 33.66666667,41.5 33.66666667,41.58333333 33.75,41.58333333 33.83333333,41.58333333 33.91666667,41.58333333 34.0,41.58333333 34.08333333,41.58333333 34.08333333,41.5 34.16666667,41.5 34.25,41.5 34.33333333,41.5 34.33333333,41.58333333 34.41666667,41.58333333 34.5,41.58333333 34.58333333,41.58333333 34.66666667,41.58333333 34.66666667,41.5 34.75,41.5 34.83333333,41.5 34.91666667,41.5 34.91666667,41.58333333 35.0,41.58333333 35.0,41.66666667 35.08333333,41.66666667 35.16666667,41.66666667 35.25,41.66666667 35.33333333,41.66666667 35.41666667,41.66666667 35.5,41.66666667 35.58333333,41.66666667 35.58333333,41.58333333 35.66666667,41.58333333 35.66666667,41.5 35.75,41.5 35.75,41.41666667 35.83333333,41.41666667 35.91666667,41.41666667 36.0,41.41666667 36.08333333,41.41666667 36.16666667,41.41666667 36.25,41.41666667 36.25,41.33333333 36.33333333,41.33333333 36.41666667,41.33333333 36.41666667,41.25 36.5,41.25 36.5,41.16666667 36.58333333,41.16666667 36.66666667,41.16666667 36.66666667,41.08333333 36.75,41.08333333 36.83333333,41.08333333 36.91666667,41.08333333 37.0,41.08333333 37,41 37.08333333,41.0 37.16666667,41.0 37.16666667,40.91666667 37.25,40.91666667 37.25,40.83333333 37.33333333,40.83333333 37.41666667,40.83333333 37.5,40.83333333 37.58333333,40.83333333 37.66666667,40.83333333 37.66666667,40.75 37.75,40.75 37.83333333,40.75 37.91666667,40.75 38.0,40.75 38.0,40.83333333 38.08333333,40.83333333 38.08333333,40.75 38.16666667,40.75 38.25,40.75 38.33333333,40.75 38.41666667,40.75 38.41666667,40.66666667 38.5,40.66666667 38.5,40.75 38.58333333,40.75 38.66666667,40.75 38.75,40.75 38.83333333,40.75 38.91666667,40.75 38.91666667,40.83333333 39.0,40.83333333 39.08333333,40.83333333 39.08333333,40.91666667 39.16666667,40.91666667 39.25,40.91666667 39.33333333,40.91666667 39.41666667,40.91666667 39.5,40.91666667 39.58333333,40.91666667 39.58333333,40.83333333 39.66666667,40.83333333 39.75,40.83333333 39.83333333,40.83333333 39.91666667,40.83333333 39.91666667,40.75 40.0,40.75 40.08333333,40.75 40.16666667,40.75 40.25,40.75 40.33333333,40.75 40.41666667,40.75 40.5,40.75 40.58333333,40.75 40.58333333,40.83333333 40.66666667,40.83333333 40.75,40.83333333 40.75,40.75 40.83333333,40.75 40.83333333,40.66666667 40.91666667,40.66666667 41.0,40.66666667 41.0,40.75 41.08333333,40.75 41.16666667,40.75 41.25,40.75 41.33333333,40.75 41.33333333,40.83333333 41.25,40.83333333 41.25,40.91666667 41.33333333,40.91666667 41.33333333,41.0 41.41666667,41.0 41.5,41.0 41.58333333,41.0 41.66666667,41.0 41.75,41.0 41.83333333,41.0 41.83333333,41.08333333 41.91666667,41.08333333 42.0,41.08333333 42.08333333,41.08333333 42.08333333,41.16666667 42.16666667,41.16666667 42.16666667,41.08333333 42.25,41.08333333 42.25,41.0 42.33333333,41.0 42.33333333,41.08333333 42.41666667,41.08333333 42.41666667,41.16666667 42.5,41.16666667 42.58333333,41.16666667 42.58333333,41.25 42.66666667,41.25 42.75,41.25 42.75,41.33333333 42.83333333,41.33333333 42.91666667,41.33333333 43.0,41.33333333 43.0,41.25 43.08333333,41.25 43.08333333,41.33333333 43.08333333,41.41666667 43.16666667,41.41666667 43.16666667,41.5 43.08333333,41.5 43.0,41.5 43.0,41.58333333 42.91666667,41.58333333 42.91666667,41.5 42.83333333,41.5 42.83333333,41.41666667 42.75,41.41666667 42.75,41.5 42.75,41.58333333 42.75,41.66666667 42.75,41.75 42.83333333,41.75 42.91666667,41.75 43.0,41.75 43.08333333,41.75 43.16666667,41.75 43.16666667,41.83333333 43.25,41.83333333 43.33333333,41.83333333 43.33333333,41.75 43.25,41.75 43.25,41.66666667 43.33333333,41.66666667 43.33333333,41.58333333 43.41666667,41.58333333 43.5,41.58333333 43.58333333,41.58333333 43.58333333,41.5 43.58333333,41.41666667 43.66666667,41.41666667 43.75,41.41666667 43.83333333,41.41666667 43.83333333,41.33333333 43.83333333,41.25 43.91666667,41.25 43.91666667,41.16666667 43.91666667,41.08333333 44.0,41.08333333 44.0,41.16666667 44.08333333,41.16666667 44.08333333,41.25 44.08333333,41.33333333 44.0,41.33333333 44.0,41.41666667 44.0,41.5 44.0,41.58333333 43.91666667,41.58333333 43.83333333,41.58333333 43.83333333,41.66666667 43.91666667,41.66666667 44.0,41.66666667 44.08333333,41.66666667 44.16666667,41.66666667 44.16666667,41.58333333 44.25,41.58333333 44.33333333,41.58333333 44.33333333,41.66666667 44.33333333,41.75 44.41666667,41.75 44.41666667,41.83333333 44.33333333,41.83333333 44.25,41.83333333 44.25,41.75 44.16666667,41.75 44.16666667,41.83333333 44.08333333,41.83333333 44.08333333,41.91666667 44.0,41.91666667 43.91666667,41.91666667 43.83333333,41.91666667 43.75,41.91666667 43.75,42.0 43.66666667,42.0 43.58333333,42.0 43.58333333,42.08333333 43.66666667,42.08333333 43.75,42.08333333 43.75,42.16666667 43.83333333,42.16666667 43.91666667,42.16666667 43.91666667,42.25 44.0,42.25 44.08333333,42.25 44.08333333,42.16666667 44.16666667,42.16666667 44.25,42.16666667 44.25,42.08333333 44.33333333,42.08333333 44.41666667,42.08333333 44.41666667,42.16666667 44.5,42.16666667 44.5,42.08333333 44.58333333,42.08333333 44.66666667,42.08333333 44.66666667,42.16666667 44.75,42.16666667 44.83333333,42.16666667 44.83333333,42.08333333 44.83333333,42.0 44.91666667,42.0 44.91666667,42.08333333 44.91666667,42.16666667 45.0,42.16666667 45.0,42.08333333 45.08333333,42.08333333 45.08333333,42.16666667 45.16666667,42.16666667 45.25,42.16666667 45.25,42.25 45.33333333,42.25 45.33333333,42.16666667 45.41666667,42.16666667 45.5,42.16666667 45.58333333,42.16666667 45.58333333,42.08333333 45.66666667,42.08333333 45.75,42.08333333 45.83333333,42.08333333 45.91666667,42.08333333 45.91666667,42.0 46,42 46.08333333,42.0 46.08333333,42.08333333 46.0,42.08333333 46.0,42.16666667 45.91666667,42.16666667 45.83333333,42.16666667 45.75,42.16666667 45.75,42.25 45.83333333,42.25 45.91666667,42.25 45.91666667,42.33333333 45.83333333,42.33333333 45.83333333,42.41666667 45.91666667,42.41666667 45.91666667,42.5 46.0,42.5 46.0,42.58333333 45.91666667,42.58333333 45.83333333,42.58333333 45.75,42.58333333 45.66666667,42.58333333 45.66666667,42.66666667 45.58333333,42.66666667 45.5,42.66666667 45.41666667,42.66666667 45.33333333,42.66666667 45.33333333,42.75 45.41666667,42.75 45.5,42.75 45.5,42.83333333 45.5,42.91666667 45.41666667,42.91666667 45.33333333,42.91666667 45.33333333,43.0 45.25,43.0 45.16666667,43.0 45.08333333,43.0 45,43 45.0,43.08333333 44.91666667,43.08333333 44.91666667,43.16666667 44.83333333,43.16666667 44.83333333,43.08333333 44.75,43.08333333 44.75,43.16666667 44.66666667,43.16666667 44.58333333,43.16666667 44.58333333,43.08333333 44.5,43.08333333 44.41666667,43.08333333 44.33333333,43.08333333 44.25,43.08333333 44.16666667,43.08333333 44.08333333,43.08333333 44.08333333,43.16666667 44.08333333,43.25 44.0,43.25 43.91666667,43.25 43.91666667,43.33333333 43.83333333,43.33333333 43.75,43.33333333 43.66666667,43.33333333 43.66666667,43.41666667 43.58333333,43.41666667 43.5,43.41666667 43.5,43.5 43.41666667,43.5 43.41666667,43.58333333 43.33333333,43.58333333 43.33333333,43.66666667 43.25,43.66666667 43.16666667,43.66666667 43.16666667,43.75 43.08333333,43.75 43.08333333,43.83333333 43.0,43.83333333 42.91666667,43.83333333 42.83333333,43.83333333 42.75,43.83333333 42.66666667,43.83333333 42.58333333,43.83333333 42.58333333,43.91666667 42.5,43.91666667 42.41666667,43.91666667 42.41666667,44.0 42.33333333,44.0 42.25,44.0 42.25,44.08333333 42.25,44.16666667 42.16666667,44.16666667 42.16666667,44.25 42.08333333,44.25 42.08333333,44.33333333 42.0,44.33333333 42.0,44.41666667 41.91666667,44.41666667 41.91666667,44.5 41.91666667,44.58333333 41.83333333,44.58333333 41.83333333,44.66666667 41.83333333,44.75 41.75,44.75 41.75,44.83333333 41.75,44.91666667 41.75,45.0 41.66666667,45.0 41.66666667,45.08333333 41.75,45.08333333 41.75,45.16666667 41.75,45.25 41.83333333,45.25 41.83333333,45.33333333 41.75,45.33333333 41.75,45.41666667 41.83333333,45.41666667 41.83333333,45.5 41.83333333,45.58333333 41.91666667,45.58333333 41.91666667,45.66666667 42.0,45.66666667 42.0,45.75 42.0,45.83333333 42.08333333,45.83333333 42.16666667,45.83333333 42.16666667,45.91666667 42.25,45.91666667 42.25,45.83333333 42.33333333,45.83333333 42.41666667,45.83333333 42.5,45.83333333 42.5,45.91666667 42.5,46.0 42.58333333,46.0 42.66666667,46.0 42.75,46.0 42.83333333,46.0 42.91666667,46.0 43,46 43.0,46.08333333 43.08333333,46.08333333 43.16666667,46.08333333 43.16666667,46.0 43.25,46.0 43.25,45.91666667 43.33333333,45.91666667 43.41666667,45.91666667 43.5,45.91666667 43.58333333,45.91666667 43.66666667,45.91666667 43.75,45.91666667 43.75,45.83333333 43.83333333,45.83333333 43.91666667,45.83333333 43.91666667,45.75 43.91666667,45.66666667 44.0,45.66666667 44.08333333,45.66666667 44.08333333,45.58333333 44.16666667,45.58333333 44.25,45.58333333 44.25,45.5 44.33333333,45.5 44.41666667,45.5 44.41666667,45.41666667 44.5,45.41666667 44.5,45.33333333 44.58333333,45.33333333 44.66666667,45.33333333 44.75,45.33333333 44.83333333,45.33333333 44.83333333,45.25 44.91666667,45.25 44.91666667,45.16666667 45.0,45.16666667 45.08333333,45.16666667 45.08333333,45.08333333 45.08333333,45.0 45.16666667,45.0 45.25,45.0 45.33333333,45.0 45.41666667,45.0 45.41666667,44.91666667 45.33333333,44.91666667 45.33333333,44.83333333 45.41666667,44.83333333 45.5,44.83333333 45.5,44.75 45.58333333,44.75 45.66666667,44.75 45.66666667,44.66666667 45.75,44.66666667 45.75,44.58333333 45.83333333,44.58333333 45.91666667,44.58333333 46.0,44.58333333 46.0,44.5 46.0,44.41666667 46.08333333,44.41666667 46.08333333,44.5 46.16666667,44.5 46.16666667,44.58333333 46.25,44.58333333 46.33333333,44.58333333 46.41666667,44.58333333 46.5,44.58333333 46.5,44.5 46.58333333,44.5 46.66666667,44.5 46.66666667,44.58333333 46.75,44.58333333 46.75,44.5 46.83333333,44.5 46.91666667,44.5 46.91666667,44.41666667 47.0,44.41666667 47.08333333,44.41666667 47.16666667,44.41666667 47.25,44.41666667 47.33333333,44.41666667 47.41666667,44.41666667 47.5,44.41666667 47.58333333,44.41666667 47.66666667,44.41666667 47.75,44.41666667 47.83333333,44.41666667 47.83333333,44.5 47.91666667,44.5 48.0,44.5 48.0,44.41666667 48.0,44.33333333 48.0,44.25 48.0,44.16666667 48.0,44.08333333 48,44 48.0,43.91666667 48.0,43.83333333 48.0,43.75 48.0,43.66666667 48.0,43.58333333 48.0,43.5 48.0,43.41666667 48.0,43.33333333 48.0,43.25 48.0,43.16666667 48.0,43.08333333 48,43 48.08333333,43.0 48.16666667,43.0 48.25,43.0 48.33333333,43.0 48.41666667,43.0 48.5,43.0 48.58333333,43.0 48.66666667,43.0 48.75,43.0 48.83333333,43.0 48.91666667,43.0 49,43 49.0,42.91666667 49.0,42.83333333 49.0,42.75 49.0,42.66666667 49.0,42.58333333 49.0,42.5 49.0,42.41666667 49.0,42.33333333 49.0,42.25 49.0,42.16666667 49.0,42.08333333 49,42 49.08333333,42.0 49.16666667,42.0 49.25,42.0 49.33333333,42.0 49.41666667,42.0 49.5,42.0 49.58333333,42.0 49.66666667,42.0 49.75,42.0 49.83333333,42.0 49.91666667,42.0 50,42 50.0,41.91666667 50.0,41.83333333 50.0,41.75 50.0,41.66666667 50.0,41.58333333 50.0,41.5 50.0,41.41666667 50.0,41.33333333 50.0,41.25 50.0,41.16666667 50.0,41.08333333 50,41 50.08333333,41.0 50.16666667,41.0 50.25,41.0 50.33333333,41.0 50.41666667,41.0 50.5,41.0 50.58333333,41.0 50.66666667,41.0 50.75,41.0 50.83333333,41.0 50.91666667,41.0 51,41 51.0,40.91666667 51.0,40.83333333 51.0,40.75 51.0,40.66666667 51.0,40.58333333 51.0,40.5 51.0,40.41666667 51.0,40.33333333 51.0,40.25 51.0,40.16666667 51.0,40.08333333 51,40 51.0,39.91666667 50.91666667,39.91666667 50.83333333,39.91666667 50.75,39.91666667 50.66666667,39.91666667 50.58333333,39.91666667 50.5,39.91666667 50.41666667,39.91666667 50.33333333,39.91666667 50.25,39.91666667 50.16666667,39.91666667 50.08333333,39.91666667 50.0,39.91666667 50.0,39.83333333 50.0,39.75 50.0,39.66666667 50.0,39.58333333 50.0,39.5 50.0,39.41666667 50.0,39.33333333 50.0,39.25 50.0,39.16666667 50.0,39.08333333 50,39 50.0,38.91666667 50.0,38.83333333 50.0,38.75 50.0,38.66666667 50.0,38.58333333 50.0,38.5 49.91666667,38.5 49.83333333,38.5 49.75,38.5 49.75,38.58333333 49.66666667,38.58333333 49.58333333,38.58333333 49.5,38.58333333 49.5,38.66666667 49.41666667,38.66666667 49.33333333,38.66666667 49.33333333,38.75 49.25,38.75 49.16666667,38.75 49.16666667,38.83333333 49.08333333,38.83333333 49.0,38.83333333 49.0,38.91666667 48.91666667,38.91666667 48.83333333,38.91666667 48.75,38.91666667 48.75,38.83333333 48.66666667,38.83333333 48.66666667,38.75 48.75,38.75 48.75,38.66666667 48.75,38.58333333 48.75,38.5 48.75,38.41666667 48.75,38.33333333 48.83333333,38.33333333 48.83333333,38.25 48.83333333,38.16666667 48.91666667,38.16666667 48.91666667,38.08333333 48.91666667,38.0 48.91666667,37.91666667 48.91666667,37.83333333 49.0,37.83333333 49.0,37.75 49.0,37.66666667 49.08333333,37.66666667 49.08333333,37.58333333 49.16666667,37.58333333 49.16666667,37.5 49.16666667,37.41666667 49.16666667,37.33333333 49.25,37.33333333 49.25,37.25 49.25,37.16666667 49.33333333,37.16666667 49.33333333,37.08333333 49.41666667,37.08333333 49.5,37.08333333 49.5,37.0 49.58333333,37.0 49.66666667,37.0 49.75,37.0 49.83333333,37.0 49.91666667,37.0 49.91666667,37.08333333 50.0,37.08333333 50,37 50.08333333,37.0 50.16666667,37.0 50.25,37.0 50.25,36.91666667 50.33333333,36.91666667 50.33333333,37.0 50.41666667,37.0 50.41666667,36.91666667 50.5,36.91666667 50.58333333,36.91666667 50.58333333,36.83333333 50.66666667,36.83333333 50.66666667,36.75 50.75,36.75 50.75,36.66666667 50.83333333,36.66666667 50.91666667,36.66666667 51.0,36.66666667 51.08333333,36.66666667 51.16666667,36.66666667 51.16666667,36.58333333 51.25,36.58333333 51.33333333,36.58333333 51.41666667,36.58333333 51.5,36.58333333 51.58333333,36.58333333 51.66666667,36.58333333 51.75,36.58333333 51.75,36.5 51.83333333,36.5 51.91666667,36.5 52.0,36.5 52.0,36.41666667 52.08333333,36.41666667 52.16666667,36.41666667 52.25,36.41666667 52.33333333,36.41666667 52.41666667,36.41666667 52.41666667,36.33333333 52.5,36.33333333 52.58333333,36.33333333 52.66666667,36.33333333 52.75,36.33333333 52.75,36.41666667 52.83333333,36.41666667 52.83333333,36.5 52.91666667,36.5 52.91666667,36.58333333 53.0,36.58333333 53.0,36.66666667 53.0,36.75 52.91666667,36.75 52.91666667,36.83333333 52.91666667,36.91666667 52.83333333,36.91666667 52.83333333,37.0 52.91666667,37.0 52.91666667,37.08333333 52.91666667,37.16666667 52.91666667,37.25 52.91666667,37.33333333 52.91666667,37.41666667 52.91666667,37.5 52.91666667,37.58333333 52.91666667,37.66666667 52.91666667,37.75 52.91666667,37.83333333 52.91666667,37.91666667 52.91666667,38.0 52.91666667,38.08333333 52.91666667,38.16666667 52.91666667,38.25 52.91666667,38.33333333 52.91666667,38.41666667 52.91666667,38.5 52.91666667,38.58333333 52.91666667,38.66666667 52.91666667,38.75 52.91666667,38.83333333 52.91666667,38.91666667 52.83333333,38.91666667 52.75,38.91666667 52.66666667,38.91666667 52.58333333,38.91666667 52.5,38.91666667 52.41666667,38.91666667 52.33333333,38.91666667 52.25,38.91666667 52.16666667,38.91666667 52.08333333,38.91666667 52.0,38.91666667 51.91666667,38.91666667 51.91666667,39.0 51.91666667,39.08333333 51.91666667,39.16666667 51.91666667,39.25 51.91666667,39.33333333 51.91666667,39.41666667 51.91666667,39.5 51.91666667,39.58333333 51.91666667,39.66666667 51.91666667,39.75 51.91666667,39.83333333 51.91666667,39.91666667 51.91666667,40.0 51.91666667,40.08333333 51.91666667,40.16666667 51.91666667,40.25 51.91666667,40.33333333 51.91666667,40.41666667 51.91666667,40.5 51.91666667,40.58333333 51.91666667,40.66666667 51.91666667,40.75 51.91666667,40.83333333 51.91666667,40.91666667 51.91666667,41.0 51.91666667,41.08333333 51.91666667,41.16666667 51.91666667,41.25 51.91666667,41.33333333 51.91666667,41.41666667 51.91666667,41.5 51.91666667,41.58333333 51.91666667,41.66666667 51.91666667,41.75 51.91666667,41.83333333 51.91666667,41.91666667 51.83333333,41.91666667 51.75,41.91666667 51.66666667,41.91666667 51.58333333,41.91666667 51.5,41.91666667 51.41666667,41.91666667 51.33333333,41.91666667 51.25,41.91666667 51.16666667,41.91666667 51.08333333,41.91666667 51.0,41.91666667 50.91666667,41.91666667 50.91666667,42.0 50.91666667,42.08333333 50.91666667,42.16666667 50.91666667,42.25 50.91666667,42.33333333 50.91666667,42.41666667 50.91666667,42.5 50.91666667,42.58333333 50.91666667,42.66666667 50.91666667,42.75 50.91666667,42.83333333 50.91666667,42.91666667 50.83333333,42.91666667 50.75,42.91666667 50.66666667,42.91666667 50.58333333,42.91666667 50.5,42.91666667 50.41666667,42.91666667 50.33333333,42.91666667 50.25,42.91666667 50.16666667,42.91666667 50.08333333,42.91666667 50.0,42.91666667 49.91666667,42.91666667 49.91666667,43.0 49.91666667,43.08333333 49.91666667,43.16666667 49.91666667,43.25 49.91666667,43.33333333 49.91666667,43.41666667 49.91666667,43.5 49.91666667,43.58333333 49.91666667,43.66666667 49.91666667,43.75 49.91666667,43.83333333 49.91666667,43.91666667 49.83333333,43.91666667 49.75,43.91666667 49.66666667,43.91666667 49.58333333,43.91666667 49.5,43.91666667 49.41666667,43.91666667 49.33333333,43.91666667 49.25,43.91666667 49.16666667,43.91666667 49.08333333,43.91666667 49.0,43.91666667 48.91666667,43.91666667 48.91666667,44.0 48.91666667,44.08333333 48.91666667,44.16666667 48.91666667,44.25 48.91666667,44.33333333 48.91666667,44.41666667 48.91666667,44.5 49.0,44.5 49.08333333,44.5 49.16666667,44.5 49.25,44.5 49.33333333,44.5 49.41666667,44.5 49.5,44.5 49.58333333,44.5 49.58333333,44.41666667 49.66666667,44.41666667 49.75,44.41666667 49.83333333,44.41666667 49.91666667,44.41666667 50.0,44.41666667 50.08333333,44.41666667 50.08333333,44.33333333 50.16666667,44.33333333 50.25,44.33333333 50.33333333,44.33333333 50.33333333,44.25 50.41666667,44.25 50.5,44.25 50.58333333,44.25 50.58333333,44.16666667 50.66666667,44.16666667 50.75,44.16666667 50.83333333,44.16666667 50.83333333,44.08333333 50.83333333,44.0 50.91666667,44.0 50.91666667,43.91666667 50.91666667,43.83333333 51.0,43.83333333 51.0,43.75 51.08333333,43.75 51.08333333,43.66666667 51.16666667,43.66666667 51.16666667,43.58333333 51.25,43.58333333 51.25,43.5 51.25,43.41666667 51.33333333,43.41666667 51.33333333,43.33333333 51.33333333,43.25 51.25,43.25 51.25,43.16666667 51.33333333,43.16666667 51.41666667,43.16666667 51.5,43.16666667 51.58333333,43.16666667 51.58333333,43.08333333 51.66666667,43.08333333 51.66666667,43.0 51.75,43.0 51.83333333,43.0 51.83333333,42.91666667 51.91666667,42.91666667 51.91666667,42.83333333 52.0,42.83333333 52.08333333,42.83333333 52.16666667,42.83333333 52.25,42.83333333 52.33333333,42.83333333 52.41666667,42.83333333 52.5,42.83333333 52.5,42.75 52.58333333,42.75 52.58333333,42.66666667 52.66666667,42.66666667 52.66666667,42.58333333 52.66666667,42.5 52.75,42.5 52.75,42.41666667 52.75,42.33333333 52.75,42.25 52.83333333,42.25 52.91666667,42.25 52.91666667,42.16666667 53.0,42.16666667 53.08333333,42.16666667 53.16666667,42.16666667 53.25,42.16666667 53.33333333,42.16666667 53.41666667,42.16666667 53.5,42.16666667 53.5,42.08333333 53.58333333,42.08333333 53.66666667,42.08333333 53.75,42.08333333 53.83333333,42.08333333 53.83333333,42.0 53.83333333,41.91666667 53.83333333,41.83333333 53.91666667,41.83333333 53.91666667,41.91666667 53.91666667,42.0 54,42 54.0,41.91666667 54.08333333,41.91666667 54.08333333,41.83333333 54.16666667,41.83333333 54.25,41.83333333 54.33333333,41.83333333 54.33333333,41.75 54.41666667,41.75 54.5,41.75 54.5,41.66666667 54.58333333,41.66666667 54.66666667,41.66666667 54.75,41.66666667 54.75,41.58333333 54.83333333,41.58333333 54.91666667,41.58333333 54.91666667,41.5 55.0,41.5 55.08333333,41.5 55.08333333,41.41666667 55.16666667,41.41666667 55.16666667,41.33333333 55.25,41.33333333 55.25,41.25 55.33333333,41.25 55.41666667,41.25 55.5,41.25 55.5,41.16666667 55.58333333,41.16666667 55.58333333,41.08333333 55.66666667,41.08333333 55.66666667,41.0 55.75,41.0 55.75,40.91666667 55.83333333,40.91666667 55.83333333,40.83333333 55.91666667,40.83333333 55.91666667,40.75 56.0,40.75 56.08333333,40.75 56.16666667,40.75 56.25,40.75 56.33333333,40.75 56.33333333,40.66666667 56.41666667,40.66666667 56.5,40.66666667 56.5,40.58333333 56.58333333,40.58333333 56.66666667,40.58333333 56.66666667,40.5 56.75,40.5 56.83333333,40.5 56.91666667,40.5 56.91666667,40.41666667 57.0,40.41666667 57.0,40.33333333 57.08333333,40.33333333 57.08333333,40.41666667 57.08333333,40.5 57.0,40.5 57.0,40.58333333 56.91666667,40.58333333 56.91666667,40.66666667 56.83333333,40.66666667 56.83333333,40.75 56.83333333,40.83333333 56.75,40.83333333 56.75,40.91666667 56.75,41.0 56.83333333,41.0 56.83333333,40.91666667 56.91666667,40.91666667 56.91666667,40.83333333 57.0,40.83333333 57.08333333,40.83333333 57.08333333,40.75 57.08333333,40.66666667 57.16666667,40.66666667 57.16666667,40.58333333 57.16666667,40.5 57.16666667,40.41666667 57.25,40.41666667 57.25,40.33333333 57.25,40.25 57.33333333,40.25 57.33333333,40.16666667 57.33333333,40.08333333 57.41666667,40.08333333 57.41666667,40.16666667 57.41666667,40.25 57.41666667,40.33333333 57.5,40.33333333 57.5,40.41666667 57.58333333,40.41666667 57.58333333,40.5 57.58333333,40.58333333 57.66666667,40.58333333 57.66666667,40.66666667 57.75,40.66666667 57.83333333,40.66666667 57.91666667,40.66666667 57.91666667,40.58333333 58.0,40.58333333 58.08333333,40.58333333 58.08333333,40.5 58.08333333,40.41666667 58.16666667,40.41666667 58.16666667,40.33333333 58.25,40.33333333 58.33333333,40.33333333 58.33333333,40.25 58.33333333,40.16666667 58.25,40.16666667 58.25,40.25 58.16666667,40.25 58.16666667,40.16666667 58.08333333,40.16666667 58.0,40.16666667 58.0,40.08333333 57.91666667,40.08333333 57.91666667,40.0 58,40 58.08333333,40.0 58.16666667,40.0 58.25,40.0 58.33333333,40.0 58.33333333,39.91666667 58.41666667,39.91666667 58.5,39.91666667 58.5,39.83333333 58.5,39.75 58.41666667,39.75 58.41666667,39.66666667 58.41666667,39.58333333 58.41666667,39.5 58.33333333,39.5 58.33333333,39.41666667 58.41666667,39.41666667 58.5,39.41666667 58.5,39.33333333 58.58333333,39.33333333 58.58333333,39.25 58.66666667,39.25 58.75,39.25 58.83333333,39.25 58.91666667,39.25 59.0,39.25 59.0,39.33333333 59.08333333,39.33333333 59.08333333,39.41666667 59.08333333,39.5 59.0,39.5 59.0,39.58333333 59.0,39.66666667 59.08333333,39.66666667 59.16666667,39.66666667 59.16666667,39.75 59.16666667,39.83333333 59.25,39.83333333 59.25,39.91666667 59.16666667,39.91666667 59.16666667,40.0 59.25,40.0 59.33333333,40.0 59.41666667,40.0 59.5,40.0 59.58333333,40.0 59.58333333,39.91666667 59.66666667,39.91666667 59.75,39.91666667 59.83333333,39.91666667 59.83333333,40.0 59.91666667,40.0 60,40 60.08333333,40.0 60.16666667,40.0 60.16666667,40.08333333 60.25,40.08333333 60.33333333,40.08333333 60.41666667,40.08333333 60.41666667,40.16666667 60.5,40.16666667 60.58333333,40.16666667 60.66666667,40.16666667 60.75,40.16666667 60.83333333,40.16666667 60.91666667,40.16666667 61.0,40.16666667 61.0,40.25 61.08333333,40.25 61.16666667,40.25 61.25,40.25 61.33333333,40.25 61.33333333,40.33333333 61.41666667,40.33333333 61.5,40.33333333 61.5,40.41666667 61.58333333,40.41666667 61.66666667,40.41666667 61.75,40.41666667 61.75,40.5 61.83333333,40.5 61.91666667,40.5 62.0,40.5 62.0,40.58333333 62.0,40.66666667 61.91666667,40.66666667 61.91666667,40.75 61.91666667,40.83333333 61.91666667,40.91666667 61.91666667,41.0 62,41 62.0,40.91666667 62.08333333,40.91666667 62.08333333,40.83333333 62.08333333,40.75 62.08333333,40.66666667 62.16666667,40.66666667 62.16666667,40.58333333 62.25,40.58333333 62.33333333,40.58333333 62.41666667,40.58333333 62.5,40.58333333 62.58333333,40.58333333 62.58333333,40.5 62.58333333,40.41666667 62.66666667,40.41666667 62.66666667,40.5 62.75,40.5 62.83333333,40.5 62.91666667,40.5 62.91666667,40.58333333 63.0,40.58333333 63.08333333,40.58333333 63.08333333,40.66666667 63.16666667,40.66666667 63.25,40.66666667 63.25,40.75 63.33333333,40.75 63.33333333,40.83333333 63.25,40.83333333 63.16666667,40.83333333 63.16666667,40.91666667 63.25,40.91666667 63.25,41.0 63.33333333,41.0 63.33333333,40.91666667 63.41666667,40.91666667 63.5,40.91666667 63.58333333,40.91666667 63.66666667,40.91666667 63.75,40.91666667 63.83333333,40.91666667 63.91666667,40.91666667 64.0,40.91666667 64.08333333,40.91666667 64.16666667,40.91666667 64.25,40.91666667 64.25,41.0 64.33333333,41.0 64.33333333,41.08333333 64.33333333,41.16666667 64.41666667,41.16666667 64.5,41.16666667 64.5,41.25 64.58333333,41.25 64.58333333,41.33333333 64.66666667,41.33333333 64.75,41.33333333 64.75,41.41666667 64.83333333,41.41666667 64.91666667,41.41666667 64.91666667,41.5 65.0,41.5 65.08333333,41.5 65.08333333,41.58333333 65.16666667,41.58333333 65.25,41.58333333 65.25,41.66666667 65.33333333,41.66666667 65.33333333,41.75 65.41666667,41.75 65.41666667,41.83333333 65.5,41.83333333 65.58333333,41.83333333 65.58333333,41.91666667 65.66666667,41.91666667 65.75,41.91666667 65.75,42.0 65.83333333,42.0 65.91666667,42.0 65.91666667,42.08333333 66.0,42.08333333 66.0,42.16666667 66.08333333,42.16666667 66.16666667,42.16666667 66.25,42.16666667 66.25,42.25 66.33333333,42.25 66.41666667,42.25 66.5,42.25 66.5,42.33333333 66.58333333,42.33333333 66.66666667,42.33333333 66.75,42.33333333 66.75,42.41666667 66.83333333,42.41666667 66.91666667,42.41666667 67.0,42.41666667 67.0,42.5 67.08333333,42.5 67.16666667,42.5 67.25,42.5 67.33333333,42.5 67.41666667,42.5 67.5,42.5 67.5,42.58333333 67.58333333,42.58333333 67.66666667,42.58333333 67.75,42.58333333 67.83333333,42.58333333 67.91666667,42.58333333 68.0,42.58333333 68.0,42.66666667 68.08333333,42.66666667 68.08333333,42.75 68.08333333,42.83333333 68.08333333,42.91666667 68.16666667,42.91666667 68.25,42.91666667 68.33333333,42.91666667 68.41666667,42.91666667 68.41666667,42.83333333 68.5,42.83333333 68.58333333,42.83333333 68.58333333,42.91666667 68.5,42.91666667 68.5,43.0 68.5,43.08333333 68.58333333,43.08333333 68.58333333,43.0 68.66666667,43.0 68.66666667,43.08333333 68.75,43.08333333 68.83333333,43.08333333 68.91666667,43.08333333 69.0,43.08333333 69.0,43.16666667 69.08333333,43.16666667 69.08333333,43.25 69.08333333,43.33333333 69.0,43.33333333 68.91666667,43.33333333 68.91666667,43.41666667 68.83333333,43.41666667 68.83333333,43.5 68.83333333,43.58333333 68.75,43.58333333 68.66666667,43.58333333 68.66666667,43.66666667 68.58333333,43.66666667 68.5,43.66666667 68.41666667,43.66666667 68.41666667,43.75 68.33333333,43.75 68.33333333,43.83333333 68.25,43.83333333 68.25,43.91666667 68.33333333,43.91666667 68.41666667,43.91666667 68.5,43.91666667 68.5,43.83333333 68.58333333,43.83333333 68.66666667,43.83333333 68.75,43.83333333 68.83333333,43.83333333 68.83333333,43.75 68.83333333,43.66666667 68.91666667,43.66666667 69.0,43.66666667 69.0,43.58333333 69.08333333,43.58333333 69.16666667,43.58333333 69.16666667,43.5 69.25,43.5 69.25,43.41666667 69.33333333,43.41666667 69.33333333,43.5 69.41666667,43.5 69.41666667,43.41666667 69.5,43.41666667 69.58333333,43.41666667 69.58333333,43.5 69.58333333,43.58333333 69.66666667,43.58333333 69.75,43.58333333 69.83333333,43.58333333 69.91666667,43.58333333 70.0,43.58333333 70.0,43.5 70.08333333,43.5 70.16666667,43.5 70.25,43.5 70.25,43.41666667 70.33333333,43.41666667 70.41666667,43.41666667 70.5,43.41666667 70.58333333,43.41666667 70.66666667,43.41666667 70.66666667,43.33333333 70.75,43.33333333 70.83333333,43.33333333 70.91666667,43.33333333 70.91666667,43.25 71.0,43.25 71.08333333,43.25 71.16666667,43.25 71.25,43.25 71.33333333,43.25 71.41666667,43.25 71.41666667,43.16666667 71.5,43.16666667 71.58333333,43.16666667 71.66666667,43.16666667 71.66666667,43.08333333 71.75,43.08333333 71.83333333,43.08333333 71.91666667,43.08333333 71.91666667,43.0 72,43 72.08333333,43.0 72.16666667,43.0 72.16666667,43.08333333 72.25,43.08333333 72.33333333,43.08333333 72.41666667,43.08333333 72.41666667,43.0 72.5,43.0 72.58333333,43.0 72.66666667,43.0 72.75,43.0 72.83333333,43.0 72.83333333,43.08333333 72.91666667,43.08333333 72.91666667,43.0 73,43 73.08333333,43.0 73.08333333,43.08333333 73.16666667,43.08333333 73.25,43.08333333 73.33333333,43.08333333 73.41666667,43.08333333 73.5,43.08333333 73.5,43.16666667 73.58333333,43.16666667 73.66666667,43.16666667 73.75,43.16666667 73.83333333,43.16666667 73.91666667,43.16666667 73.91666667,43.25 74.0,43.25 74.0,43.33333333 73.91666667,43.33333333 73.91666667,43.41666667 74.0,43.41666667 74.0,43.5 74.0,43.58333333 74.08333333,43.58333333 74.08333333,43.66666667 74.08333333,43.75 74.16666667,43.75 74.16666667,43.83333333 74.25,43.83333333 74.33333333,43.83333333 74.33333333,43.91666667 74.33333333,44.0 74.41666667,44.0 74.41666667,43.91666667 74.5,43.91666667 74.58333333,43.91666667 74.66666667,43.91666667 74.66666667,43.83333333 74.75,43.83333333 74.83333333,43.83333333 74.91666667,43.83333333 74.91666667,43.75 75.0,43.75 75.08333333,43.75 75.08333333,43.66666667 75.16666667,43.66666667 75.16666667,43.75 75.25,43.75 75.33333333,43.75 75.41666667,43.75 75.5,43.75 75.5,43.83333333 75.58333333,43.83333333 75.58333333,43.75 75.66666667,43.75 75.66666667,43.66666667 75.58333333,43.66666667 75.5,43.66666667 75.41666667,43.66666667 75.41666667,43.58333333 75.41666667,43.5 75.33333333,43.5 75.33333333,43.41666667 75.41666667,43.41666667 75.5,43.41666667 75.5,43.33333333 75.58333333,43.33333333 75.66666667,43.33333333 75.75,43.33333333 75.83333333,43.33333333 75.91666667,43.33333333 76.0,43.33333333 76.0,43.25 76.08333333,43.25 76.16666667,43.25 76.25,43.25 76.25,43.33333333 76.25,43.41666667 76.33333333,43.41666667 76.41666667,43.41666667 76.5,43.41666667 76.5,43.5 76.58333333,43.5 76.58333333,43.58333333 76.5,43.58333333 76.5,43.66666667 76.5,43.75 76.58333333,43.75 76.58333333,43.66666667 76.66666667,43.66666667 76.66666667,43.58333333 76.75,43.58333333 76.83333333,43.58333333 76.91666667,43.58333333 77.0,43.58333333 77.08333333,43.58333333 77.16666667,43.58333333 77.25,43.58333333 77.33333333,43.58333333 77.41666667,43.58333333 77.5,43.58333333 77.58333333,43.58333333 77.66666667,43.58333333 77.66666667,43.5 77.75,43.5 77.83333333,43.5 77.91666667,43.5 78.0,43.5 78.08333333,43.5 78.16666667,43.5 78.25,43.5 78.33333333,43.5 78.41666667,43.5 78.5,43.5 78.5,43.58333333 78.58333333,43.58333333 78.66666667,43.58333333 78.75,43.58333333 78.83333333,43.58333333 78.83333333,43.66666667 78.91666667,43.66666667 78.91666667,43.58333333 79.0,43.58333333 79.08333333,43.58333333 79.08333333,43.5 79.0,43.5 79.0,43.41666667 79.08333333,43.41666667 79.08333333,43.33333333 79.16666667,43.33333333 79.25,43.33333333 79.33333333,43.33333333 79.41666667,43.33333333 79.5,43.33333333 79.58333333,43.33333333 79.58333333,43.41666667 79.66666667,43.41666667 79.75,43.41666667 79.83333333,43.41666667 79.91666667,43.41666667 80.0,43.41666667 80.08333333,43.41666667 80.16666667,43.41666667 80.25,43.41666667 80.33333333,43.41666667 80.41666667,43.41666667 80.5,43.41666667 80.58333333,43.41666667 80.66666667,43.41666667 80.75,43.41666667 80.83333333,43.41666667 80.91666667,43.41666667 80.91666667,43.5 81.0,43.5 81.08333333,43.5 81.16666667,43.5 81.25,43.5 81.33333333,43.5 81.41666667,43.5 81.5,43.5 81.58333333,43.5 81.66666667,43.5 81.66666667,43.41666667 81.75,43.41666667 81.83333333,43.41666667 81.83333333,43.33333333 81.75,43.33333333 81.66666667,43.33333333 81.58333333,43.33333333 81.5,43.33333333 81.5,43.25 81.41666667,43.25 81.33333333,43.25 81.25,43.25 81.25,43.16666667 81.16666667,43.16666667 81.08333333,43.16666667 81.0,43.16666667 80.91666667,43.16666667 80.91666667,43.08333333 80.83333333,43.08333333 80.75,43.08333333 80.66666667,43.08333333 80.66666667,43.0 80.58333333,43.0 80.5,43.0 80.5,42.91666667 80.41666667,42.91666667 80.33333333,42.91666667 80.33333333,43.0 80.25,43.0 80.16666667,43.0 80.16666667,42.91666667 80.08333333,42.91666667 80.08333333,43.0 80,43 79.91666667,43.0 79.91666667,42.91666667 79.91666667,42.83333333 80.0,42.83333333 80.0,42.75 80.08333333,42.75 80.16666667,42.75 80.16666667,42.66666667 80.25,42.66666667 80.33333333,42.66666667 80.41666667,42.66666667 80.5,42.66666667 80.58333333,42.66666667 80.66666667,42.66666667 80.75,42.66666667 80.83333333,42.66666667 80.91666667,42.66666667 80.91666667,42.58333333 80.83333333,42.58333333 80.83333333,42.5 80.91666667,42.5 80.91666667,42.41666667 80.83333333,42.41666667 80.75,42.41666667 80.66666667,42.41666667 80.66666667,42.5 80.58333333,42.5 80.5,42.5 80.41666667,42.5 80.41666667,42.41666667 80.33333333,42.41666667 80.25,42.41666667 80.16666667,42.41666667 80.08333333,42.41666667 80.0,42.41666667 79.91666667,42.41666667 79.83333333,42.41666667 79.75,42.41666667 79.75,42.5 79.66666667,42.5 79.58333333,42.5 79.5,42.5 79.5,42.41666667 79.41666667,42.41666667 79.33333333,42.41666667 79.25,42.41666667 79.25,42.5 79.16666667,42.5 79.16666667,42.41666667 79.08333333,42.41666667 79.0,42.41666667 79.0,42.33333333 78.91666667,42.33333333 78.83333333,42.33333333 78.83333333,42.41666667 78.75,42.41666667 78.75,42.33333333 78.66666667,42.33333333 78.66666667,42.25 78.58333333,42.25 78.5,42.25 78.41666667,42.25 78.41666667,42.16666667 78.33333333,42.16666667 78.33333333,42.25 78.25,42.25 78.25,42.16666667 78.16666667,42.16666667 78.08333333,42.16666667 78.08333333,42.08333333 78.0,42.08333333 78,42 77.91666667,42.0 77.83333333,42.0 77.75,42.0 77.75,41.91666667 77.66666667,41.91666667 77.58333333,41.91666667 77.5,41.91666667 77.5,42.0 77.41666667,42.0 77.41666667,41.91666667 77.33333333,41.91666667 77.25,41.91666667 77.16666667,41.91666667 77.08333333,41.91666667 77.08333333,41.83333333 77.0,41.83333333 76.91666667,41.83333333 76.83333333,41.83333333 76.75,41.83333333 76.66666667,41.83333333 76.58333333,41.83333333 76.5,41.83333333 76.5,41.75 76.5,41.66666667 76.5,41.58333333 76.41666667,41.58333333 76.41666667,41.5 76.33333333,41.5 76.25,41.5 76.16666667,41.5 76.08333333,41.5 76.0,41.5 76.0,41.58333333 75.91666667,41.58333333 75.91666667,41.66666667 75.83333333,41.66666667 75.75,41.66666667 75.75,41.58333333 75.66666667,41.58333333 75.58333333,41.58333333 75.58333333,41.5 75.5,41.5 75.41666667,41.5 75.33333333,41.5 75.25,41.5 75.16666667,41.5 75.08333333,41.5 75.08333333,41.58333333 75.0,41.58333333 75.0,41.5 74.91666667,41.5 74.83333333,41.5 74.75,41.5 74.75,41.41666667 74.66666667,41.41666667 74.66666667,41.33333333 74.66666667,41.25 74.75,41.25 74.75,41.16666667 74.83333333,41.16666667 74.91666667,41.16666667 75.0,41.16666667 75.08333333,41.16666667 75.16666667,41.16666667 75.16666667,41.25 75.25,41.25 75.33333333,41.25 75.41666667,41.25 75.41666667,41.33333333 75.5,41.33333333 75.58333333,41.33333333 75.66666667,41.33333333 75.66666667,41.25 75.58333333,41.25 75.58333333,41.16666667 75.5,41.16666667 75.5,41.08333333 75.41666667,41.08333333 75.41666667,41.0 75.5,41.0 75.58333333,41.0 75.66666667,41.0 75.75,41.0 75.83333333,41.0 75.83333333,41.08333333 75.91666667,41.08333333 76.0,41.08333333 76.08333333,41.08333333 76.16666667,41.08333333 76.16666667,41.0 76.08333333,41.0 76,41 75.91666667,41.0 75.91666667,40.91666667 75.83333333,40.91666667 75.75,40.91666667 75.75,40.83333333 75.66666667,40.83333333 75.58333333,40.83333333 75.5,40.83333333 75.5,40.75 75.41666667,40.75 75.33333333,40.75 75.25,40.75 75.25,40.66666667 75.16666667,40.66666667 75.16666667,40.75 75.16666667,40.83333333 75.08333333,40.83333333 75.0,40.83333333 74.91666667,40.83333333 74.83333333,40.83333333 74.75,40.83333333 74.66666667,40.83333333 74.58333333,40.83333333 74.5,40.83333333 74.5,40.75 74.5,40.66666667 74.58333333,40.66666667 74.66666667,40.66666667 74.75,40.66666667 74.75,40.58333333 74.83333333,40.58333333 74.91666667,40.58333333 75.0,40.58333333 75.08333333,40.58333333 75.08333333,40.5 75.16666667,40.5 75.25,40.5 75.33333333,40.5 75.41666667,40.5 75.41666667,40.58333333 75.5,40.58333333 75.5,40.5 75.5,40.41666667 75.58333333,40.41666667 75.66666667,40.41666667 75.66666667,40.33333333 75.75,40.33333333 75.83333333,40.33333333 75.91666667,40.33333333 76.0,40.33333333 76.08333333,40.33333333 76.08333333,40.41666667 76.16666667,40.41666667 76.25,40.41666667 76.33333333,40.41666667 76.41666667,40.41666667 76.5,40.41666667 76.58333333,40.41666667 76.58333333,40.5 76.58333333,40.58333333 76.66666667,40.58333333 76.66666667,40.5 76.75,40.5 76.83333333,40.5 76.83333333,40.58333333 76.75,40.58333333 76.75,40.66666667 76.75,40.75 76.83333333,40.75 76.91666667,40.75 77.0,40.75 77.08333333,40.75 77.08333333,40.83333333 77.0,40.83333333 76.91666667,40.83333333 76.83333333,40.83333333 76.83333333,40.91666667 76.91666667,40.91666667 76.91666667,41.0 77,41 77.08333333,41.0 77.16666667,41.0 77.25,41.0 77.33333333,41.0 77.41666667,41.0 77.41666667,40.91666667 77.5,40.91666667 77.5,41.0 77.58333333,41.0 77.66666667,41.0 77.75,41.0 77.75,40.91666667 77.83333333,40.91666667 77.83333333,41.0 77.91666667,41.0 78,41 78.08333333,41.0 78.08333333,41.08333333 78.16666667,41.08333333 78.25,41.08333333 78.25,41.16666667 78.33333333,41.16666667 78.41666667,41.16666667 78.41666667,41.08333333 78.41666667,41.0 78.33333333,41.0 78.25,41.0 78.16666667,41.0 78.16666667,40.91666667 78.08333333,40.91666667 78.0,40.91666667 77.91666667,40.91666667 77.91666667,40.83333333 77.83333333,40.83333333 77.83333333,40.75 77.91666667,40.75 78.0,40.75 78.08333333,40.75 78.08333333,40.83333333 78.16666667,40.83333333 78.25,40.83333333 78.33333333,40.83333333 78.41666667,40.83333333 78.5,40.83333333 78.58333333,40.83333333 78.66666667,40.83333333 78.75,40.83333333 78.75,40.75 78.66666667,40.75 78.58333333,40.75 78.58333333,40.66666667 78.5,40.66666667 78.41666667,40.66666667 78.33333333,40.66666667 78.25,40.66666667 78.16666667,40.66666667 78.16666667,40.58333333 78.08333333,40.58333333 78.0,40.58333333 77.91666667,40.58333333 77.83333333,40.58333333 77.75,40.58333333 77.66666667,40.58333333 77.58333333,40.58333333 77.5,40.58333333 77.41666667,40.58333333 77.41666667,40.5 77.33333333,40.5 77.25,40.5 77.16666667,40.5 77.16666667,40.41666667 77.08333333,40.41666667 77.0,40.41666667 76.91666667,40.41666667 76.83333333,40.41666667 76.83333333,40.33333333 76.75,40.33333333 76.66666667,40.33333333 76.66666667,40.25 76.58333333,40.25 76.5,40.25 76.41666667,40.25 76.41666667,40.16666667 76.33333333,40.16666667 76.25,40.16666667 76.16666667,40.16666667 76.08333333,40.16666667 76.08333333,40.08333333 76.0,40.08333333 75.91666667,40.08333333 75.91666667,40.0 75.83333333,40.0 75.75,40.0 75.75,39.91666667 75.66666667,39.91666667 75.66666667,39.83333333 75.58333333,39.83333333 75.5,39.83333333 75.5,39.75 75.5,39.66666667 75.41666667,39.66666667 75.33333333,39.66666667 75.33333333,39.58333333 75.25,39.58333333 75.16666667,39.58333333 75.08333333,39.58333333 75.08333333,39.5 75.0,39.5</coordinates></LinearRing></outerBoundaryIs><innerBoundaryIs><LinearRing><coordinates>73.83333333,39.83333333 73.91666667,39.83333333 73.91666667,39.91666667 73.91666667,40.0 73.83333333,40.0 73.83333333,39.91666667 73.83333333,39.83333333</coordinates></LinearRing></innerBoundaryIs><innerBoundaryIs><LinearRing><coordinates>73.16666667,38.91666667 73.16666667,39.0 73.16666667,39.08333333 73.08333333,39.08333333 73.08333333,39.0 73.08333333,38.91666667 73.16666667,38.91666667</coordinates></LinearRing></innerBoundaryIs><innerBoundaryIs><LinearRing><coordinates>73.0,38.58333333 73.0,38.66666667 72.91666667,38.66666667 72.91666667,38.58333333 73.0,38.58333333</coordinates></LinearRing></innerBoundaryIs><innerBoundaryIs><LinearRing><coordinates>72.58333333,38.25 72.58333333,38.33333333 72.5,38.33333333 72.41666667,38.33333333 72.33333333,38.33333333 72.33333333,38.41666667 72.41666667,38.41666667 72.41666667,38.5 72.5,38.5 72.58333333,38.5 72.58333333,38.58333333 72.58333333,38.66666667 72.5,38.66666667 72.5,38.75 72.58333333,38.75 72.66666667,38.75 72.75,38.75 72.75,38.83333333 72.66666667,38.83333333 72.58333333,38.83333333 72.58333333,38.91666667 72.58333333,39.0 72.5,39.0 72.41666667,39.0 72.33333333,39.0 72.33333333,38.91666667 72.25,38.91666667 72.25,39.0 72.25,39.08333333 72.25,39.16666667 72.16666667,39.16666667 72.08333333,39.16666667 72.08333333,39.08333333 72.0,39.08333333 72.0,39.16666667 71.91666667,39.16666667 71.91666667,39.08333333 71.83333333,39.08333333 71.75,39.08333333 71.75,39.0 71.66666667,39.0 71.66666667,38.91666667 71.75,38.91666667 71.75,38.83333333 71.83333333,38.83333333 71.91666667,38.83333333 71.91666667,38.75 72.0,38.75 72.08333333,38.75 72.16666667,38.75 72.16666667,38.66666667 72.16666667,38.58333333 72.08333333,38.58333333 72.0,38.58333333 71.91666667,38.58333333 71.91666667,38.5 72.0,38.5 72.08333333,38.5 72.08333333,38.41666667 72.16666667,38.41666667 72.16666667,38.33333333 72.25,38.33333333 72.25,38.25 72.25,38.16666667 72.33333333,38.16666667 72.33333333,38.25 72.41666667,38.25 72.5,38.25 72.58333333,38.25</coordinates></LinearRing></innerBoundaryIs><innerBoundaryIs><LinearRing><coordinates>71.91666667,39.16666667 71.91666667,39.25 72.0,39.25 72.08333333,39.25 72.16666667,39.25 72.16666667,39.33333333 72.16666667,39.41666667 72.08333333,39.41666667 72.0,39.41666667 72.0,39.33333333 71.91666667,39.33333333 71.83333333,39.33333333 71.75,39.33333333 71.75,39.25 71.75,39.16666667 71.83333333,39.16666667 71.91666667,39.16666667</coordinates></LinearRing></innerBoundaryIs><innerBoundaryIs><LinearRing><coordinates>71.66666667,39.0 71.66666667,39.08333333 71.58333333,39.08333333 71.5,39.08333333 71.41666667,39.08333333 71.33333333,39.08333333 71.33333333,39.0 71.25,39.0 71.25,38.91666667 71.33333333,38.91666667 71.41666667,38.91666667 71.5,38.91666667 71.5,39.0 71.58333333,39.0 71.66666667,39.0</coordinates></LinearRing></innerBoundaryIs><innerBoundaryIs><LinearRing><coordinates>71.25,38.91666667 71.16666667,38.91666667 71.16666667,38.83333333 71.25,38.83333333 71.25,38.91666667</coordinates></LinearRing></innerBoundaryIs><innerBoundaryIs><LinearRing><coordinates>71.91666667,38.75 71.83333333,38.75 71.75,38.75 71.75,38.66666667 71.83333333,38.66666667 71.91666667,38.66666667 71.91666667,38.75</coordinates></LinearRing></innerBoundaryIs><innerBoundaryIs><LinearRing><coordinates>71.75,38.66666667 71.66666667,38.66666667 71.66666667,38.75 71.58333333,38.75 71.5,38.75 71.41666667,38.75 71.41666667,38.66666667 71.33333333,38.66666667 71.33333333,38.58333333 71.33333333,38.5 71.33333333,38.41666667 71.41666667,38.41666667 71.41666667,38.5 71.5,38.5 71.58333333,38.5 71.58333333,38.58333333 71.66666667,38.58333333 71.75,38.58333333 71.75,38.66666667</coordinates></LinearRing></innerBoundaryIs><innerBoundaryIs><LinearRing><coordinates>71.41666667,38.75 71.41666667,38.83333333 71.33333333,38.83333333 71.33333333,38.75 71.41666667,38.75</coordinates></LinearRing></innerBoundaryIs><innerBoundaryIs><LinearRing><coordinates>72.16666667,38.33333333 72.08333333,38.33333333 72.0,38.33333333 71.91666667,38.33333333 71.83333333,38.33333333 71.83333333,38.25 71.91666667,38.25 72.0,38.25 72.08333333,38.25 72.16666667,38.25 72.16666667,38.33333333</coordinates></LinearRing></innerBoundaryIs><innerBoundaryIs><LinearRing><coordinates>71.83333333,38.25 71.75,38.25 71.75,38.16666667 71.83333333,38.16666667 71.83333333,38.25</coordinates></LinearRing></innerBoundaryIs><innerBoundaryIs><LinearRing><coordinates>72.25,38.16666667 72.16666667,38.16666667 72.16666667,38.08333333 72.25,38.08333333 72.25,38.16666667</coordinates></LinearRing></innerBoundaryIs><innerBoundaryIs><LinearRing><coordinates>72.5,37.83333333 72.5,37.91666667 72.41666667,37.91666667 72.41666667,38.0 72.33333333,38.0 72.33333333,37.91666667 72.25,37.91666667 72.16666667,37.91666667 72.08333333,37.91666667 72.08333333,37.83333333 72.16666667,37.83333333 72.25,37.83333333 72.33333333,37.83333333 72.41666667,37.83333333 72.5,37.83333333</coordinates></LinearRing></innerBoundaryIs><innerBoundaryIs><LinearRing><coordinates>66.5,35.33333333 66.58333333,35.33333333 66.58333333,35.41666667 66.5,35.41666667 66.5,35.33333333</coordinates></LinearRing></innerBoundaryIs><innerBoundaryIs><LinearRing><coordinates>65.83333333,35.58333333 65.83333333,35.66666667 65.75,35.66666667 65.75,35.58333333 65.83333333,35.58333333</coordinates></LinearRing></innerBoundaryIs><innerBoundaryIs><LinearRing><coordinates>49.66666667,35.5 49.66666667,35.58333333 49.58333333,35.58333333 49.58333333,35.5 49.66666667,35.5</coordinates></LinearRing></innerBoundaryIs><innerBoundaryIs><LinearRing><coordinates>48.25,34.08333333 48.25,34.16666667 48.16666667,34.16666667 48.16666667,34.08333333 48.25,34.08333333</coordinates></LinearRing></innerBoundaryIs><innerBoundaryIs><LinearRing><coordinates>48.25,34.0 48.16666667,34.0 48.16666667,33.91666667 48.25,33.91666667 48.25,34.0</coordinates></LinearRing></innerBoundaryIs><innerBoundaryIs><LinearRing><coordinates>40.83333333,40.66666667 40.75,40.66666667 40.75,40.58333333 40.83333333,40.58333333 40.83333333,40.66666667</coordinates></LinearRing></innerBoundaryIs><innerBoundaryIs><LinearRing><coordinates>44.41666667,41.75 44.41666667,41.66666667 44.5,41.66666667 44.5,41.75 44.41666667,41.75</coordinates></LinearRing></innerBoundaryIs><innerBoundaryIs><LinearRing><coordinates>46.0,42.16666667 46.08333333,42.16666667 46.16666667,42.16666667 46.25,42.16666667 46.25,42.25 46.33333333,42.25 46.33333333,42.33333333 46.33333333,42.41666667 46.41666667,42.41666667 46.41666667,42.5 46.33333333,42.5 46.25,42.5 46.25,42.41666667 46.16666667,42.41666667 46.08333333,42.41666667 46.0,42.41666667 46.0,42.33333333 46.0,42.25 46.0,42.16666667</coordinates></LinearRing></innerBoundaryIs><innerBoundaryIs><LinearRing><coordinates>53.91666667,41.83333333 53.91666667,41.75 54.0,41.75 54.0,41.83333333 53.91666667,41.83333333</coordinates></LinearRing></innerBoundaryIs><innerBoundaryIs><LinearRing><coordinates>57.33333333,40.08333333 57.25,40.08333333 57.16666667,40.08333333 57.16666667,40.0 57.25,40.0 57.33333333,40.0 57.33333333,40.08333333</coordinates></LinearRing></innerBoundaryIs><innerBoundaryIs><LinearRing><coordinates>57.16666667,40.08333333 57.16666667,40.16666667 57.08333333,40.16666667 57.08333333,40.25 57.0,40.25 57.0,40.16666667 57.0,40.08333333 57.08333333,40.08333333 57.16666667,40.08333333</coordinates></LinearRing></innerBoundaryIs><innerBoundaryIs><LinearRing><coordinates>57.0,40.08333333 56.91666667,40.08333333 56.91666667,40.0 57,40 57.0,40.08333333</coordinates></LinearRing></innerBoundaryIs><innerBoundaryIs><LinearRing><coordinates>69.66666667,38.08333333 69.75,38.08333333 69.83333333,38.08333333 69.91666667,38.08333333 69.91666667,38.0 69.91666667,37.91666667 69.91666667,37.83333333 69.83333333,37.83333333 69.83333333,37.75 69.91666667,37.75 69.91666667,37.66666667 70.0,37.66666667 70.08333333,37.66666667 70.08333333,37.75 70.16666667,37.75 70.16666667,37.83333333 70.16666667,37.91666667 70.16666667,38.0 70.25,38.0 70.25,38.08333333 70.25,38.16666667 70.16666667,38.16666667 70.16666667,38.25 70.16666667,38.33333333 70.25,38.33333333 70.25,38.41666667 70.25,38.5 70.16666667,38.5 70.08333333,38.5 70.08333333,38.58333333 70.08333333,38.66666667 70.0,38.66666667 69.91666667,38.66666667 69.83333333,38.66666667 69.83333333,38.58333333 69.75,38.58333333 69.75,38.5 69.66666667,38.5 69.58333333,38.5 69.58333333,38.41666667 69.5,38.41666667 69.5,38.33333333 69.41666667,38.33333333 69.41666667,38.25 69.5,38.25 69.58333333,38.25 69.66666667,38.25 69.66666667,38.16666667 69.66666667,38.08333333</coordinates></LinearRing></innerBoundaryIs><innerBoundaryIs><LinearRing><coordinates>70.25,38.16666667 70.33333333,38.16666667 70.33333333,38.25 70.25,38.25 70.25,38.16666667</coordinates></LinearRing></innerBoundaryIs><innerBoundaryIs><LinearRing><coordinates>70.25,38.5 70.33333333,38.5 70.33333333,38.58333333 70.25,38.58333333 70.25,38.5</coordinates></LinearRing></innerBoundaryIs><innerBoundaryIs><LinearRing><coordinates>69.83333333,38.66666667 69.83333333,38.75 69.75,38.75 69.66666667,38.75 69.66666667,38.66666667 69.75,38.66666667 69.83333333,38.66666667</coordinates></LinearRing></innerBoundaryIs><innerBoundaryIs><LinearRing><coordinates>69.83333333,38.75 69.91666667,38.75 69.91666667,38.83333333 69.83333333,38.83333333 69.83333333,38.75</coordinates></LinearRing></innerBoundaryIs><innerBoundaryIs><LinearRing><coordinates>71.08333333,38.16666667 71.08333333,38.08333333 71.16666667,38.08333333 71.16666667,38.16666667 71.16666667,38.25 71.08333333,38.25 71.08333333,38.16666667</coordinates></LinearRing></innerBoundaryIs><innerBoundaryIs><LinearRing><coordinates>71.08333333,38.08333333 71.0,38.08333333 71,38 71.0,37.91666667 71.08333333,37.91666667 71.08333333,38.0 71.08333333,38.08333333</coordinates></LinearRing></innerBoundaryIs><innerBoundaryIs><LinearRing><coordinates>71.0,37.91666667 70.91666667,37.91666667 70.91666667,37.83333333 71.0,37.83333333 71.0,37.91666667</coordinates></LinearRing></innerBoundaryIs><innerBoundaryIs><LinearRing><coordinates>46.41666667,33.83333333 46.33333333,33.83333333 46.33333333,33.75 46.33333333,33.66666667 46.41666667,33.66666667 46.41666667,33.58333333 46.5,33.58333333 46.58333333,33.58333333 46.58333333,33.5 46.58333333,33.41666667 46.66666667,33.41666667 46.75,33.41666667 46.75,33.5 46.75,33.58333333 46.66666667,33.58333333 46.66666667,33.66666667 46.58333333,33.66666667 46.5,33.66666667 46.5,33.75 46.41666667,33.75 46.41666667,33.83333333</coordinates></LinearRing></innerBoundaryIs><innerBoundaryIs><LinearRing><coordinates>46.75,33.41666667 46.75,33.33333333 46.83333333,33.33333333 46.83333333,33.41666667 46.75,33.41666667</coordinates></LinearRing></innerBoundaryIs><innerBoundaryIs><LinearRing><coordinates>49.08333333,35.41666667 49.08333333,35.33333333 49.16666667,35.33333333 49.16666667,35.41666667 49.08333333,35.41666667</coordinates></LinearRing></innerBoundaryIs><innerBoundaryIs><LinearRing><coordinates>49.16666667,35.33333333 49.16666667,35.25 49.25,35.25 49.25,35.33333333 49.16666667,35.33333333</coordinates></LinearRing></innerBoundaryIs><innerBoundaryIs><LinearRing><coordinates>78.66666667,42.75 78.75,42.75 78.83333333,42.75 78.83333333,42.66666667 78.91666667,42.66666667 78.91666667,42.58333333 79.0,42.58333333 79.0,42.66666667 79.08333333,42.66666667 79.16666667,42.66666667 79.25,42.66666667 79.25,42.75 79.16666667,42.75 79.16666667,42.83333333 79.16666667,42.91666667 79.08333333,42.91666667 79.08333333,43.0 79.08333333,43.08333333 79.16666667,43.08333333 79.25,43.08333333 79.25,43.16666667 79.16666667,43.16666667 79.08333333,43.16666667 79.0,43.16666667 79.0,43.08333333 78.91666667,43.08333333 78.83333333,43.08333333 78.75,43.08333333 78.66666667,43.08333333 78.58333333,43.08333333 78.5,43.08333333 78.41666667,43.08333333 78.41666667,43.16666667 78.41666667,43.25 78.41666667,43.33333333 78.33333333,43.33333333 78.33333333,43.41666667 78.25,43.41666667 78.16666667,43.41666667 78.08333333,43.41666667 78.08333333,43.33333333 78.0,43.33333333 77.91666667,43.33333333 77.83333333,43.33333333 77.83333333,43.25 77.83333333,43.16666667 77.75,43.16666667 77.66666667,43.16666667 77.66666667,43.25 77.58333333,43.25 77.5,43.25 77.5,43.16666667 77.41666667,43.16666667 77.33333333,43.16666667 77.25,43.16666667 77.25,43.08333333 77.16666667,43.08333333 77.16666667,43.0 77.08333333,43.0 77.08333333,42.91666667 77.16666667,42.91666667 77.25,42.91666667 77.33333333,42.91666667 77.33333333,43.0 77.41666667,43.0 77.5,43.0 77.5,43.08333333 77.58333333,43.08333333 77.66666667,43.08333333 77.75,43.08333333 77.83333333,43.08333333 77.91666667,43.08333333 78.0,43.08333333 78,43 78.08333333,43.0 78.16666667,43.0 78.25,43.0 78.25,42.91666667 78.33333333,42.91666667 78.41666667,42.91666667 78.41666667,42.83333333 78.5,42.83333333 78.58333333,42.83333333 78.66666667,42.83333333 78.66666667,42.75</coordinates></LinearRing></innerBoundaryIs><innerBoundaryIs><LinearRing><coordinates>77.5,43.0 77.5,42.91666667 77.58333333,42.91666667 77.66666667,42.91666667 77.66666667,43.0 77.58333333,43.0 77.5,43.0</coordinates></LinearRing></innerBoundaryIs><innerBoundaryIs><LinearRing><coordinates>72.83333333,39.41666667 72.83333333,39.33333333 72.83333333,39.25 72.91666667,39.25 73.0,39.25 73.0,39.33333333 72.91666667,39.33333333 72.91666667,39.41666667 72.83333333,39.41666667</coordinates></LinearRing></innerBoundaryIs><innerBoundaryIs><LinearRing><coordinates>72.75,38.58333333 72.75,38.5 72.83333333,38.5 72.83333333,38.58333333 72.83333333,38.66666667 72.75,38.66666667 72.75,38.58333333</coordinates></LinearRing></innerBoundaryIs><innerBoundaryIs><LinearRing><coordinates>72.58333333,39.08333333 72.66666667,39.08333333 72.66666667,39.16666667 72.58333333,39.16666667 72.58333333,39.08333333</coordinates></LinearRing></innerBoundaryIs><innerBoundaryIs><LinearRing><coordinates>30.25,39.41666667 30.25,39.33333333 30.33333333,39.33333333 30.33333333,39.41666667 30.25,39.41666667</coordinates></LinearRing></innerBoundaryIs><innerBoundaryIs><LinearRing><coordinates>39.5,39.41666667 39.58333333,39.41666667 39.58333333,39.33333333 39.5,39.33333333 39.41666667,39.33333333 39.41666667,39.25 39.33333333,39.25 39.25,39.25 39.16666667,39.25 39.16666667,39.16666667 39.08333333,39.16666667 39.08333333,39.08333333 39.16666667,39.08333333 39.16666667,39.0 39.16666667,38.91666667 39.25,38.91666667 39.33333333,38.91666667 39.33333333,38.83333333 39.41666667,38.83333333 39.5,38.83333333 39.58333333,38.83333333 39.58333333,38.75 39.58333333,38.66666667 39.58333333,38.58333333 39.5,38.58333333 39.41666667,38.58333333 39.41666667,38.5 39.33333333,38.5 39.33333333,38.41666667 39.25,38.41666667 39.16666667,38.41666667 39.16666667,38.33333333 39.25,38.33333333 39.25,38.25 39.33333333,38.25 39.41666667,38.25 39.5,38.25 39.5,38.33333333 39.58333333,38.33333333 39.66666667,38.33333333 39.66666667,38.41666667 39.75,38.41666667 39.83333333,38.41666667 39.91666667,38.41666667 39.91666667,38.5 40.0,38.5 40.0,38.41666667 40.08333333,38.41666667 40.16666667,38.41666667 40.25,38.41666667 40.33333333,38.41666667 40.41666667,38.41666667 40.5,38.41666667 40.5,38.33333333 40.5,38.25 40.58333333,38.25 40.66666667,38.25 40.75,38.25 40.75,38.16666667 40.83333333,38.16666667 40.91666667,38.16666667 41.0,38.16666667 41.0,38.08333333 41.08333333,38.08333333 41.16666667,38.08333333 41.16666667,38.16666667 41.08333333,38.16666667 41.08333333,38.25 41.16666667,38.25 41.16666667,38.33333333 41.08333333,38.33333333 41.0,38.33333333 41.0,38.41666667 40.91666667,38.41666667 40.91666667,38.33333333 40.83333333,38.33333333 40.75,38.33333333 40.75,38.41666667 40.75,38.5 40.83333333,38.5 40.91666667,38.5 41.0,38.5 41.08333333,38.5 41.08333333,38.41666667 41.16666667,38.41666667 41.25,38.41666667 41.25,38.33333333 41.33333333,38.33333333 41.33333333,38.25 41.33333333,38.16666667 41.41666667,38.16666667 41.5,38.16666667 41.58333333,38.16666667 41.58333333,38.08333333 41.58333333,38.0 41.66666667,38.0 41.66666667,38.08333333 41.66666667,38.16666667 41.75,38.16666667 41.83333333,38.16666667 41.83333333,38.08333333 41.91666667,38.08333333 42.0,38.08333333 42,38 41.91666667,38.0 41.91666667,37.91666667 41.91666667,37.83333333 42.0,37.83333333 42.0,37.75 41.91666667,37.75 41.83333333,37.75 41.83333333,37.66666667 41.91666667,37.66666667 41.91666667,37.58333333 41.91666667,37.5 42.0,37.5 42.0,37.41666667 42.08333333,37.41666667 42.08333333,37.33333333 42.16666667,37.33333333 42.16666667,37.25 42.25,37.25 42.33333333,37.25 42.33333333,37.16666667 42.41666667,37.16666667 42.41666667,37.08333333 42.41666667,37.0 42.5,37.0 42.5,36.91666667 42.5,36.83333333 42.58333333,36.83333333 42.58333333,36.75 42.58333333,36.66666667 42.58333333,36.58333333 42.66666667,36.58333333 42.66666667,36.5 42.75,36.5 42.83333333,36.5 42.91666667,36.5 43.0,36.5 43.08333333,36.5 43.16666667,36.5 43.25,36.5 43.33333333,36.5 43.33333333,36.41666667 43.41666667,36.41666667 43.5,36.41666667 43.58333333,36.41666667 43.66666667,36.41666667 43.75,36.41666667 43.83333333,36.41666667 43.83333333,36.33333333 43.91666667,36.33333333 44.0,36.33333333 44.0,36.25 44.08333333,36.25 44.08333333,36.16666667 44.08333333,36.08333333 44.16666667,36.08333333 44.16666667,36.0 44.25,36.0 44.25,35.91666667 44.33333333,35.91666667 44.33333333,36.0 44.41666667,36.0 44.41666667,35.91666667 44.5,35.91666667 44.58333333,35.91666667 44.58333333,35.83333333 44.58333333,35.75 44.5,35.75 44.5,35.66666667 44.58333333,35.66666667 44.66666667,35.66666667 44.66666667,35.58333333 44.75,35.58333333 44.75,35.5 44.75,35.41666667 44.83333333,35.41666667 44.83333333,35.5 44.91666667,35.5 45.0,35.5 45.08333333,35.5 45.08333333,35.41666667 45.16666667,35.41666667 45.16666667,35.33333333 45.08333333,35.33333333 45.08333333,35.25 45.16666667,35.25 45.16666667,35.16666667 45.25,35.16666667 45.25,35.08333333 45.33333333,35.08333333 45.33333333,35.0 45.33333333,34.91666667 45.41666667,34.91666667 45.5,34.91666667 45.5,35.0 45.58333333,35.0 45.66666667,35.0 45.66666667,34.91666667 45.66666667,34.83333333 45.75,34.83333333 45.75,34.75 45.75,34.66666667 45.83333333,34.66666667 45.83333333,34.58333333 45.91666667,34.58333333 45.91666667,34.5 45.91666667,34.41666667 46.0,34.41666667 46.0,34.33333333 46.0,34.25 46.08333333,34.25 46.16666667,34.25 46.16666667,34.16666667 46.16666667,34.08333333 46.16666667,34.0 46.25,34.0 46.33333333,34.0 46.33333333,33.91666667 46.41666667,33.91666667 46.5,33.91666667 46.58333333,33.91666667 46.58333333,34.0 46.5,34.0 46.5,34.08333333 46.41666667,34.08333333 46.41666667,34.16666667 46.33333333,34.16666667 46.33333333,34.25 46.41666667,34.25 46.5,34.25 46.58333333,34.25 46.58333333,34.33333333 46.58333333,34.41666667 46.5,34.41666667 46.5,34.5 46.58333333,34.5 46.58333333,34.58333333 46.58333333,34.66666667 46.58333333,34.75 46.58333333,34.83333333 46.58333333,34.91666667 46.66666667,34.91666667 46.66666667,35.0 46.58333333,35.0 46.58333333,35.08333333 46.58333333,35.16666667 46.58333333,35.25 46.58333333,35.33333333 46.58333333,35.41666667 46.5,35.41666667 46.5,35.5 46.41666667,35.5 46.41666667,35.58333333 46.41666667,35.66666667 46.33333333,35.66666667 46.33333333,35.75 46.25,35.75 46.25,35.83333333 46.16666667,35.83333333 46.08333333,35.83333333 46.08333333,35.91666667 46.0,35.91666667 46,36 45.91666667,36.0 45.91666667,36.08333333 45.83333333,36.08333333 45.75,36.08333333 45.75,36.16666667 45.66666667,36.16666667 45.58333333,36.16666667 45.58333333,36.25 45.5,36.25 45.5,36.33333333 45.41666667,36.33333333 45.41666667,36.25 45.33333333,36.25 45.33333333,36.33333333 45.25,36.33333333 45.25,36.41666667 45.16666667,36.41666667 45.08333333,36.41666667 45.0,36.41666667 45.0,36.5 44.91666667,36.5 44.83333333,36.5 44.83333333,36.58333333 44.75,36.58333333 44.75,36.66666667 44.66666667,36.66666667 44.58333333,36.66666667 44.58333333,36.75 44.58333333,36.83333333 44.58333333,36.91666667 44.5,36.91666667 44.41666667,36.91666667 44.41666667,37.0 44.33333333,37.0 44.33333333,37.08333333 44.25,37.08333333 44.16666667,37.08333333 44.16666667,37.16666667 44.16666667,37.25 44.08333333,37.25 44.08333333,37.33333333 44.0,37.33333333 43.91666667,37.33333333 43.83333333,37.33333333 43.75,37.33333333 43.66666667,37.33333333 43.58333333,37.33333333 43.58333333,37.41666667 43.58333333,37.5 43.5,37.5 43.41666667,37.5 43.41666667,37.41666667 43.33333333,37.41666667 43.33333333,37.5 43.25,37.5 43.16666667,37.5 43.16666667,37.58333333 43.16666667,37.66666667 43.08333333,37.66666667 43.0,37.66666667 42.91666667,37.66666667 42.91666667,37.75 42.91666667,37.83333333 42.83333333,37.83333333 42.75,37.83333333 42.75,37.91666667 42.66666667,37.91666667 42.58333333,37.91666667 42.58333333,38.0 42.66666667,38.0 42.66666667,38.08333333 42.66666667,38.16666667 42.58333333,38.16666667 42.58333333,38.25 42.58333333,38.33333333 42.5,38.33333333 42.41666667,38.33333333 42.41666667,38.41666667 42.41666667,38.5 42.33333333,38.5 42.33333333,38.58333333 42.25,38.58333333 42.16666667,38.58333333 42.16666667,38.66666667 42.08333333,38.66666667 42.08333333,38.75 42.0,38.75 41.91666667,38.75 41.91666667,38.66666667 41.83333333,38.66666667 41.75,38.66666667 41.66666667,38.66666667 41.58333333,38.66666667 41.58333333,38.75 41.5,38.75 41.41666667,38.75 41.33333333,38.75 41.25,38.75 41.25,38.83333333 41.16666667,38.83333333 41.16666667,38.91666667 41.16666667,39.0 41.16666667,39.08333333 41.08333333,39.08333333 41.0,39.08333333 41.0,39.16666667 40.91666667,39.16666667 40.83333333,39.16666667 40.83333333,39.25 40.83333333,39.33333333 40.75,39.33333333 40.66666667,39.33333333 40.58333333,39.33333333 40.58333333,39.41666667 40.5,39.41666667 40.41666667,39.41666667 40.33333333,39.41666667 40.25,39.41666667 40.25,39.5 40.16666667,39.5 40.08333333,39.5 40.0,39.5 40.0,39.41666667 39.91666667,39.41666667 39.83333333,39.41666667 39.75,39.41666667 39.66666667,39.41666667 39.66666667,39.5 39.58333333,39.5 39.5,39.5 39.5,39.41666667</coordinates></LinearRing></innerBoundaryIs><innerBoundaryIs><LinearRing><coordinates>38.83333333,38.16666667 38.83333333,38.08333333 38.91666667,38.08333333 39.0,38.08333333 39.08333333,38.08333333 39.08333333,38.16666667 39.08333333,38.25 39.0,38.25 38.91666667,38.25 38.91666667,38.16666667 38.83333333,38.16666667</coordinates></LinearRing></innerBoundaryIs><innerBoundaryIs><LinearRing><coordinates>72.0,38.16666667 72.0,38.08333333 72.08333333,38.08333333 72.08333333,38.16666667 72.0,38.16666667</coordinates></LinearRing></innerBoundaryIs><innerBoundaryIs><LinearRing><coordinates>72.41666667,38.16666667 72.41666667,38.08333333 72.5,38.08333333 72.5,38.16666667 72.41666667,38.16666667</coordinates></LinearRing></innerBoundaryIs><innerBoundaryIs><LinearRing><coordinates>66.33333333,36.58333333 66.41666667,36.58333333 66.41666667,36.66666667 66.5,36.66666667 66.5,36.75 66.41666667,36.75 66.33333333,36.75 66.25,36.75 66.16666667,36.75 66.16666667,36.66666667 66.25,36.66666667 66.25,36.58333333 66.33333333,36.58333333</coordinates></LinearRing></innerBoundaryIs><innerBoundaryIs><LinearRing><coordinates>68.08333333,36.58333333 68.16666667,36.58333333 68.25,36.58333333 68.25,36.5 68.33333333,36.5 68.41666667,36.5 68.41666667,36.58333333 68.5,36.58333333 68.5,36.66666667 68.41666667,36.66666667 68.41666667,36.75 68.41666667,36.83333333 68.5,36.83333333 68.58333333,36.83333333 68.58333333,36.91666667 68.5,36.91666667 68.5,37.0 68.41666667,37.0 68.33333333,37.0 68.25,37.0 68.16666667,37.0 68.16666667,36.91666667 68.08333333,36.91666667 68.0,36.91666667 68,37 67.91666667,37.0 67.91666667,37.08333333 67.91666667,37.16666667 67.83333333,37.16666667 67.83333333,37.08333333 67.75,37.08333333 67.75,37.16666667 67.66666667,37.16666667 67.58333333,37.16666667 67.5,37.16666667 67.41666667,37.16666667 67.33333333,37.16666667 67.33333333,37.08333333 67.25,37.08333333 67.25,37.16666667 67.16666667,37.16666667 67.08333333,37.16666667 67.08333333,37.25 67.0,37.25 66.91666667,37.25 66.83333333,37.25 66.75,37.25 66.66666667,37.25 66.58333333,37.25 66.5,37.25 66.5,37.16666667 66.41666667,37.16666667 66.33333333,37.16666667 66.33333333,37.08333333 66.41666667,37.08333333 66.41666667,37.0 66.5,37.0 66.58333333,37.0 66.58333333,37.08333333 66.66666667,37.08333333 66.75,37.08333333 66.83333333,37.08333333 66.91666667,37.08333333 67.0,37.08333333 67,37 67.08333333,37.0 67.16666667,37.0 67.16666667,36.91666667 67.16666667,36.83333333 67.08333333,36.83333333 67.08333333,36.75 67.16666667,36.75 67.16666667,36.66666667 67.25,36.66666667 67.33333333,36.66666667 67.41666667,36.66666667 67.5,36.66666667 67.58333333,36.66666667 67.66666667,36.66666667 67.75,36.66666667 67.83333333,36.66666667 67.91666667,36.66666667 68.0,36.66666667 68.0,36.58333333 68.08333333,36.58333333</coordinates></LinearRing></innerBoundaryIs><innerBoundaryIs><LinearRing><coordinates>67.5,35.5 67.5,35.41666667 67.58333333,35.41666667 67.58333333,35.5 67.5,35.5</coordinates></LinearRing></innerBoundaryIs><innerBoundaryIs><LinearRing><coordinates>68.08333333,35.5 68.16666667,35.5 68.16666667,35.58333333 68.25,35.58333333 68.33333333,35.58333333 68.33333333,35.66666667 68.25,35.66666667 68.25,35.75 68.33333333,35.75 68.33333333,35.83333333 68.25,35.83333333 68.16666667,35.83333333 68.16666667,35.75 68.08333333,35.75 68.08333333,35.66666667 68.0,35.66666667 68.0,35.58333333 68.08333333,35.58333333 68.08333333,35.5</coordinates></LinearRing></innerBoundaryIs><innerBoundaryIs><LinearRing><coordinates>66.83333333,35.5 66.75,35.5 66.75,35.41666667 66.83333333,35.41666667 66.83333333,35.5</coordinates></LinearRing></innerBoundaryIs><innerBoundaryIs><LinearRing><coordinates>55.16666667,35.58333333 55.25,35.58333333 55.33333333,35.58333333 55.33333333,35.66666667 55.25,35.66666667 55.25,35.75 55.16666667,35.75 55.16666667,35.66666667 55.16666667,35.58333333</coordinates></LinearRing></innerBoundaryIs><innerBoundaryIs><LinearRing><coordinates>43.33333333,35.58333333 43.33333333,35.5 43.33333333,35.41666667 43.41666667,35.41666667 43.41666667,35.33333333 43.5,35.33333333 43.58333333,35.33333333 43.58333333,35.41666667 43.58333333,35.5 43.5,35.5 43.5,35.58333333 43.41666667,35.58333333 43.33333333,35.58333333</coordinates></LinearRing></innerBoundaryIs><innerBoundaryIs><LinearRing><coordinates>49.0,32.75 49.0,32.83333333 48.91666667,32.83333333 48.83333333,32.83333333 48.83333333,32.75 48.91666667,32.75 49.0,32.75</coordinates></LinearRing></innerBoundaryIs><innerBoundaryIs><LinearRing><coordinates>48.33333333,33.08333333 48.33333333,33.0 48.41666667,33.0 48.41666667,33.08333333 48.41666667,33.16666667 48.5,33.16666667 48.5,33.25 48.41666667,33.25 48.33333333,33.25 48.33333333,33.16666667 48.33333333,33.08333333</coordinates></LinearRing></innerBoundaryIs><innerBoundaryIs><LinearRing><coordinates>47.0,33.16666667 47.08333333,33.16666667 47.08333333,33.25 47.0,33.25 47.0,33.16666667</coordinates></LinearRing></innerBoundaryIs><innerBoundaryIs><LinearRing><coordinates>49.0,34.83333333 49.0,34.75 49.0,34.66666667 49.08333333,34.66666667 49.08333333,34.75 49.08333333,34.83333333 49.0,34.83333333</coordinates></LinearRing></innerBoundaryIs><innerBoundaryIs><LinearRing><coordinates>57.08333333,35.58333333 57.16666667,35.58333333 57.16666667,35.66666667 57.08333333,35.66666667 57.08333333,35.58333333</coordinates></LinearRing></innerBoundaryIs><innerBoundaryIs><LinearRing><coordinates>62.91666667,34.41666667 63.0,34.41666667 63.08333333,34.41666667 63.08333333,34.5 63.0,34.5 62.91666667,34.5 62.91666667,34.41666667</coordinates></LinearRing></innerBoundaryIs><innerBoundaryIs><LinearRing><coordinates>63.0,34.66666667 63.0,34.58333333 63.08333333,34.58333333 63.08333333,34.66666667 63.0,34.66666667</coordinates></LinearRing></innerBoundaryIs><innerBoundaryIs><LinearRing><coordinates>63.16666667,34.66666667 63.16666667,34.58333333 63.25,34.58333333 63.25,34.66666667 63.16666667,34.66666667</coordinates></LinearRing></innerBoundaryIs><innerBoundaryIs><LinearRing><coordinates>51.66666667,35.91666667 51.75,35.91666667 51.75,35.83333333 51.83333333,35.83333333 51.91666667,35.83333333 52.0,35.83333333 52.08333333,35.83333333 52.08333333,35.91666667 52.08333333,36.0 52,36 51.91666667,36.0 51.83333333,36.0 51.75,36.0 51.66666667,36.0 51.66666667,35.91666667</coordinates></LinearRing></innerBoundaryIs><innerBoundaryIs><LinearRing><coordinates>66.83333333,35.91666667 66.83333333,35.83333333 66.91666667,35.83333333 66.91666667,35.91666667 66.83333333,35.91666667</coordinates></LinearRing></innerBoundaryIs><innerBoundaryIs><LinearRing><coordinates>66.66666667,36.25 66.75,36.25 66.83333333,36.25 66.83333333,36.33333333 66.83333333,36.41666667 66.83333333,36.5 66.75,36.5 66.75,36.41666667 66.66666667,36.41666667 66.66666667,36.33333333 66.66666667,36.25</coordinates></LinearRing></innerBoundaryIs><innerBoundaryIs><LinearRing><coordinates>71.0,37.25 71.0,37.16666667 71.08333333,37.16666667 71.08333333,37.25 71.0,37.25</coordinates></LinearRing></innerBoundaryIs><innerBoundaryIs><LinearRing><coordinates>68.0,37.08333333 68.08333333,37.08333333 68.08333333,37.16666667 68.0,37.16666667 68.0,37.08333333</coordinates></LinearRing></innerBoundaryIs><innerBoundaryIs><LinearRing><coordinates>68.41666667,37.16666667 68.5,37.16666667 68.5,37.25 68.41666667,37.25 68.41666667,37.16666667</coordinates></LinearRing></innerBoundaryIs><innerBoundaryIs><LinearRing><coordinates>40.25,37.33333333 40.33333333,37.33333333 40.33333333,37.25 40.41666667,37.25 40.5,37.25 40.58333333,37.25 40.66666667,37.25 40.66666667,37.33333333 40.75,37.33333333 40.75,37.25 40.83333333,37.25 40.91666667,37.25 41.0,37.25 41.08333333,37.25 41.16666667,37.25 41.25,37.25 41.25,37.33333333 41.33333333,37.33333333 41.33333333,37.25 41.33333333,37.16666667 41.41666667,37.16666667 41.5,37.16666667 41.58333333,37.16666667 41.58333333,37.25 41.66666667,37.25 41.66666667,37.33333333 41.58333333,37.33333333 41.58333333,37.41666667 41.66666667,37.41666667 41.75,37.41666667 41.75,37.5 41.83333333,37.5 41.83333333,37.58333333 41.75,37.58333333 41.75,37.66666667 41.66666667,37.66666667 41.66666667,37.75 41.58333333,37.75 41.58333333,37.66666667 41.5,37.66666667 41.41666667,37.66666667 41.33333333,37.66666667 41.25,37.66666667 41.16666667,37.66666667 41.08333333,37.66666667 41.0,37.66666667 40.91666667,37.66666667 40.83333333,37.66666667 40.75,37.66666667 40.66666667,37.66666667 40.66666667,37.58333333 40.58333333,37.58333333 40.5,37.58333333 40.41666667,37.58333333 40.33333333,37.58333333 40.25,37.58333333 40.16666667,37.58333333 40.08333333,37.58333333 40.08333333,37.66666667 40.0,37.66666667 40.0,37.75 40.0,37.83333333 39.91666667,37.83333333 39.83333333,37.83333333 39.83333333,37.91666667 39.75,37.91666667 39.66666667,37.91666667 39.58333333,37.91666667 39.5,37.91666667 39.5,37.83333333 39.5,37.75 39.5,37.66666667 39.58333333,37.66666667 39.58333333,37.58333333 39.58333333,37.5 39.66666667,37.5 39.66666667,37.41666667 39.75,37.41666667 39.83333333,37.41666667 39.91666667,37.41666667 40.0,37.41666667 40.0,37.5 40.08333333,37.5 40.08333333,37.41666667 40.16666667,37.41666667 40.25,37.41666667 40.25,37.33333333</coordinates></LinearRing></innerBoundaryIs><innerBoundaryIs><LinearRing><coordinates>41.16666667,37.75 41.25,37.75 41.33333333,37.75 41.41666667,37.75 41.41666667,37.83333333 41.33333333,37.83333333 41.25,37.83333333 41.16666667,37.83333333 41.16666667,37.75</coordinates></LinearRing></innerBoundaryIs><innerBoundaryIs><LinearRing><coordinates>41.58333333,37.83333333 41.66666667,37.83333333 41.75,37.83333333 41.75,37.91666667 41.66666667,37.91666667 41.58333333,37.91666667 41.58333333,37.83333333</coordinates></LinearRing></innerBoundaryIs><innerBoundaryIs><LinearRing><coordinates>71.16666667,38.58333333 71.16666667,38.5 71.25,38.5 71.25,38.58333333 71.25,38.66666667 71.16666667,38.66666667 71.16666667,38.58333333</coordinates></LinearRing></innerBoundaryIs><innerBoundaryIs><LinearRing><coordinates>71.75,38.5 71.75,38.41666667 71.83333333,38.41666667 71.83333333,38.5 71.75,38.5</coordinates></LinearRing></innerBoundaryIs><innerBoundaryIs><LinearRing><coordinates>31.16666667,38.91666667 31.16666667,38.83333333 31.16666667,38.75 31.25,38.75 31.25,38.83333333 31.25,38.91666667 31.16666667,38.91666667</coordinates></LinearRing></innerBoundaryIs><innerBoundaryIs><LinearRing><coordinates>32.83333333,38.58333333 32.83333333,38.5 32.91666667,38.5 32.91666667,38.41666667 33.0,38.41666667 33.08333333,38.41666667 33.08333333,38.5 33.16666667,38.5 33.16666667,38.58333333 33.16666667,38.66666667 33.08333333,38.66666667 33.08333333,38.75 33.0,38.75 32.91666667,38.75 32.83333333,38.75 32.83333333,38.66666667 32.83333333,38.58333333</coordinates></LinearRing></innerBoundaryIs><innerBoundaryIs><LinearRing><coordinates>39.91666667,38.33333333 39.91666667,38.25 40.0,38.25 40.0,38.33333333 39.91666667,38.33333333</coordinates></LinearRing></innerBoundaryIs><innerBoundaryIs><LinearRing><coordinates>74.5,40.08333333 74.58333333,40.08333333 74.66666667,40.08333333 74.66666667,40.0 74.66666667,39.91666667 74.75,39.91666667 74.75,40.0 74.83333333,40.0 74.91666667,40.0 75,40 75.0,40.08333333 75.0,40.16666667 75.0,40.25 75.0,40.33333333 74.91666667,40.33333333 74.91666667,40.41666667 74.91666667,40.5 74.83333333,40.5 74.83333333,40.41666667 74.83333333,40.33333333 74.75,40.33333333 74.66666667,40.33333333 74.58333333,40.33333333 74.58333333,40.25 74.5,40.25 74.5,40.16666667 74.41666667,40.16666667 74.41666667,40.08333333 74.5,40.08333333</coordinates></LinearRing></innerBoundaryIs><innerBoundaryIs><LinearRing><coordinates>71.66666667,39.75 71.75,39.75 71.83333333,39.75 71.83333333,39.83333333 71.75,39.83333333 71.66666667,39.83333333 71.66666667,39.75</coordinates></LinearRing></innerBoundaryIs><innerBoundaryIs><LinearRing><coordinates>71.41666667,39.66666667 71.41666667,39.58333333 71.5,39.58333333 71.58333333,39.58333333 71.66666667,39.58333333 71.66666667,39.66666667 71.58333333,39.66666667 71.5,39.66666667 71.41666667,39.66666667</coordinates></LinearRing></innerBoundaryIs><innerBoundaryIs><LinearRing><coordinates>64.66666667,40.91666667 64.66666667,41.0 64.75,41.0 64.75,41.08333333 64.66666667,41.08333333 64.58333333,41.08333333 64.5,41.08333333 64.5,41.0 64.41666667,41.0 64.41666667,40.91666667 64.5,40.91666667 64.58333333,40.91666667 64.66666667,40.91666667</coordinates></LinearRing></innerBoundaryIs><innerBoundaryIs><LinearRing><coordinates>74.66666667,42.0 74.66666667,41.91666667 74.75,41.91666667 74.83333333,41.91666667 74.83333333,42.0 74.75,42.0 74.66666667,42.0</coordinates></LinearRing></innerBoundaryIs><innerBoundaryIs><LinearRing><coordinates>75.16666667,41.83333333 75.25,41.83333333 75.25,41.75 75.33333333,41.75 75.41666667,41.75 75.41666667,41.83333333 75.33333333,41.83333333 75.33333333,41.91666667 75.25,41.91666667 75.16666667,41.91666667 75.16666667,41.83333333</coordinates></LinearRing></innerBoundaryIs><innerBoundaryIs><LinearRing><coordinates>73.91666667,42.25 73.91666667,42.16666667 74.0,42.16666667 74.0,42.25 73.91666667,42.25</coordinates></LinearRing></innerBoundaryIs><innerBoundaryIs><LinearRing><coordinates>73.5,42.5 73.5,42.41666667 73.58333333,42.41666667 73.66666667,42.41666667 73.75,42.41666667 73.75,42.5 73.66666667,42.5 73.58333333,42.5 73.5,42.5</coordinates></LinearRing></innerBoundaryIs><innerBoundaryIs><LinearRing><coordinates>76.91666667,42.91666667 77.0,42.91666667 77,43 76.91666667,43.0 76.91666667,42.91666667</coordinates></LinearRing></innerBoundaryIs><innerBoundaryIs><LinearRing><coordinates>79.33333333,43.08333333 79.33333333,43.0 79.41666667,43.0 79.41666667,43.08333333 79.33333333,43.08333333</coordinates></LinearRing></innerBoundaryIs><innerBoundaryIs><LinearRing><coordinates>79.58333333,43.08333333 79.66666667,43.08333333 79.66666667,43.16666667 79.75,43.16666667 79.83333333,43.16666667 79.83333333,43.25 79.91666667,43.25 80.0,43.25 80.08333333,43.25 80.16666667,43.25 80.25,43.25 80.33333333,43.25 80.33333333,43.16666667 80.41666667,43.16666667 80.5,43.16666667 80.58333333,43.16666667 80.58333333,43.25 80.66666667,43.25 80.66666667,43.33333333 80.58333333,43.33333333 80.5,43.33333333 80.41666667,43.33333333 80.33333333,43.33333333 80.25,43.33333333 80.16666667,43.33333333 80.08333333,43.33333333 80.0,43.33333333 79.91666667,43.33333333 79.83333333,43.33333333 79.75,43.33333333 79.75,43.25 79.66666667,43.25 79.58333333,43.25 79.5,43.25 79.5,43.16666667 79.58333333,43.16666667 79.58333333,43.08333333</coordinates></LinearRing></innerBoundaryIs><innerBoundaryIs><LinearRing><coordinates>79.66666667,43.0 79.66666667,42.91666667 79.75,42.91666667 79.75,43.0 79.66666667,43.0</coordinates></LinearRing></innerBoundaryIs><innerBoundaryIs><LinearRing><coordinates>81.25,43.33333333 81.33333333,43.33333333 81.33333333,43.41666667 81.25,43.41666667 81.25,43.33333333</coordinates></LinearRing></innerBoundaryIs><innerBoundaryIs><LinearRing><coordinates>78.58333333,43.33333333 78.58333333,43.25 78.66666667,43.25 78.75,43.25 78.83333333,43.25 78.83333333,43.33333333 78.75,43.33333333 78.66666667,43.33333333 78.58333333,43.33333333</coordinates></LinearRing></innerBoundaryIs><innerBoundaryIs><LinearRing><coordinates>54.58333333,41.16666667 54.66666667,41.16666667 54.66666667,41.25 54.58333333,41.25 54.58333333,41.16666667</coordinates></LinearRing></innerBoundaryIs><innerBoundaryIs><LinearRing><coordinates>52.91666667,42.0 52.91666667,41.91666667 53.0,41.91666667 53,42 52.91666667,42.0</coordinates></LinearRing></innerBoundaryIs><innerBoundaryIs><LinearRing><coordinates>53.08333333,42.0 53.16666667,42.0 53.16666667,42.08333333 53.08333333,42.08333333 53.08333333,42.0</coordinates></LinearRing></innerBoundaryIs><innerBoundaryIs><LinearRing><coordinates>31.75,40.58333333 31.75,40.5 31.83333333,40.5 31.91666667,40.5 32.0,40.5 32.0,40.58333333 31.91666667,40.58333333 31.83333333,40.58333333 31.83333333,40.66666667 31.75,40.66666667 31.75,40.58333333</coordinates></LinearRing></innerBoundaryIs><innerBoundaryIs><LinearRing><coordinates>43.41666667,41.08333333 43.41666667,41.0 43.5,41.0 43.5,41.08333333 43.5,41.16666667 43.5,41.25 43.41666667,41.25 43.41666667,41.16666667 43.41666667,41.08333333</coordinates></LinearRing></innerBoundaryIs><innerBoundaryIs><LinearRing><coordinates>46.16666667,42.0 46.25,42.0 46.25,41.91666667 46.33333333,41.91666667 46.41666667,41.91666667 46.41666667,42.0 46.33333333,42.0 46.33333333,42.08333333 46.25,42.08333333 46.16666667,42.08333333 46.16666667,42.0</coordinates></LinearRing></innerBoundaryIs><innerBoundaryIs><LinearRing><coordinates>46.58333333,42.0 46.66666667,42.0 46.66666667,41.91666667 46.75,41.91666667 46.83333333,41.91666667 46.83333333,42.0 46.83333333,42.08333333 46.75,42.08333333 46.75,42.16666667 46.66666667,42.16666667 46.58333333,42.16666667 46.58333333,42.25 46.5,42.25 46.41666667,42.25 46.41666667,42.16666667 46.5,42.16666667 46.5,42.08333333 46.58333333,42.08333333 46.58333333,42.0</coordinates></LinearRing></innerBoundaryIs><innerBoundaryIs><LinearRing><coordinates>45.0,41.83333333 45.08333333,41.83333333 45.08333333,41.91666667 45.0,41.91666667 45.0,41.83333333</coordinates></LinearRing></innerBoundaryIs><innerBoundaryIs><LinearRing><coordinates>33.5,41.0 33.58333333,41.0 33.66666667,41.0 33.66666667,41.08333333 33.58333333,41.08333333 33.5,41.08333333 33.5,41.0</coordinates></LinearRing></innerBoundaryIs><innerBoundaryIs><LinearRing><coordinates>33.83333333,41.08333333 33.91666667,41.08333333 34.0,41.08333333 34.0,41.16666667 33.91666667,41.16666667 33.83333333,41.16666667 33.83333333,41.08333333</coordinates></LinearRing></innerBoundaryIs><innerBoundaryIs><LinearRing><coordinates>33.25,41.08333333 33.33333333,41.08333333 33.33333333,41.16666667 33.25,41.16666667 33.25,41.08333333</coordinates></LinearRing></innerBoundaryIs></Polygon></MultiGeometry>
  </Placemark>
</Folder>
</Document></kml>
