# Supplementary material for: Species conservation profiles of a random sample of world spiders III: Oecobiidae to Salticidae
Source: Biodivers Data J. 2018 Aug 2;(6):e27004. doi: 10.3897/BDJ.6.e27004 (PMC6086925; doi:10.3897/BDJ.6.e27004)
Supplement: Supplementary material 53 — Distribution of Sidusacambridgei (Chickering, 1946) [file bdj-06-e27004-s053.kml]

<?xml version="1.0" encoding="utf-8" ?>
<kml xmlns="http://www.opengis.net/kml/2.2">
<Document id="root_doc">
<Schema name="Sidusa_cambridgei.kml" id="Sidusa_cambridgei.kml">
	<SimpleField name="layer" type="float"></SimpleField>
</Schema>
<Folder><name>Sidusa_cambridgei.kml</name>
  <Placemark>
	<Style><LineStyle><color>ff0000ff</color></LineStyle><PolyStyle><fill>0</fill></PolyStyle></Style>
	<ExtendedData><SchemaData schemaUrl="#Sidusa_cambridgei.kml">
		<SimpleData name="layer">1</SimpleData>
	</SchemaData></ExtendedData>
      <MultiGeometry><Polygon><outerBoundaryIs><LinearRing><coordinates>-82.275,8.80833333 -82.26666667,8.80833333 -82.26666667,8.8 -82.275,8.8 -82.275,8.80833333</coordinates></LinearRing></outerBoundaryIs></Polygon><Polygon><outerBoundaryIs><LinearRing><coordinates>-82.31666667,8.85 -82.30833333,8.85 -82.30833333,8.84166667 -82.31666667,8.84166667 -82.31666667,8.85</coordinates></LinearRing></outerBoundaryIs></Polygon><Polygon><outerBoundaryIs><LinearRing><coordinates>-82.39166667,8.89166667 -82.38333333,8.89166667 -82.38333333,8.88333333 -82.39166667,8.88333333 -82.39166667,8.89166667</coordinates></LinearRing></outerBoundaryIs></Polygon><Polygon><outerBoundaryIs><LinearRing><coordinates>-82.275,8.90833333 -82.275,8.9 -82.28333333,8.9 -82.29166667,8.9 -82.29166667,8.90833333 -82.29166667,8.91666667 -82.29166667,8.925 -82.28333333,8.925 -82.28333333,8.91666667 -82.275,8.91666667 -82.275,8.90833333</coordinates></LinearRing></outerBoundaryIs></Polygon><Polygon><outerBoundaryIs><LinearRing><coordinates>-82.71666667,9.30833333 -82.70833333,9.30833333 -82.70833333,9.3 -82.71666667,9.3 -82.71666667,9.30833333</coordinates></LinearRing></outerBoundaryIs></Polygon><Polygon><outerBoundaryIs><LinearRing><coordinates>-82.7,9.29166667 -82.7,9.28333333 -82.70833333,9.28333333 -82.70833333,9.29166667 -82.70833333,9.3 -82.7,9.3 -82.7,9.29166667</coordinates></LinearRing></outerBoundaryIs></Polygon><Polygon><outerBoundaryIs><LinearRing><coordinates>-82.84166667,9.33333333 -82.83333333,9.33333333 -82.825,9.33333333 -82.825,9.325 -82.83333333,9.325 -82.84166667,9.325 -82.84166667,9.33333333</coordinates></LinearRing></outerBoundaryIs></Polygon><Polygon><outerBoundaryIs><LinearRing><coordinates>-83.69166667,9.43333333 -83.68333333,9.43333333 -83.68333333,9.425 -83.69166667,9.425 -83.69166667,9.43333333</coordinates></LinearRing></outerBoundaryIs></Polygon><Polygon><outerBoundaryIs><LinearRing><coordinates>-83.08333333,9.46666667 -83.075,9.46666667 -83.075,9.45833333 -83.08333333,9.45833333 -83.08333333,9.46666667</coordinates></LinearRing></outerBoundaryIs></Polygon><Polygon><outerBoundaryIs><LinearRing><coordinates>-83.98333333,9.54166667 -83.975,9.54166667 -83.975,9.53333333 -83.98333333,9.53333333 -83.99166667,9.53333333 -83.99166667,9.54166667 -84.0,9.54166667 -84.0,9.55 -83.99166667,9.55 -83.98333333,9.55 -83.98333333,9.54166667</coordinates></LinearRing></outerBoundaryIs></Polygon><Polygon><outerBoundaryIs><LinearRing><coordinates>-83.86666667,9.46666667 -83.85833333,9.46666667 -83.85833333,9.45833333 -83.86666667,9.45833333 -83.86666667,9.46666667</coordinates></LinearRing></outerBoundaryIs></Polygon><Polygon><outerBoundaryIs><LinearRing><coordinates>-83.225,9.58333333 -83.21666667,9.58333333 -83.21666667,9.575 -83.225,9.575 -83.225,9.58333333</coordinates></LinearRing></outerBoundaryIs></Polygon><Polygon><outerBoundaryIs><LinearRing><coordinates>-82.94166667,9.36666667 -82.93333333,9.36666667 -82.93333333,9.35833333 -82.94166667,9.35833333 -82.94166667,9.36666667</coordinates></LinearRing></outerBoundaryIs></Polygon><Polygon><outerBoundaryIs><LinearRing><coordinates>-83.75,9.75833333 -83.74166667,9.75833333 -83.74166667,9.75 -83.75,9.75 -83.75,9.75833333</coordinates></LinearRing></outerBoundaryIs></Polygon><Polygon><outerBoundaryIs><LinearRing><coordinates>-83.74166667,9.83333333 -83.73333333,9.83333333 -83.73333333,9.825 -83.74166667,9.825 -83.74166667,9.83333333</coordinates></LinearRing></outerBoundaryIs></Polygon><Polygon><outerBoundaryIs><LinearRing><coordinates>-83.525,9.79166667 -83.51666667,9.79166667 -83.51666667,9.78333333 -83.525,9.78333333 -83.53333333,9.78333333 -83.53333333,9.79166667 -83.525,9.79166667</coordinates></LinearRing></outerBoundaryIs></Polygon><Polygon><outerBoundaryIs><LinearRing><coordinates>-83.725,9.9 -83.71666667,9.9 -83.71666667,9.89166667 -83.725,9.89166667 -83.725,9.9</coordinates></LinearRing></outerBoundaryIs></Polygon><Polygon><outerBoundaryIs><LinearRing><coordinates>-84.06666667,9.89166667 -84.05833333,9.89166667 -84.05833333,9.88333333 -84.06666667,9.88333333 -84.06666667,9.89166667</coordinates></LinearRing></outerBoundaryIs></Polygon><Polygon><outerBoundaryIs><LinearRing><coordinates>-83.425,9.84166667 -83.425,9.83333333 -83.43333333,9.83333333 -83.43333333,9.84166667 -83.43333333,9.85 -83.425,9.85 -83.425,9.84166667</coordinates></LinearRing></outerBoundaryIs></Polygon><Polygon><outerBoundaryIs><LinearRing><coordinates>-83.94166667,10.09166667 -83.94166667,10.08333333 -83.95,10.08333333 -83.95,10.09166667 -83.95,10.1 -83.95,10.10833333 -83.94166667,10.10833333 -83.94166667,10.1 -83.94166667,10.09166667</coordinates></LinearRing></outerBoundaryIs></Polygon><Polygon><outerBoundaryIs><LinearRing><coordinates>-71.51666667,17.55 -71.51666667,17.54166667 -71.525,17.54166667 -71.53333333,17.54166667 -71.54166667,17.54166667 -71.55,17.54166667 -71.55,17.55 -71.55,17.55833333 -71.55,17.56666667 -71.55,17.575 -71.54166667,17.575 -71.54166667,17.58333333 -71.54166667,17.59166667 -71.53333333,17.59166667 -71.53333333,17.6 -71.525,17.6 -71.525,17.60833333 -71.525,17.61666667 -71.51666667,17.61666667 -71.51666667,17.60833333 -71.50833333,17.60833333 -71.5,17.60833333 -71.5,17.6 -71.49166667,17.6 -71.49166667,17.59166667 -71.48333333,17.59166667 -71.48333333,17.58333333 -71.475,17.58333333 -71.475,17.575 -71.475,17.56666667 -71.48333333,17.56666667 -71.49166667,17.56666667 -71.49166667,17.55833333 -71.5,17.55833333 -71.5,17.55 -71.50833333,17.55 -71.51666667,17.55</coordinates></LinearRing></outerBoundaryIs></Polygon><Polygon><outerBoundaryIs><LinearRing><coordinates>-83.175,9.74166667 -83.175,9.73333333 -83.18333333,9.73333333 -83.19166667,9.73333333 -83.19166667,9.74166667 -83.2,9.74166667 -83.20833333,9.74166667 -83.20833333,9.73333333 -83.21666667,9.73333333 -83.225,9.73333333 -83.225,9.74166667 -83.225,9.75 -83.23333333,9.75 -83.23333333,9.74166667 -83.23333333,9.73333333 -83.23333333,9.725 -83.23333333,9.71666667 -83.23333333,9.70833333 -83.24166667,9.70833333 -83.24166667,9.71666667 -83.24166667,9.725 -83.25,9.725 -83.25,9.71666667 -83.25,9.70833333 -83.25833333,9.70833333 -83.25833333,9.71666667 -83.26666667,9.71666667 -83.275,9.71666667 -83.275,9.70833333 -83.275,9.7 -83.26666667,9.7 -83.26666667,9.69166667 -83.25833333,9.69166667 -83.25,9.69166667 -83.25,9.68333333 -83.24166667,9.68333333 -83.23333333,9.68333333 -83.225,9.68333333 -83.225,9.675 -83.225,9.66666667 -83.23333333,9.66666667 -83.23333333,9.65833333 -83.24166667,9.65833333 -83.24166667,9.65 -83.24166667,9.64166667 -83.25,9.64166667 -83.25,9.63333333 -83.25833333,9.63333333 -83.25833333,9.64166667 -83.26666667,9.64166667 -83.275,9.64166667 -83.28333333,9.64166667 -83.29166667,9.64166667 -83.29166667,9.63333333 -83.29166667,9.625 -83.29166667,9.61666667 -83.28333333,9.61666667 -83.28333333,9.60833333 -83.275,9.60833333 -83.275,9.6 -83.275,9.59166667 -83.28333333,9.59166667 -83.29166667,9.59166667 -83.3,9.59166667 -83.30833333,9.59166667 -83.31666667,9.59166667 -83.31666667,9.6 -83.325,9.6 -83.325,9.59166667 -83.33333333,9.59166667 -83.33333333,9.58333333 -83.325,9.58333333 -83.325,9.575 -83.325,9.56666667 -83.325,9.55833333 -83.325,9.55 -83.33333333,9.55 -83.34166667,9.55 -83.35,9.55 -83.35833333,9.55 -83.35833333,9.54166667 -83.36666667,9.54166667 -83.36666667,9.53333333 -83.36666667,9.525 -83.36666667,9.51666667 -83.35833333,9.51666667 -83.35,9.51666667 -83.34166667,9.51666667 -83.33333333,9.51666667 -83.33333333,9.525 -83.325,9.525 -83.325,9.51666667 -83.325,9.50833333 -83.33333333,9.50833333 -83.33333333,9.5 -83.325,9.5 -83.31666667,9.5 -83.31666667,9.49166667 -83.30833333,9.49166667 -83.30833333,9.5 -83.30833333,9.50833333 -83.30833333,9.51666667 -83.30833333,9.525 -83.3,9.525 -83.3,9.53333333 -83.30833333,9.53333333 -83.30833333,9.54166667 -83.3,9.54166667 -83.3,9.55 -83.29166667,9.55 -83.28333333,9.55 -83.28333333,9.54166667 -83.28333333,9.53333333 -83.275,9.53333333 -83.275,9.525 -83.26666667,9.525 -83.26666667,9.53333333 -83.26666667,9.54166667 -83.25833333,9.54166667 -83.25833333,9.55 -83.25833333,9.55833333 -83.25,9.55833333 -83.25,9.56666667 -83.24166667,9.56666667 -83.23333333,9.56666667 -83.23333333,9.575 -83.225,9.575 -83.225,9.56666667 -83.225,9.55833333 -83.225,9.55 -83.21666667,9.55 -83.21666667,9.55833333 -83.20833333,9.55833333 -83.20833333,9.56666667 -83.2,9.56666667 -83.19166667,9.56666667 -83.18333333,9.56666667 -83.175,9.56666667 -83.175,9.55833333 -83.18333333,9.55833333 -83.19166667,9.55833333 -83.19166667,9.55 -83.19166667,9.54166667 -83.2,9.54166667 -83.2,9.53333333 -83.19166667,9.53333333 -83.18333333,9.53333333 -83.18333333,9.525 -83.18333333,9.51666667 -83.18333333,9.50833333 -83.19166667,9.50833333 -83.19166667,9.5 -83.18333333,9.5 -83.175,9.5 -83.175,9.49166667 -83.18333333,9.49166667 -83.18333333,9.48333333 -83.19166667,9.48333333 -83.19166667,9.49166667 -83.2,9.49166667 -83.2,9.48333333 -83.2,9.475 -83.20833333,9.475 -83.21666667,9.475 -83.21666667,9.46666667 -83.20833333,9.46666667 -83.20833333,9.45833333 -83.2,9.45833333 -83.2,9.45 -83.20833333,9.45 -83.21666667,9.45 -83.21666667,9.44166667 -83.20833333,9.44166667 -83.2,9.44166667 -83.19166667,9.44166667 -83.19166667,9.45 -83.18333333,9.45 -83.175,9.45 -83.175,9.45833333 -83.16666667,9.45833333 -83.16666667,9.46666667 -83.15833333,9.46666667 -83.15,9.46666667 -83.14166667,9.46666667 -83.13333333,9.46666667 -83.13333333,9.475 -83.125,9.475 -83.125,9.46666667 -83.125,9.45833333 -83.13333333,9.45833333 -83.13333333,9.45 -83.125,9.45 -83.11666667,9.45 -83.10833333,9.45 -83.1,9.45 -83.1,9.45833333 -83.09166667,9.45833333 -83.08333333,9.45833333 -83.08333333,9.45 -83.08333333,9.44166667 -83.09166667,9.44166667 -83.09166667,9.43333333 -83.09166667,9.425 -83.1,9.425 -83.1,9.41666667 -83.1,9.40833333 -83.10833333,9.40833333 -83.10833333,9.4 -83.1,9.4 -83.09166667,9.4 -83.09166667,9.40833333 -83.08333333,9.40833333 -83.08333333,9.4 -83.075,9.4 -83.075,9.39166667 -83.08333333,9.39166667 -83.08333333,9.38333333 -83.075,9.38333333 -83.075,9.375 -83.075,9.36666667 -83.075,9.35833333 -83.06666667,9.35833333 -83.06666667,9.36666667 -83.05833333,9.36666667 -83.05833333,9.375 -83.05833333,9.38333333 -83.05,9.38333333 -83.04166667,9.38333333 -83.04166667,9.39166667 -83.04166667,9.4 -83.03333333,9.4 -83.025,9.4 -83.01666667,9.4 -83.01666667,9.40833333 -83.00833333,9.40833333 -83.00833333,9.4 -83.00833333,9.39166667 -83.01666667,9.39166667 -83.01666667,9.38333333 -83.025,9.38333333 -83.025,9.375 -83.025,9.36666667 -83.025,9.35833333 -83.01666667,9.35833333 -83.01666667,9.36666667 -83.00833333,9.36666667 -83.0,9.36666667 -83.0,9.35833333 -82.99166667,9.35833333 -82.99166667,9.35 -82.98333333,9.35 -82.975,9.35 -82.975,9.35833333 -82.96666667,9.35833333 -82.96666667,9.36666667 -82.95833333,9.36666667 -82.95833333,9.35833333 -82.95833333,9.35 -82.96666667,9.35 -82.96666667,9.34166667 -82.96666667,9.33333333 -82.96666667,9.325 -82.95833333,9.325 -82.95833333,9.33333333 -82.95833333,9.34166667 -82.95,9.34166667 -82.95,9.33333333 -82.94166667,9.33333333 -82.94166667,9.34166667 -82.94166667,9.35 -82.93333333,9.35 -82.93333333,9.35833333 -82.925,9.35833333 -82.925,9.36666667 -82.91666667,9.36666667 -82.90833333,9.36666667 -82.9,9.36666667 -82.89166667,9.36666667 -82.88333333,9.36666667 -82.88333333,9.375 -82.88333333,9.38333333 -82.89166667,9.38333333 -82.89166667,9.39166667 -82.89166667,9.4 -82.9,9.4 -82.9,9.40833333 -82.9,9.41666667 -82.89166667,9.41666667 -82.88333333,9.41666667 -82.88333333,9.40833333 -82.88333333,9.4 -82.875,9.4 -82.875,9.39166667 -82.86666667,9.39166667 -82.85833333,9.39166667 -82.85833333,9.4 -82.85833333,9.40833333 -82.85,9.40833333 -82.85,9.41666667 -82.85,9.425 -82.85,9.43333333 -82.84166667,9.43333333 -82.84166667,9.425 -82.84166667,9.41666667 -82.83333333,9.41666667 -82.83333333,9.425 -82.825,9.425 -82.825,9.41666667 -82.825,9.40833333 -82.83333333,9.40833333 -82.83333333,9.4 -82.83333333,9.39166667 -82.83333333,9.38333333 -82.83333333,9.375 -82.84166667,9.375 -82.84166667,9.38333333 -82.85,9.38333333 -82.85833333,9.38333333 -82.86666667,9.38333333 -82.86666667,9.375 -82.85833333,9.375 -82.85833333,9.36666667 -82.85833333,9.35833333 -82.85,9.35833333 -82.85,9.35 -82.84166667,9.35 -82.84166667,9.34166667 -82.84166667,9.33333333 -82.85,9.33333333 -82.85,9.325 -82.85833333,9.325 -82.85833333,9.33333333 -82.86666667,9.33333333 -82.875,9.33333333 -82.88333333,9.33333333 -82.88333333,9.325 -82.88333333,9.31666667 -82.89166667,9.31666667 -82.89166667,9.30833333 -82.9,9.30833333 -82.9,9.31666667 -82.90833333,9.31666667 -82.91666667,9.31666667 -82.91666667,9.30833333 -82.925,9.30833333 -82.925,9.3 -82.91666667,9.3 -82.90833333,9.3 -82.9,9.3 -82.89166667,9.3 -82.89166667,9.29166667 -82.89166667,9.28333333 -82.89166667,9.275 -82.9,9.275 -82.9,9.26666667 -82.9,9.25833333 -82.9,9.25 -82.9,9.24166667 -82.9,9.23333333 -82.9,9.225 -82.89166667,9.225 -82.89166667,9.23333333 -82.88333333,9.23333333 -82.88333333,9.24166667 -82.875,9.24166667 -82.875,9.25 -82.88333333,9.25 -82.88333333,9.25833333 -82.875,9.25833333 -82.86666667,9.25833333 -82.86666667,9.26666667 -82.86666667,9.275 -82.875,9.275 -82.875,9.28333333 -82.86666667,9.28333333 -82.85833333,9.28333333 -82.85833333,9.29166667 -82.85,9.29166667 -82.85,9.3 -82.84166667,9.3 -82.83333333,9.3 -82.83333333,9.29166667 -82.83333333,9.28333333 -82.825,9.28333333 -82.81666667,9.28333333 -82.81666667,9.29166667 -82.80833333,9.29166667 -82.80833333,9.28333333 -82.8,9.28333333 -82.8,9.275 -82.79166667,9.275 -82.79166667,9.26666667 -82.78333333,9.26666667 -82.775,9.26666667 -82.775,9.25833333 -82.76666667,9.25833333 -82.76666667,9.25 -82.76666667,9.24166667 -82.75833333,9.24166667 -82.75833333,9.25 -82.75833333,9.25833333 -82.75833333,9.26666667 -82.75833333,9.275 -82.76666667,9.275 -82.775,9.275 -82.775,9.28333333 -82.78333333,9.28333333 -82.78333333,9.29166667 -82.78333333,9.3 -82.78333333,9.30833333 -82.775,9.30833333 -82.775,9.31666667 -82.76666667,9.31666667 -82.76666667,9.30833333 -82.75833333,9.30833333 -82.75,9.30833333 -82.75,9.3 -82.74166667,9.3 -82.74166667,9.30833333 -82.73333333,9.30833333 -82.73333333,9.3 -82.73333333,9.29166667 -82.725,9.29166667 -82.71666667,9.29166667 -82.71666667,9.28333333 -82.70833333,9.28333333 -82.70833333,9.275 -82.70833333,9.26666667 -82.70833333,9.25833333 -82.7,9.25833333 -82.7,9.25 -82.69166667,9.25 -82.68333333,9.25 -82.68333333,9.24166667 -82.69166667,9.24166667 -82.7,9.24166667 -82.7,9.23333333 -82.69166667,9.23333333 -82.68333333,9.23333333 -82.68333333,9.225 -82.675,9.225 -82.675,9.21666667 -82.66666667,9.21666667 -82.65833333,9.21666667 -82.65833333,9.225 -82.65,9.225 -82.65,9.21666667 -82.65,9.20833333 -82.64166667,9.20833333 -82.64166667,9.21666667 -82.63333333,9.21666667 -82.625,9.21666667 -82.625,9.225 -82.61666667,9.225 -82.61666667,9.23333333 -82.625,9.23333333 -82.625,9.24166667 -82.63333333,9.24166667 -82.63333333,9.25 -82.625,9.25 -82.61666667,9.25 -82.61666667,9.24166667 -82.60833333,9.24166667 -82.6,9.24166667 -82.6,9.23333333 -82.6,9.225 -82.60833333,9.225 -82.60833333,9.21666667 -82.6,9.21666667 -82.6,9.20833333 -82.59166667,9.20833333 -82.59166667,9.2 -82.6,9.2 -82.60833333,9.2 -82.60833333,9.19166667 -82.60833333,9.18333333 -82.60833333,9.175 -82.6,9.175 -82.6,9.16666667 -82.59166667,9.16666667 -82.59166667,9.15833333 -82.6,9.15833333 -82.6,9.15 -82.60833333,9.15 -82.60833333,9.15833333 -82.61666667,9.15833333 -82.61666667,9.16666667 -82.625,9.16666667 -82.625,9.15833333 -82.63333333,9.15833333 -82.63333333,9.15 -82.64166667,9.15 -82.64166667,9.14166667 -82.65,9.14166667 -82.65,9.15 -82.65833333,9.15 -82.65833333,9.15833333 -82.65833333,9.16666667 -82.66666667,9.16666667 -82.66666667,9.175 -82.66666667,9.18333333 -82.675,9.18333333 -82.675,9.175 -82.675,9.16666667 -82.68333333,9.16666667 -82.69166667,9.16666667 -82.69166667,9.15833333 -82.69166667,9.15 -82.7,9.15 -82.7,9.14166667 -82.70833333,9.14166667 -82.71666667,9.14166667 -82.71666667,9.13333333 -82.71666667,9.125 -82.70833333,9.125 -82.70833333,9.13333333 -82.7,9.13333333 -82.69166667,9.13333333 -82.69166667,9.14166667 -82.68333333,9.14166667 -82.675,9.14166667 -82.675,9.13333333 -82.66666667,9.13333333 -82.66666667,9.125 -82.66666667,9.11666667 -82.66666667,9.10833333 -82.65833333,9.10833333 -82.65833333,9.1 -82.66666667,9.1 -82.675,9.1 -82.675,9.09166667 -82.68333333,9.09166667 -82.68333333,9.08333333 -82.69166667,9.08333333 -82.7,9.08333333 -82.7,9.075 -82.7,9.06666667 -82.69166667,9.06666667 -82.69166667,9.075 -82.68333333,9.075 -82.675,9.075 -82.675,9.08333333 -82.66666667,9.08333333 -82.65833333,9.08333333 -82.65833333,9.075 -82.65,9.075 -82.64166667,9.075 -82.64166667,9.08333333 -82.63333333,9.08333333 -82.63333333,9.09166667 -82.625,9.09166667 -82.61666667,9.09166667 -82.61666667,9.08333333 -82.625,9.08333333 -82.625,9.075 -82.61666667,9.075 -82.60833333,9.075 -82.6,9.075 -82.6,9.06666667 -82.59166667,9.06666667 -82.59166667,9.05833333 -82.58333333,9.05833333 -82.58333333,9.05 -82.58333333,9.04166667 -82.59166667,9.04166667 -82.59166667,9.05 -82.6,9.05 -82.6,9.05833333 -82.60833333,9.05833333 -82.61666667,9.05833333 -82.625,9.05833333 -82.63333333,9.05833333 -82.64166667,9.05833333 -82.64166667,9.05 -82.65,9.05 -82.65,9.04166667 -82.64166667,9.04166667 -82.64166667,9.03333333 -82.63333333,9.03333333 -82.63333333,9.025 -82.64166667,9.025 -82.64166667,9.01666667 -82.65,9.01666667 -82.65833333,9.01666667 -82.65833333,9.00833333 -82.65,9.00833333 -82.65,9.0 -82.64166667,9.0 -82.64166667,8.99166667 -82.64166667,8.98333333 -82.63333333,8.98333333 -82.63333333,8.99166667 -82.63333333,9.0 -82.625,9.0 -82.61666667,9.0 -82.61666667,8.99166667 -82.60833333,8.99166667 -82.6,8.99166667 -82.59166667,8.99166667 -82.59166667,8.98333333 -82.58333333,8.98333333 -82.58333333,8.975 -82.59166667,8.975 -82.59166667,8.96666667 -82.59166667,8.95833333 -82.58333333,8.95833333 -82.575,8.95833333 -82.575,8.96666667 -82.575,8.975 -82.56666667,8.975 -82.55833333,8.975 -82.55833333,8.96666667 -82.55,8.96666667 -82.55,8.975 -82.55,8.98333333 -82.54166667,8.98333333 -82.54166667,8.975 -82.53333333,8.975 -82.525,8.975 -82.525,8.96666667 -82.53333333,8.96666667 -82.54166667,8.96666667 -82.54166667,8.95833333 -82.54166667,8.95 -82.54166667,8.94166667 -82.54166667,8.93333333 -82.53333333,8.93333333 -82.525,8.93333333 -82.525,8.94166667 -82.51666667,8.94166667 -82.51666667,8.93333333 -82.51666667,8.925 -82.50833333,8.925 -82.50833333,8.93333333 -82.5,8.93333333 -82.5,8.94166667 -82.49166667,8.94166667 -82.48333333,8.94166667 -82.48333333,8.93333333 -82.49166667,8.93333333 -82.49166667,8.925 -82.48333333,8.925 -82.48333333,8.91666667 -82.475,8.91666667 -82.475,8.90833333 -82.475,8.9 -82.46666667,8.9 -82.46666667,8.90833333 -82.45833333,8.90833333 -82.45833333,8.91666667 -82.45,8.91666667 -82.45,8.90833333 -82.45,8.9 -82.44166667,8.9 -82.43333333,8.9 -82.425,8.9 -82.41666667,8.9 -82.41666667,8.89166667 -82.425,8.89166667 -82.425,8.88333333 -82.425,8.875 -82.425,8.86666667 -82.41666667,8.86666667 -82.41666667,8.85833333 -82.40833333,8.85833333 -82.40833333,8.85 -82.4,8.85 -82.4,8.85833333 -82.4,8.86666667 -82.39166667,8.86666667 -82.39166667,8.85833333 -82.38333333,8.85833333 -82.38333333,8.86666667 -82.38333333,8.875 -82.38333333,8.88333333 -82.375,8.88333333 -82.375,8.89166667 -82.36666667,8.89166667 -82.35833333,8.89166667 -82.35833333,8.9 -82.35833333,8.90833333 -82.36666667,8.90833333 -82.36666667,8.91666667 -82.36666667,8.925 -82.35833333,8.925 -82.35,8.925 -82.35,8.93333333 -82.34166667,8.93333333 -82.33333333,8.93333333 -82.33333333,8.925 -82.33333333,8.91666667 -82.325,8.91666667 -82.325,8.90833333 -82.325,8.9 -82.31666667,8.9 -82.30833333,8.9 -82.3,8.9 -82.3,8.89166667 -82.3,8.88333333 -82.30833333,8.88333333 -82.31666667,8.88333333 -82.31666667,8.875 -82.325,8.875 -82.33333333,8.875 -82.33333333,8.86666667 -82.33333333,8.85833333 -82.33333333,8.85 -82.325,8.85 -82.325,8.84166667 -82.31666667,8.84166667 -82.31666667,8.83333333 -82.325,8.83333333 -82.325,8.825 -82.325,8.81666667 -82.31666667,8.81666667 -82.31666667,8.825 -82.30833333,8.825 -82.30833333,8.81666667 -82.3,8.81666667 -82.3,8.80833333 -82.3,8.8 -82.29166667,8.8 -82.29166667,8.79166667 -82.28333333,8.79166667 -82.275,8.79166667 -82.26666667,8.79166667 -82.26666667,8.8 -82.25833333,8.8 -82.25,8.8 -82.24166667,8.8 -82.24166667,8.79166667 -82.23333333,8.79166667 -82.23333333,8.78333333 -82.225,8.78333333 -82.225,8.775 -82.21666667,8.775 -82.21666667,8.76666667 -82.225,8.76666667 -82.225,8.75833333 -82.23333333,8.75833333 -82.24166667,8.75833333 -82.25,8.75833333 -82.25833333,8.75833333 -82.26666667,8.75833333 -82.26666667,8.76666667 -82.275,8.76666667 -82.28333333,8.76666667 -82.28333333,8.75833333 -82.29166667,8.75833333 -82.29166667,8.76666667 -82.3,8.76666667 -82.3,8.75833333 -82.3,8.75 -82.30833333,8.75 -82.30833333,8.74166667 -82.31666667,8.74166667 -82.325,8.74166667 -82.325,8.73333333 -82.33333333,8.73333333 -82.34166667,8.73333333 -82.34166667,8.74166667 -82.34166667,8.75 -82.35,8.75 -82.35,8.75833333 -82.35833333,8.75833333 -82.36666667,8.75833333 -82.375,8.75833333 -82.375,8.75 -82.38333333,8.75 -82.38333333,8.75833333 -82.39166667,8.75833333 -82.4,8.75833333 -82.4,8.75 -82.40833333,8.75 -82.40833333,8.75833333 -82.41666667,8.75833333 -82.41666667,8.76666667 -82.425,8.76666667 -82.425,8.775 -82.425,8.78333333 -82.41666667,8.78333333 -82.41666667,8.79166667 -82.425,8.79166667 -82.425,8.8 -82.425,8.80833333 -82.43333333,8.80833333 -82.43333333,8.8 -82.44166667,8.8 -82.45,8.8 -82.45,8.79166667 -82.45,8.78333333 -82.44166667,8.78333333 -82.44166667,8.775 -82.45,8.775 -82.45,8.76666667 -82.45,8.75833333 -82.45833333,8.75833333 -82.46666667,8.75833333 -82.46666667,8.75 -82.475,8.75 -82.48333333,8.75 -82.49166667,8.75 -82.49166667,8.74166667 -82.5,8.74166667 -82.5,8.73333333 -82.50833333,8.73333333 -82.51666667,8.73333333 -82.51666667,8.725 -82.525,8.725 -82.525,8.71666667 -82.53333333,8.71666667 -82.53333333,8.725 -82.54166667,8.725 -82.54166667,8.71666667 -82.55,8.71666667 -82.55,8.725 -82.55,8.73333333 -82.55833333,8.73333333 -82.55833333,8.725 -82.55833333,8.71666667 -82.56666667,8.71666667 -82.575,8.71666667 -82.575,8.725 -82.58333333,8.725 -82.59166667,8.725 -82.59166667,8.73333333 -82.6,8.73333333 -82.60833333,8.73333333 -82.61666667,8.73333333 -82.61666667,8.74166667 -82.61666667,8.75 -82.625,8.75 -82.625,8.74166667 -82.63333333,8.74166667 -82.64166667,8.74166667 -82.65,8.74166667 -82.65833333,8.74166667 -82.65833333,8.75 -82.66666667,8.75 -82.675,8.75 -82.68333333,8.75 -82.68333333,8.75833333 -82.68333333,8.76666667 -82.69166667,8.76666667 -82.69166667,8.775 -82.7,8.775 -82.70833333,8.775 -82.70833333,8.78333333 -82.70833333,8.79166667 -82.70833333,8.8 -82.7,8.8 -82.7,8.79166667 -82.69166667,8.79166667 -82.68333333,8.79166667 -82.675,8.79166667 -82.675,8.8 -82.675,8.80833333 -82.68333333,8.80833333 -82.69166667,8.80833333 -82.7,8.80833333 -82.7,8.81666667 -82.70833333,8.81666667 -82.70833333,8.825 -82.70833333,8.83333333 -82.71666667,8.83333333 -82.71666667,8.825 -82.725,8.825 -82.725,8.83333333 -82.73333333,8.83333333 -82.73333333,8.84166667 -82.74166667,8.84166667 -82.74166667,8.85 -82.75,8.85 -82.75,8.84166667 -82.75833333,8.84166667 -82.75833333,8.85 -82.76666667,8.85 -82.76666667,8.85833333 -82.75833333,8.85833333 -82.75833333,8.86666667 -82.76666667,8.86666667 -82.775,8.86666667 -82.775,8.875 -82.775,8.88333333 -82.78333333,8.88333333 -82.78333333,8.89166667 -82.79166667,8.89166667 -82.79166667,8.9 -82.79166667,8.90833333 -82.8,8.90833333 -82.80833333,8.90833333 -82.81666667,8.90833333 -82.825,8.90833333 -82.83333333,8.90833333 -82.83333333,8.91666667 -82.84166667,8.91666667 -82.85,8.91666667 -82.85,8.925 -82.85833333,8.925 -82.85833333,8.91666667 -82.86666667,8.91666667 -82.875,8.91666667 -82.875,8.925 -82.875,8.93333333 -82.875,8.94166667 -82.86666667,8.94166667 -82.86666667,8.95 -82.875,8.95 -82.88333333,8.95 -82.89166667,8.95 -82.89166667,8.95833333 -82.9,8.95833333 -82.9,8.96666667 -82.9,8.975 -82.90833333,8.975 -82.91666667,8.975 -82.925,8.975 -82.925,8.98333333 -82.93333333,8.98333333 -82.94166667,8.98333333 -82.94166667,8.99166667 -82.95,8.99166667 -82.95,9.0 -82.95833333,9.0 -82.95833333,8.99166667 -82.96666667,8.99166667 -82.96666667,9.0 -82.975,9.0 -82.98333333,9.0 -82.98333333,9.00833333 -82.98333333,9.01666667 -82.99166667,9.01666667 -83.0,9.01666667 -83.0,9.025 -83.00833333,9.025 -83.01666667,9.025 -83.01666667,9.03333333 -83.025,9.03333333 -83.025,9.04166667 -83.025,9.05 -83.025,9.05833333 -83.03333333,9.05833333 -83.04166667,9.05833333 -83.04166667,9.06666667 -83.05,9.06666667 -83.05,9.075 -83.05,9.08333333 -83.05,9.09166667 -83.05833333,9.09166667 -83.05833333,9.08333333 -83.06666667,9.08333333 -83.075,9.08333333 -83.075,9.09166667 -83.08333333,9.09166667 -83.09166667,9.09166667 -83.09166667,9.1 -83.1,9.1 -83.1,9.10833333 -83.10833333,9.10833333 -83.10833333,9.11666667 -83.10833333,9.125 -83.11666667,9.125 -83.11666667,9.13333333 -83.125,9.13333333 -83.125,9.14166667 -83.13333333,9.14166667 -83.14166667,9.14166667 -83.15,9.14166667 -83.15833333,9.14166667 -83.16666667,9.14166667 -83.16666667,9.15 -83.15833333,9.15 -83.15833333,9.15833333 -83.15,9.15833333 -83.14166667,9.15833333 -83.14166667,9.16666667 -83.13333333,9.16666667 -83.13333333,9.175 -83.14166667,9.175 -83.14166667,9.18333333 -83.15,9.18333333 -83.15833333,9.18333333 -83.16666667,9.18333333 -83.175,9.18333333 -83.175,9.19166667 -83.175,9.2 -83.175,9.20833333 -83.16666667,9.20833333 -83.15833333,9.20833333 -83.15833333,9.21666667 -83.16666667,9.21666667 -83.16666667,9.225 -83.175,9.225 -83.175,9.23333333 -83.18333333,9.23333333 -83.18333333,9.24166667 -83.18333333,9.25 -83.19166667,9.25 -83.19166667,9.25833333 -83.19166667,9.26666667 -83.2,9.26666667 -83.2,9.25833333 -83.20833333,9.25833333 -83.20833333,9.25 -83.21666667,9.25 -83.21666667,9.24166667 -83.21666667,9.23333333 -83.21666667,9.225 -83.225,9.225 -83.225,9.23333333 -83.23333333,9.23333333 -83.23333333,9.24166667 -83.24166667,9.24166667 -83.24166667,9.25 -83.24166667,9.25833333 -83.25,9.25833333 -83.25,9.26666667 -83.25,9.275 -83.25,9.28333333 -83.24166667,9.28333333 -83.24166667,9.29166667 -83.24166667,9.3 -83.25,9.3 -83.25,9.29166667 -83.25833333,9.29166667 -83.26666667,9.29166667 -83.26666667,9.3 -83.26666667,9.30833333 -83.275,9.30833333 -83.275,9.3 -83.28333333,9.3 -83.29166667,9.3 -83.29166667,9.30833333 -83.28333333,9.30833333 -83.28333333,9.31666667 -83.29166667,9.31666667 -83.3,9.31666667 -83.3,9.325 -83.30833333,9.325 -83.30833333,9.31666667 -83.30833333,9.30833333 -83.30833333,9.3 -83.31666667,9.3 -83.325,9.3 -83.325,9.29166667 -83.33333333,9.29166667 -83.33333333,9.28333333 -83.34166667,9.28333333 -83.34166667,9.275 -83.35,9.275 -83.35,9.26666667 -83.35,9.25833333 -83.35833333,9.25833333 -83.35833333,9.26666667 -83.36666667,9.26666667 -83.36666667,9.275 -83.36666667,9.28333333 -83.36666667,9.29166667 -83.375,9.29166667 -83.375,9.28333333 -83.375,9.275 -83.375,9.26666667 -83.38333333,9.26666667 -83.39166667,9.26666667 -83.39166667,9.275 -83.4,9.275 -83.4,9.28333333 -83.40833333,9.28333333 -83.41666667,9.28333333 -83.425,9.28333333 -83.43333333,9.28333333 -83.43333333,9.29166667 -83.43333333,9.3 -83.44166667,9.3 -83.45,9.3 -83.45833333,9.3 -83.46666667,9.3 -83.46666667,9.30833333 -83.475,9.30833333 -83.48333333,9.30833333 -83.49166667,9.30833333 -83.49166667,9.31666667 -83.5,9.31666667 -83.5,9.325 -83.5,9.33333333 -83.49166667,9.33333333 -83.49166667,9.34166667 -83.5,9.34166667 -83.5,9.35 -83.50833333,9.35 -83.50833333,9.34166667 -83.50833333,9.33333333 -83.51666667,9.33333333 -83.525,9.33333333 -83.525,9.325 -83.53333333,9.325 -83.54166667,9.325 -83.54166667,9.33333333 -83.54166667,9.34166667 -83.55,9.34166667 -83.55,9.35 -83.55,9.35833333 -83.55833333,9.35833333 -83.55833333,9.35 -83.56666667,9.35 -83.575,9.35 -83.58333333,9.35 -83.58333333,9.35833333 -83.58333333,9.36666667 -83.58333333,9.375 -83.59166667,9.375 -83.59166667,9.38333333 -83.59166667,9.39166667 -83.59166667,9.4 -83.6,9.4 -83.6,9.39166667 -83.60833333,9.39166667 -83.60833333,9.4 -83.61666667,9.4 -83.61666667,9.40833333 -83.625,9.40833333 -83.625,9.41666667 -83.625,9.425 -83.61666667,9.425 -83.61666667,9.43333333 -83.61666667,9.44166667 -83.60833333,9.44166667 -83.60833333,9.45 -83.61666667,9.45 -83.625,9.45 -83.625,9.44166667 -83.63333333,9.44166667 -83.64166667,9.44166667 -83.65,9.44166667 -83.65,9.45 -83.65,9.45833333 -83.65833333,9.45833333 -83.65833333,9.46666667 -83.65833333,9.475 -83.66666667,9.475 -83.66666667,9.46666667 -83.66666667,9.45833333 -83.66666667,9.45 -83.66666667,9.44166667 -83.675,9.44166667 -83.675,9.43333333 -83.68333333,9.43333333 -83.68333333,9.44166667 -83.69166667,9.44166667 -83.7,9.44166667 -83.7,9.45 -83.70833333,9.45 -83.70833333,9.44166667 -83.70833333,9.43333333 -83.71666667,9.43333333 -83.725,9.43333333 -83.725,9.44166667 -83.725,9.45 -83.73333333,9.45 -83.73333333,9.44166667 -83.74166667,9.44166667 -83.74166667,9.43333333 -83.74166667,9.425 -83.75,9.425 -83.75,9.43333333 -83.75833333,9.43333333 -83.76666667,9.43333333 -83.76666667,9.425 -83.775,9.425 -83.775,9.43333333 -83.78333333,9.43333333 -83.78333333,9.44166667 -83.79166667,9.44166667 -83.79166667,9.43333333 -83.8,9.43333333 -83.80833333,9.43333333 -83.81666667,9.43333333 -83.81666667,9.44166667 -83.80833333,9.44166667 -83.80833333,9.45 -83.80833333,9.45833333 -83.8,9.45833333 -83.8,9.46666667 -83.79166667,9.46666667 -83.79166667,9.475 -83.78333333,9.475 -83.78333333,9.48333333 -83.79166667,9.48333333 -83.79166667,9.49166667 -83.8,9.49166667 -83.80833333,9.49166667 -83.80833333,9.48333333 -83.80833333,9.475 -83.81666667,9.475 -83.81666667,9.46666667 -83.825,9.46666667 -83.83333333,9.46666667 -83.84166667,9.46666667 -83.84166667,9.475 -83.84166667,9.48333333 -83.85,9.48333333 -83.85,9.475 -83.85833333,9.475 -83.86666667,9.475 -83.86666667,9.46666667 -83.875,9.46666667 -83.875,9.475 -83.875,9.48333333 -83.88333333,9.48333333 -83.89166667,9.48333333 -83.89166667,9.475 -83.9,9.475 -83.9,9.48333333 -83.90833333,9.48333333 -83.90833333,9.49166667 -83.9,9.49166667 -83.89166667,9.49166667 -83.88333333,9.49166667 -83.88333333,9.5 -83.88333333,9.50833333 -83.89166667,9.50833333 -83.9,9.50833333 -83.9,9.51666667 -83.9,9.525 -83.90833333,9.525 -83.90833333,9.51666667 -83.91666667,9.51666667 -83.925,9.51666667 -83.93333333,9.51666667 -83.93333333,9.525 -83.94166667,9.525 -83.94166667,9.51666667 -83.95,9.51666667 -83.95833333,9.51666667 -83.96666667,9.51666667 -83.96666667,9.525 -83.96666667,9.53333333 -83.96666667,9.54166667 -83.975,9.54166667 -83.975,9.55 -83.96666667,9.55 -83.96666667,9.55833333 -83.96666667,9.56666667 -83.975,9.56666667 -83.98333333,9.56666667 -83.99166667,9.56666667 -83.99166667,9.575 -83.99166667,9.58333333 -83.98333333,9.58333333 -83.98333333,9.59166667 -83.99166667,9.59166667 -84.0,9.59166667 -84.00833333,9.59166667 -84.00833333,9.6 -84.01666667,9.6 -84.025,9.6 -84.03333333,9.6 -84.03333333,9.60833333 -84.04166667,9.60833333 -84.05,9.60833333 -84.05833333,9.60833333 -84.05833333,9.6 -84.05833333,9.59166667 -84.05,9.59166667 -84.05,9.58333333 -84.05833333,9.58333333 -84.05833333,9.575 -84.06666667,9.575 -84.075,9.575 -84.075,9.58333333 -84.06666667,9.58333333 -84.06666667,9.59166667 -84.075,9.59166667 -84.075,9.6 -84.08333333,9.6 -84.09166667,9.6 -84.1,9.6 -84.10833333,9.6 -84.10833333,9.59166667 -84.11666667,9.59166667 -84.11666667,9.6 -84.125,9.6 -84.13333333,9.6 -84.13333333,9.59166667 -84.14166667,9.59166667 -84.14166667,9.6 -84.14166667,9.60833333 -84.15,9.60833333 -84.15,9.6 -84.15833333,9.6 -84.15833333,9.60833333 -84.16666667,9.60833333 -84.16666667,9.61666667 -84.16666667,9.625 -84.16666667,9.63333333 -84.16666667,9.64166667 -84.15833333,9.64166667 -84.15833333,9.65 -84.15,9.65 -84.14166667,9.65 -84.14166667,9.64166667 -84.13333333,9.64166667 -84.13333333,9.63333333 -84.13333333,9.625 -84.125,9.625 -84.125,9.63333333 -84.11666667,9.63333333 -84.11666667,9.64166667 -84.125,9.64166667 -84.125,9.65 -84.125,9.65833333 -84.13333333,9.65833333 -84.13333333,9.66666667 -84.14166667,9.66666667 -84.14166667,9.675 -84.14166667,9.68333333 -84.15,9.68333333 -84.15833333,9.68333333 -84.15833333,9.675 -84.16666667,9.675 -84.16666667,9.66666667 -84.175,9.66666667 -84.18333333,9.66666667 -84.18333333,9.675 -84.19166667,9.675 -84.2,9.675 -84.2,9.68333333 -84.20833333,9.68333333 -84.20833333,9.69166667 -84.2,9.69166667 -84.2,9.7 -84.20833333,9.7 -84.20833333,9.70833333 -84.20833333,9.71666667 -84.2,9.71666667 -84.2,9.725 -84.2,9.73333333 -84.20833333,9.73333333 -84.21666667,9.73333333 -84.21666667,9.74166667 -84.20833333,9.74166667 -84.2,9.74166667 -84.19166667,9.74166667 -84.19166667,9.75 -84.18333333,9.75 -84.175,9.75 -84.16666667,9.75 -84.16666667,9.74166667 -84.15833333,9.74166667 -84.15833333,9.75 -84.15833333,9.75833333 -84.15,9.75833333 -84.15,9.76666667 -84.14166667,9.76666667 -84.13333333,9.76666667 -84.13333333,9.75833333 -84.125,9.75833333 -84.11666667,9.75833333 -84.11666667,9.75 -84.10833333,9.75 -84.1,9.75 -84.1,9.75833333 -84.1,9.76666667 -84.10833333,9.76666667 -84.10833333,9.775 -84.11666667,9.775 -84.11666667,9.78333333 -84.10833333,9.78333333 -84.10833333,9.79166667 -84.11666667,9.79166667 -84.125,9.79166667 -84.13333333,9.79166667 -84.14166667,9.79166667 -84.14166667,9.8 -84.14166667,9.80833333 -84.15,9.80833333 -84.15833333,9.80833333 -84.15833333,9.81666667 -84.16666667,9.81666667 -84.16666667,9.825 -84.175,9.825 -84.18333333,9.825 -84.19166667,9.825 -84.19166667,9.83333333 -84.19166667,9.84166667 -84.2,9.84166667 -84.2,9.85 -84.2,9.85833333 -84.20833333,9.85833333 -84.20833333,9.86666667 -84.21666667,9.86666667 -84.21666667,9.875 -84.21666667,9.88333333 -84.20833333,9.88333333 -84.20833333,9.89166667 -84.21666667,9.89166667 -84.21666667,9.9 -84.21666667,9.90833333 -84.21666667,9.91666667 -84.20833333,9.91666667 -84.2,9.91666667 -84.2,9.90833333 -84.19166667,9.90833333 -84.19166667,9.9 -84.18333333,9.9 -84.175,9.9 -84.175,9.90833333 -84.175,9.91666667 -84.16666667,9.91666667 -84.16666667,9.925 -84.15833333,9.925 -84.15,9.925 -84.15,9.91666667 -84.15,9.90833333 -84.14166667,9.90833333 -84.13333333,9.90833333 -84.125,9.90833333 -84.11666667,9.90833333 -84.11666667,9.9 -84.11666667,9.89166667 -84.10833333,9.89166667 -84.1,9.89166667 -84.09166667,9.89166667 -84.09166667,9.88333333 -84.09166667,9.875 -84.08333333,9.875 -84.08333333,9.86666667 -84.075,9.86666667 -84.06666667,9.86666667 -84.05833333,9.86666667 -84.05833333,9.875 -84.05833333,9.88333333 -84.05,9.88333333 -84.04166667,9.88333333 -84.04166667,9.875 -84.03333333,9.875 -84.03333333,9.88333333 -84.03333333,9.89166667 -84.03333333,9.9 -84.04166667,9.9 -84.04166667,9.90833333 -84.04166667,9.91666667 -84.03333333,9.91666667 -84.03333333,9.925 -84.04166667,9.925 -84.04166667,9.93333333 -84.05,9.93333333 -84.05,9.925 -84.05833333,9.925 -84.06666667,9.925 -84.06666667,9.93333333 -84.06666667,9.94166667 -84.05833333,9.94166667 -84.05,9.94166667 -84.05,9.95 -84.05,9.95833333 -84.05833333,9.95833333 -84.06666667,9.95833333 -84.06666667,9.96666667 -84.075,9.96666667 -84.08333333,9.96666667 -84.08333333,9.975 -84.08333333,9.98333333 -84.09166667,9.98333333 -84.09166667,9.975 -84.1,9.975 -84.1,9.98333333 -84.1,9.99166667 -84.10833333,9.99166667 -84.10833333,10.0 -84.11666667,10.0 -84.11666667,10.00833333 -84.125,10.00833333 -84.125,10.01666667 -84.13333333,10.01666667 -84.13333333,10.025 -84.13333333,10.03333333 -84.14166667,10.03333333 -84.15,10.03333333 -84.15,10.04166667 -84.15,10.05 -84.15833333,10.05 -84.15833333,10.04166667 -84.16666667,10.04166667 -84.16666667,10.05 -84.175,10.05 -84.18333333,10.05 -84.19166667,10.05 -84.2,10.05 -84.2,10.05833333 -84.2,10.06666667 -84.20833333,10.06666667 -84.21666667,10.06666667 -84.225,10.06666667 -84.23333333,10.06666667 -84.23333333,10.075 -84.225,10.075 -84.225,10.08333333 -84.23333333,10.08333333 -84.23333333,10.09166667 -84.24166667,10.09166667 -84.25,10.09166667 -84.25,10.08333333 -84.25833333,10.08333333 -84.25833333,10.09166667 -84.25833333,10.1 -84.25833333,10.10833333 -84.26666667,10.10833333 -84.26666667,10.1 -84.275,10.1 -84.28333333,10.1 -84.28333333,10.10833333 -84.29166667,10.10833333 -84.3,10.10833333 -84.3,10.11666667 -84.30833333,10.11666667 -84.31666667,10.11666667 -84.325,10.11666667 -84.33333333,10.11666667 -84.34166667,10.11666667 -84.35,10.11666667 -84.35833333,10.11666667 -84.36666667,10.11666667 -84.36666667,10.125 -84.375,10.125 -84.38333333,10.125 -84.38333333,10.11666667 -84.39166667,10.11666667 -84.4,10.11666667 -84.40833333,10.11666667 -84.40833333,10.10833333 -84.41666667,10.10833333 -84.425,10.10833333 -84.425,10.11666667 -84.425,10.125 -84.43333333,10.125 -84.44166667,10.125 -84.44166667,10.13333333 -84.44166667,10.14166667 -84.44166667,10.15 -84.45,10.15 -84.45833333,10.15 -84.45833333,10.15833333 -84.45,10.15833333 -84.45,10.16666667 -84.45,10.175 -84.45,10.18333333 -84.45,10.19166667 -84.45,10.2 -84.45833333,10.2 -84.45833333,10.20833333 -84.45833333,10.21666667 -84.45,10.21666667 -84.45,10.225 -84.45833333,10.225 -84.45833333,10.23333333 -84.45833333,10.24166667 -84.45,10.24166667 -84.45,10.25 -84.45,10.25833333 -84.44166667,10.25833333 -84.44166667,10.25 -84.43333333,10.25 -84.43333333,10.25833333 -84.43333333,10.26666667 -84.425,10.26666667 -84.425,10.275 -84.41666667,10.275 -84.41666667,10.28333333 -84.40833333,10.28333333 -84.40833333,10.29166667 -84.4,10.29166667 -84.4,10.3 -84.39166667,10.3 -84.39166667,10.30833333 -84.39166667,10.31666667 -84.38333333,10.31666667 -84.38333333,10.325 -84.375,10.325 -84.36666667,10.325 -84.35833333,10.325 -84.35,10.325 -84.35,10.31666667 -84.34166667,10.31666667 -84.34166667,10.325 -84.33333333,10.325 -84.325,10.325 -84.31666667,10.325 -84.30833333,10.325 -84.30833333,10.31666667 -84.30833333,10.30833333 -84.3,10.30833333 -84.3,10.3 -84.29166667,10.3 -84.29166667,10.29166667 -84.28333333,10.29166667 -84.28333333,10.28333333 -84.275,10.28333333 -84.275,10.275 -84.275,10.26666667 -84.26666667,10.26666667 -84.26666667,10.25833333 -84.25833333,10.25833333 -84.25833333,10.26666667 -84.25,10.26666667 -84.24166667,10.26666667 -84.24166667,10.275 -84.23333333,10.275 -84.225,10.275 -84.21666667,10.275 -84.21666667,10.26666667 -84.20833333,10.26666667 -84.20833333,10.25833333 -84.2,10.25833333 -84.2,10.25 -84.19166667,10.25 -84.18333333,10.25 -84.18333333,10.24166667 -84.175,10.24166667 -84.175,10.23333333 -84.16666667,10.23333333 -84.16666667,10.225 -84.15833333,10.225 -84.15833333,10.23333333 -84.15833333,10.24166667 -84.15833333,10.25 -84.15,10.25 -84.15,10.25833333 -84.14166667,10.25833333 -84.13333333,10.25833333 -84.125,10.25833333 -84.125,10.26666667 -84.11666667,10.26666667 -84.11666667,10.275 -84.10833333,10.275 -84.10833333,10.26666667 -84.1,10.26666667 -84.1,10.25833333 -84.09166667,10.25833333 -84.08333333,10.25833333 -84.075,10.25833333 -84.06666667,10.25833333 -84.06666667,10.25 -84.05833333,10.25 -84.05833333,10.24166667 -84.05833333,10.23333333 -84.05,10.23333333 -84.05,10.225 -84.05833333,10.225 -84.05833333,10.21666667 -84.05833333,10.20833333 -84.05,10.20833333 -84.05,10.21666667 -84.04166667,10.21666667 -84.03333333,10.21666667 -84.03333333,10.20833333 -84.025,10.20833333 -84.025,10.2 -84.01666667,10.2 -84.01666667,10.19166667 -84.01666667,10.18333333 -84.00833333,10.18333333 -84.00833333,10.175 -84.00833333,10.16666667 -84.01666667,10.16666667 -84.025,10.16666667 -84.03333333,10.16666667 -84.03333333,10.15833333 -84.04166667,10.15833333 -84.04166667,10.15 -84.03333333,10.15 -84.025,10.15 -84.025,10.15833333 -84.01666667,10.15833333 -84.00833333,10.15833333 -84.0,10.15833333 -83.99166667,10.15833333 -83.99166667,10.15 -84.0,10.15 -84.0,10.14166667 -84.0,10.13333333 -83.99166667,10.13333333 -83.99166667,10.125 -84.0,10.125 -84.0,10.11666667 -83.99166667,10.11666667 -83.99166667,10.10833333 -84.0,10.10833333 -84.0,10.1 -84.00833333,10.1 -84.00833333,10.09166667 -84.0,10.09166667 -83.99166667,10.09166667 -83.99166667,10.08333333 -83.98333333,10.08333333 -83.98333333,10.09166667 -83.98333333,10.1 -83.975,10.1 -83.96666667,10.1 -83.96666667,10.09166667 -83.96666667,10.08333333 -83.975,10.08333333 -83.975,10.075 -83.975,10.06666667 -83.975,10.05833333 -83.975,10.05 -83.96666667,10.05 -83.96666667,10.05833333 -83.96666667,10.06666667 -83.95833333,10.06666667 -83.95833333,10.05833333 -83.95,10.05833333 -83.95,10.06666667 -83.95,10.075 -83.94166667,10.075 -83.94166667,10.08333333 -83.93333333,10.08333333 -83.93333333,10.075 -83.925,10.075 -83.91666667,10.075 -83.91666667,10.08333333 -83.925,10.08333333 -83.925,10.09166667 -83.925,10.1 -83.91666667,10.1 -83.91666667,10.10833333 -83.90833333,10.10833333 -83.9,10.10833333 -83.9,10.1 -83.9,10.09166667 -83.89166667,10.09166667 -83.88333333,10.09166667 -83.88333333,10.1 -83.88333333,10.10833333 -83.875,10.10833333 -83.875,10.11666667 -83.86666667,10.11666667 -83.86666667,10.125 -83.85833333,10.125 -83.85833333,10.11666667 -83.85,10.11666667 -83.85,10.10833333 -83.84166667,10.10833333 -83.83333333,10.10833333 -83.83333333,10.1 -83.84166667,10.1 -83.84166667,10.09166667 -83.84166667,10.08333333 -83.83333333,10.08333333 -83.83333333,10.09166667 -83.825,10.09166667 -83.81666667,10.09166667 -83.81666667,10.08333333 -83.825,10.08333333 -83.825,10.075 -83.825,10.06666667 -83.81666667,10.06666667 -83.81666667,10.075 -83.80833333,10.075 -83.80833333,10.08333333 -83.8,10.08333333 -83.8,10.09166667 -83.79166667,10.09166667 -83.79166667,10.08333333 -83.78333333,10.08333333 -83.78333333,10.09166667 -83.775,10.09166667 -83.775,10.08333333 -83.76666667,10.08333333 -83.76666667,10.09166667 -83.75833333,10.09166667 -83.75,10.09166667 -83.75,10.1 -83.74166667,10.1 -83.74166667,10.09166667 -83.73333333,10.09166667 -83.73333333,10.1 -83.725,10.1 -83.71666667,10.1 -83.71666667,10.09166667 -83.70833333,10.09166667 -83.7,10.09166667 -83.69166667,10.09166667 -83.69166667,10.08333333 -83.68333333,10.08333333 -83.68333333,10.075 -83.68333333,10.06666667 -83.675,10.06666667 -83.675,10.05833333 -83.675,10.05 -83.675,10.04166667 -83.675,10.03333333 -83.675,10.025 -83.675,10.01666667 -83.675,10.00833333 -83.675,10.0 -83.68333333,10.0 -83.68333333,9.99166667 -83.68333333,9.98333333 -83.69166667,9.98333333 -83.69166667,9.975 -83.7,9.975 -83.7,9.96666667 -83.7,9.95833333 -83.7,9.95 -83.70833333,9.95 -83.71666667,9.95 -83.725,9.95 -83.73333333,9.95 -83.73333333,9.94166667 -83.74166667,9.94166667 -83.74166667,9.93333333 -83.74166667,9.925 -83.73333333,9.925 -83.73333333,9.91666667 -83.725,9.91666667 -83.725,9.90833333 -83.725,9.9 -83.73333333,9.9 -83.73333333,9.89166667 -83.74166667,9.89166667 -83.74166667,9.88333333 -83.75,9.88333333 -83.75833333,9.88333333 -83.76666667,9.88333333 -83.775,9.88333333 -83.78333333,9.88333333 -83.78333333,9.875 -83.79166667,9.875 -83.8,9.875 -83.80833333,9.875 -83.80833333,9.86666667 -83.81666667,9.86666667 -83.81666667,9.85833333 -83.825,9.85833333 -83.825,9.85 -83.83333333,9.85 -83.83333333,9.84166667 -83.83333333,9.83333333 -83.84166667,9.83333333 -83.84166667,9.825 -83.85,9.825 -83.85833333,9.825 -83.85833333,9.81666667 -83.86666667,9.81666667 -83.86666667,9.80833333 -83.875,9.80833333 -83.875,9.81666667 -83.88333333,9.81666667 -83.88333333,9.80833333 -83.89166667,9.80833333 -83.89166667,9.8 -83.88333333,9.8 -83.875,9.8 -83.86666667,9.8 -83.85833333,9.8 -83.85833333,9.79166667 -83.85833333,9.78333333 -83.85,9.78333333 -83.85,9.775 -83.84166667,9.775 -83.84166667,9.76666667 -83.83333333,9.76666667 -83.825,9.76666667 -83.825,9.775 -83.83333333,9.775 -83.83333333,9.78333333 -83.83333333,9.79166667 -83.84166667,9.79166667 -83.84166667,9.8 -83.84166667,9.80833333 -83.83333333,9.80833333 -83.825,9.80833333 -83.81666667,9.80833333 -83.80833333,9.80833333 -83.8,9.80833333 -83.8,9.81666667 -83.79166667,9.81666667 -83.79166667,9.825 -83.79166667,9.83333333 -83.79166667,9.84166667 -83.79166667,9.85 -83.79166667,9.85833333 -83.78333333,9.85833333 -83.775,9.85833333 -83.76666667,9.85833333 -83.75833333,9.85833333 -83.75833333,9.85 -83.75,9.85 -83.75,9.84166667 -83.75,9.83333333 -83.75833333,9.83333333 -83.75833333,9.825 -83.75,9.825 -83.74166667,9.825 -83.74166667,9.81666667 -83.74166667,9.80833333 -83.73333333,9.80833333 -83.73333333,9.8 -83.74166667,9.8 -83.74166667,9.79166667 -83.75,9.79166667 -83.75833333,9.79166667 -83.76666667,9.79166667 -83.76666667,9.78333333 -83.76666667,9.775 -83.75833333,9.775 -83.75833333,9.76666667 -83.75833333,9.75833333 -83.75833333,9.75 -83.75,9.75 -83.75,9.74166667 -83.74166667,9.74166667 -83.74166667,9.73333333 -83.74166667,9.725 -83.73333333,9.725 -83.73333333,9.73333333 -83.73333333,9.74166667 -83.725,9.74166667 -83.725,9.73333333 -83.71666667,9.73333333 -83.71666667,9.74166667 -83.70833333,9.74166667 -83.70833333,9.75 -83.7,9.75 -83.7,9.75833333 -83.69166667,9.75833333 -83.69166667,9.75 -83.69166667,9.74166667 -83.69166667,9.73333333 -83.68333333,9.73333333 -83.675,9.73333333 -83.66666667,9.73333333 -83.66666667,9.74166667 -83.675,9.74166667 -83.675,9.75 -83.66666667,9.75 -83.65833333,9.75 -83.65833333,9.75833333 -83.65833333,9.76666667 -83.65833333,9.775 -83.65,9.775 -83.64166667,9.775 -83.63333333,9.775 -83.63333333,9.76666667 -83.625,9.76666667 -83.625,9.775 -83.61666667,9.775 -83.61666667,9.78333333 -83.625,9.78333333 -83.625,9.79166667 -83.63333333,9.79166667 -83.63333333,9.8 -83.63333333,9.80833333 -83.63333333,9.81666667 -83.625,9.81666667 -83.61666667,9.81666667 -83.61666667,9.80833333 -83.60833333,9.80833333 -83.6,9.80833333 -83.6,9.81666667 -83.59166667,9.81666667 -83.59166667,9.80833333 -83.59166667,9.8 -83.58333333,9.8 -83.575,9.8 -83.575,9.80833333 -83.56666667,9.80833333 -83.56666667,9.8 -83.56666667,9.79166667 -83.55833333,9.79166667 -83.55833333,9.8 -83.55,9.8 -83.55,9.79166667 -83.55,9.78333333 -83.54166667,9.78333333 -83.53333333,9.78333333 -83.53333333,9.775 -83.53333333,9.76666667 -83.525,9.76666667 -83.51666667,9.76666667 -83.51666667,9.75833333 -83.51666667,9.75 -83.525,9.75 -83.525,9.74166667 -83.525,9.73333333 -83.525,9.725 -83.525,9.71666667 -83.525,9.70833333 -83.51666667,9.70833333 -83.51666667,9.71666667 -83.50833333,9.71666667 -83.50833333,9.725 -83.50833333,9.73333333 -83.5,9.73333333 -83.49166667,9.73333333 -83.48333333,9.73333333 -83.475,9.73333333 -83.475,9.74166667 -83.475,9.75 -83.46666667,9.75 -83.45833333,9.75 -83.45833333,9.75833333 -83.45833333,9.76666667 -83.45833333,9.775 -83.45833333,9.78333333 -83.46666667,9.78333333 -83.46666667,9.79166667 -83.45833333,9.79166667 -83.45833333,9.8 -83.46666667,9.8 -83.46666667,9.80833333 -83.46666667,9.81666667 -83.45833333,9.81666667 -83.45833333,9.80833333 -83.45,9.80833333 -83.45,9.81666667 -83.44166667,9.81666667 -83.44166667,9.825 -83.43333333,9.825 -83.43333333,9.81666667 -83.425,9.81666667 -83.425,9.825 -83.425,9.83333333 -83.41666667,9.83333333 -83.41666667,9.84166667 -83.40833333,9.84166667 -83.40833333,9.85 -83.41666667,9.85 -83.41666667,9.85833333 -83.40833333,9.85833333 -83.40833333,9.86666667 -83.4,9.86666667 -83.4,9.85833333 -83.39166667,9.85833333 -83.39166667,9.86666667 -83.38333333,9.86666667 -83.38333333,9.875 -83.38333333,9.88333333 -83.375,9.88333333 -83.375,9.875 -83.375,9.86666667 -83.375,9.85833333 -83.36666667,9.85833333 -83.36666667,9.85 -83.36666667,9.84166667 -83.35833333,9.84166667 -83.35833333,9.83333333 -83.35833333,9.825 -83.36666667,9.825 -83.36666667,9.81666667 -83.375,9.81666667 -83.375,9.825 -83.38333333,9.825 -83.38333333,9.81666667 -83.39166667,9.81666667 -83.39166667,9.80833333 -83.39166667,9.8 -83.39166667,9.79166667 -83.4,9.79166667 -83.40833333,9.79166667 -83.40833333,9.78333333 -83.40833333,9.775 -83.40833333,9.76666667 -83.41666667,9.76666667 -83.41666667,9.75833333 -83.41666667,9.75 -83.41666667,9.74166667 -83.425,9.74166667 -83.425,9.73333333 -83.425,9.725 -83.43333333,9.725 -83.44166667,9.725 -83.45,9.725 -83.45,9.71666667 -83.45,9.70833333 -83.44166667,9.70833333 -83.44166667,9.7 -83.45,9.7 -83.45,9.69166667 -83.44166667,9.69166667 -83.44166667,9.68333333 -83.44166667,9.675 -83.44166667,9.66666667 -83.45,9.66666667 -83.45,9.65833333 -83.45833333,9.65833333 -83.45833333,9.65 -83.46666667,9.65 -83.46666667,9.64166667 -83.46666667,9.63333333 -83.45833333,9.63333333 -83.45,9.63333333 -83.45,9.64166667 -83.44166667,9.64166667 -83.44166667,9.65 -83.43333333,9.65 -83.43333333,9.65833333 -83.43333333,9.66666667 -83.425,9.66666667 -83.425,9.65833333 -83.41666667,9.65833333 -83.40833333,9.65833333 -83.4,9.65833333 -83.4,9.66666667 -83.40833333,9.66666667 -83.40833333,9.675 -83.41666667,9.675 -83.41666667,9.68333333 -83.41666667,9.69166667 -83.40833333,9.69166667 -83.40833333,9.7 -83.40833333,9.70833333 -83.4,9.70833333 -83.39166667,9.70833333 -83.39166667,9.71666667 -83.39166667,9.725 -83.38333333,9.725 -83.375,9.725 -83.375,9.71666667 -83.36666667,9.71666667 -83.36666667,9.70833333 -83.36666667,9.7 -83.35833333,9.7 -83.35833333,9.70833333 -83.35,9.70833333 -83.35,9.71666667 -83.35833333,9.71666667 -83.35833333,9.725 -83.35,9.725 -83.35,9.73333333 -83.34166667,9.73333333 -83.34166667,9.725 -83.34166667,9.71666667 -83.33333333,9.71666667 -83.33333333,9.70833333 -83.325,9.70833333 -83.325,9.71666667 -83.325,9.725 -83.325,9.73333333 -83.325,9.74166667 -83.325,9.75 -83.33333333,9.75 -83.33333333,9.75833333 -83.33333333,9.76666667 -83.325,9.76666667 -83.31666667,9.76666667 -83.31666667,9.75833333 -83.30833333,9.75833333 -83.3,9.75833333 -83.3,9.75 -83.29166667,9.75 -83.29166667,9.75833333 -83.28333333,9.75833333 -83.28333333,9.76666667 -83.29166667,9.76666667 -83.29166667,9.775 -83.29166667,9.78333333 -83.3,9.78333333 -83.3,9.79166667 -83.29166667,9.79166667 -83.28333333,9.79166667 -83.28333333,9.8 -83.275,9.8 -83.275,9.80833333 -83.28333333,9.80833333 -83.28333333,9.81666667 -83.29166667,9.81666667 -83.3,9.81666667 -83.30833333,9.81666667 -83.30833333,9.825 -83.30833333,9.83333333 -83.31666667,9.83333333 -83.31666667,9.84166667 -83.31666667,9.85 -83.325,9.85 -83.325,9.85833333 -83.31666667,9.85833333 -83.30833333,9.85833333 -83.30833333,9.86666667 -83.30833333,9.875 -83.3,9.875 -83.3,9.86666667 -83.29166667,9.86666667 -83.28333333,9.86666667 -83.28333333,9.85833333 -83.28333333,9.85 -83.275,9.85 -83.26666667,9.85 -83.26666667,9.84166667 -83.25833333,9.84166667 -83.25,9.84166667 -83.25,9.85 -83.24166667,9.85 -83.23333333,9.85 -83.225,9.85 -83.225,9.84166667 -83.225,9.83333333 -83.225,9.825 -83.23333333,9.825 -83.23333333,9.81666667 -83.225,9.81666667 -83.21666667,9.81666667 -83.21666667,9.825 -83.20833333,9.825 -83.2,9.825 -83.19166667,9.825 -83.19166667,9.81666667 -83.18333333,9.81666667 -83.18333333,9.80833333 -83.175,9.80833333 -83.16666667,9.80833333 -83.16666667,9.8 -83.15833333,9.8 -83.15,9.8 -83.15,9.79166667 -83.14166667,9.79166667 -83.13333333,9.79166667 -83.125,9.79166667 -83.125,9.78333333 -83.13333333,9.78333333 -83.13333333,9.775 -83.14166667,9.775 -83.15,9.775 -83.15,9.78333333 -83.15833333,9.78333333 -83.15833333,9.79166667 -83.16666667,9.79166667 -83.175,9.79166667 -83.18333333,9.79166667 -83.18333333,9.8 -83.19166667,9.8 -83.2,9.8 -83.2,9.79166667 -83.2,9.78333333 -83.20833333,9.78333333 -83.20833333,9.775 -83.2,9.775 -83.2,9.76666667 -83.19166667,9.76666667 -83.19166667,9.775 -83.18333333,9.775 -83.18333333,9.76666667 -83.18333333,9.75833333 -83.19166667,9.75833333 -83.19166667,9.75 -83.18333333,9.75 -83.175,9.75 -83.175,9.74166667</coordinates></LinearRing></outerBoundaryIs><innerBoundaryIs><LinearRing><coordinates>-83.36666667,9.51666667 -83.375,9.51666667 -83.375,9.50833333 -83.375,9.5 -83.375,9.49166667 -83.36666667,9.49166667 -83.36666667,9.5 -83.36666667,9.50833333 -83.36666667,9.51666667</coordinates></LinearRing></innerBoundaryIs><innerBoundaryIs><LinearRing><coordinates>-83.075,9.35833333 -83.08333333,9.35833333 -83.09166667,9.35833333 -83.09166667,9.35 -83.08333333,9.35 -83.075,9.35 -83.075,9.35833333</coordinates></LinearRing></innerBoundaryIs><innerBoundaryIs><LinearRing><coordinates>-82.9,9.225 -82.90833333,9.225 -82.90833333,9.21666667 -82.9,9.21666667 -82.9,9.225</coordinates></LinearRing></innerBoundaryIs><innerBoundaryIs><LinearRing><coordinates>-82.69166667,9.16666667 -82.69166667,9.175 -82.7,9.175 -82.7,9.16666667 -82.69166667,9.16666667</coordinates></LinearRing></innerBoundaryIs><innerBoundaryIs><LinearRing><coordinates>-82.7,9.175 -82.7,9.18333333 -82.70833333,9.18333333 -82.70833333,9.175 -82.7,9.175</coordinates></LinearRing></innerBoundaryIs><innerBoundaryIs><LinearRing><coordinates>-82.575,8.725 -82.56666667,8.725 -82.56666667,8.73333333 -82.575,8.73333333 -82.575,8.725</coordinates></LinearRing></innerBoundaryIs><innerBoundaryIs><LinearRing><coordinates>-82.68333333,8.76666667 -82.675,8.76666667 -82.675,8.775 -82.675,8.78333333 -82.68333333,8.78333333 -82.68333333,8.775 -82.68333333,8.76666667</coordinates></LinearRing></innerBoundaryIs><innerBoundaryIs><LinearRing><coordinates>-82.675,8.76666667 -82.675,8.75833333 -82.66666667,8.75833333 -82.66666667,8.76666667 -82.675,8.76666667</coordinates></LinearRing></innerBoundaryIs><innerBoundaryIs><LinearRing><coordinates>-82.78333333,8.89166667 -82.775,8.89166667 -82.775,8.9 -82.78333333,8.9 -82.78333333,8.89166667</coordinates></LinearRing></innerBoundaryIs><innerBoundaryIs><LinearRing><coordinates>-82.79166667,8.90833333 -82.78333333,8.90833333 -82.78333333,8.91666667 -82.79166667,8.91666667 -82.79166667,8.90833333</coordinates></LinearRing></innerBoundaryIs><innerBoundaryIs><LinearRing><coordinates>-82.85833333,8.925 -82.85833333,8.93333333 -82.86666667,8.93333333 -82.86666667,8.925 -82.85833333,8.925</coordinates></LinearRing></innerBoundaryIs><innerBoundaryIs><LinearRing><coordinates>-83.2,9.26666667 -83.2,9.275 -83.20833333,9.275 -83.20833333,9.26666667 -83.2,9.26666667</coordinates></LinearRing></innerBoundaryIs><innerBoundaryIs><LinearRing><coordinates>-83.88333333,9.50833333 -83.875,9.50833333 -83.875,9.51666667 -83.88333333,9.51666667 -83.88333333,9.50833333</coordinates></LinearRing></innerBoundaryIs><innerBoundaryIs><LinearRing><coordinates>-84.03333333,9.60833333 -84.025,9.60833333 -84.025,9.61666667 -84.03333333,9.61666667 -84.03333333,9.60833333</coordinates></LinearRing></innerBoundaryIs><innerBoundaryIs><LinearRing><coordinates>-84.11666667,9.64166667 -84.10833333,9.64166667 -84.10833333,9.65 -84.11666667,9.65 -84.11666667,9.64166667</coordinates></LinearRing></innerBoundaryIs><innerBoundaryIs><LinearRing><coordinates>-84.20833333,9.86666667 -84.2,9.86666667 -84.2,9.875 -84.20833333,9.875 -84.20833333,9.86666667</coordinates></LinearRing></innerBoundaryIs><innerBoundaryIs><LinearRing><coordinates>-83.91666667,10.075 -83.91666667,10.06666667 -83.90833333,10.06666667 -83.90833333,10.075 -83.91666667,10.075</coordinates></LinearRing></innerBoundaryIs><innerBoundaryIs><LinearRing><coordinates>-83.89166667,9.8 -83.9,9.8 -83.9,9.79166667 -83.89166667,9.79166667 -83.89166667,9.8</coordinates></LinearRing></innerBoundaryIs><innerBoundaryIs><LinearRing><coordinates>-83.55,9.78333333 -83.55833333,9.78333333 -83.55833333,9.775 -83.55,9.775 -83.55,9.78333333</coordinates></LinearRing></innerBoundaryIs><innerBoundaryIs><LinearRing><coordinates>-83.525,9.70833333 -83.53333333,9.70833333 -83.53333333,9.7 -83.525,9.7 -83.525,9.70833333</coordinates></LinearRing></innerBoundaryIs><innerBoundaryIs><LinearRing><coordinates>-83.53333333,9.7 -83.54166667,9.7 -83.54166667,9.69166667 -83.53333333,9.69166667 -83.53333333,9.7</coordinates></LinearRing></innerBoundaryIs><innerBoundaryIs><LinearRing><coordinates>-83.41666667,9.83333333 -83.41666667,9.825 -83.40833333,9.825 -83.40833333,9.83333333 -83.41666667,9.83333333</coordinates></LinearRing></innerBoundaryIs><innerBoundaryIs><LinearRing><coordinates>-83.46666667,9.63333333 -83.475,9.63333333 -83.48333333,9.63333333 -83.48333333,9.625 -83.475,9.625 -83.46666667,9.625 -83.46666667,9.63333333</coordinates></LinearRing></innerBoundaryIs><innerBoundaryIs><LinearRing><coordinates>-83.48333333,9.625 -83.49166667,9.625 -83.49166667,9.61666667 -83.48333333,9.61666667 -83.48333333,9.625</coordinates></LinearRing></innerBoundaryIs><innerBoundaryIs><LinearRing><coordinates>-84.08333333,9.65833333 -84.08333333,9.65 -84.075,9.65 -84.075,9.65833333 -84.08333333,9.65833333</coordinates></LinearRing></innerBoundaryIs><innerBoundaryIs><LinearRing><coordinates>-84.08333333,9.65 -84.09166667,9.65 -84.1,9.65 -84.1,9.64166667 -84.09166667,9.64166667 -84.08333333,9.64166667 -84.08333333,9.65</coordinates></LinearRing></innerBoundaryIs><innerBoundaryIs><LinearRing><coordinates>-82.73333333,9.125 -82.73333333,9.11666667 -82.725,9.11666667 -82.725,9.125 -82.73333333,9.125</coordinates></LinearRing></innerBoundaryIs><innerBoundaryIs><LinearRing><coordinates>-83.81666667,9.75833333 -83.80833333,9.75833333 -83.80833333,9.76666667 -83.81666667,9.76666667 -83.81666667,9.75833333</coordinates></LinearRing></innerBoundaryIs><innerBoundaryIs><LinearRing><coordinates>-83.79166667,9.75833333 -83.78333333,9.75833333 -83.78333333,9.76666667 -83.79166667,9.76666667 -83.79166667,9.75833333</coordinates></LinearRing></innerBoundaryIs><innerBoundaryIs><LinearRing><coordinates>-84.09166667,9.775 -84.08333333,9.775 -84.08333333,9.78333333 -84.09166667,9.78333333 -84.09166667,9.775</coordinates></LinearRing></innerBoundaryIs><innerBoundaryIs><LinearRing><coordinates>-83.99166667,10.05833333 -83.98333333,10.05833333 -83.98333333,10.06666667 -83.99166667,10.06666667 -83.99166667,10.05833333</coordinates></LinearRing></innerBoundaryIs><innerBoundaryIs><LinearRing><coordinates>-84.28333333,10.25833333 -84.28333333,10.25 -84.275,10.25 -84.275,10.25833333 -84.28333333,10.25833333</coordinates></LinearRing></innerBoundaryIs></Polygon><Polygon><outerBoundaryIs><LinearRing><coordinates>-73.66666667,18.21666667 -73.65833333,18.21666667 -73.65833333,18.20833333 -73.66666667,18.20833333 -73.66666667,18.21666667</coordinates></LinearRing></outerBoundaryIs></Polygon><Polygon><outerBoundaryIs><LinearRing><coordinates>-73.55,18.53333333 -73.54166667,18.53333333 -73.54166667,18.525 -73.55,18.525 -73.55,18.53333333</coordinates></LinearRing></outerBoundaryIs></Polygon><Polygon><outerBoundaryIs><LinearRing><coordinates>-69.14166667,19.04166667 -69.13333333,19.04166667 -69.13333333,19.03333333 -69.14166667,19.03333333 -69.14166667,19.04166667</coordinates></LinearRing></outerBoundaryIs></Polygon><Polygon><outerBoundaryIs><LinearRing><coordinates>-72.8,19.225 -72.79166667,19.225 -72.79166667,19.21666667 -72.8,19.21666667 -72.8,19.225</coordinates></LinearRing></outerBoundaryIs></Polygon><Polygon><outerBoundaryIs><LinearRing><coordinates>-71.76666667,19.775 -71.76666667,19.76666667 -71.775,19.76666667 -71.775,19.775 -71.775,19.78333333 -71.76666667,19.78333333 -71.76666667,19.775</coordinates></LinearRing></outerBoundaryIs></Polygon><Polygon><outerBoundaryIs><LinearRing><coordinates>-72.46666667,18.75833333 -72.475,18.75833333 -72.48333333,18.75833333 -72.48333333,18.76666667 -72.49166667,18.76666667 -72.5,18.76666667 -72.50833333,18.76666667 -72.51666667,18.76666667 -72.525,18.76666667 -72.525,18.775 -72.53333333,18.775 -72.54166667,18.775 -72.54166667,18.78333333 -72.55,18.78333333 -72.55,18.79166667 -72.55833333,18.79166667 -72.55833333,18.8 -72.56666667,18.8 -72.56666667,18.80833333 -72.56666667,18.81666667 -72.575,18.81666667 -72.575,18.825 -72.575,18.83333333 -72.58333333,18.83333333 -72.58333333,18.84166667 -72.59166667,18.84166667 -72.59166667,18.85 -72.6,18.85 -72.6,18.85833333 -72.60833333,18.85833333 -72.60833333,18.86666667 -72.61666667,18.86666667 -72.61666667,18.875 -72.61666667,18.88333333 -72.61666667,18.89166667 -72.625,18.89166667 -72.625,18.9 -72.63333333,18.9 -72.63333333,18.90833333 -72.64166667,18.90833333 -72.64166667,18.91666667 -72.65,18.91666667 -72.65833333,18.91666667 -72.65833333,18.925 -72.66666667,18.925 -72.66666667,18.93333333 -72.675,18.93333333 -72.68333333,18.93333333 -72.68333333,18.94166667 -72.69166667,18.94166667 -72.7,18.94166667 -72.70833333,18.94166667 -72.71666667,18.94166667 -72.71666667,18.95 -72.725,18.95 -72.725,18.95833333 -72.725,18.96666667 -72.725,18.975 -72.73333333,18.975 -72.73333333,18.98333333 -72.74166667,18.98333333 -72.74166667,18.99166667 -72.74166667,19.0 -72.75,19.0 -72.75833333,19.0 -72.75833333,19.00833333 -72.75833333,19.01666667 -72.76666667,19.01666667 -72.775,19.01666667 -72.78333333,19.01666667 -72.78333333,19.025 -72.79166667,19.025 -72.8,19.025 -72.80833333,19.025 -72.80833333,19.03333333 -72.81666667,19.03333333 -72.81666667,19.04166667 -72.825,19.04166667 -72.825,19.05 -72.825,19.05833333 -72.825,19.06666667 -72.81666667,19.06666667 -72.81666667,19.075 -72.80833333,19.075 -72.80833333,19.08333333 -72.8,19.08333333 -72.79166667,19.08333333 -72.78333333,19.08333333 -72.78333333,19.09166667 -72.775,19.09166667 -72.76666667,19.09166667 -72.75833333,19.09166667 -72.75,19.09166667 -72.74166667,19.09166667 -72.73333333,19.09166667 -72.725,19.09166667 -72.71666667,19.09166667 -72.71666667,19.1 -72.70833333,19.1 -72.70833333,19.10833333 -72.7,19.10833333 -72.7,19.11666667 -72.7,19.125 -72.7,19.13333333 -72.70833333,19.13333333 -72.71666667,19.13333333 -72.71666667,19.14166667 -72.725,19.14166667 -72.73333333,19.14166667 -72.74166667,19.14166667 -72.74166667,19.15 -72.75,19.15 -72.75,19.15833333 -72.75833333,19.15833333 -72.75833333,19.16666667 -72.76666667,19.16666667 -72.76666667,19.175 -72.76666667,19.18333333 -72.775,19.18333333 -72.775,19.19166667 -72.775,19.2 -72.78333333,19.2 -72.78333333,19.20833333 -72.79166667,19.20833333 -72.79166667,19.21666667 -72.78333333,19.21666667 -72.78333333,19.225 -72.78333333,19.23333333 -72.78333333,19.24166667 -72.775,19.24166667 -72.775,19.25 -72.775,19.25833333 -72.775,19.26666667 -72.76666667,19.26666667 -72.76666667,19.275 -72.76666667,19.28333333 -72.75833333,19.28333333 -72.75,19.28333333 -72.75,19.275 -72.74166667,19.275 -72.74166667,19.28333333 -72.74166667,19.29166667 -72.73333333,19.29166667 -72.73333333,19.28333333 -72.725,19.28333333 -72.71666667,19.28333333 -72.71666667,19.29166667 -72.71666667,19.3 -72.71666667,19.30833333 -72.725,19.30833333 -72.73333333,19.30833333 -72.74166667,19.30833333 -72.74166667,19.31666667 -72.73333333,19.31666667 -72.725,19.31666667 -72.725,19.325 -72.73333333,19.325 -72.74166667,19.325 -72.75,19.325 -72.75833333,19.325 -72.75833333,19.33333333 -72.75833333,19.34166667 -72.76666667,19.34166667 -72.775,19.34166667 -72.775,19.35 -72.775,19.35833333 -72.76666667,19.35833333 -72.76666667,19.36666667 -72.76666667,19.375 -72.75833333,19.375 -72.75,19.375 -72.74166667,19.375 -72.74166667,19.36666667 -72.73333333,19.36666667 -72.725,19.36666667 -72.725,19.375 -72.71666667,19.375 -72.71666667,19.38333333 -72.71666667,19.39166667 -72.71666667,19.4 -72.725,19.4 -72.73333333,19.4 -72.73333333,19.40833333 -72.725,19.40833333 -72.725,19.41666667 -72.725,19.425 -72.725,19.43333333 -72.71666667,19.43333333 -72.71666667,19.425 -72.71666667,19.41666667 -72.70833333,19.41666667 -72.70833333,19.40833333 -72.70833333,19.4 -72.70833333,19.39166667 -72.7,19.39166667 -72.7,19.4 -72.69166667,19.4 -72.68333333,19.4 -72.68333333,19.40833333 -72.68333333,19.41666667 -72.69166667,19.41666667 -72.69166667,19.425 -72.7,19.425 -72.7,19.43333333 -72.7,19.44166667 -72.7,19.45 -72.7,19.45833333 -72.70833333,19.45833333 -72.71666667,19.45833333 -72.725,19.45833333 -72.73333333,19.45833333 -72.73333333,19.45 -72.74166667,19.45 -72.74166667,19.44166667 -72.75,19.44166667 -72.75,19.45 -72.75833333,19.45 -72.76666667,19.45 -72.775,19.45 -72.775,19.45833333 -72.775,19.46666667 -72.775,19.475 -72.78333333,19.475 -72.78333333,19.48333333 -72.79166667,19.48333333 -72.79166667,19.49166667 -72.8,19.49166667 -72.8,19.5 -72.80833333,19.5 -72.80833333,19.50833333 -72.81666667,19.50833333 -72.81666667,19.51666667 -72.825,19.51666667 -72.83333333,19.51666667 -72.84166667,19.51666667 -72.84166667,19.525 -72.85,19.525 -72.85,19.53333333 -72.85833333,19.53333333 -72.86666667,19.53333333 -72.86666667,19.54166667 -72.875,19.54166667 -72.88333333,19.54166667 -72.89166667,19.54166667 -72.89166667,19.55 -72.9,19.55 -72.90833333,19.55 -72.90833333,19.55833333 -72.91666667,19.55833333 -72.925,19.55833333 -72.925,19.56666667 -72.93333333,19.56666667 -72.94166667,19.56666667 -72.95,19.56666667 -72.95,19.575 -72.95833333,19.575 -72.96666667,19.575 -72.96666667,19.58333333 -72.975,19.58333333 -72.975,19.59166667 -72.98333333,19.59166667 -72.99166667,19.59166667 -72.99166667,19.6 -73.0,19.6 -73.0,19.60833333 -73.00833333,19.60833333 -73.01666667,19.60833333 -73.025,19.60833333 -73.025,19.61666667 -73.03333333,19.61666667 -73.04166667,19.61666667 -73.04166667,19.625 -73.05,19.625 -73.05,19.63333333 -73.05833333,19.63333333 -73.06666667,19.63333333 -73.075,19.63333333 -73.08333333,19.63333333 -73.08333333,19.64166667 -73.09166667,19.64166667 -73.1,19.64166667 -73.10833333,19.64166667 -73.11666667,19.64166667 -73.11666667,19.63333333 -73.125,19.63333333 -73.125,19.625 -73.13333333,19.625 -73.14166667,19.625 -73.15,19.625 -73.15833333,19.625 -73.15833333,19.63333333 -73.16666667,19.63333333 -73.175,19.63333333 -73.175,19.64166667 -73.18333333,19.64166667 -73.19166667,19.64166667 -73.19166667,19.65 -73.2,19.65 -73.2,19.65833333 -73.20833333,19.65833333 -73.21666667,19.65833333 -73.21666667,19.65 -73.21666667,19.64166667 -73.225,19.64166667 -73.225,19.63333333 -73.23333333,19.63333333 -73.23333333,19.625 -73.24166667,19.625 -73.24166667,19.63333333 -73.25,19.63333333 -73.25833333,19.63333333 -73.26666667,19.63333333 -73.275,19.63333333 -73.28333333,19.63333333 -73.29166667,19.63333333 -73.29166667,19.625 -73.3,19.625 -73.30833333,19.625 -73.31666667,19.625 -73.325,19.625 -73.33333333,19.625 -73.34166667,19.625 -73.35,19.625 -73.35833333,19.625 -73.36666667,19.625 -73.375,19.625 -73.375,19.63333333 -73.38333333,19.63333333 -73.39166667,19.63333333 -73.4,19.63333333 -73.4,19.64166667 -73.40833333,19.64166667 -73.40833333,19.65 -73.41666667,19.65 -73.425,19.65 -73.425,19.65833333 -73.43333333,19.65833333 -73.43333333,19.66666667 -73.44166667,19.66666667 -73.44166667,19.675 -73.45,19.675 -73.45,19.68333333 -73.45,19.69166667 -73.45833333,19.69166667 -73.45833333,19.7 -73.45833333,19.70833333 -73.45833333,19.71666667 -73.45833333,19.725 -73.45833333,19.73333333 -73.45833333,19.74166667 -73.45833333,19.75 -73.45,19.75 -73.45,19.75833333 -73.45,19.76666667 -73.44166667,19.76666667 -73.44166667,19.775 -73.44166667,19.78333333 -73.43333333,19.78333333 -73.43333333,19.79166667 -73.425,19.79166667 -73.41666667,19.79166667 -73.40833333,19.79166667 -73.4,19.79166667 -73.4,19.8 -73.39166667,19.8 -73.38333333,19.8 -73.38333333,19.80833333 -73.375,19.80833333 -73.36666667,19.80833333 -73.36666667,19.81666667 -73.36666667,19.825 -73.375,19.825 -73.375,19.81666667 -73.38333333,19.81666667 -73.39166667,19.81666667 -73.39166667,19.825 -73.4,19.825 -73.40833333,19.825 -73.40833333,19.81666667 -73.41666667,19.81666667 -73.41666667,19.825 -73.425,19.825 -73.425,19.83333333 -73.41666667,19.83333333 -73.41666667,19.84166667 -73.40833333,19.84166667 -73.4,19.84166667 -73.39166667,19.84166667 -73.38333333,19.84166667 -73.375,19.84166667 -73.36666667,19.84166667 -73.35833333,19.84166667 -73.35,19.84166667 -73.35,19.83333333 -73.34166667,19.83333333 -73.34166667,19.84166667 -73.33333333,19.84166667 -73.325,19.84166667 -73.325,19.85 -73.31666667,19.85 -73.30833333,19.85 -73.30833333,19.85833333 -73.3,19.85833333 -73.29166667,19.85833333 -73.28333333,19.85833333 -73.28333333,19.86666667 -73.275,19.86666667 -73.26666667,19.86666667 -73.25833333,19.86666667 -73.25833333,19.875 -73.25,19.875 -73.24166667,19.875 -73.24166667,19.88333333 -73.23333333,19.88333333 -73.23333333,19.89166667 -73.225,19.89166667 -73.21666667,19.89166667 -73.21666667,19.9 -73.20833333,19.9 -73.2,19.9 -73.2,19.90833333 -73.19166667,19.90833333 -73.19166667,19.91666667 -73.18333333,19.91666667 -73.18333333,19.925 -73.175,19.925 -73.16666667,19.925 -73.16666667,19.93333333 -73.15833333,19.93333333 -73.15833333,19.925 -73.15,19.925 -73.14166667,19.925 -73.13333333,19.925 -73.125,19.925 -73.11666667,19.925 -73.10833333,19.925 -73.1,19.925 -73.09166667,19.925 -73.09166667,19.91666667 -73.08333333,19.91666667 -73.075,19.91666667 -73.06666667,19.91666667 -73.05833333,19.91666667 -73.05,19.91666667 -73.04166667,19.91666667 -73.03333333,19.91666667 -73.03333333,19.925 -73.025,19.925 -73.01666667,19.925 -73.01666667,19.91666667 -73.00833333,19.91666667 -73.0,19.91666667 -72.99166667,19.91666667 -72.99166667,19.925 -72.98333333,19.925 -72.975,19.925 -72.96666667,19.925 -72.96666667,19.91666667 -72.96666667,19.90833333 -72.95833333,19.90833333 -72.95833333,19.91666667 -72.95833333,19.925 -72.95,19.925 -72.94166667,19.925 -72.93333333,19.925 -72.93333333,19.93333333 -72.925,19.93333333 -72.91666667,19.93333333 -72.90833333,19.93333333 -72.9,19.93333333 -72.89166667,19.93333333 -72.88333333,19.93333333 -72.875,19.93333333 -72.86666667,19.93333333 -72.86666667,19.94166667 -72.85833333,19.94166667 -72.85,19.94166667 -72.84166667,19.94166667 -72.83333333,19.94166667 -72.825,19.94166667 -72.825,19.95 -72.81666667,19.95 -72.80833333,19.95 -72.8,19.95 -72.79166667,19.95 -72.78333333,19.95 -72.775,19.95 -72.76666667,19.95 -72.76666667,19.94166667 -72.75833333,19.94166667 -72.75,19.94166667 -72.74166667,19.94166667 -72.73333333,19.94166667 -72.73333333,19.93333333 -72.725,19.93333333 -72.71666667,19.93333333 -72.70833333,19.93333333 -72.7,19.93333333 -72.7,19.925 -72.69166667,19.925 -72.68333333,19.925 -72.675,19.925 -72.675,19.91666667 -72.66666667,19.91666667 -72.65833333,19.91666667 -72.65,19.91666667 -72.65,19.90833333 -72.64166667,19.90833333 -72.63333333,19.90833333 -72.63333333,19.9 -72.625,19.9 -72.625,19.89166667 -72.61666667,19.89166667 -72.60833333,19.89166667 -72.6,19.89166667 -72.59166667,19.89166667 -72.59166667,19.9 -72.58333333,19.9 -72.575,19.9 -72.575,19.89166667 -72.575,19.88333333 -72.56666667,19.88333333 -72.55833333,19.88333333 -72.55833333,19.875 -72.55833333,19.86666667 -72.55,19.86666667 -72.54166667,19.86666667 -72.54166667,19.85833333 -72.53333333,19.85833333 -72.53333333,19.85 -72.525,19.85 -72.525,19.84166667 -72.51666667,19.84166667 -72.50833333,19.84166667 -72.50833333,19.83333333 -72.5,19.83333333 -72.5,19.825 -72.49166667,19.825 -72.49166667,19.83333333 -72.48333333,19.83333333 -72.48333333,19.825 -72.475,19.825 -72.46666667,19.825 -72.46666667,19.83333333 -72.45833333,19.83333333 -72.45833333,19.825 -72.45833333,19.81666667 -72.45,19.81666667 -72.44166667,19.81666667 -72.43333333,19.81666667 -72.425,19.81666667 -72.425,19.80833333 -72.41666667,19.80833333 -72.40833333,19.80833333 -72.4,19.80833333 -72.39166667,19.80833333 -72.38333333,19.80833333 -72.38333333,19.8 -72.375,19.8 -72.375,19.79166667 -72.36666667,19.79166667 -72.35833333,19.79166667 -72.35833333,19.78333333 -72.35,19.78333333 -72.35,19.775 -72.34166667,19.775 -72.34166667,19.76666667 -72.33333333,19.76666667 -72.33333333,19.75833333 -72.33333333,19.75 -72.34166667,19.75 -72.34166667,19.74166667 -72.34166667,19.73333333 -72.33333333,19.73333333 -72.33333333,19.725 -72.33333333,19.71666667 -72.325,19.71666667 -72.325,19.70833333 -72.31666667,19.70833333 -72.30833333,19.70833333 -72.30833333,19.71666667 -72.30833333,19.725 -72.31666667,19.725 -72.31666667,19.73333333 -72.30833333,19.73333333 -72.30833333,19.74166667 -72.31666667,19.74166667 -72.31666667,19.75 -72.31666667,19.75833333 -72.31666667,19.76666667 -72.30833333,19.76666667 -72.30833333,19.75833333 -72.3,19.75833333 -72.3,19.76666667 -72.29166667,19.76666667 -72.28333333,19.76666667 -72.275,19.76666667 -72.275,19.75833333 -72.26666667,19.75833333 -72.26666667,19.76666667 -72.25833333,19.76666667 -72.25833333,19.775 -72.25,19.775 -72.24166667,19.775 -72.24166667,19.78333333 -72.24166667,19.79166667 -72.23333333,19.79166667 -72.23333333,19.78333333 -72.225,19.78333333 -72.21666667,19.78333333 -72.20833333,19.78333333 -72.2,19.78333333 -72.19166667,19.78333333 -72.19166667,19.775 -72.19166667,19.76666667 -72.19166667,19.75833333 -72.2,19.75833333 -72.2,19.75 -72.2,19.74166667 -72.19166667,19.74166667 -72.18333333,19.74166667 -72.175,19.74166667 -72.175,19.75 -72.16666667,19.75 -72.15833333,19.75 -72.15833333,19.74166667 -72.15,19.74166667 -72.14166667,19.74166667 -72.14166667,19.75 -72.13333333,19.75 -72.125,19.75 -72.125,19.74166667 -72.125,19.73333333 -72.11666667,19.73333333 -72.10833333,19.73333333 -72.10833333,19.725 -72.1,19.725 -72.09166667,19.725 -72.08333333,19.725 -72.08333333,19.73333333 -72.075,19.73333333 -72.06666667,19.73333333 -72.05833333,19.73333333 -72.05833333,19.725 -72.05,19.725 -72.05,19.73333333 -72.04166667,19.73333333 -72.04166667,19.725 -72.04166667,19.71666667 -72.03333333,19.71666667 -72.03333333,19.70833333 -72.04166667,19.70833333 -72.04166667,19.7 -72.03333333,19.7 -72.025,19.7 -72.01666667,19.7 -72.00833333,19.7 -72.0,19.7 -71.99166667,19.7 -71.99166667,19.70833333 -71.98333333,19.70833333 -71.98333333,19.71666667 -71.99166667,19.71666667 -71.99166667,19.725 -71.98333333,19.725 -71.98333333,19.73333333 -71.975,19.73333333 -71.96666667,19.73333333 -71.95833333,19.73333333 -71.95,19.73333333 -71.95,19.725 -71.94166667,19.725 -71.94166667,19.73333333 -71.93333333,19.73333333 -71.93333333,19.725 -71.925,19.725 -71.91666667,19.725 -71.90833333,19.725 -71.9,19.725 -71.89166667,19.725 -71.89166667,19.71666667 -71.88333333,19.71666667 -71.875,19.71666667 -71.86666667,19.71666667 -71.85833333,19.71666667 -71.85,19.71666667 -71.85,19.70833333 -71.85,19.7 -71.85,19.69166667 -71.85833333,19.69166667 -71.86666667,19.69166667 -71.86666667,19.68333333 -71.875,19.68333333 -71.88333333,19.68333333 -71.88333333,19.675 -71.89166667,19.675 -71.9,19.675 -71.9,19.66666667 -71.89166667,19.66666667 -71.88333333,19.66666667 -71.88333333,19.65833333 -71.875,19.65833333 -71.875,19.66666667 -71.86666667,19.66666667 -71.85833333,19.66666667 -71.85,19.66666667 -71.84166667,19.66666667 -71.83333333,19.66666667 -71.825,19.66666667 -71.825,19.65833333 -71.825,19.65 -71.81666667,19.65 -71.81666667,19.65833333 -71.81666667,19.66666667 -71.81666667,19.675 -71.80833333,19.675 -71.80833333,19.68333333 -71.81666667,19.68333333 -71.825,19.68333333 -71.825,19.69166667 -71.83333333,19.69166667 -71.84166667,19.69166667 -71.84166667,19.7 -71.84166667,19.70833333 -71.84166667,19.71666667 -71.83333333,19.71666667 -71.825,19.71666667 -71.81666667,19.71666667 -71.80833333,19.71666667 -71.80833333,19.70833333 -71.8,19.70833333 -71.79166667,19.70833333 -71.78333333,19.70833333 -71.775,19.70833333 -71.76666667,19.70833333 -71.75833333,19.70833333 -71.75833333,19.7 -71.75,19.7 -71.75,19.70833333 -71.74166667,19.70833333 -71.73333333,19.70833333 -71.725,19.70833333 -71.725,19.71666667 -71.725,19.725 -71.725,19.73333333 -71.73333333,19.73333333 -71.73333333,19.74166667 -71.73333333,19.75 -71.74166667,19.75 -71.74166667,19.75833333 -71.74166667,19.76666667 -71.75,19.76666667 -71.75,19.775 -71.75,19.78333333 -71.75833333,19.78333333 -71.76666667,19.78333333 -71.76666667,19.79166667 -71.75833333,19.79166667 -71.75833333,19.8 -71.75,19.8 -71.74166667,19.8 -71.74166667,19.80833333 -71.74166667,19.81666667 -71.73333333,19.81666667 -71.725,19.81666667 -71.71666667,19.81666667 -71.71666667,19.825 -71.70833333,19.825 -71.7,19.825 -71.69166667,19.825 -71.69166667,19.83333333 -71.69166667,19.84166667 -71.68333333,19.84166667 -71.675,19.84166667 -71.675,19.85 -71.66666667,19.85 -71.66666667,19.85833333 -71.65833333,19.85833333 -71.65833333,19.86666667 -71.65,19.86666667 -71.65,19.875 -71.65,19.88333333 -71.65833333,19.88333333 -71.65833333,19.89166667 -71.65833333,19.9 -71.65,19.9 -71.64166667,19.9 -71.64166667,19.89166667 -71.64166667,19.88333333 -71.63333333,19.88333333 -71.625,19.88333333 -71.61666667,19.88333333 -71.61666667,19.89166667 -71.61666667,19.9 -71.60833333,19.9 -71.6,19.9 -71.59166667,19.9 -71.59166667,19.90833333 -71.58333333,19.90833333 -71.575,19.90833333 -71.56666667,19.90833333 -71.55833333,19.90833333 -71.55,19.90833333 -71.54166667,19.90833333 -71.53333333,19.90833333 -71.525,19.90833333 -71.51666667,19.90833333 -71.50833333,19.90833333 -71.5,19.90833333 -71.49166667,19.90833333 -71.48333333,19.90833333 -71.475,19.90833333 -71.475,19.9 -71.46666667,19.9 -71.45833333,19.9 -71.45833333,19.89166667 -71.45,19.89166667 -71.44166667,19.89166667 -71.44166667,19.88333333 -71.43333333,19.88333333 -71.425,19.88333333 -71.425,19.875 -71.41666667,19.875 -71.40833333,19.875 -71.40833333,19.86666667 -71.4,19.86666667 -71.39166667,19.86666667 -71.38333333,19.86666667 -71.38333333,19.85833333 -71.375,19.85833333 -71.36666667,19.85833333 -71.35833333,19.85833333 -71.35833333,19.85 -71.35,19.85 -71.34166667,19.85 -71.33333333,19.85 -71.325,19.85 -71.31666667,19.85 -71.30833333,19.85 -71.3,19.85 -71.3,19.84166667 -71.29166667,19.84166667 -71.28333333,19.84166667 -71.28333333,19.83333333 -71.275,19.83333333 -71.26666667,19.83333333 -71.25833333,19.83333333 -71.25,19.83333333 -71.24166667,19.83333333 -71.23333333,19.83333333 -71.225,19.83333333 -71.225,19.84166667 -71.21666667,19.84166667 -71.20833333,19.84166667 -71.20833333,19.85 -71.20833333,19.85833333 -71.20833333,19.86666667 -71.2,19.86666667 -71.2,19.85833333 -71.19166667,19.85833333 -71.18333333,19.85833333 -71.18333333,19.85 -71.175,19.85 -71.175,19.85833333 -71.16666667,19.85833333 -71.15833333,19.85833333 -71.15,19.85833333 -71.14166667,19.85833333 -71.13333333,19.85833333 -71.125,19.85833333 -71.125,19.86666667 -71.11666667,19.86666667 -71.10833333,19.86666667 -71.1,19.86666667 -71.09166667,19.86666667 -71.09166667,19.875 -71.08333333,19.875 -71.08333333,19.88333333 -71.075,19.88333333 -71.075,19.89166667 -71.08333333,19.89166667 -71.08333333,19.9 -71.075,19.9 -71.075,19.90833333 -71.06666667,19.90833333 -71.06666667,19.91666667 -71.05833333,19.91666667 -71.05,19.91666667 -71.05,19.925 -71.04166667,19.925 -71.03333333,19.925 -71.025,19.925 -71.025,19.93333333 -71.01666667,19.93333333 -71.00833333,19.93333333 -71.0,19.93333333 -70.99166667,19.93333333 -70.98333333,19.93333333 -70.98333333,19.925 -70.975,19.925 -70.975,19.91666667 -70.96666667,19.91666667 -70.95833333,19.91666667 -70.95833333,19.90833333 -70.95,19.90833333 -70.94166667,19.90833333 -70.93333333,19.90833333 -70.93333333,19.91666667 -70.925,19.91666667 -70.925,19.90833333 -70.91666667,19.90833333 -70.90833333,19.90833333 -70.90833333,19.9 -70.9,19.9 -70.9,19.90833333 -70.89166667,19.90833333 -70.88333333,19.90833333 -70.88333333,19.9 -70.875,19.9 -70.875,19.90833333 -70.86666667,19.90833333 -70.86666667,19.9 -70.85833333,19.9 -70.85833333,19.90833333 -70.85,19.90833333 -70.84166667,19.90833333 -70.84166667,19.9 -70.84166667,19.89166667 -70.83333333,19.89166667 -70.83333333,19.88333333 -70.825,19.88333333 -70.81666667,19.88333333 -70.80833333,19.88333333 -70.80833333,19.875 -70.8,19.875 -70.8,19.86666667 -70.79166667,19.86666667 -70.79166667,19.85833333 -70.78333333,19.85833333 -70.78333333,19.85 -70.78333333,19.84166667 -70.78333333,19.83333333 -70.78333333,19.825 -70.775,19.825 -70.775,19.83333333 -70.76666667,19.83333333 -70.75833333,19.83333333 -70.75,19.83333333 -70.75,19.84166667 -70.74166667,19.84166667 -70.74166667,19.83333333 -70.73333333,19.83333333 -70.73333333,19.825 -70.73333333,19.81666667 -70.725,19.81666667 -70.71666667,19.81666667 -70.70833333,19.81666667 -70.70833333,19.80833333 -70.70833333,19.8 -70.7,19.8 -70.69166667,19.8 -70.68333333,19.8 -70.68333333,19.79166667 -70.675,19.79166667 -70.66666667,19.79166667 -70.66666667,19.78333333 -70.65833333,19.78333333 -70.65833333,19.775 -70.65,19.775 -70.64166667,19.775 -70.64166667,19.76666667 -70.63333333,19.76666667 -70.625,19.76666667 -70.61666667,19.76666667 -70.60833333,19.76666667 -70.60833333,19.75833333 -70.6,19.75833333 -70.59166667,19.75833333 -70.58333333,19.75833333 -70.575,19.75833333 -70.56666667,19.75833333 -70.56666667,19.76666667 -70.55833333,19.76666667 -70.55833333,19.75833333 -70.55,19.75833333 -70.54166667,19.75833333 -70.53333333,19.75833333 -70.525,19.75833333 -70.51666667,19.75833333 -70.51666667,19.76666667 -70.51666667,19.775 -70.50833333,19.775 -70.50833333,19.78333333 -70.5,19.78333333 -70.49166667,19.78333333 -70.48333333,19.78333333 -70.475,19.78333333 -70.46666667,19.78333333 -70.45833333,19.78333333 -70.45,19.78333333 -70.44166667,19.78333333 -70.44166667,19.775 -70.43333333,19.775 -70.43333333,19.76666667 -70.425,19.76666667 -70.41666667,19.76666667 -70.41666667,19.75833333 -70.41666667,19.75 -70.40833333,19.75 -70.4,19.75 -70.39166667,19.75 -70.39166667,19.74166667 -70.39166667,19.73333333 -70.38333333,19.73333333 -70.38333333,19.725 -70.375,19.725 -70.375,19.71666667 -70.375,19.70833333 -70.36666667,19.70833333 -70.36666667,19.7 -70.35833333,19.7 -70.35833333,19.69166667 -70.35,19.69166667 -70.35,19.68333333 -70.34166667,19.68333333 -70.33333333,19.68333333 -70.33333333,19.675 -70.325,19.675 -70.325,19.66666667 -70.31666667,19.66666667 -70.31666667,19.65833333 -70.30833333,19.65833333 -70.3,19.65833333 -70.3,19.65 -70.29166667,19.65 -70.28333333,19.65 -70.28333333,19.64166667 -70.275,19.64166667 -70.26666667,19.64166667 -70.25833333,19.64166667 -70.25,19.64166667 -70.24166667,19.64166667 -70.23333333,19.64166667 -70.225,19.64166667 -70.225,19.63333333 -70.21666667,19.63333333 -70.20833333,19.63333333 -70.2,19.63333333 -70.19166667,19.63333333 -70.19166667,19.625 -70.18333333,19.625 -70.175,19.625 -70.16666667,19.625 -70.15833333,19.625 -70.15833333,19.61666667 -70.15,19.61666667 -70.14166667,19.61666667 -70.14166667,19.625 -70.13333333,19.625 -70.125,19.625 -70.11666667,19.625 -70.10833333,19.625 -70.1,19.625 -70.1,19.63333333 -70.09166667,19.63333333 -70.08333333,19.63333333 -70.08333333,19.64166667 -70.08333333,19.65 -70.075,19.65 -70.075,19.65833333 -70.06666667,19.65833333 -70.06666667,19.66666667 -70.05833333,19.66666667 -70.05833333,19.675 -70.05,19.675 -70.04166667,19.675 -70.03333333,19.675 -70.025,19.675 -70.025,19.68333333 -70.01666667,19.68333333 -70.01666667,19.675 -70.00833333,19.675 -70.00833333,19.68333333 -70.0,19.68333333 -70.0,19.675 -69.99166667,19.675 -69.99166667,19.68333333 -69.98333333,19.68333333 -69.975,19.68333333 -69.96666667,19.68333333 -69.95833333,19.68333333 -69.95833333,19.675 -69.95,19.675 -69.94166667,19.675 -69.94166667,19.66666667 -69.94166667,19.65833333 -69.93333333,19.65833333 -69.93333333,19.65 -69.925,19.65 -69.925,19.65833333 -69.91666667,19.65833333 -69.91666667,19.65 -69.90833333,19.65 -69.9,19.65 -69.9,19.64166667 -69.9,19.63333333 -69.89166667,19.63333333 -69.89166667,19.625 -69.89166667,19.61666667 -69.88333333,19.61666667 -69.88333333,19.60833333 -69.88333333,19.6 -69.88333333,19.59166667 -69.89166667,19.59166667 -69.89166667,19.58333333 -69.89166667,19.575 -69.89166667,19.56666667 -69.89166667,19.55833333 -69.9,19.55833333 -69.9,19.55 -69.9,19.54166667 -69.9,19.53333333 -69.9,19.525 -69.89166667,19.525 -69.89166667,19.51666667 -69.88333333,19.51666667 -69.875,19.51666667 -69.875,19.50833333 -69.86666667,19.50833333 -69.86666667,19.5 -69.875,19.5 -69.875,19.49166667 -69.875,19.48333333 -69.875,19.475 -69.875,19.46666667 -69.875,19.45833333 -69.875,19.45 -69.875,19.44166667 -69.86666667,19.44166667 -69.86666667,19.43333333 -69.86666667,19.425 -69.86666667,19.41666667 -69.85833333,19.41666667 -69.85833333,19.40833333 -69.85,19.40833333 -69.85,19.4 -69.85,19.39166667 -69.85,19.38333333 -69.84166667,19.38333333 -69.84166667,19.375 -69.84166667,19.36666667 -69.83333333,19.36666667 -69.83333333,19.35833333 -69.825,19.35833333 -69.825,19.35 -69.81666667,19.35 -69.81666667,19.34166667 -69.80833333,19.34166667 -69.80833333,19.33333333 -69.80833333,19.325 -69.8,19.325 -69.8,19.31666667 -69.79166667,19.31666667 -69.79166667,19.30833333 -69.78333333,19.30833333 -69.78333333,19.3 -69.775,19.3 -69.76666667,19.3 -69.76666667,19.29166667 -69.75833333,19.29166667 -69.75,19.29166667 -69.75,19.28333333 -69.74166667,19.28333333 -69.73333333,19.28333333 -69.73333333,19.275 -69.725,19.275 -69.71666667,19.275 -69.70833333,19.275 -69.7,19.275 -69.69166667,19.275 -69.69166667,19.28333333 -69.68333333,19.28333333 -69.675,19.28333333 -69.66666667,19.28333333 -69.66666667,19.29166667 -69.65833333,19.29166667 -69.65,19.29166667 -69.64166667,19.29166667 -69.63333333,19.29166667 -69.625,19.29166667 -69.61666667,19.29166667 -69.60833333,19.29166667 -69.60833333,19.3 -69.6,19.3 -69.59166667,19.3 -69.58333333,19.3 -69.575,19.3 -69.575,19.30833333 -69.575,19.31666667 -69.56666667,19.31666667 -69.55833333,19.31666667 -69.55833333,19.325 -69.55,19.325 -69.54166667,19.325 -69.53333333,19.325 -69.525,19.325 -69.51666667,19.325 -69.50833333,19.325 -69.5,19.325 -69.49166667,19.325 -69.48333333,19.325 -69.475,19.325 -69.46666667,19.325 -69.45833333,19.325 -69.45,19.325 -69.44166667,19.325 -69.43333333,19.325 -69.43333333,19.31666667 -69.425,19.31666667 -69.41666667,19.31666667 -69.41666667,19.325 -69.40833333,19.325 -69.40833333,19.31666667 -69.4,19.31666667 -69.4,19.30833333 -69.39166667,19.30833333 -69.38333333,19.30833333 -69.375,19.30833333 -69.375,19.3 -69.36666667,19.3 -69.35833333,19.3 -69.35,19.3 -69.35,19.29166667 -69.34166667,19.29166667 -69.33333333,19.29166667 -69.33333333,19.28333333 -69.325,19.28333333 -69.325,19.29166667 -69.325,19.3 -69.325,19.30833333 -69.31666667,19.30833333 -69.31666667,19.31666667 -69.30833333,19.31666667 -69.3,19.31666667 -69.3,19.325 -69.29166667,19.325 -69.29166667,19.33333333 -69.28333333,19.33333333 -69.275,19.33333333 -69.26666667,19.33333333 -69.26666667,19.34166667 -69.25833333,19.34166667 -69.25833333,19.35 -69.25,19.35 -69.24166667,19.35 -69.24166667,19.35833333 -69.24166667,19.36666667 -69.23333333,19.36666667 -69.23333333,19.35833333 -69.225,19.35833333 -69.21666667,19.35833333 -69.21666667,19.35 -69.21666667,19.34166667 -69.225,19.34166667 -69.225,19.33333333 -69.23333333,19.33333333 -69.23333333,19.325 -69.24166667,19.325 -69.24166667,19.31666667 -69.24166667,19.30833333 -69.25,19.30833333 -69.25,19.3 -69.25833333,19.3 -69.25833333,19.29166667 -69.25,19.29166667 -69.24166667,19.29166667 -69.23333333,19.29166667 -69.23333333,19.28333333 -69.225,19.28333333 -69.21666667,19.28333333 -69.21666667,19.29166667 -69.20833333,19.29166667 -69.20833333,19.3 -69.2,19.3 -69.2,19.29166667 -69.19166667,19.29166667 -69.18333333,19.29166667 -69.18333333,19.3 -69.175,19.3 -69.16666667,19.3 -69.16666667,19.30833333 -69.15833333,19.30833333 -69.15833333,19.3 -69.15,19.3 -69.15,19.29166667 -69.15,19.28333333 -69.15,19.275 -69.15833333,19.275 -69.15833333,19.26666667 -69.16666667,19.26666667 -69.16666667,19.25833333 -69.175,19.25833333 -69.18333333,19.25833333 -69.18333333,19.25 -69.19166667,19.25 -69.19166667,19.24166667 -69.2,19.24166667 -69.2,19.23333333 -69.20833333,19.23333333 -69.20833333,19.225 -69.20833333,19.21666667 -69.21666667,19.21666667 -69.21666667,19.20833333 -69.21666667,19.2 -69.21666667,19.19166667 -69.225,19.19166667 -69.225,19.18333333 -69.23333333,19.18333333 -69.24166667,19.18333333 -69.25,19.18333333 -69.25833333,19.18333333 -69.26666667,19.18333333 -69.275,19.18333333 -69.275,19.19166667 -69.28333333,19.19166667 -69.29166667,19.19166667 -69.3,19.19166667 -69.3,19.2 -69.30833333,19.2 -69.31666667,19.2 -69.325,19.2 -69.33333333,19.2 -69.34166667,19.2 -69.34166667,19.19166667 -69.35,19.19166667 -69.35,19.2 -69.35833333,19.2 -69.36666667,19.2 -69.375,19.2 -69.38333333,19.2 -69.39166667,19.2 -69.39166667,19.19166667 -69.4,19.19166667 -69.40833333,19.19166667 -69.41666667,19.19166667 -69.425,19.19166667 -69.43333333,19.19166667 -69.43333333,19.2 -69.44166667,19.2 -69.45,19.2 -69.45,19.20833333 -69.45833333,19.20833333 -69.46666667,19.20833333 -69.475,19.20833333 -69.48333333,19.20833333 -69.49166667,19.20833333 -69.5,19.20833333 -69.5,19.21666667 -69.50833333,19.21666667 -69.50833333,19.20833333 -69.51666667,19.20833333 -69.51666667,19.21666667 -69.525,19.21666667 -69.53333333,19.21666667 -69.54166667,19.21666667 -69.55,19.21666667 -69.55833333,19.21666667 -69.56666667,19.21666667 -69.575,19.21666667 -69.58333333,19.21666667 -69.59166667,19.21666667 -69.59166667,19.225 -69.6,19.225 -69.60833333,19.225 -69.61666667,19.225 -69.625,19.225 -69.625,19.21666667 -69.625,19.20833333 -69.625,19.2 -69.625,19.19166667 -69.625,19.18333333 -69.625,19.175 -69.625,19.16666667 -69.63333333,19.16666667 -69.63333333,19.15833333 -69.63333333,19.15 -69.63333333,19.14166667 -69.63333333,19.13333333 -69.64166667,19.13333333 -69.64166667,19.125 -69.63333333,19.125 -69.63333333,19.11666667 -69.64166667,19.11666667 -69.64166667,19.10833333 -69.64166667,19.1 -69.64166667,19.09166667 -69.63333333,19.09166667 -69.63333333,19.08333333 -69.625,19.08333333 -69.61666667,19.08333333 -69.60833333,19.08333333 -69.6,19.08333333 -69.59166667,19.08333333 -69.58333333,19.08333333 -69.575,19.08333333 -69.575,19.09166667 -69.56666667,19.09166667 -69.55833333,19.09166667 -69.55833333,19.08333333 -69.55,19.08333333 -69.54166667,19.08333333 -69.53333333,19.08333333 -69.525,19.08333333 -69.51666667,19.08333333 -69.50833333,19.08333333 -69.50833333,19.09166667 -69.5,19.09166667 -69.5,19.08333333 -69.49166667,19.08333333 -69.49166667,19.075 -69.48333333,19.075 -69.475,19.075 -69.475,19.08333333 -69.46666667,19.08333333 -69.46666667,19.075 -69.45833333,19.075 -69.45833333,19.06666667 -69.45,19.06666667 -69.45,19.075 -69.44166667,19.075 -69.44166667,19.08333333 -69.44166667,19.09166667 -69.44166667,19.1 -69.43333333,19.1 -69.425,19.1 -69.41666667,19.1 -69.40833333,19.1 -69.4,19.1 -69.4,19.09166667 -69.39166667,19.09166667 -69.39166667,19.08333333 -69.38333333,19.08333333 -69.38333333,19.075 -69.38333333,19.06666667 -69.38333333,19.05833333 -69.375,19.05833333 -69.36666667,19.05833333 -69.35833333,19.05833333 -69.35833333,19.05 -69.35,19.05 -69.34166667,19.05 -69.34166667,19.04166667 -69.33333333,19.04166667 -69.325,19.04166667 -69.325,19.05 -69.31666667,19.05 -69.30833333,19.05 -69.30833333,19.04166667 -69.3,19.04166667 -69.3,19.03333333 -69.29166667,19.03333333 -69.28333333,19.03333333 -69.28333333,19.025 -69.275,19.025 -69.26666667,19.025 -69.26666667,19.01666667 -69.25833333,19.01666667 -69.25,19.01666667 -69.25,19.025 -69.24166667,19.025 -69.23333333,19.025 -69.225,19.025 -69.21666667,19.025 -69.21666667,19.01666667 -69.20833333,19.01666667 -69.20833333,19.00833333 -69.2,19.00833333 -69.19166667,19.00833333 -69.19166667,19.01666667 -69.18333333,19.01666667 -69.18333333,19.00833333 -69.175,19.00833333 -69.16666667,19.00833333 -69.16666667,19.01666667 -69.15833333,19.01666667 -69.15,19.01666667 -69.15,19.00833333 -69.15,19.0 -69.14166667,19.0 -69.13333333,19.0 -69.13333333,19.00833333 -69.13333333,19.01666667 -69.13333333,19.025 -69.13333333,19.03333333 -69.125,19.03333333 -69.125,19.025 -69.125,19.01666667 -69.11666667,19.01666667 -69.11666667,19.00833333 -69.10833333,19.00833333 -69.1,19.00833333 -69.1,19.0 -69.09166667,19.0 -69.09166667,18.99166667 -69.08333333,18.99166667 -69.075,18.99166667 -69.075,18.98333333 -69.06666667,18.98333333 -69.05833333,18.98333333 -69.05,18.98333333 -69.04166667,18.98333333 -69.03333333,18.98333333 -69.025,18.98333333 -69.01666667,18.98333333 -69.01666667,18.99166667 -69.00833333,18.99166667 -69.0,18.99166667 -69,19 -69.00833333,19.0 -69.00833333,19.00833333 -69.01666667,19.00833333 -69.01666667,19.01666667 -69.00833333,19.01666667 -69.0,19.01666667 -68.99166667,19.01666667 -68.98333333,19.01666667 -68.975,19.01666667 -68.975,19.025 -68.96666667,19.025 -68.95833333,19.025 -68.95,19.025 -68.95,19.03333333 -68.94166667,19.03333333 -68.93333333,19.03333333 -68.93333333,19.025 -68.925,19.025 -68.91666667,19.025 -68.90833333,19.025 -68.90833333,19.01666667 -68.9,19.01666667 -68.9,19.00833333 -68.89166667,19.00833333 -68.88333333,19.00833333 -68.88333333,19.0 -68.875,19.0 -68.875,18.99166667 -68.86666667,18.99166667 -68.85833333,18.99166667 -68.85,18.99166667 -68.84166667,18.99166667 -68.83333333,18.99166667 -68.825,18.99166667 -68.825,18.98333333 -68.81666667,18.98333333 -68.80833333,18.98333333 -68.8,18.98333333 -68.79166667,18.98333333 -68.79166667,18.975 -68.78333333,18.975 -68.775,18.975 -68.775,18.96666667 -68.76666667,18.96666667 -68.75833333,18.96666667 -68.75833333,18.95833333 -68.75,18.95833333 -68.74166667,18.95833333 -68.73333333,18.95833333 -68.73333333,18.95 -68.725,18.95 -68.725,18.94166667 -68.71666667,18.94166667 -68.71666667,18.93333333 -68.70833333,18.93333333 -68.7,18.93333333 -68.7,18.925 -68.69166667,18.925 -68.69166667,18.91666667 -68.68333333,18.91666667 -68.68333333,18.90833333 -68.675,18.90833333 -68.675,18.9 -68.66666667,18.9 -68.66666667,18.89166667 -68.65833333,18.89166667 -68.65833333,18.88333333 -68.65,18.88333333 -68.65,18.875 -68.64166667,18.875 -68.64166667,18.86666667 -68.63333333,18.86666667 -68.63333333,18.85833333 -68.625,18.85833333 -68.625,18.85 -68.625,18.84166667 -68.61666667,18.84166667 -68.60833333,18.84166667 -68.60833333,18.83333333 -68.6,18.83333333 -68.6,18.825 -68.59166667,18.825 -68.59166667,18.81666667 -68.58333333,18.81666667 -68.58333333,18.80833333 -68.575,18.80833333 -68.575,18.8 -68.56666667,18.8 -68.56666667,18.79166667 -68.55833333,18.79166667 -68.55833333,18.78333333 -68.55,18.78333333 -68.54166667,18.78333333 -68.54166667,18.775 -68.53333333,18.775 -68.525,18.775 -68.51666667,18.775 -68.51666667,18.76666667 -68.50833333,18.76666667 -68.50833333,18.75833333 -68.5,18.75833333 -68.5,18.75 -68.49166667,18.75 -68.49166667,18.74166667 -68.48333333,18.74166667 -68.48333333,18.73333333 -68.475,18.73333333 -68.46666667,18.73333333 -68.45833333,18.73333333 -68.45833333,18.725 -68.45,18.725 -68.45,18.71666667 -68.44166667,18.71666667 -68.44166667,18.70833333 -68.44166667,18.7 -68.43333333,18.7 -68.425,18.7 -68.425,18.69166667 -68.41666667,18.69166667 -68.41666667,18.68333333 -68.40833333,18.68333333 -68.40833333,18.675 -68.4,18.675 -68.4,18.66666667 -68.39166667,18.66666667 -68.39166667,18.65833333 -68.38333333,18.65833333 -68.38333333,18.66666667 -68.375,18.66666667 -68.375,18.65833333 -68.36666667,18.65833333 -68.36666667,18.65 -68.35833333,18.65 -68.35,18.65 -68.35,18.64166667 -68.34166667,18.64166667 -68.34166667,18.63333333 -68.33333333,18.63333333 -68.33333333,18.625 -68.325,18.625 -68.325,18.61666667 -68.325,18.60833333 -68.325,18.6 -68.33333333,18.6 -68.33333333,18.59166667 -68.325,18.59166667 -68.325,18.58333333 -68.33333333,18.58333333 -68.33333333,18.575 -68.33333333,18.56666667 -68.34166667,18.56666667 -68.34166667,18.55833333 -68.34166667,18.55 -68.35,18.55 -68.35,18.54166667 -68.35833333,18.54166667 -68.35833333,18.53333333 -68.36666667,18.53333333 -68.36666667,18.525 -68.36666667,18.51666667 -68.375,18.51666667 -68.375,18.50833333 -68.375,18.5 -68.38333333,18.5 -68.39166667,18.5 -68.39166667,18.49166667 -68.39166667,18.48333333 -68.39166667,18.475 -68.4,18.475 -68.4,18.46666667 -68.4,18.45833333 -68.40833333,18.45833333 -68.41666667,18.45833333 -68.41666667,18.45 -68.425,18.45 -68.425,18.44166667 -68.43333333,18.44166667 -68.43333333,18.43333333 -68.44166667,18.43333333 -68.44166667,18.425 -68.44166667,18.41666667 -68.45,18.41666667 -68.45,18.40833333 -68.45,18.4 -68.45,18.39166667 -68.45,18.38333333 -68.45,18.375 -68.45,18.36666667 -68.45,18.35833333 -68.45833333,18.35833333 -68.45833333,18.35 -68.46666667,18.35 -68.46666667,18.34166667 -68.475,18.34166667 -68.48333333,18.34166667 -68.48333333,18.33333333 -68.49166667,18.33333333 -68.49166667,18.34166667 -68.5,18.34166667 -68.50833333,18.34166667 -68.51666667,18.34166667 -68.51666667,18.35 -68.525,18.35 -68.53333333,18.35 -68.54166667,18.35 -68.55,18.35 -68.55,18.35833333 -68.55833333,18.35833333 -68.56666667,18.35833333 -68.56666667,18.36666667 -68.575,18.36666667 -68.58333333,18.36666667 -68.58333333,18.375 -68.59166667,18.375 -68.59166667,18.38333333 -68.6,18.38333333 -68.60833333,18.38333333 -68.60833333,18.375 -68.60833333,18.36666667 -68.61666667,18.36666667 -68.61666667,18.35833333 -68.61666667,18.35 -68.60833333,18.35 -68.60833333,18.34166667 -68.6,18.34166667 -68.6,18.33333333 -68.6,18.325 -68.60833333,18.325 -68.60833333,18.31666667 -68.60833333,18.30833333 -68.61666667,18.30833333 -68.61666667,18.3 -68.625,18.3 -68.625,18.29166667 -68.625,18.28333333 -68.63333333,18.28333333 -68.63333333,18.275 -68.63333333,18.26666667 -68.64166667,18.26666667 -68.64166667,18.25833333 -68.64166667,18.25 -68.64166667,18.24166667 -68.64166667,18.23333333 -68.64166667,18.225 -68.64166667,18.21666667 -68.64166667,18.20833333 -68.65,18.20833333 -68.65,18.21666667 -68.65833333,18.21666667 -68.66666667,18.21666667 -68.675,18.21666667 -68.68333333,18.21666667 -68.68333333,18.20833333 -68.69166667,18.20833333 -68.7,18.20833333 -68.70833333,18.20833333 -68.70833333,18.21666667 -68.71666667,18.21666667 -68.725,18.21666667 -68.73333333,18.21666667 -68.73333333,18.225 -68.74166667,18.225 -68.75,18.225 -68.75833333,18.225 -68.75833333,18.23333333 -68.75833333,18.24166667 -68.76666667,18.24166667 -68.76666667,18.25 -68.76666667,18.25833333 -68.775,18.25833333 -68.775,18.26666667 -68.775,18.275 -68.78333333,18.275 -68.78333333,18.28333333 -68.78333333,18.29166667 -68.79166667,18.29166667 -68.79166667,18.3 -68.8,18.3 -68.8,18.30833333 -68.8,18.31666667 -68.80833333,18.31666667 -68.80833333,18.325 -68.80833333,18.33333333 -68.81666667,18.33333333 -68.81666667,18.34166667 -68.825,18.34166667 -68.825,18.35 -68.83333333,18.35 -68.83333333,18.35833333 -68.84166667,18.35833333 -68.84166667,18.36666667 -68.84166667,18.375 -68.85,18.375 -68.85833333,18.375 -68.85833333,18.38333333 -68.86666667,18.38333333 -68.875,18.38333333 -68.875,18.39166667 -68.88333333,18.39166667 -68.89166667,18.39166667 -68.89166667,18.4 -68.9,18.4 -68.90833333,18.4 -68.91666667,18.4 -68.925,18.4 -68.93333333,18.4 -68.93333333,18.40833333 -68.94166667,18.40833333 -68.95,18.40833333 -68.95,18.41666667 -68.95833333,18.41666667 -68.96666667,18.41666667 -68.96666667,18.40833333 -68.975,18.40833333 -68.975,18.4 -68.98333333,18.4 -68.99166667,18.4 -69.0,18.4 -69.00833333,18.4 -69.01666667,18.4 -69.025,18.4 -69.025,18.39166667 -69.03333333,18.39166667 -69.04166667,18.39166667 -69.05,18.39166667 -69.05833333,18.39166667 -69.06666667,18.39166667 -69.075,18.39166667 -69.08333333,18.39166667 -69.09166667,18.39166667 -69.1,18.39166667 -69.1,18.4 -69.10833333,18.4 -69.11666667,18.4 -69.11666667,18.40833333 -69.125,18.40833333 -69.13333333,18.40833333 -69.14166667,18.40833333 -69.15,18.40833333 -69.15833333,18.40833333 -69.16666667,18.40833333 -69.16666667,18.41666667 -69.175,18.41666667 -69.18333333,18.41666667 -69.18333333,18.425 -69.19166667,18.425 -69.19166667,18.43333333 -69.19166667,18.44166667 -69.2,18.44166667 -69.2,18.45 -69.20833333,18.45 -69.21666667,18.45 -69.225,18.45 -69.225,18.44166667 -69.23333333,18.44166667 -69.24166667,18.44166667 -69.25,18.44166667 -69.25833333,18.44166667 -69.26666667,18.44166667 -69.275,18.44166667 -69.275,18.43333333 -69.28333333,18.43333333 -69.29166667,18.43333333 -69.3,18.43333333 -69.3,18.44166667 -69.30833333,18.44166667 -69.30833333,18.45 -69.31666667,18.45 -69.31666667,18.44166667 -69.325,18.44166667 -69.325,18.43333333 -69.325,18.425 -69.33333333,18.425 -69.34166667,18.425 -69.35,18.425 -69.35833333,18.425 -69.36666667,18.425 -69.375,18.425 -69.38333333,18.425 -69.39166667,18.425 -69.4,18.425 -69.40833333,18.425 -69.41666667,18.425 -69.425,18.425 -69.43333333,18.425 -69.44166667,18.425 -69.45,18.425 -69.45,18.41666667 -69.45833333,18.41666667 -69.46666667,18.41666667 -69.475,18.41666667 -69.48333333,18.41666667 -69.48333333,18.40833333 -69.49166667,18.40833333 -69.5,18.40833333 -69.50833333,18.40833333 -69.50833333,18.4 -69.51666667,18.4 -69.525,18.4 -69.525,18.40833333 -69.53333333,18.40833333 -69.54166667,18.40833333 -69.55,18.40833333 -69.55,18.41666667 -69.55833333,18.41666667 -69.55833333,18.425 -69.56666667,18.425 -69.56666667,18.43333333 -69.575,18.43333333 -69.575,18.44166667 -69.58333333,18.44166667 -69.59166667,18.44166667 -69.59166667,18.45 -69.6,18.45 -69.60833333,18.45 -69.61666667,18.45 -69.625,18.45 -69.625,18.44166667 -69.625,18.43333333 -69.63333333,18.43333333 -69.63333333,18.425 -69.63333333,18.41666667 -69.625,18.41666667 -69.625,18.40833333 -69.625,18.4 -69.63333333,18.4 -69.64166667,18.4 -69.65,18.4 -69.65,18.40833333 -69.65833333,18.40833333 -69.66666667,18.40833333 -69.66666667,18.41666667 -69.675,18.41666667 -69.675,18.425 -69.68333333,18.425 -69.68333333,18.43333333 -69.68333333,18.44166667 -69.68333333,18.45 -69.69166667,18.45 -69.7,18.45 -69.7,18.45833333 -69.70833333,18.45833333 -69.71666667,18.45833333 -69.725,18.45833333 -69.73333333,18.45833333 -69.74166667,18.45833333 -69.75,18.45833333 -69.75,18.46666667 -69.75833333,18.46666667 -69.76666667,18.46666667 -69.775,18.46666667 -69.78333333,18.46666667 -69.79166667,18.46666667 -69.8,18.46666667 -69.80833333,18.46666667 -69.81666667,18.46666667 -69.825,18.46666667 -69.83333333,18.46666667 -69.84166667,18.46666667 -69.85,18.46666667 -69.85833333,18.46666667 -69.86666667,18.46666667 -69.875,18.46666667 -69.88333333,18.46666667 -69.89166667,18.46666667 -69.89166667,18.45833333 -69.9,18.45833333 -69.90833333,18.45833333 -69.91666667,18.45833333 -69.91666667,18.45 -69.925,18.45 -69.925,18.44166667 -69.93333333,18.44166667 -69.93333333,18.43333333 -69.94166667,18.43333333 -69.95,18.43333333 -69.95833333,18.43333333 -69.95833333,18.425 -69.96666667,18.425 -69.975,18.425 -69.98333333,18.425 -69.99166667,18.425 -70.0,18.425 -70.00833333,18.425 -70.00833333,18.41666667 -70.01666667,18.41666667 -70.025,18.41666667 -70.025,18.40833333 -70.025,18.4 -70.03333333,18.4 -70.03333333,18.39166667 -70.03333333,18.38333333 -70.04166667,18.38333333 -70.04166667,18.375 -70.05,18.375 -70.05,18.36666667 -70.05833333,18.36666667 -70.05833333,18.35833333 -70.05833333,18.35 -70.06666667,18.35 -70.06666667,18.34166667 -70.075,18.34166667 -70.075,18.33333333 -70.075,18.325 -70.075,18.31666667 -70.08333333,18.31666667 -70.08333333,18.30833333 -70.09166667,18.30833333 -70.09166667,18.3 -70.1,18.3 -70.10833333,18.3 -70.10833333,18.29166667 -70.10833333,18.28333333 -70.11666667,18.28333333 -70.11666667,18.275 -70.125,18.275 -70.125,18.26666667 -70.13333333,18.26666667 -70.13333333,18.25833333 -70.14166667,18.25833333 -70.14166667,18.25 -70.14166667,18.24166667 -70.15,18.24166667 -70.15,18.23333333 -70.15833333,18.23333333 -70.16666667,18.23333333 -70.175,18.23333333 -70.18333333,18.23333333 -70.18333333,18.225 -70.19166667,18.225 -70.19166667,18.23333333 -70.2,18.23333333 -70.20833333,18.23333333 -70.21666667,18.23333333 -70.225,18.23333333 -70.225,18.225 -70.23333333,18.225 -70.24166667,18.225 -70.25,18.225 -70.25,18.23333333 -70.25833333,18.23333333 -70.26666667,18.23333333 -70.275,18.23333333 -70.275,18.24166667 -70.28333333,18.24166667 -70.28333333,18.23333333 -70.29166667,18.23333333 -70.3,18.23333333 -70.30833333,18.23333333 -70.30833333,18.225 -70.31666667,18.225 -70.325,18.225 -70.33333333,18.225 -70.34166667,18.225 -70.34166667,18.23333333 -70.35,18.23333333 -70.35833333,18.23333333 -70.36666667,18.23333333 -70.375,18.23333333 -70.38333333,18.23333333 -70.39166667,18.23333333 -70.4,18.23333333 -70.40833333,18.23333333 -70.41666667,18.23333333 -70.425,18.23333333 -70.425,18.225 -70.43333333,18.225 -70.44166667,18.225 -70.44166667,18.21666667 -70.45,18.21666667 -70.45,18.20833333 -70.45833333,18.20833333 -70.46666667,18.20833333 -70.475,18.20833333 -70.475,18.2 -70.48333333,18.2 -70.49166667,18.2 -70.5,18.2 -70.5,18.19166667 -70.50833333,18.19166667 -70.50833333,18.2 -70.51666667,18.2 -70.525,18.2 -70.525,18.20833333 -70.53333333,18.20833333 -70.53333333,18.21666667 -70.525,18.21666667 -70.51666667,18.21666667 -70.50833333,18.21666667 -70.5,18.21666667 -70.5,18.225 -70.50833333,18.225 -70.51666667,18.225 -70.51666667,18.23333333 -70.525,18.23333333 -70.53333333,18.23333333 -70.54166667,18.23333333 -70.54166667,18.24166667 -70.55,18.24166667 -70.55,18.25 -70.55833333,18.25 -70.55833333,18.25833333 -70.56666667,18.25833333 -70.575,18.25833333 -70.575,18.26666667 -70.58333333,18.26666667 -70.58333333,18.275 -70.59166667,18.275 -70.59166667,18.28333333 -70.59166667,18.29166667 -70.58333333,18.29166667 -70.58333333,18.3 -70.58333333,18.30833333 -70.575,18.30833333 -70.575,18.31666667 -70.575,18.325 -70.575,18.33333333 -70.575,18.34166667 -70.575,18.35 -70.56666667,18.35 -70.56666667,18.35833333 -70.56666667,18.36666667 -70.56666667,18.375 -70.575,18.375 -70.575,18.38333333 -70.575,18.39166667 -70.58333333,18.39166667 -70.58333333,18.4 -70.58333333,18.40833333 -70.58333333,18.41666667 -70.59166667,18.41666667 -70.6,18.41666667 -70.60833333,18.41666667 -70.60833333,18.425 -70.61666667,18.425 -70.625,18.425 -70.63333333,18.425 -70.64166667,18.425 -70.65,18.425 -70.65833333,18.425 -70.65833333,18.43333333 -70.66666667,18.43333333 -70.675,18.43333333 -70.68333333,18.43333333 -70.69166667,18.43333333 -70.69166667,18.425 -70.69166667,18.41666667 -70.7,18.41666667 -70.70833333,18.41666667 -70.70833333,18.40833333 -70.70833333,18.4 -70.70833333,18.39166667 -70.70833333,18.38333333 -70.70833333,18.375 -70.70833333,18.36666667 -70.71666667,18.36666667 -70.71666667,18.35833333 -70.725,18.35833333 -70.725,18.35 -70.73333333,18.35 -70.74166667,18.35 -70.75,18.35 -70.75833333,18.35 -70.76666667,18.35 -70.775,18.35 -70.78333333,18.35 -70.78333333,18.34166667 -70.79166667,18.34166667 -70.79166667,18.35 -70.8,18.35 -70.8,18.35833333 -70.80833333,18.35833333 -70.80833333,18.35 -70.80833333,18.34166667 -70.81666667,18.34166667 -70.81666667,18.33333333 -70.825,18.33333333 -70.83333333,18.33333333 -70.83333333,18.34166667 -70.83333333,18.35 -70.84166667,18.35 -70.84166667,18.34166667 -70.85,18.34166667 -70.85833333,18.34166667 -70.85833333,18.33333333 -70.86666667,18.33333333 -70.86666667,18.325 -70.86666667,18.31666667 -70.86666667,18.30833333 -70.875,18.30833333 -70.875,18.3 -70.88333333,18.3 -70.88333333,18.29166667 -70.88333333,18.28333333 -70.89166667,18.28333333 -70.9,18.28333333 -70.9,18.275 -70.90833333,18.275 -70.90833333,18.26666667 -70.91666667,18.26666667 -70.91666667,18.25833333 -70.925,18.25833333 -70.93333333,18.25833333 -70.93333333,18.25 -70.94166667,18.25 -70.95,18.25 -70.95833333,18.25 -70.96666667,18.25 -70.96666667,18.25833333 -70.975,18.25833333 -70.975,18.26666667 -70.975,18.275 -70.98333333,18.275 -70.98333333,18.28333333 -70.98333333,18.29166667 -70.99166667,18.29166667 -70.99166667,18.3 -71.0,18.3 -71.00833333,18.3 -71.00833333,18.30833333 -71.01666667,18.30833333 -71.025,18.30833333 -71.03333333,18.30833333 -71.03333333,18.31666667 -71.04166667,18.31666667 -71.05,18.31666667 -71.05833333,18.31666667 -71.05833333,18.325 -71.06666667,18.325 -71.075,18.325 -71.075,18.31666667 -71.06666667,18.31666667 -71.06666667,18.30833333 -71.075,18.30833333 -71.075,18.3 -71.08333333,18.3 -71.09166667,18.3 -71.09166667,18.29166667 -71.09166667,18.28333333 -71.1,18.28333333 -71.1,18.275 -71.10833333,18.275 -71.10833333,18.26666667 -71.10833333,18.25833333 -71.10833333,18.25 -71.10833333,18.24166667 -71.1,18.24166667 -71.1,18.23333333 -71.09166667,18.23333333 -71.09166667,18.225 -71.08333333,18.225 -71.08333333,18.21666667 -71.08333333,18.20833333 -71.09166667,18.20833333 -71.09166667,18.2 -71.08333333,18.2 -71.08333333,18.19166667 -71.075,18.19166667 -71.075,18.18333333 -71.06666667,18.18333333 -71.06666667,18.175 -71.06666667,18.16666667 -71.05833333,18.16666667 -71.05833333,18.15833333 -71.05833333,18.15 -71.05833333,18.14166667 -71.06666667,18.14166667 -71.06666667,18.13333333 -71.06666667,18.125 -71.06666667,18.11666667 -71.075,18.11666667 -71.075,18.10833333 -71.075,18.1 -71.08333333,18.1 -71.08333333,18.09166667 -71.08333333,18.08333333 -71.09166667,18.08333333 -71.09166667,18.075 -71.09166667,18.06666667 -71.1,18.06666667 -71.10833333,18.06666667 -71.10833333,18.05833333 -71.11666667,18.05833333 -71.11666667,18.05 -71.11666667,18.04166667 -71.125,18.04166667 -71.125,18.03333333 -71.13333333,18.03333333 -71.13333333,18.025 -71.14166667,18.025 -71.14166667,18.01666667 -71.13333333,18.01666667 -71.13333333,18.00833333 -71.14166667,18.00833333 -71.15,18.00833333 -71.15,18.0 -71.15,17.99166667 -71.15833333,17.99166667 -71.16666667,17.99166667 -71.16666667,17.98333333 -71.16666667,17.975 -71.175,17.975 -71.175,17.96666667 -71.175,17.95833333 -71.18333333,17.95833333 -71.18333333,17.95 -71.19166667,17.95 -71.19166667,17.94166667 -71.19166667,17.93333333 -71.2,17.93333333 -71.2,17.925 -71.20833333,17.925 -71.20833333,17.91666667 -71.21666667,17.91666667 -71.21666667,17.90833333 -71.225,17.90833333 -71.225,17.9 -71.23333333,17.9 -71.23333333,17.89166667 -71.24166667,17.89166667 -71.24166667,17.88333333 -71.25,17.88333333 -71.25833333,17.88333333 -71.25833333,17.875 -71.26666667,17.875 -71.26666667,17.86666667 -71.26666667,17.85833333 -71.275,17.85833333 -71.275,17.85 -71.28333333,17.85 -71.28333333,17.84166667 -71.29166667,17.84166667 -71.29166667,17.83333333 -71.29166667,17.825 -71.3,17.825 -71.30833333,17.825 -71.30833333,17.81666667 -71.31666667,17.81666667 -71.31666667,17.80833333 -71.325,17.80833333 -71.325,17.8 -71.33333333,17.8 -71.33333333,17.79166667 -71.33333333,17.78333333 -71.34166667,17.78333333 -71.34166667,17.775 -71.34166667,17.76666667 -71.35,17.76666667 -71.35,17.75833333 -71.35,17.75 -71.35,17.74166667 -71.35,17.73333333 -71.35833333,17.73333333 -71.35833333,17.725 -71.35833333,17.71666667 -71.35833333,17.70833333 -71.36666667,17.70833333 -71.36666667,17.7 -71.36666667,17.69166667 -71.36666667,17.68333333 -71.375,17.68333333 -71.375,17.675 -71.375,17.66666667 -71.38333333,17.66666667 -71.38333333,17.65833333 -71.39166667,17.65833333 -71.39166667,17.65 -71.39166667,17.64166667 -71.4,17.64166667 -71.4,17.63333333 -71.4,17.625 -71.4,17.61666667 -71.40833333,17.61666667 -71.41666667,17.61666667 -71.41666667,17.60833333 -71.425,17.60833333 -71.43333333,17.60833333 -71.43333333,17.61666667 -71.44166667,17.61666667 -71.44166667,17.625 -71.44166667,17.63333333 -71.44166667,17.64166667 -71.45,17.64166667 -71.45,17.65 -71.45833333,17.65 -71.45833333,17.65833333 -71.46666667,17.65833333 -71.475,17.65833333 -71.475,17.66666667 -71.475,17.675 -71.48333333,17.675 -71.48333333,17.68333333 -71.48333333,17.69166667 -71.48333333,17.7 -71.48333333,17.70833333 -71.49166667,17.70833333 -71.49166667,17.71666667 -71.49166667,17.725 -71.5,17.725 -71.5,17.73333333 -71.50833333,17.73333333 -71.50833333,17.74166667 -71.51666667,17.74166667 -71.51666667,17.75 -71.525,17.75 -71.525,17.75833333 -71.53333333,17.75833333 -71.54166667,17.75833333 -71.55,17.75833333 -71.55,17.76666667 -71.55833333,17.76666667 -71.56666667,17.76666667 -71.575,17.76666667 -71.58333333,17.76666667 -71.59166667,17.76666667 -71.6,17.76666667 -71.60833333,17.76666667 -71.61666667,17.76666667 -71.625,17.76666667 -71.625,17.75833333 -71.63333333,17.75833333 -71.64166667,17.75833333 -71.65,17.75833333 -71.65833333,17.75833333 -71.66666667,17.75833333 -71.675,17.75833333 -71.675,17.76666667 -71.68333333,17.76666667 -71.68333333,17.775 -71.675,17.775 -71.66666667,17.775 -71.66666667,17.78333333 -71.65833333,17.78333333 -71.65833333,17.79166667 -71.65833333,17.8 -71.65833333,17.80833333 -71.65,17.80833333 -71.64166667,17.80833333 -71.63333333,17.80833333 -71.63333333,17.81666667 -71.63333333,17.825 -71.625,17.825 -71.625,17.83333333 -71.625,17.84166667 -71.63333333,17.84166667 -71.63333333,17.85 -71.64166667,17.85 -71.64166667,17.85833333 -71.64166667,17.86666667 -71.65,17.86666667 -71.65,17.875 -71.65,17.88333333 -71.65833333,17.88333333 -71.65833333,17.89166667 -71.66666667,17.89166667 -71.66666667,17.9 -71.675,17.9 -71.675,17.90833333 -71.66666667,17.90833333 -71.65833333,17.90833333 -71.65833333,17.91666667 -71.65833333,17.925 -71.65,17.925 -71.65,17.93333333 -71.65833333,17.93333333 -71.65833333,17.94166667 -71.65833333,17.95 -71.65833333,17.95833333 -71.66666667,17.95833333 -71.66666667,17.96666667 -71.675,17.96666667 -71.675,17.975 -71.675,17.98333333 -71.68333333,17.98333333 -71.69166667,17.98333333 -71.69166667,17.99166667 -71.7,17.99166667 -71.7,18.0 -71.70833333,18.0 -71.71666667,18.0 -71.71666667,18.00833333 -71.725,18.00833333 -71.725,18.01666667 -71.73333333,18.01666667 -71.73333333,18.025 -71.74166667,18.025 -71.75,18.025 -71.75,18.03333333 -71.75833333,18.03333333 -71.76666667,18.03333333 -71.76666667,18.04166667 -71.775,18.04166667 -71.775,18.05 -71.78333333,18.05 -71.79166667,18.05 -71.79166667,18.05833333 -71.8,18.05833333 -71.8,18.06666667 -71.80833333,18.06666667 -71.80833333,18.075 -71.81666667,18.075 -71.81666667,18.08333333 -71.81666667,18.09166667 -71.81666667,18.1 -71.825,18.1 -71.825,18.10833333 -71.83333333,18.10833333 -71.83333333,18.11666667 -71.84166667,18.11666667 -71.85,18.11666667 -71.85,18.125 -71.85833333,18.125 -71.85833333,18.13333333 -71.85833333,18.14166667 -71.86666667,18.14166667 -71.86666667,18.15 -71.875,18.15 -71.88333333,18.15 -71.88333333,18.15833333 -71.89166667,18.15833333 -71.89166667,18.16666667 -71.9,18.16666667 -71.90833333,18.16666667 -71.90833333,18.175 -71.91666667,18.175 -71.91666667,18.18333333 -71.925,18.18333333 -71.925,18.19166667 -71.93333333,18.19166667 -71.94166667,18.19166667 -71.95,18.19166667 -71.95833333,18.19166667 -71.95833333,18.2 -71.96666667,18.2 -71.975,18.2 -71.98333333,18.2 -71.99166667,18.2 -71.99166667,18.20833333 -72.0,18.20833333 -72.00833333,18.20833333 -72.01666667,18.20833333 -72.025,18.20833333 -72.025,18.21666667 -72.03333333,18.21666667 -72.03333333,18.225 -72.04166667,18.225 -72.04166667,18.23333333 -72.05,18.23333333 -72.05833333,18.23333333 -72.06666667,18.23333333 -72.075,18.23333333 -72.075,18.24166667 -72.08333333,18.24166667 -72.08333333,18.23333333 -72.09166667,18.23333333 -72.1,18.23333333 -72.10833333,18.23333333 -72.11666667,18.23333333 -72.125,18.23333333 -72.13333333,18.23333333 -72.14166667,18.23333333 -72.15,18.23333333 -72.15833333,18.23333333 -72.16666667,18.23333333 -72.16666667,18.225 -72.175,18.225 -72.18333333,18.225 -72.19166667,18.225 -72.2,18.225 -72.20833333,18.225 -72.21666667,18.225 -72.225,18.225 -72.23333333,18.225 -72.24166667,18.225 -72.25,18.225 -72.25833333,18.225 -72.26666667,18.225 -72.275,18.225 -72.28333333,18.225 -72.29166667,18.225 -72.3,18.225 -72.30833333,18.225 -72.31666667,18.225 -72.31666667,18.23333333 -72.325,18.23333333 -72.33333333,18.23333333 -72.34166667,18.23333333 -72.35,18.23333333 -72.35833333,18.23333333 -72.36666667,18.23333333 -72.375,18.23333333 -72.38333333,18.23333333 -72.39166667,18.23333333 -72.4,18.23333333 -72.4,18.225 -72.40833333,18.225 -72.41666667,18.225 -72.425,18.225 -72.43333333,18.225 -72.44166667,18.225 -72.45,18.225 -72.45833333,18.225 -72.46666667,18.225 -72.475,18.225 -72.475,18.21666667 -72.48333333,18.21666667 -72.48333333,18.225 -72.49166667,18.225 -72.49166667,18.21666667 -72.5,18.21666667 -72.50833333,18.21666667 -72.51666667,18.21666667 -72.525,18.21666667 -72.525,18.225 -72.53333333,18.225 -72.53333333,18.23333333 -72.54166667,18.23333333 -72.55,18.23333333 -72.55,18.225 -72.55833333,18.225 -72.55833333,18.21666667 -72.55,18.21666667 -72.55,18.20833333 -72.55,18.2 -72.55,18.19166667 -72.54166667,18.19166667 -72.54166667,18.18333333 -72.54166667,18.175 -72.55,18.175 -72.55833333,18.175 -72.55833333,18.16666667 -72.56666667,18.16666667 -72.56666667,18.175 -72.575,18.175 -72.58333333,18.175 -72.58333333,18.18333333 -72.59166667,18.18333333 -72.59166667,18.175 -72.6,18.175 -72.6,18.18333333 -72.60833333,18.18333333 -72.61666667,18.18333333 -72.625,18.18333333 -72.63333333,18.18333333 -72.63333333,18.19166667 -72.64166667,18.19166667 -72.64166667,18.18333333 -72.65,18.18333333 -72.65833333,18.18333333 -72.66666667,18.18333333 -72.675,18.18333333 -72.68333333,18.18333333 -72.69166667,18.18333333 -72.7,18.18333333 -72.70833333,18.18333333 -72.70833333,18.175 -72.71666667,18.175 -72.725,18.175 -72.73333333,18.175 -72.74166667,18.175 -72.74166667,18.18333333 -72.75,18.18333333 -72.75833333,18.18333333 -72.75833333,18.175 -72.75833333,18.16666667 -72.75,18.16666667 -72.75,18.15833333 -72.75,18.15 -72.75833333,18.15 -72.75833333,18.15833333 -72.76666667,18.15833333 -72.775,18.15833333 -72.78333333,18.15833333 -72.78333333,18.15 -72.79166667,18.15 -72.79166667,18.14166667 -72.8,18.14166667 -72.80833333,18.14166667 -72.81666667,18.14166667 -72.825,18.14166667 -72.83333333,18.14166667 -72.83333333,18.15 -72.84166667,18.15 -72.85,18.15 -72.85,18.14166667 -72.85833333,18.14166667 -72.86666667,18.14166667 -72.86666667,18.15 -72.875,18.15 -72.88333333,18.15 -72.89166667,18.15 -72.9,18.15 -72.9,18.15833333 -72.90833333,18.15833333 -72.91666667,18.15833333 -72.925,18.15833333 -72.925,18.16666667 -72.93333333,18.16666667 -72.94166667,18.16666667 -72.95,18.16666667 -72.95833333,18.16666667 -72.96666667,18.16666667 -72.975,18.16666667 -72.975,18.175 -72.98333333,18.175 -72.99166667,18.175 -73.0,18.175 -73.0,18.18333333 -73.00833333,18.18333333 -73.01666667,18.18333333 -73.025,18.18333333 -73.03333333,18.18333333 -73.04166667,18.18333333 -73.05,18.18333333 -73.05833333,18.18333333 -73.06666667,18.18333333 -73.075,18.18333333 -73.08333333,18.18333333 -73.09166667,18.18333333 -73.09166667,18.19166667 -73.1,18.19166667 -73.10833333,18.19166667 -73.11666667,18.19166667 -73.125,18.19166667 -73.13333333,18.19166667 -73.13333333,18.2 -73.14166667,18.2 -73.15,18.2 -73.15833333,18.2 -73.15833333,18.20833333 -73.16666667,18.20833333 -73.175,18.20833333 -73.18333333,18.20833333 -73.19166667,18.20833333 -73.2,18.20833333 -73.20833333,18.20833333 -73.20833333,18.21666667 -73.21666667,18.21666667 -73.21666667,18.20833333 -73.225,18.20833333 -73.23333333,18.20833333 -73.24166667,18.20833333 -73.24166667,18.21666667 -73.25,18.21666667 -73.25833333,18.21666667 -73.26666667,18.21666667 -73.26666667,18.225 -73.275,18.225 -73.275,18.23333333 -73.28333333,18.23333333 -73.29166667,18.23333333 -73.3,18.23333333 -73.30833333,18.23333333 -73.30833333,18.225 -73.31666667,18.225 -73.325,18.225 -73.33333333,18.225 -73.34166667,18.225 -73.34166667,18.21666667 -73.35,18.21666667 -73.35,18.225 -73.35833333,18.225 -73.35833333,18.21666667 -73.36666667,18.21666667 -73.375,18.21666667 -73.375,18.225 -73.36666667,18.225 -73.36666667,18.23333333 -73.36666667,18.24166667 -73.35833333,18.24166667 -73.35833333,18.25 -73.35,18.25 -73.35,18.25833333 -73.35833333,18.25833333 -73.36666667,18.25833333 -73.36666667,18.26666667 -73.375,18.26666667 -73.38333333,18.26666667 -73.38333333,18.275 -73.39166667,18.275 -73.39166667,18.26666667 -73.4,18.26666667 -73.4,18.25833333 -73.40833333,18.25833333 -73.40833333,18.25 -73.41666667,18.25 -73.41666667,18.25833333 -73.425,18.25833333 -73.43333333,18.25833333 -73.43333333,18.26666667 -73.44166667,18.26666667 -73.45,18.26666667 -73.45833333,18.26666667 -73.45833333,18.25833333 -73.46666667,18.25833333 -73.475,18.25833333 -73.475,18.25 -73.48333333,18.25 -73.48333333,18.25833333 -73.49166667,18.25833333 -73.49166667,18.25 -73.5,18.25 -73.5,18.24166667 -73.5,18.23333333 -73.50833333,18.23333333 -73.51666667,18.23333333 -73.525,18.23333333 -73.53333333,18.23333333 -73.53333333,18.24166667 -73.53333333,18.25 -73.54166667,18.25 -73.54166667,18.25833333 -73.55,18.25833333 -73.55833333,18.25833333 -73.56666667,18.25833333 -73.575,18.25833333 -73.575,18.25 -73.575,18.24166667 -73.56666667,18.24166667 -73.56666667,18.23333333 -73.55833333,18.23333333 -73.55833333,18.225 -73.56666667,18.225 -73.56666667,18.21666667 -73.575,18.21666667 -73.58333333,18.21666667 -73.59166667,18.21666667 -73.6,18.21666667 -73.60833333,18.21666667 -73.61666667,18.21666667 -73.61666667,18.225 -73.61666667,18.23333333 -73.60833333,18.23333333 -73.60833333,18.24166667 -73.6,18.24166667 -73.6,18.25 -73.60833333,18.25 -73.61666667,18.25 -73.625,18.25 -73.63333333,18.25 -73.63333333,18.24166667 -73.63333333,18.23333333 -73.63333333,18.225 -73.64166667,18.225 -73.64166667,18.21666667 -73.65,18.21666667 -73.65833333,18.21666667 -73.65833333,18.225 -73.65,18.225 -73.65,18.23333333 -73.65,18.24166667 -73.65833333,18.24166667 -73.65833333,18.23333333 -73.66666667,18.23333333 -73.66666667,18.225 -73.675,18.225 -73.675,18.23333333 -73.675,18.24166667 -73.68333333,18.24166667 -73.69166667,18.24166667 -73.69166667,18.23333333 -73.7,18.23333333 -73.7,18.225 -73.7,18.21666667 -73.70833333,18.21666667 -73.70833333,18.20833333 -73.71666667,18.20833333 -73.725,18.20833333 -73.725,18.2 -73.73333333,18.2 -73.73333333,18.19166667 -73.74166667,18.19166667 -73.75,18.19166667 -73.75,18.18333333 -73.75833333,18.18333333 -73.76666667,18.18333333 -73.775,18.18333333 -73.775,18.175 -73.78333333,18.175 -73.78333333,18.16666667 -73.79166667,18.16666667 -73.8,18.16666667 -73.8,18.15833333 -73.80833333,18.15833333 -73.81666667,18.15833333 -73.81666667,18.15 -73.825,18.15 -73.825,18.14166667 -73.83333333,18.14166667 -73.83333333,18.13333333 -73.84166667,18.13333333 -73.84166667,18.125 -73.84166667,18.11666667 -73.84166667,18.10833333 -73.84166667,18.1 -73.83333333,18.1 -73.83333333,18.09166667 -73.825,18.09166667 -73.825,18.08333333 -73.81666667,18.08333333 -73.81666667,18.075 -73.80833333,18.075 -73.80833333,18.06666667 -73.8,18.06666667 -73.8,18.05833333 -73.79166667,18.05833333 -73.79166667,18.05 -73.78333333,18.05 -73.78333333,18.04166667 -73.79166667,18.04166667 -73.79166667,18.03333333 -73.79166667,18.025 -73.8,18.025 -73.80833333,18.025 -73.81666667,18.025 -73.825,18.025 -73.83333333,18.025 -73.84166667,18.025 -73.85,18.025 -73.85833333,18.025 -73.86666667,18.025 -73.875,18.025 -73.88333333,18.025 -73.89166667,18.025 -73.89166667,18.03333333 -73.9,18.03333333 -73.9,18.04166667 -73.90833333,18.04166667 -73.90833333,18.05 -73.90833333,18.05833333 -73.91666667,18.05833333 -73.91666667,18.06666667 -73.91666667,18.075 -73.91666667,18.08333333 -73.925,18.08333333 -73.925,18.09166667 -73.93333333,18.09166667 -73.93333333,18.1 -73.94166667,18.1 -73.94166667,18.10833333 -73.94166667,18.11666667 -73.94166667,18.125 -73.95,18.125 -73.95,18.13333333 -73.95833333,18.13333333 -73.96666667,18.13333333 -73.96666667,18.14166667 -73.975,18.14166667 -73.975,18.15 -73.975,18.15833333 -73.975,18.16666667 -73.98333333,18.16666667 -73.99166667,18.16666667 -74.0,18.16666667 -74.0,18.175 -74.0,18.18333333 -74.00833333,18.18333333 -74.01666667,18.18333333 -74.01666667,18.19166667 -74.025,18.19166667 -74.03333333,18.19166667 -74.03333333,18.2 -74.04166667,18.2 -74.04166667,18.20833333 -74.05,18.20833333 -74.05,18.21666667 -74.05833333,18.21666667 -74.05833333,18.225 -74.06666667,18.225 -74.06666667,18.23333333 -74.075,18.23333333 -74.08333333,18.23333333 -74.08333333,18.24166667 -74.09166667,18.24166667 -74.09166667,18.25 -74.1,18.25 -74.10833333,18.25 -74.10833333,18.25833333 -74.11666667,18.25833333 -74.125,18.25833333 -74.125,18.26666667 -74.13333333,18.26666667 -74.14166667,18.26666667 -74.15,18.26666667 -74.15833333,18.26666667 -74.15833333,18.275 -74.16666667,18.275 -74.16666667,18.28333333 -74.175,18.28333333 -74.175,18.29166667 -74.18333333,18.29166667 -74.19166667,18.29166667 -74.19166667,18.3 -74.2,18.3 -74.20833333,18.3 -74.21666667,18.3 -74.21666667,18.30833333 -74.225,18.30833333 -74.23333333,18.30833333 -74.24166667,18.30833333 -74.25,18.30833333 -74.25833333,18.30833333 -74.26666667,18.30833333 -74.275,18.30833333 -74.275,18.3 -74.28333333,18.3 -74.29166667,18.3 -74.29166667,18.29166667 -74.3,18.29166667 -74.3,18.28333333 -74.30833333,18.28333333 -74.31666667,18.28333333 -74.325,18.28333333 -74.325,18.29166667 -74.33333333,18.29166667 -74.34166667,18.29166667 -74.35,18.29166667 -74.35833333,18.29166667 -74.35833333,18.3 -74.36666667,18.3 -74.375,18.3 -74.375,18.30833333 -74.38333333,18.30833333 -74.38333333,18.31666667 -74.39166667,18.31666667 -74.4,18.31666667 -74.4,18.325 -74.4,18.33333333 -74.40833333,18.33333333 -74.40833333,18.34166667 -74.41666667,18.34166667 -74.425,18.34166667 -74.43333333,18.34166667 -74.44166667,18.34166667 -74.44166667,18.35 -74.45,18.35 -74.45,18.35833333 -74.45,18.36666667 -74.45,18.375 -74.45,18.38333333 -74.45,18.39166667 -74.45,18.4 -74.45833333,18.4 -74.45833333,18.40833333 -74.46666667,18.40833333 -74.46666667,18.41666667 -74.475,18.41666667 -74.475,18.425 -74.475,18.43333333 -74.475,18.44166667 -74.46666667,18.44166667 -74.46666667,18.45 -74.46666667,18.45833333 -74.45833333,18.45833333 -74.45833333,18.46666667 -74.45,18.46666667 -74.45,18.475 -74.45,18.48333333 -74.45,18.49166667 -74.45833333,18.49166667 -74.45833333,18.5 -74.45,18.5 -74.45,18.50833333 -74.44166667,18.50833333 -74.44166667,18.51666667 -74.44166667,18.525 -74.44166667,18.53333333 -74.44166667,18.54166667 -74.43333333,18.54166667 -74.43333333,18.55 -74.43333333,18.55833333 -74.425,18.55833333 -74.425,18.56666667 -74.41666667,18.56666667 -74.41666667,18.575 -74.41666667,18.58333333 -74.41666667,18.59166667 -74.425,18.59166667 -74.425,18.6 -74.425,18.60833333 -74.425,18.61666667 -74.41666667,18.61666667 -74.41666667,18.625 -74.40833333,18.625 -74.4,18.625 -74.39166667,18.625 -74.39166667,18.63333333 -74.39166667,18.64166667 -74.38333333,18.64166667 -74.375,18.64166667 -74.375,18.63333333 -74.36666667,18.63333333 -74.36666667,18.64166667 -74.35833333,18.64166667 -74.35,18.64166667 -74.35,18.65 -74.34166667,18.65 -74.33333333,18.65 -74.33333333,18.65833333 -74.325,18.65833333 -74.31666667,18.65833333 -74.31666667,18.65 -74.30833333,18.65 -74.30833333,18.65833333 -74.3,18.65833333 -74.29166667,18.65833333 -74.29166667,18.65 -74.28333333,18.65 -74.275,18.65 -74.275,18.65833333 -74.26666667,18.65833333 -74.26666667,18.66666667 -74.25833333,18.66666667 -74.25,18.66666667 -74.24166667,18.66666667 -74.23333333,18.66666667 -74.23333333,18.675 -74.225,18.675 -74.21666667,18.675 -74.20833333,18.675 -74.2,18.675 -74.19166667,18.675 -74.18333333,18.675 -74.18333333,18.66666667 -74.175,18.66666667 -74.16666667,18.66666667 -74.15833333,18.66666667 -74.15,18.66666667 -74.15,18.65833333 -74.14166667,18.65833333 -74.13333333,18.65833333 -74.125,18.65833333 -74.125,18.65 -74.11666667,18.65 -74.10833333,18.65 -74.10833333,18.64166667 -74.10833333,18.63333333 -74.1,18.63333333 -74.09166667,18.63333333 -74.09166667,18.625 -74.08333333,18.625 -74.08333333,18.61666667 -74.075,18.61666667 -74.075,18.60833333 -74.06666667,18.60833333 -74.05833333,18.60833333 -74.05,18.60833333 -74.04166667,18.60833333 -74.04166667,18.6 -74.03333333,18.6 -74.025,18.6 -74.01666667,18.6 -74.00833333,18.6 -74.0,18.6 -73.99166667,18.6 -73.98333333,18.6 -73.975,18.6 -73.96666667,18.6 -73.95833333,18.6 -73.95,18.6 -73.95,18.59166667 -73.94166667,18.59166667 -73.93333333,18.59166667 -73.925,18.59166667 -73.91666667,18.59166667 -73.91666667,18.58333333 -73.91666667,18.575 -73.90833333,18.575 -73.90833333,18.56666667 -73.9,18.56666667 -73.89166667,18.56666667 -73.88333333,18.56666667 -73.875,18.56666667 -73.86666667,18.56666667 -73.85833333,18.56666667 -73.85,18.56666667 -73.84166667,18.56666667 -73.83333333,18.56666667 -73.825,18.56666667 -73.825,18.55833333 -73.81666667,18.55833333 -73.80833333,18.55833333 -73.80833333,18.55 -73.8,18.55 -73.79166667,18.55 -73.79166667,18.54166667 -73.78333333,18.54166667 -73.775,18.54166667 -73.76666667,18.54166667 -73.75833333,18.54166667 -73.75,18.54166667 -73.75,18.55 -73.74166667,18.55 -73.73333333,18.55 -73.725,18.55 -73.71666667,18.55 -73.71666667,18.55833333 -73.725,18.55833333 -73.725,18.56666667 -73.71666667,18.56666667 -73.71666667,18.575 -73.70833333,18.575 -73.7,18.575 -73.69166667,18.575 -73.68333333,18.575 -73.675,18.575 -73.66666667,18.575 -73.65833333,18.575 -73.65,18.575 -73.64166667,18.575 -73.63333333,18.575 -73.63333333,18.58333333 -73.625,18.58333333 -73.61666667,18.58333333 -73.60833333,18.58333333 -73.6,18.58333333 -73.59166667,18.58333333 -73.58333333,18.58333333 -73.58333333,18.59166667 -73.575,18.59166667 -73.56666667,18.59166667 -73.56666667,18.58333333 -73.56666667,18.575 -73.575,18.575 -73.575,18.56666667 -73.575,18.55833333 -73.58333333,18.55833333 -73.58333333,18.55 -73.59166667,18.55 -73.6,18.55 -73.60833333,18.55 -73.60833333,18.55833333 -73.61666667,18.55833333 -73.625,18.55833333 -73.63333333,18.55833333 -73.64166667,18.55833333 -73.65,18.55833333 -73.65833333,18.55833333 -73.65833333,18.55 -73.66666667,18.55 -73.66666667,18.55833333 -73.675,18.55833333 -73.675,18.56666667 -73.68333333,18.56666667 -73.69166667,18.56666667 -73.69166667,18.55833333 -73.68333333,18.55833333 -73.68333333,18.55 -73.69166667,18.55 -73.7,18.55 -73.70833333,18.55 -73.70833333,18.54166667 -73.7,18.54166667 -73.69166667,18.54166667 -73.68333333,18.54166667 -73.675,18.54166667 -73.66666667,18.54166667 -73.65833333,18.54166667 -73.65833333,18.53333333 -73.66666667,18.53333333 -73.66666667,18.525 -73.66666667,18.51666667 -73.675,18.51666667 -73.675,18.50833333 -73.66666667,18.50833333 -73.66666667,18.5 -73.65833333,18.5 -73.65,18.5 -73.64166667,18.5 -73.64166667,18.50833333 -73.63333333,18.50833333 -73.63333333,18.5 -73.625,18.5 -73.61666667,18.5 -73.60833333,18.5 -73.6,18.5 -73.59166667,18.5 -73.58333333,18.5 -73.58333333,18.50833333 -73.575,18.50833333 -73.56666667,18.50833333 -73.55833333,18.50833333 -73.55833333,18.51666667 -73.55,18.51666667 -73.54166667,18.51666667 -73.54166667,18.525 -73.53333333,18.525 -73.525,18.525 -73.51666667,18.525 -73.50833333,18.525 -73.5,18.525 -73.49166667,18.525 -73.48333333,18.525 -73.475,18.525 -73.46666667,18.525 -73.45833333,18.525 -73.45,18.525 -73.44166667,18.525 -73.43333333,18.525 -73.425,18.525 -73.425,18.51666667 -73.41666667,18.51666667 -73.40833333,18.51666667 -73.4,18.51666667 -73.39166667,18.51666667 -73.38333333,18.51666667 -73.38333333,18.50833333 -73.375,18.50833333 -73.36666667,18.50833333 -73.35833333,18.50833333 -73.35,18.50833333 -73.34166667,18.50833333 -73.33333333,18.50833333 -73.33333333,18.5 -73.325,18.5 -73.31666667,18.5 -73.31666667,18.49166667 -73.30833333,18.49166667 -73.3,18.49166667 -73.3,18.48333333 -73.29166667,18.48333333 -73.28333333,18.48333333 -73.275,18.48333333 -73.26666667,18.48333333 -73.25833333,18.48333333 -73.25,18.48333333 -73.25,18.475 -73.24166667,18.475 -73.23333333,18.475 -73.225,18.475 -73.225,18.48333333 -73.21666667,18.48333333 -73.20833333,18.48333333 -73.2,18.48333333 -73.2,18.49166667 -73.19166667,18.49166667 -73.18333333,18.49166667 -73.175,18.49166667 -73.175,18.48333333 -73.16666667,18.48333333 -73.15833333,18.48333333 -73.15,18.48333333 -73.14166667,18.48333333 -73.14166667,18.475 -73.13333333,18.475 -73.125,18.475 -73.125,18.46666667 -73.125,18.45833333 -73.11666667,18.45833333 -73.10833333,18.45833333 -73.10833333,18.45 -73.1,18.45 -73.1,18.44166667 -73.09166667,18.44166667 -73.09166667,18.45 -73.08333333,18.45 -73.075,18.45 -73.075,18.45833333 -73.06666667,18.45833333 -73.05833333,18.45833333 -73.05,18.45833333 -73.04166667,18.45833333 -73.04166667,18.46666667 -73.03333333,18.46666667 -73.025,18.46666667 -73.01666667,18.46666667 -73.00833333,18.46666667 -73.0,18.46666667 -72.99166667,18.46666667 -72.98333333,18.46666667 -72.975,18.46666667 -72.96666667,18.46666667 -72.95833333,18.46666667 -72.95833333,18.45833333 -72.95,18.45833333 -72.94166667,18.45833333 -72.93333333,18.45833333 -72.925,18.45833333 -72.925,18.45 -72.91666667,18.45 -72.90833333,18.45 -72.9,18.45 -72.89166667,18.45 -72.89166667,18.44166667 -72.9,18.44166667 -72.9,18.43333333 -72.9,18.425 -72.89166667,18.425 -72.88333333,18.425 -72.875,18.425 -72.875,18.43333333 -72.86666667,18.43333333 -72.85833333,18.43333333 -72.85833333,18.44166667 -72.85,18.44166667 -72.84166667,18.44166667 -72.83333333,18.44166667 -72.825,18.44166667 -72.81666667,18.44166667 -72.80833333,18.44166667 -72.8,18.44166667 -72.8,18.43333333 -72.79166667,18.43333333 -72.78333333,18.43333333 -72.775,18.43333333 -72.76666667,18.43333333 -72.75833333,18.43333333 -72.75833333,18.425 -72.75,18.425 -72.74166667,18.425 -72.73333333,18.425 -72.725,18.425 -72.71666667,18.425 -72.71666667,18.43333333 -72.70833333,18.43333333 -72.7,18.43333333 -72.7,18.44166667 -72.69166667,18.44166667 -72.68333333,18.44166667 -72.68333333,18.45 -72.675,18.45 -72.675,18.45833333 -72.675,18.46666667 -72.66666667,18.46666667 -72.66666667,18.475 -72.66666667,18.48333333 -72.66666667,18.49166667 -72.65833333,18.49166667 -72.65833333,18.5 -72.65833333,18.50833333 -72.65,18.50833333 -72.65,18.51666667 -72.65,18.525 -72.64166667,18.525 -72.64166667,18.53333333 -72.64166667,18.54166667 -72.63333333,18.54166667 -72.63333333,18.55 -72.625,18.55 -72.61666667,18.55 -72.61666667,18.55833333 -72.60833333,18.55833333 -72.6,18.55833333 -72.59166667,18.55833333 -72.58333333,18.55833333 -72.58333333,18.56666667 -72.575,18.56666667 -72.56666667,18.56666667 -72.56666667,18.55833333 -72.55833333,18.55833333 -72.55,18.55833333 -72.55,18.55 -72.54166667,18.55 -72.54166667,18.54166667 -72.53333333,18.54166667 -72.53333333,18.55 -72.525,18.55 -72.51666667,18.55 -72.50833333,18.55 -72.5,18.55 -72.49166667,18.55 -72.48333333,18.55 -72.475,18.55 -72.46666667,18.55 -72.45833333,18.55 -72.45833333,18.54166667 -72.45,18.54166667 -72.44166667,18.54166667 -72.43333333,18.54166667 -72.425,18.54166667 -72.425,18.55 -72.41666667,18.55 -72.40833333,18.55 -72.4,18.55 -72.39166667,18.55 -72.39166667,18.54166667 -72.38333333,18.54166667 -72.38333333,18.53333333 -72.375,18.53333333 -72.36666667,18.53333333 -72.35833333,18.53333333 -72.35,18.53333333 -72.35,18.54166667 -72.35,18.55 -72.35,18.55833333 -72.35,18.56666667 -72.34166667,18.56666667 -72.34166667,18.575 -72.34166667,18.58333333 -72.34166667,18.59166667 -72.34166667,18.6 -72.34166667,18.60833333 -72.35,18.60833333 -72.35,18.61666667 -72.35,18.625 -72.34166667,18.625 -72.34166667,18.63333333 -72.34166667,18.64166667 -72.33333333,18.64166667 -72.33333333,18.65 -72.325,18.65 -72.325,18.65833333 -72.31666667,18.65833333 -72.31666667,18.66666667 -72.31666667,18.675 -72.325,18.675 -72.325,18.68333333 -72.33333333,18.68333333 -72.34166667,18.68333333 -72.35,18.68333333 -72.35,18.69166667 -72.35833333,18.69166667 -72.36666667,18.69166667 -72.36666667,18.7 -72.375,18.7 -72.38333333,18.7 -72.38333333,18.70833333 -72.39166667,18.70833333 -72.39166667,18.71666667 -72.4,18.71666667 -72.40833333,18.71666667 -72.41666667,18.71666667 -72.425,18.71666667 -72.43333333,18.71666667 -72.44166667,18.71666667 -72.45,18.71666667 -72.45,18.725 -72.45,18.73333333 -72.45833333,18.73333333 -72.45833333,18.74166667 -72.45833333,18.75 -72.46666667,18.75 -72.46666667,18.75833333</coordinates></LinearRing></outerBoundaryIs><innerBoundaryIs><LinearRing><coordinates>-72.775,19.24166667 -72.775,19.23333333 -72.76666667,19.23333333 -72.75833333,19.23333333 -72.75833333,19.24166667 -72.76666667,19.24166667 -72.775,19.24166667</coordinates></LinearRing></innerBoundaryIs><innerBoundaryIs><LinearRing><coordinates>-73.0,19.60833333 -72.99166667,19.60833333 -72.99166667,19.61666667 -73.0,19.61666667 -73.0,19.60833333</coordinates></LinearRing></innerBoundaryIs><innerBoundaryIs><LinearRing><coordinates>-73.36666667,19.825 -73.35833333,19.825 -73.35833333,19.83333333 -73.36666667,19.83333333 -73.36666667,19.825</coordinates></LinearRing></innerBoundaryIs><innerBoundaryIs><LinearRing><coordinates>-73.03333333,19.91666667 -73.03333333,19.90833333 -73.025,19.90833333 -73.025,19.91666667 -73.03333333,19.91666667</coordinates></LinearRing></innerBoundaryIs><innerBoundaryIs><LinearRing><coordinates>-72.04166667,19.7 -72.05,19.7 -72.05833333,19.7 -72.05833333,19.69166667 -72.05,19.69166667 -72.04166667,19.69166667 -72.04166667,19.7</coordinates></LinearRing></innerBoundaryIs><innerBoundaryIs><LinearRing><coordinates>-71.725,19.70833333 -71.725,19.7 -71.71666667,19.7 -71.71666667,19.70833333 -71.725,19.70833333</coordinates></LinearRing></innerBoundaryIs><innerBoundaryIs><LinearRing><coordinates>-73.65,18.24166667 -73.64166667,18.24166667 -73.64166667,18.25 -73.65,18.25 -73.65,18.24166667</coordinates></LinearRing></innerBoundaryIs><innerBoundaryIs><LinearRing><coordinates>-72.06666667,19.71666667 -72.06666667,19.70833333 -72.05833333,19.70833333 -72.05833333,19.71666667 -72.06666667,19.71666667</coordinates></LinearRing></innerBoundaryIs><innerBoundaryIs><LinearRing><coordinates>-72.06666667,19.70833333 -72.075,19.70833333 -72.075,19.7 -72.06666667,19.7 -72.06666667,19.70833333</coordinates></LinearRing></innerBoundaryIs><innerBoundaryIs><LinearRing><coordinates>-72.075,19.70833333 -72.075,19.71666667 -72.08333333,19.71666667 -72.08333333,19.70833333 -72.075,19.70833333</coordinates></LinearRing></innerBoundaryIs><innerBoundaryIs><LinearRing><coordinates>-70.95833333,19.89166667 -70.95,19.89166667 -70.95,19.9 -70.95833333,19.9 -70.95833333,19.89166667</coordinates></LinearRing></innerBoundaryIs><innerBoundaryIs><LinearRing><coordinates>-70.94166667,19.89166667 -70.93333333,19.89166667 -70.93333333,19.9 -70.94166667,19.9 -70.94166667,19.89166667</coordinates></LinearRing></innerBoundaryIs></Polygon></MultiGeometry>
  </Placemark>
</Folder>
</Document></kml>
