# Supplementary material for: Species conservation profiles of a random sample of world spiders III: Oecobiidae to Salticidae
Source: Biodivers Data J. 2018 Aug 2;(6):e27004. doi: 10.3897/BDJ.6.e27004 (PMC6086925; doi:10.3897/BDJ.6.e27004)
Supplement: Supplementary material 54 — Distribution of Synagelidesgosainkundicus Bohdanowicz, 1987 [file bdj-06-e27004-s054.kml]

<?xml version="1.0" encoding="UTF-8"?>
<kml xmlns="http://earth.google.com/kml/2.2">
<Document>
<name></name>
<description><![CDATA[]]></description>

<Style id="1">
<LineStyle>
<width>1</width>
<color>ff0000ff</color>
</LineStyle>
<PolyStyle>
<fill>0</fill>
</PolyStyle>
</Style>

<Placemark>
<name>R Polygon</name>
<description><![CDATA[]]></description>
<styleUrl>#1</styleUrl>
<visibility>1</visibility>
<MultiGeometry>
<Polygon>
<outerBoundaryIs>
<LinearRing>
<coordinates>
85.39,28.21
85.3963423919657,28.2097986676472
85.4026592453574,28.2091954812831
85.408925124436,28.2081928697263
85.4151147987181,28.2067948701396
85.4212033445698,28.2050071117741
85.427166245566,28.2028367933016
85.4329794912089,28.2002926538287
85.43861967361,28.197384937707
85.4440640817456,28.1941253532831
85.4492907929055,28.1905270257531
85.4542787609686,28.1866044443119
85.4590079011482,28.1823734038105
85.4634591708658,28.1778509411557
85.4676146464292,28.1730552667085
85.471457595205,28.1680056909571
85.4749725429949,28.162722546761
85.4781453363448,28.1572271074773
85.4809631995355,28.1515415013002
85.4834147860265,28.1456886221592
85.4854902241444,28.1396920375328
85.4871811568323,28.1335758935509
85.4884807753012,28.1273648177667
85.4893838464461,28.1210838199901
85.4898867339183,28.1147581915824
85.4899874127674,28.1084134036165
85.4896854775952,28.1020750043143
85.4889821441881,28.0957685161727
85.4878802446215,28.0895193331935
85.486384215856,28.083352618631
85.4845000818715,28.0772932036683
85.4822354294105,28.0713654874307
85.4795993774291,28.0655933387394
85.4766025403785,28.06
85.4732569854635,28.0546079936134
85.4695761840531,28.0494390312862
85.4655749574354,28.0445139266055
85.4612694171379,28.0398525112294
85.4566769000516,28.0354735550324
85.4518158986221,28.0313946905257
85.4467059863863,28.027632341857
85.4413677391573,28.0242016586765
85.4358226521727,28.0211164551345
85.4300930535407,28.0183891542568
85.4242020143326,28.0160307379214
85.4181732556841,28.0140507026385
85.4120310532787,28.0124570213115
85.4058001395973,28.0112561111324
85.3995056043304,28.0104528077427
85.3931727933498,28.0100503457617
85.3868272066502,28.0100503457617
85.3804943956696,28.0104528077427
85.3741998604027,28.0112561111324
85.3679689467213,28.0124570213115
85.3618267443159,28.0140507026385
85.3557979856674,28.0160307379214
85.3499069464593,28.0183891542568
85.3441773478273,28.0211164551345
85.3386322608427,28.0242016586765
85.3332940136137,28.027632341857
85.3281841013779,28.0313946905257
85.3233230999484,28.0354735550324
85.3187305828621,28.0398525112294
85.3144250425646,28.0445139266055
85.3104238159469,28.0494390312862
85.3067430145365,28.0546079936134
85.3033974596216,28.06
85.3004006225709,28.0655933387394
85.2977645705895,28.0713654874307
85.2954999181285,28.0772932036683
85.293615784144,28.083352618631
85.2921197553785,28.0895193331935
85.2910178558119,28.0957685161727
85.2903145224048,28.1020750043143
85.2900125872326,28.1084134036165
85.2901132660817,28.1147581915824
85.2906161535539,28.1210838199901
85.2915192246988,28.1273648177667
85.2928188431677,28.1335758935509
85.2945097758556,28.1396920375328
85.2965852139735,28.1456886221592
85.2990368004645,28.1515415013002
85.3018546636552,28.1572271074773
85.3050274570051,28.162722546761
85.308542404795,28.1680056909571
85.3123853535708,28.1730552667085
85.3165408291342,28.1778509411557
85.3209920988518,28.1823734038105
85.3257212390314,28.1866044443119
85.3307092070945,28.1905270257531
85.3359359182544,28.1941253532831
85.34138032639,28.197384937707
85.3470205087911,28.2002926538287
85.352833754434,28.2028367933016
85.3587966554302,28.2050071117741
85.3648852012819,28.2067948701396
85.371074875564,28.2081928697263
85.3773407546426,28.2091954812831
85.3836576080343,28.2097986676472
85.39,28.21
</coordinates>
</LinearRing>
</outerBoundaryIs>
</Polygon>
</MultiGeometry>
</Placemark>
</Document>
</kml>
