# Supplementary material for: Species conservation profiles of a random sample of world spiders III: Oecobiidae to Salticidae
Source: Biodivers Data J. 2018 Aug 2;(6):e27004. doi: 10.3897/BDJ.6.e27004 (PMC6086925; doi:10.3897/BDJ.6.e27004)
Supplement: Supplementary material 55 — Distribution of Synemosynaaurantiaca (Mello-Leitão, 1917) [file bdj-06-e27004-s055.kml]

<?xml version="1.0" encoding="UTF-8"?>
<kml xmlns="http://earth.google.com/kml/2.2">
<Document>
<name></name>
<description><![CDATA[]]></description>

<Style id="1">
<LineStyle>
<width>1</width>
<color>ff0000ff</color>
</LineStyle>
<PolyStyle>
<fill>0</fill>
</PolyStyle>
</Style>

<Placemark>
<name>R Polygon</name>
<description><![CDATA[]]></description>
<styleUrl>#1</styleUrl>
<visibility>1</visibility>
<MultiGeometry>
<Polygon>
<outerBoundaryIs>
<LinearRing>
<coordinates>
-74.05385971,11.42710698
-74.0475173180343,11.4269056476472
-74.0412004646426,11.4263024612831
-74.034934585564,11.4252998497263
-74.0287449112819,11.4239018501396
-74.0226563654302,11.4221140917741
-74.016693464434,11.4199437733016
-74.0108802187911,11.4173996338287
-74.0052400363899,11.414491917707
-73.9997956282544,11.4112323332831
-73.9945689170945,11.4076340057531
-73.9895809490313,11.4037114243119
-73.9848518088518,11.3994803838105
-73.9804005391342,11.3949579211557
-73.9762450635708,11.3901622467085
-73.972402114795,11.3851126709571
-73.9688871670051,11.379829526761
-73.9657143736552,11.3743340874773
-73.9628965104645,11.3686484813002
-73.9604449239735,11.3627956021592
-73.9583694858556,11.3567990175328
-73.9566785531676,11.3506828735509
-73.9553789346988,11.3444717977667
-73.9544758635539,11.3381907999901
-73.9539729760817,11.3318651715824
-73.9538722972326,11.3255203836165
-73.9541742324048,11.3191819843143
-73.9548775658119,11.3128754961727
-73.9559794653785,11.3066263131935
-73.957475494144,11.300459598631
-73.9593596281285,11.2944001836683
-73.9616242805895,11.2884724674307
-73.9642603325709,11.2827003187394
-73.9672571696215,11.27710698
-73.9706027245365,11.2717149736134
-73.9742835259469,11.2665460112862
-73.9782847525646,11.2616209066055
-73.9825902928621,11.2569594912294
-73.9871828099484,11.2525805350324
-73.9920438113779,11.2485016705257
-73.9971537236137,11.244739321857
-74.0024919708427,11.2413086386765
-74.0080370578273,11.2382234351345
-74.0137666564593,11.2354961342568
-74.0196576956674,11.2331377179214
-74.0256864543159,11.2311576826385
-74.0318286567213,11.2295640013115
-74.0380595704027,11.2283630911324
-74.0443541056696,11.2275597877427
-74.0506869166502,11.2271573257617
-74.0570325033498,11.2271573257617
-74.0633653143304,11.2275597877427
-74.0696598495973,11.2283630911324
-74.0758907632787,11.2295640013115
-74.0820329656841,11.2311576826385
-74.0880617243326,11.2331377179214
-74.0939527635407,11.2354961342568
-74.0996823621727,11.2382234351345
-74.1052274491573,11.2413086386765
-74.1105656963863,11.244739321857
-74.1156756086221,11.2485016705257
-74.1205366100516,11.2525805350324
-74.1251291271379,11.2569594912294
-74.1294346674354,11.2616209066055
-74.1334358940531,11.2665460112862
-74.1371166954635,11.2717149736134
-74.1404622503784,11.27710698
-74.1434590874291,11.2827003187394
-74.1460951394105,11.2884724674307
-74.1483597918715,11.2944001836683
-74.150243925856,11.300459598631
-74.1517399546215,11.3066263131935
-74.1528418541881,11.3128754961727
-74.1535451875952,11.3191819843143
-74.1538471227674,11.3255203836165
-74.1537464439183,11.3318651715824
-74.1532435564461,11.3381907999901
-74.1523404853012,11.3444717977667
-74.1510408668323,11.3506828735509
-74.1493499341444,11.3567990175328
-74.1472744960265,11.3627956021592
-74.1448229095354,11.3686484813002
-74.1420050463447,11.3743340874773
-74.1388322529949,11.379829526761
-74.135317305205,11.3851126709571
-74.1314743564292,11.3901622467085
-74.1273188808658,11.3949579211557
-74.1228676111482,11.3994803838105
-74.1181384709686,11.4037114243119
-74.1131505029055,11.4076340057531
-74.1079237917456,11.4112323332831
-74.10247938361,11.414491917707
-74.0968392012089,11.4173996338287
-74.091025955566,11.4199437733016
-74.0850630545698,11.4221140917741
-74.0789745087181,11.4239018501396
-74.072784834436,11.4252998497263
-74.0665189553574,11.4263024612831
-74.0602021019657,11.4269056476472
-74.05385971,11.42710698
</coordinates>
</LinearRing>
</outerBoundaryIs>
</Polygon>
<Polygon>
<outerBoundaryIs>
<LinearRing>
<coordinates>
-45.0797821,-2.4176989
-45.0734397080343,-2.41790023235281
-45.0671228546426,-2.41850341871692
-45.060856975564,-2.41950603027373
-45.0546673012819,-2.42090402986036
-45.0485787554302,-2.42269178822591
-45.042615854434,-2.42486210669839
-45.0368026087911,-2.42740624617134
-45.03116242639,-2.43031396229302
-45.0257180182544,-2.43357354671688
-45.0204913070945,-2.43717187424689
-45.0155033390313,-2.4410944556881
-45.0107741988518,-2.44532549618949
-45.0063229291342,-2.44984795884429
-45.0021674535708,-2.45464363329155
-44.998324504795,-2.45969320904288
-44.994809557005,-2.46497635323895
-44.9916367636552,-2.47047179252273
-44.9888189004646,-2.47615739869981
-44.9863673139735,-2.48201027784081
-44.9842918758556,-2.48800686246717
-44.9826009431676,-2.49412300644906
-44.9813013246988,-2.50033408223331
-44.9803982535539,-2.5066150800099
-44.9798953660817,-2.51294070841763
-44.9797946872326,-2.51928549638348
-44.9800966224048,-2.52562389568568
-44.9807999558119,-2.53193038382733
-44.9819018553785,-2.53817956680652
-44.983397884144,-2.544346281369
-44.9852820181285,-2.55040569633174
-44.9875466705895,-2.55633341256931
-44.9901827225709,-2.56210556126058
-44.9931795596216,-2.5676989
-44.9965251145365,-2.57309090638661
-45.0002059159469,-2.57825986871377
-45.0042071425646,-2.58318497339453
-45.0085126828621,-2.58784638877063
-45.0131051999484,-2.59222534496758
-45.0179662013779,-2.59630420947428
-45.0230761136137,-2.60006655814298
-45.0284143608427,-2.6034972413235
-45.0339594478273,-2.60658244486549
-45.0396890464593,-2.60930974574321
-45.0455800856674,-2.61166816207859
-45.0516088443159,-2.61364819736145
-45.0577510467214,-2.61524187868854
-45.0639819604027,-2.61644278886764
-45.0702764956696,-2.61724609225731
-45.0766093066502,-2.61764855423832
-45.0829548933498,-2.61764855423832
-45.0892877043304,-2.61724609225731
-45.0955822395973,-2.61644278886764
-45.1018131532787,-2.61524187868854
-45.1079553556841,-2.61364819736145
-45.1139841143326,-2.61166816207859
-45.1198751535407,-2.60930974574321
-45.1256047521727,-2.60658244486549
-45.1311498391573,-2.6034972413235
-45.1364880863863,-2.60006655814298
-45.1415979986221,-2.59630420947428
-45.1464590000516,-2.59222534496758
-45.1510515171379,-2.58784638877063
-45.1553570574354,-2.58318497339453
-45.1593582840531,-2.57825986871377
-45.1630390854635,-2.57309090638661
-45.1663846403784,-2.5676989
-45.1693814774291,-2.56210556126058
-45.1720175294105,-2.55633341256931
-45.1742821818715,-2.55040569633174
-45.176166315856,-2.544346281369
-45.1776623446215,-2.53817956680652
-45.1787642441881,-2.53193038382733
-45.1794675775952,-2.52562389568568
-45.1797695127674,-2.51928549638348
-45.1796688339183,-2.51294070841763
-45.1791659464461,-2.5066150800099
-45.1782628753012,-2.50033408223331
-45.1769632568324,-2.49412300644906
-45.1752723241444,-2.48800686246717
-45.1731968860265,-2.48201027784081
-45.1707452995355,-2.47615739869981
-45.1679274363448,-2.47047179252273
-45.164754642995,-2.46497635323895
-45.161239695205,-2.45969320904288
-45.1573967464292,-2.45464363329155
-45.1532412708658,-2.44984795884429
-45.1487900011482,-2.44532549618949
-45.1440608609687,-2.4410944556881
-45.1390728929055,-2.43717187424689
-45.1338461817456,-2.43357354671688
-45.1284017736101,-2.43031396229302
-45.1227615912089,-2.42740624617134
-45.116948345566,-2.42486210669839
-45.1109854445698,-2.42269178822591
-45.1048968987181,-2.42090402986036
-45.098707224436,-2.41950603027373
-45.0924413453574,-2.41850341871692
-45.0861244919657,-2.41790023235281
-45.0797821,-2.4176989
</coordinates>
</LinearRing>
</outerBoundaryIs>
</Polygon>
<Polygon>
<outerBoundaryIs>
<LinearRing>
<coordinates>
-58.5875635,-34.1852467
-58.5812211080343,-34.1854480323528
-58.5749042546426,-34.1860512187169
-58.568638375564,-34.1870538302737
-58.5624487012819,-34.1884518298604
-58.5563601554302,-34.1902395882259
-58.550397254434,-34.1924099066984
-58.5445840087911,-34.1949540461713
-58.53894382639,-34.197861762293
-58.5334994182544,-34.2011213467169
-58.5282727070945,-34.2047196742469
-58.5232847390313,-34.2086422556881
-58.5185555988518,-34.2128732961895
-58.5141043291342,-34.2173957588443
-58.5099488535708,-34.2221914332915
-58.506105904795,-34.2272410090429
-58.502590957005,-34.2325241532389
-58.4994181636552,-34.2380195925227
-58.4966003004646,-34.2437051986998
-58.4941487139735,-34.2495580778408
-58.4920732758556,-34.2555546624672
-58.4903823431676,-34.2616708064491
-58.4890827246988,-34.2678818822333
-58.4881796535539,-34.2741628800099
-58.4876767660817,-34.2804885084176
-58.4875760872326,-34.2868332963835
-58.4878780224048,-34.2931716956857
-58.4885813558119,-34.2994781838273
-58.4896832553785,-34.3057273668065
-58.491179284144,-34.311894081369
-58.4930634181285,-34.3179534963317
-58.4953280705895,-34.3238812125693
-58.4979641225709,-34.3296533612606
-58.5009609596216,-34.3352467
-58.5043065145365,-34.3406387063866
-58.5079873159469,-34.3458076687138
-58.5119885425646,-34.3507327733945
-58.5162940828621,-34.3553941887706
-58.5208865999484,-34.3597731449676
-58.5257476013779,-34.3638520094743
-58.5308575136137,-34.367614358143
-58.5361957608427,-34.3710450413235
-58.5417408478273,-34.3741302448655
-58.5474704464593,-34.3768575457432
-58.5533614856674,-34.3792159620786
-58.5593902443159,-34.3811959973615
-58.5655324467213,-34.3827896786885
-58.5717633604027,-34.3839905888676
-58.5780578956696,-34.3847938922573
-58.5843907066502,-34.3851963542383
-58.5907362933498,-34.3851963542383
-58.5970691043304,-34.3847938922573
-58.6033636395973,-34.3839905888676
-58.6095945532787,-34.3827896786885
-58.6157367556841,-34.3811959973615
-58.6217655143326,-34.3792159620786
-58.6276565535407,-34.3768575457432
-58.6333861521727,-34.3741302448655
-58.6389312391573,-34.3710450413235
-58.6442694863863,-34.367614358143
-58.6493793986221,-34.3638520094743
-58.6542404000516,-34.3597731449676
-58.6588329171379,-34.3553941887706
-58.6631384574354,-34.3507327733945
-58.6671396840531,-34.3458076687138
-58.6708204854635,-34.3406387063866
-58.6741660403784,-34.3352467
-58.6771628774291,-34.3296533612606
-58.6797989294105,-34.3238812125693
-58.6820635818715,-34.3179534963317
-58.683947715856,-34.311894081369
-58.6854437446215,-34.3057273668065
-58.6865456441881,-34.2994781838273
-58.6872489775952,-34.2931716956857
-58.6875509127674,-34.2868332963835
-58.6874502339183,-34.2804885084176
-58.6869473464461,-34.2741628800099
-58.6860442753012,-34.2678818822333
-58.6847446568324,-34.2616708064491
-58.6830537241444,-34.2555546624672
-58.6809782860265,-34.2495580778408
-58.6785266995355,-34.2437051986998
-58.6757088363448,-34.2380195925227
-58.672536042995,-34.2325241532389
-58.669021095205,-34.2272410090429
-58.6651781464292,-34.2221914332915
-58.6610226708658,-34.2173957588443
-58.6565714011482,-34.2128732961895
-58.6518422609687,-34.2086422556881
-58.6468542929055,-34.2047196742469
-58.6416275817456,-34.2011213467169
-58.63618317361,-34.197861762293
-58.6305429912089,-34.1949540461713
-58.624729745566,-34.1924099066984
-58.6187668445698,-34.1902395882259
-58.6126782987181,-34.1884518298604
-58.606488624436,-34.1870538302737
-58.6002227453574,-34.1860512187169
-58.5939058919657,-34.1854480323528
-58.5875635,-34.1852467
</coordinates>
</LinearRing>
</outerBoundaryIs>
</Polygon>
</MultiGeometry>
</Placemark>
</Document>
</kml>
