# Supplementary material for: Species conservation profiles of a random sample of world spiders III: Oecobiidae to Salticidae
Source: Biodivers Data J. 2018 Aug 2;(6):e27004. doi: 10.3897/BDJ.6.e27004 (PMC6086925; doi:10.3897/BDJ.6.e27004)
Supplement: Supplementary material 56 — Distribution of Taualaminutus Wanless, 1988 [file bdj-06-e27004-s056.kml]

<?xml version="1.0" encoding="UTF-8"?>
<kml xmlns="http://earth.google.com/kml/2.2">
<Document>
<name></name>
<description><![CDATA[]]></description>

<Style id="1">
<LineStyle>
<width>1</width>
<color>ff0000ff</color>
</LineStyle>
<PolyStyle>
<fill>0</fill>
</PolyStyle>
</Style>

<Placemark>
<name>R Polygon</name>
<description><![CDATA[]]></description>
<styleUrl>#1</styleUrl>
<visibility>1</visibility>
<MultiGeometry>
<Polygon>
<outerBoundaryIs>
<LinearRing>
<coordinates>
144.045833333333,-9.82083333333333
144.052175725299,-9.82103466568614
144.058492578691,-9.82163785205025
144.064758457769,-9.82264046360706
144.070948132051,-9.8240384631937
144.077036677903,-9.82582622155924
144.082999578899,-9.82799654003172
144.088812824542,-9.83054067950467
144.094453006943,-9.83344839562635
144.099897415079,-9.83670798005021
144.105124126239,-9.84030630758023
144.110112094302,-9.84422888902144
144.114841234482,-9.84845992952283
144.119292504199,-9.85298239217762
144.123447979762,-9.85777806662488
144.127290928538,-9.86282764237621
144.130805876328,-9.86811078657228
144.133978669678,-9.87360622585607
144.136796532869,-9.87929183203314
144.13924811936,-9.88514471117415
144.141323557478,-9.89114129580051
144.143014490166,-9.89725743978239
144.144314108635,-9.90346851556664
144.145217179779,-9.90974951334323
144.145720067252,-9.91607514175096
144.145820746101,-9.92241992971681
144.145518810929,-9.92875832901901
144.144815477521,-9.93506481716066
144.143713577955,-9.94131400013985
144.142217549189,-9.94748071470234
144.140333415205,-9.95354012966508
144.138068762744,-9.95946784590265
144.135432710762,-9.96523999459391
144.132435873712,-9.97083333333333
144.129090318797,-9.97622533971994
144.125409517386,-9.9813943020471
144.121408290769,-9.98631940672786
144.117102750471,-9.99098082210396
144.112510233385,-9.99535977830091
144.107649231955,-9.99943864280761
144.10253931972,-10.0032009914763
144.097201072491,-10.0066316746568
144.091655985506,-10.0097168781988
144.085926386874,-10.0124441790765
144.080035347666,-10.0148025954119
144.074006589017,-10.0167826306948
144.067864386612,-10.0183763120219
144.061633472931,-10.019577222201
144.055338937664,-10.0203805255906
144.049006126683,-10.0207829875717
144.042660539984,-10.0207829875717
144.036327729003,-10.0203805255906
144.030033193736,-10.019577222201
144.023802280055,-10.0183763120219
144.017660077649,-10.0167826306948
144.011631319001,-10.0148025954119
144.005740279793,-10.0124441790765
144.000010681161,-10.0097168781988
143.994465594176,-10.0066316746568
143.989127346947,-10.0032009914763
143.984017434711,-9.99943864280761
143.979156433282,-9.99535977830091
143.974563916195,-9.99098082210396
143.970258375898,-9.98631940672786
143.96625714928,-9.9813943020471
143.96257634787,-9.97622533971994
143.959230792955,-9.97083333333333
143.956233955904,-9.96523999459391
143.953597903923,-9.95946784590265
143.951333251462,-9.95354012966508
143.949449117477,-9.94748071470234
143.947953088712,-9.94131400013985
143.946851189145,-9.93506481716066
143.946147855738,-9.92875832901901
143.945845920566,-9.92241992971681
143.945946599415,-9.91607514175096
143.946449486887,-9.90974951334323
143.947352558032,-9.90346851556664
143.948652176501,-9.89725743978239
143.950343109189,-9.89114129580051
143.952418547307,-9.88514471117415
143.954870133798,-9.87929183203314
143.957687996989,-9.87360622585607
143.960860790338,-9.86811078657228
143.964375738128,-9.86282764237621
143.968218686904,-9.85777806662488
143.972374162468,-9.85298239217762
143.976825432185,-9.84845992952283
143.981554572365,-9.84422888902144
143.986542540428,-9.84030630758023
143.991769251588,-9.83670798005021
143.997213659723,-9.83344839562635
144.002853842124,-9.83054067950467
144.008667087767,-9.82799654003172
144.014629988763,-9.82582622155924
144.020718534615,-9.8240384631937
144.026908208897,-9.82264046360706
144.033174087976,-9.82163785205025
144.039490941368,-9.82103466568614
144.045833333333,-9.82083333333333
</coordinates>
</LinearRing>
</outerBoundaryIs>
</Polygon>
</MultiGeometry>
</Placemark>
</Document>
</kml>
