# Supplementary material for: Species conservation profiles of a random sample of world spiders III: Oecobiidae to Salticidae
Source: Biodivers Data J. 2018 Aug 2;(6):e27004. doi: 10.3897/BDJ.6.e27004 (PMC6086925; doi:10.3897/BDJ.6.e27004)
Supplement: Supplementary material 57 — Distribution of Thyeneaustralis Peckham & Peckham, 1903 [file bdj-06-e27004-s057.kml]

<?xml version="1.0" encoding="utf-8" ?>
<kml xmlns="http://www.opengis.net/kml/2.2">
<Document id="root_doc">
<Schema name="Thyene_australis.kml" id="Thyene_australis.kml">
	<SimpleField name="layer" type="float"></SimpleField>
</Schema>
<Folder><name>Thyene_australis.kml</name>
  <Placemark>
	<Style><LineStyle><color>ff0000ff</color></LineStyle><PolyStyle><fill>0</fill></PolyStyle></Style>
	<ExtendedData><SchemaData schemaUrl="#Thyene_australis.kml">
		<SimpleData name="layer">1</SimpleData>
	</SchemaData></ExtendedData>
      <MultiGeometry><Polygon><outerBoundaryIs><LinearRing><coordinates>25.33333333,-33.75 25.41666667,-33.75 25.41666667,-33.83333333 25.33333333,-33.83333333 25.33333333,-33.75</coordinates></LinearRing></outerBoundaryIs></Polygon><Polygon><outerBoundaryIs><LinearRing><coordinates>25.66666667,-33.91666667 25.75,-33.91666667 25.75,-34.0 25.66666667,-34.0 25.58333333,-34.0 25.5,-34.0 25.5,-33.91666667 25.41666667,-33.91666667 25.41666667,-33.83333333 25.5,-33.83333333 25.5,-33.75 25.58333333,-33.75 25.66666667,-33.75 25.66666667,-33.66666667 25.75,-33.66666667 25.75,-33.75 25.83333333,-33.75 25.83333333,-33.83333333 25.75,-33.83333333 25.66666667,-33.83333333 25.66666667,-33.91666667</coordinates></LinearRing></outerBoundaryIs></Polygon><Polygon><outerBoundaryIs><LinearRing><coordinates>26.83333333,-28.08333333 26.91666667,-28.08333333 26.91666667,-28.16666667 26.83333333,-28.16666667 26.83333333,-28.08333333</coordinates></LinearRing></outerBoundaryIs></Polygon><Polygon><outerBoundaryIs><LinearRing><coordinates>26.25,-29.08333333 26.33333333,-29.08333333 26.33333333,-29.16666667 26.25,-29.16666667 26.16666667,-29.16666667 26.16666667,-29.08333333 26.25,-29.08333333</coordinates></LinearRing></outerBoundaryIs></Polygon><Polygon><outerBoundaryIs><LinearRing><coordinates>26.75,-27.91666667 26.83333333,-27.91666667 26.83333333,-28.0 26.75,-28.0 26.66666667,-28.0 26.66666667,-27.91666667 26.75,-27.91666667</coordinates></LinearRing></outerBoundaryIs></Polygon><Polygon><outerBoundaryIs><LinearRing><coordinates>27.83333333,-26.5 27.91666667,-26.5 27.91666667,-26.58333333 27.83333333,-26.58333333 27.83333333,-26.5</coordinates></LinearRing></outerBoundaryIs></Polygon><Polygon><outerBoundaryIs><LinearRing><coordinates>27.91666667,-26.75 27.91666667,-26.83333333 27.83333333,-26.83333333 27.83333333,-26.75 27.83333333,-26.66666667 27.91666667,-26.66666667 27.91666667,-26.75</coordinates></LinearRing></outerBoundaryIs></Polygon><Polygon><outerBoundaryIs><LinearRing><coordinates>27.0,-26.66666667 27.08333333,-26.66666667 27.08333333,-26.75 27.0,-26.75 27.0,-26.66666667</coordinates></LinearRing></outerBoundaryIs></Polygon><Polygon><outerBoundaryIs><LinearRing><coordinates>27.91666667,-26.58333333 28.0,-26.58333333 28.0,-26.66666667 27.91666667,-26.66666667 27.91666667,-26.58333333</coordinates></LinearRing></outerBoundaryIs></Polygon><Polygon><outerBoundaryIs><LinearRing><coordinates>26.83333333,-26.91666667 26.83333333,-27.0 26.75,-27.0 26.66666667,-27.0 26.66666667,-26.91666667 26.66666667,-26.83333333 26.75,-26.83333333 26.83333333,-26.83333333 26.83333333,-26.91666667</coordinates></LinearRing></outerBoundaryIs></Polygon><Polygon><outerBoundaryIs><LinearRing><coordinates>26.08333333,-33.66666667 26.16666667,-33.66666667 26.16666667,-33.75 26.08333333,-33.75 26.0,-33.75 25.91666667,-33.75 25.83333333,-33.75 25.83333333,-33.66666667 25.91666667,-33.66666667 25.91666667,-33.58333333 26.0,-33.58333333 26.0,-33.66666667 26.08333333,-33.66666667</coordinates></LinearRing></outerBoundaryIs></Polygon><Polygon><outerBoundaryIs><LinearRing><coordinates>27.41666667,-26.33333333 27.5,-26.33333333 27.5,-26.41666667 27.41666667,-26.41666667 27.33333333,-26.41666667 27.33333333,-26.33333333 27.41666667,-26.33333333</coordinates></LinearRing></outerBoundaryIs></Polygon><Polygon><outerBoundaryIs><LinearRing><coordinates>28.58333333,-20.16666667 28.58333333,-20.25 28.5,-20.25 28.5,-20.16666667 28.5,-20.08333333 28.58333333,-20.08333333 28.66666667,-20.08333333 28.66666667,-20.16666667 28.58333333,-20.16666667</coordinates></LinearRing></outerBoundaryIs></Polygon><Polygon><outerBoundaryIs><LinearRing><coordinates>29.75,-19.41666667 29.83333333,-19.41666667 29.83333333,-19.5 29.75,-19.5 29.75,-19.41666667</coordinates></LinearRing></outerBoundaryIs></Polygon><Polygon><outerBoundaryIs><LinearRing><coordinates>26.41666667,-18.33333333 26.5,-18.33333333 26.5,-18.41666667 26.41666667,-18.41666667 26.41666667,-18.33333333</coordinates></LinearRing></outerBoundaryIs></Polygon><Polygon><outerBoundaryIs><LinearRing><coordinates>31.08333333,-17.91666667 31.08333333,-18.0 31,-18 31.0,-17.91666667 30.91666667,-17.91666667 30.91666667,-17.83333333 30.91666667,-17.75 31.0,-17.75 31.08333333,-17.75 31.16666667,-17.75 31.16666667,-17.83333333 31.16666667,-17.91666667 31.08333333,-17.91666667</coordinates></LinearRing></outerBoundaryIs></Polygon><Polygon><outerBoundaryIs><LinearRing><coordinates>28.08333333,-25.5 28.08333333,-25.58333333 28.0,-25.58333333 28.0,-25.5 28.0,-25.41666667 28.08333333,-25.41666667 28.08333333,-25.5</coordinates></LinearRing></outerBoundaryIs></Polygon><Polygon><outerBoundaryIs><LinearRing><coordinates>28.25,-25.33333333 28.33333333,-25.33333333 28.33333333,-25.41666667 28.25,-25.41666667 28.25,-25.33333333</coordinates></LinearRing></outerBoundaryIs></Polygon><Polygon><outerBoundaryIs><LinearRing><coordinates>28.58333333,-12.91666667 28.66666667,-12.91666667 28.66666667,-13.0 28.58333333,-13.0 28.58333333,-12.91666667</coordinates></LinearRing></outerBoundaryIs></Polygon><Polygon><outerBoundaryIs><LinearRing><coordinates>28.16666667,-12.75 28.25,-12.75 28.25,-12.83333333 28.16666667,-12.83333333 28.16666667,-12.75</coordinates></LinearRing></outerBoundaryIs></Polygon><Polygon><outerBoundaryIs><LinearRing><coordinates>27.83333333,-12.5 27.91666667,-12.5 27.91666667,-12.58333333 27.83333333,-12.58333333 27.83333333,-12.5</coordinates></LinearRing></outerBoundaryIs></Polygon><Polygon><outerBoundaryIs><LinearRing><coordinates>28.41666667,-15.41666667 28.41666667,-15.5 28.33333333,-15.5 28.25,-15.5 28.25,-15.41666667 28.25,-15.33333333 28.33333333,-15.33333333 28.41666667,-15.33333333 28.41666667,-15.41666667</coordinates></LinearRing></outerBoundaryIs></Polygon><Polygon><outerBoundaryIs><LinearRing><coordinates>28.16666667,-26.41666667 28.08333333,-26.41666667 28.08333333,-26.33333333 28.0,-26.33333333 27.91666667,-26.33333333 27.83333333,-26.33333333 27.83333333,-26.25 27.75,-26.25 27.66666667,-26.25 27.66666667,-26.16666667 27.66666667,-26.08333333 27.75,-26.08333333 27.83333333,-26.08333333 27.91666667,-26.08333333 27.91666667,-26.0 28,-26 28.08333333,-26.0 28.08333333,-25.91666667 28.08333333,-25.83333333 28.08333333,-25.75 28.08333333,-25.66666667 28.16666667,-25.66666667 28.25,-25.66666667 28.33333333,-25.66666667 28.41666667,-25.66666667 28.41666667,-25.75 28.33333333,-25.75 28.33333333,-25.83333333 28.25,-25.83333333 28.25,-25.91666667 28.25,-26.0 28.25,-26.08333333 28.33333333,-26.08333333 28.41666667,-26.08333333 28.5,-26.08333333 28.5,-26.16666667 28.5,-26.25 28.5,-26.33333333 28.41666667,-26.33333333 28.41666667,-26.41666667 28.33333333,-26.41666667 28.33333333,-26.33333333 28.33333333,-26.25 28.25,-26.25 28.25,-26.33333333 28.25,-26.41666667 28.16666667,-26.41666667</coordinates></LinearRing></outerBoundaryIs></Polygon><Polygon><outerBoundaryIs><LinearRing><coordinates>27.75,-5.16666667 27.83333333,-5.16666667 27.83333333,-5.25 27.75,-5.25 27.75,-5.16666667</coordinates></LinearRing></outerBoundaryIs></Polygon><Polygon><outerBoundaryIs><LinearRing><coordinates>28.91666667,-5.16666667 29.0,-5.16666667 29.0,-5.25 28.91666667,-5.25 28.91666667,-5.16666667</coordinates></LinearRing></outerBoundaryIs></Polygon><Polygon><outerBoundaryIs><LinearRing><coordinates>29.75,-4.66666667 29.83333333,-4.66666667 29.83333333,-4.75 29.75,-4.75 29.75,-4.66666667</coordinates></LinearRing></outerBoundaryIs></Polygon><Polygon><outerBoundaryIs><LinearRing><coordinates>27.83333333,-4.83333333 27.91666667,-4.83333333 27.91666667,-4.91666667 27.83333333,-4.91666667 27.83333333,-4.83333333</coordinates></LinearRing></outerBoundaryIs></Polygon><Polygon><outerBoundaryIs><LinearRing><coordinates>29.83333333,-5.5 29.91666667,-5.5 29.91666667,-5.58333333 29.83333333,-5.58333333 29.83333333,-5.5</coordinates></LinearRing></outerBoundaryIs></Polygon><Polygon><outerBoundaryIs><LinearRing><coordinates>27.0,-3.91666667 27.08333333,-3.91666667 27.08333333,-4.0 27,-4 27.0,-3.91666667</coordinates></LinearRing></outerBoundaryIs></Polygon><Polygon><outerBoundaryIs><LinearRing><coordinates>27.25,-3.75 27.25,-3.83333333 27.16666667,-3.83333333 27.16666667,-3.75 27.16666667,-3.66666667 27.25,-3.66666667 27.33333333,-3.66666667 27.41666667,-3.66666667 27.41666667,-3.75 27.33333333,-3.75 27.25,-3.75</coordinates></LinearRing></outerBoundaryIs></Polygon><Polygon><outerBoundaryIs><LinearRing><coordinates>27.33333333,-4.08333333 27.33333333,-4.16666667 27.25,-4.16666667 27.25,-4.08333333 27.16666667,-4.08333333 27.16666667,-4.0 27.25,-4.0 27.33333333,-4.0 27.33333333,-4.08333333</coordinates></LinearRing></outerBoundaryIs></Polygon><Polygon><outerBoundaryIs><LinearRing><coordinates>28.58333333,-4.16666667 28.58333333,-4.25 28.5,-4.25 28.5,-4.16666667 28.5,-4.08333333 28.58333333,-4.08333333 28.66666667,-4.08333333 28.66666667,-4.16666667 28.58333333,-4.16666667</coordinates></LinearRing></outerBoundaryIs></Polygon><Polygon><outerBoundaryIs><LinearRing><coordinates>24.5,-2.91666667 24.58333333,-2.91666667 24.58333333,-3.0 24.5,-3.0 24.5,-2.91666667</coordinates></LinearRing></outerBoundaryIs></Polygon><Polygon><outerBoundaryIs><LinearRing><coordinates>30.16666667,-2.83333333 30.25,-2.83333333 30.25,-2.91666667 30.16666667,-2.91666667 30.16666667,-2.83333333</coordinates></LinearRing></outerBoundaryIs></Polygon><Polygon><outerBoundaryIs><LinearRing><coordinates>24.41666667,-2.83333333 24.5,-2.83333333 24.5,-2.91666667 24.41666667,-2.91666667 24.33333333,-2.91666667 24.33333333,-2.83333333 24.33333333,-2.75 24.41666667,-2.75 24.41666667,-2.83333333</coordinates></LinearRing></outerBoundaryIs></Polygon><Polygon><outerBoundaryIs><LinearRing><coordinates>31.41666667,-2.5 31.5,-2.5 31.5,-2.41666667 31.58333333,-2.41666667 31.58333333,-2.5 31.58333333,-2.58333333 31.5,-2.58333333 31.41666667,-2.58333333 31.41666667,-2.5</coordinates></LinearRing></outerBoundaryIs></Polygon><Polygon><outerBoundaryIs><LinearRing><coordinates>23.08333333,-1.75 23.16666667,-1.75 23.16666667,-1.83333333 23.08333333,-1.83333333 23.08333333,-1.75</coordinates></LinearRing></outerBoundaryIs></Polygon><Polygon><outerBoundaryIs><LinearRing><coordinates>29.58333333,-2.16666667 29.66666667,-2.16666667 29.66666667,-2.25 29.58333333,-2.25 29.58333333,-2.16666667</coordinates></LinearRing></outerBoundaryIs></Polygon><Polygon><outerBoundaryIs><LinearRing><coordinates>33.25,-2.08333333 33.33333333,-2.08333333 33.33333333,-2.16666667 33.25,-2.16666667 33.25,-2.08333333</coordinates></LinearRing></outerBoundaryIs></Polygon><Polygon><outerBoundaryIs><LinearRing><coordinates>29.91666667,-0.83333333 30.0,-0.83333333 30.0,-0.91666667 29.91666667,-0.91666667 29.91666667,-0.83333333</coordinates></LinearRing></outerBoundaryIs></Polygon><Polygon><outerBoundaryIs><LinearRing><coordinates>29.83333333,-0.5 29.91666667,-0.5 29.91666667,-0.58333333 29.83333333,-0.58333333 29.83333333,-0.5</coordinates></LinearRing></outerBoundaryIs></Polygon><Polygon><outerBoundaryIs><LinearRing><coordinates>31.75,-0.5 31.75,-0.58333333 31.66666667,-0.58333333 31.66666667,-0.5 31.66666667,-0.41666667 31.75,-0.41666667 31.83333333,-0.41666667 31.83333333,-0.5 31.75,-0.5</coordinates></LinearRing></outerBoundaryIs></Polygon><Polygon><outerBoundaryIs><LinearRing><coordinates>25.66666667,-2.33333333 25.66666667,-2.41666667 25.58333333,-2.41666667 25.58333333,-2.33333333 25.58333333,-2.25 25.5,-2.25 25.5,-2.16666667 25.5,-2.08333333 25.41666667,-2.08333333 25.41666667,-2.16666667 25.41666667,-2.25 25.33333333,-2.25 25.33333333,-2.16666667 25.25,-2.16666667 25.25,-2.25 25.16666667,-2.25 25.08333333,-2.25 25.08333333,-2.33333333 25.0,-2.33333333 25.0,-2.41666667 24.91666667,-2.41666667 24.83333333,-2.41666667 24.83333333,-2.5 24.83333333,-2.58333333 24.75,-2.58333333 24.75,-2.66666667 24.75,-2.75 24.66666667,-2.75 24.66666667,-2.66666667 24.58333333,-2.66666667 24.5,-2.66666667 24.5,-2.75 24.41666667,-2.75 24.41666667,-2.66666667 24.41666667,-2.58333333 24.33333333,-2.58333333 24.33333333,-2.66666667 24.25,-2.66666667 24.16666667,-2.66666667 24.16666667,-2.58333333 24.16666667,-2.5 24.08333333,-2.5 24.08333333,-2.58333333 24.08333333,-2.66666667 24.0,-2.66666667 24.0,-2.58333333 23.91666667,-2.58333333 23.83333333,-2.58333333 23.83333333,-2.66666667 23.75,-2.66666667 23.66666667,-2.66666667 23.66666667,-2.58333333 23.75,-2.58333333 23.75,-2.5 23.75,-2.41666667 23.66666667,-2.41666667 23.58333333,-2.41666667 23.5,-2.41666667 23.5,-2.33333333 23.5,-2.25 23.58333333,-2.25 23.66666667,-2.25 23.66666667,-2.16666667 23.58333333,-2.16666667 23.58333333,-2.08333333 23.58333333,-2.0 23.5,-2.0 23.41666667,-2.0 23.33333333,-2.0 23.25,-2.0 23.25,-1.91666667 23.16666667,-1.91666667 23.16666667,-1.83333333 23.25,-1.83333333 23.25,-1.75 23.25,-1.66666667 23.25,-1.58333333 23.25,-1.5 23.33333333,-1.5 23.33333333,-1.58333333 23.41666667,-1.58333333 23.41666667,-1.5 23.41666667,-1.41666667 23.41666667,-1.33333333 23.5,-1.33333333 23.5,-1.41666667 23.58333333,-1.41666667 23.58333333,-1.5 23.58333333,-1.58333333 23.66666667,-1.58333333 23.66666667,-1.66666667 23.75,-1.66666667 23.75,-1.75 23.75,-1.83333333 23.83333333,-1.83333333 23.83333333,-1.75 23.83333333,-1.66666667 23.83333333,-1.58333333 23.75,-1.58333333 23.75,-1.5 23.75,-1.41666667 23.83333333,-1.41666667 23.91666667,-1.41666667 24.0,-1.41666667 24.08333333,-1.41666667 24.08333333,-1.5 24.16666667,-1.5 24.16666667,-1.58333333 24.25,-1.58333333 24.25,-1.5 24.25,-1.41666667 24.16666667,-1.41666667 24.16666667,-1.33333333 24.08333333,-1.33333333 24.08333333,-1.25 24.0,-1.25 24.0,-1.33333333 23.91666667,-1.33333333 23.91666667,-1.25 23.91666667,-1.16666667 24.0,-1.16666667 24.0,-1.08333333 24.08333333,-1.08333333 24.08333333,-1.0 24.16666667,-1.0 24.16666667,-1.08333333 24.25,-1.08333333 24.25,-1.0 24.33333333,-1.0 24.41666667,-1.0 24.41666667,-1.08333333 24.33333333,-1.08333333 24.33333333,-1.16666667 24.41666667,-1.16666667 24.5,-1.16666667 24.58333333,-1.16666667 24.66666667,-1.16666667 24.75,-1.16666667 24.75,-1.25 24.66666667,-1.25 24.66666667,-1.33333333 24.75,-1.33333333 24.83333333,-1.33333333 24.83333333,-1.41666667 24.83333333,-1.5 24.91666667,-1.5 24.91666667,-1.41666667 25.0,-1.41666667 25.08333333,-1.41666667 25.08333333,-1.5 25.16666667,-1.5 25.16666667,-1.41666667 25.25,-1.41666667 25.25,-1.5 25.25,-1.58333333 25.16666667,-1.58333333 25.16666667,-1.66666667 25.08333333,-1.66666667 25.08333333,-1.75 25.16666667,-1.75 25.16666667,-1.83333333 25.25,-1.83333333 25.33333333,-1.83333333 25.41666667,-1.83333333 25.41666667,-1.91666667 25.5,-1.91666667 25.5,-1.83333333 25.58333333,-1.83333333 25.58333333,-1.75 25.58333333,-1.66666667 25.5,-1.66666667 25.5,-1.75 25.41666667,-1.75 25.41666667,-1.66666667 25.41666667,-1.58333333 25.41666667,-1.5 25.33333333,-1.5 25.33333333,-1.41666667 25.41666667,-1.41666667 25.5,-1.41666667 25.5,-1.33333333 25.41666667,-1.33333333 25.41666667,-1.25 25.41666667,-1.16666667 25.33333333,-1.16666667 25.33333333,-1.08333333 25.25,-1.08333333 25.25,-1.0 25.16666667,-1.0 25.16666667,-0.91666667 25.16666667,-0.83333333 25.16666667,-0.75 25.16666667,-0.66666667 25.08333333,-0.66666667 25.08333333,-0.58333333 25.16666667,-0.58333333 25.16666667,-0.5 25.25,-0.5 25.25,-0.41666667 25.33333333,-0.41666667 25.33333333,-0.5 25.33333333,-0.58333333 25.41666667,-0.58333333 25.41666667,-0.66666667 25.41666667,-0.75 25.41666667,-0.83333333 25.5,-0.83333333 25.5,-0.91666667 25.5,-1.0 25.58333333,-1.0 25.58333333,-1.08333333 25.58333333,-1.16666667 25.66666667,-1.16666667 25.66666667,-1.25 25.66666667,-1.33333333 25.75,-1.33333333 25.75,-1.41666667 25.75,-1.5 25.75,-1.58333333 25.75,-1.66666667 25.75,-1.75 25.75,-1.83333333 25.75,-1.91666667 25.75,-2.0 25.66666667,-2.0 25.66666667,-2.08333333 25.66666667,-2.16666667 25.66666667,-2.25 25.66666667,-2.33333333</coordinates></LinearRing></outerBoundaryIs><innerBoundaryIs><LinearRing><coordinates>24.16666667,-2.5 24.25,-2.5 24.33333333,-2.5 24.41666667,-2.5 24.5,-2.5 24.5,-2.58333333 24.58333333,-2.58333333 24.66666667,-2.58333333 24.66666667,-2.5 24.58333333,-2.5 24.58333333,-2.41666667 24.5,-2.41666667 24.5,-2.33333333 24.41666667,-2.33333333 24.41666667,-2.25 24.41666667,-2.16666667 24.41666667,-2.08333333 24.41666667,-2.0 24.33333333,-2.0 24.25,-2.0 24.25,-1.91666667 24.25,-1.83333333 24.25,-1.75 24.25,-1.66666667 24.16666667,-1.66666667 24.16666667,-1.75 24.16666667,-1.83333333 24.08333333,-1.83333333 24.0,-1.83333333 24.0,-1.91666667 24.08333333,-1.91666667 24.16666667,-1.91666667 24.16666667,-2.0 24.16666667,-2.08333333 24.08333333,-2.08333333 24.08333333,-2.16666667 24.08333333,-2.25 24.08333333,-2.33333333 24.16666667,-2.33333333 24.16666667,-2.41666667 24.16666667,-2.5</coordinates></LinearRing></innerBoundaryIs><innerBoundaryIs><LinearRing><coordinates>24.0,-1.91666667 23.91666667,-1.91666667 23.83333333,-1.91666667 23.83333333,-2.0 23.91666667,-2.0 24,-2 24.0,-1.91666667</coordinates></LinearRing></innerBoundaryIs><innerBoundaryIs><LinearRing><coordinates>24.16666667,-1.33333333 24.25,-1.33333333 24.25,-1.25 24.16666667,-1.25 24.16666667,-1.33333333</coordinates></LinearRing></innerBoundaryIs><innerBoundaryIs><LinearRing><coordinates>24.91666667,-2.08333333 25.0,-2.08333333 25,-2 24.91666667,-2.0 24.91666667,-2.08333333</coordinates></LinearRing></innerBoundaryIs></Polygon><Polygon><outerBoundaryIs><LinearRing><coordinates>33.25,0.25 33.33333333,0.25 33.33333333,0.16666667 33.25,0.16666667 33.25,0.25</coordinates></LinearRing></outerBoundaryIs></Polygon><Polygon><outerBoundaryIs><LinearRing><coordinates>29.58333333,0.16666667 29.66666667,0.16666667 29.66666667,0.08333333 29.58333333,0.08333333 29.58333333,0.16666667</coordinates></LinearRing></outerBoundaryIs></Polygon><Polygon><outerBoundaryIs><LinearRing><coordinates>33.08333333,0.66666667 33.16666667,0.66666667 33.25,0.66666667 33.25,0.58333333 33.16666667,0.58333333 33.08333333,0.58333333 33.08333333,0.66666667</coordinates></LinearRing></outerBoundaryIs></Polygon><Polygon><outerBoundaryIs><LinearRing><coordinates>33.25,0.41666667 33.33333333,0.41666667 33.33333333,0.33333333 33.25,0.33333333 33.25,0.41666667</coordinates></LinearRing></outerBoundaryIs></Polygon><Polygon><outerBoundaryIs><LinearRing><coordinates>25.0,0.41666667 25.0,0.33333333 24.91666667,0.33333333 24.83333333,0.33333333 24.75,0.33333333 24.75,0.41666667 24.75,0.5 24.83333333,0.5 24.91666667,0.5 25.0,0.5 25.0,0.41666667</coordinates></LinearRing></outerBoundaryIs></Polygon><Polygon><outerBoundaryIs><LinearRing><coordinates>33.08333333,0.83333333 33.16666667,0.83333333 33.16666667,0.75 33.08333333,0.75 33.08333333,0.83333333</coordinates></LinearRing></outerBoundaryIs></Polygon><Polygon><outerBoundaryIs><LinearRing><coordinates>33.33333333,0.75 33.33333333,0.66666667 33.25,0.66666667 33.25,0.75 33.25,0.83333333 33.33333333,0.83333333 33.33333333,0.75</coordinates></LinearRing></outerBoundaryIs></Polygon><Polygon><outerBoundaryIs><LinearRing><coordinates>33.16666667,0.91666667 33.25,0.91666667 33.25,0.83333333 33.16666667,0.83333333 33.16666667,0.91666667</coordinates></LinearRing></outerBoundaryIs></Polygon><Polygon><outerBoundaryIs><LinearRing><coordinates>32.83333333,0.91666667 32.91666667,0.91666667 32.91666667,0.83333333 32.83333333,0.83333333 32.83333333,0.91666667</coordinates></LinearRing></outerBoundaryIs></Polygon><Polygon><outerBoundaryIs><LinearRing><coordinates>27.16666667,1.66666667 27.25,1.66666667 27.25,1.58333333 27.16666667,1.58333333 27.16666667,1.66666667</coordinates></LinearRing></outerBoundaryIs></Polygon><Polygon><outerBoundaryIs><LinearRing><coordinates>28.08333333,1.75 28.16666667,1.75 28.16666667,1.66666667 28.08333333,1.66666667 28.08333333,1.75</coordinates></LinearRing></outerBoundaryIs></Polygon><Polygon><outerBoundaryIs><LinearRing><coordinates>27.58333333,1.83333333 27.66666667,1.83333333 27.66666667,1.75 27.58333333,1.75 27.58333333,1.83333333</coordinates></LinearRing></outerBoundaryIs></Polygon><Polygon><outerBoundaryIs><LinearRing><coordinates>26.08333333,3.83333333 26.16666667,3.83333333 26.16666667,3.91666667 26.25,3.91666667 26.25,3.83333333 26.25,3.75 26.16666667,3.75 26.08333333,3.75 26.0,3.75 25.91666667,3.75 25.91666667,3.83333333 26.0,3.83333333 26.0,3.91666667 26.08333333,3.91666667 26.08333333,3.83333333</coordinates></LinearRing></outerBoundaryIs></Polygon><Polygon><outerBoundaryIs><LinearRing><coordinates>23.83333333,2.33333333 23.91666667,2.33333333 23.91666667,2.25 23.83333333,2.25 23.83333333,2.33333333</coordinates></LinearRing></outerBoundaryIs></Polygon><Polygon><outerBoundaryIs><LinearRing><coordinates>23.91666667,2.5 23.91666667,2.41666667 23.83333333,2.41666667 23.75,2.41666667 23.75,2.5 23.66666667,2.5 23.66666667,2.58333333 23.66666667,2.66666667 23.75,2.66666667 23.75,2.58333333 23.83333333,2.58333333 23.91666667,2.58333333 23.91666667,2.5</coordinates></LinearRing></outerBoundaryIs></Polygon><Polygon><outerBoundaryIs><LinearRing><coordinates>30.58333333,1.16666667 30.58333333,1.08333333 30.5,1.08333333 30.5,1.16666667 30.5,1.25 30.5,1.33333333 30.5,1.41666667 30.5,1.5 30.58333333,1.5 30.58333333,1.58333333 30.66666667,1.58333333 30.66666667,1.66666667 30.75,1.66666667 30.75,1.75 30.83333333,1.75 30.91666667,1.75 30.91666667,1.83333333 31.0,1.83333333 31.0,1.91666667 31.08333333,1.91666667 31.16666667,1.91666667 31.16666667,1.83333333 31.25,1.83333333 31.25,1.75 31.16666667,1.75 31.16666667,1.66666667 31.08333333,1.66666667 31.08333333,1.58333333 31.0,1.58333333 30.91666667,1.58333333 30.91666667,1.5 30.83333333,1.5 30.83333333,1.41666667 30.83333333,1.33333333 30.75,1.33333333 30.75,1.25 30.66666667,1.25 30.66666667,1.16666667 30.58333333,1.16666667</coordinates></LinearRing></outerBoundaryIs></Polygon><Polygon><outerBoundaryIs><LinearRing><coordinates>25.41666667,-0.25 25.41666667,-0.33333333 25.33333333,-0.33333333 25.33333333,-0.25 25.25,-0.25 25.16666667,-0.25 25.16666667,-0.16666667 25.16666667,-0.08333333 25.08333333,-0.08333333 25.08333333,0.0 25.08333333,0.08333333 25.08333333,0.16666667 25.0,0.16666667 25.0,0.25 25.0,0.33333333 25.08333333,0.33333333 25.08333333,0.25 25.16666667,0.25 25.25,0.25 25.25,0.33333333 25.33333333,0.33333333 25.41666667,0.33333333 25.41666667,0.25 25.41666667,0.16666667 25.5,0.16666667 25.5,0.08333333 25.5,0.0 25.5,-0.08333333 25.5,-0.16666667 25.5,-0.25 25.41666667,-0.25</coordinates></LinearRing></outerBoundaryIs><innerBoundaryIs><LinearRing><coordinates>25.41666667,0.16666667 25.33333333,0.16666667 25.25,0.16666667 25.16666667,0.16666667 25.16666667,0.08333333 25.25,0.08333333 25.25,0.0 25.33333333,0.0 25.33333333,-0.08333333 25.33333333,-0.16666667 25.41666667,-0.16666667 25.41666667,-0.08333333 25.41666667,0.0 25.41666667,0.08333333 25.41666667,0.16666667</coordinates></LinearRing></innerBoundaryIs></Polygon><Polygon><outerBoundaryIs><LinearRing><coordinates>30.41666667,-0.66666667 30.41666667,-0.75 30.33333333,-0.75 30.33333333,-0.66666667 30.25,-0.66666667 30.16666667,-0.66666667 30.08333333,-0.66666667 30.0,-0.66666667 29.91666667,-0.66666667 29.91666667,-0.58333333 30.0,-0.58333333 30.08333333,-0.58333333 30.08333333,-0.5 30.0,-0.5 29.91666667,-0.5 29.91666667,-0.41666667 29.91666667,-0.33333333 30.0,-0.33333333 30.08333333,-0.33333333 30.08333333,-0.25 30.16666667,-0.25 30.16666667,-0.16666667 30.25,-0.16666667 30.25,-0.08333333 30.25,0.0 30.33333333,0.0 30.33333333,0.08333333 30.33333333,0.16666667 30.41666667,0.16666667 30.41666667,0.08333333 30.41666667,0.0 30.5,0.0 30.58333333,0.0 30.58333333,0.08333333 30.58333333,0.16666667 30.58333333,0.25 30.58333333,0.33333333 30.5,0.33333333 30.5,0.25 30.41666667,0.25 30.33333333,0.25 30.33333333,0.33333333 30.25,0.33333333 30.25,0.25 30.16666667,0.25 30.08333333,0.25 30.08333333,0.16666667 30.08333333,0.08333333 30.0,0.08333333 29.91666667,0.08333333 29.83333333,0.08333333 29.75,0.08333333 29.75,0.16666667 29.66666667,0.16666667 29.66666667,0.25 29.58333333,0.25 29.58333333,0.33333333 29.58333333,0.41666667 29.5,0.41666667 29.5,0.33333333 29.5,0.25 29.5,0.16666667 29.5,0.08333333 29.5,0.0 29.58333333,0.0 29.58333333,-0.08333333 29.5,-0.08333333 29.5,-0.16666667 29.58333333,-0.16666667 29.66666667,-0.16666667 29.66666667,-0.08333333 29.75,-0.08333333 29.75,-0.16666667 29.83333333,-0.16666667 29.83333333,-0.25 29.83333333,-0.33333333 29.75,-0.33333333 29.75,-0.41666667 29.66666667,-0.41666667 29.66666667,-0.5 29.58333333,-0.5 29.58333333,-0.58333333 29.5,-0.58333333 29.41666667,-0.58333333 29.33333333,-0.58333333 29.33333333,-0.66666667 29.25,-0.66666667 29.25,-0.75 29.25,-0.83333333 29.25,-0.91666667 29.33333333,-0.91666667 29.41666667,-0.91666667 29.5,-0.91666667 29.5,-0.83333333 29.5,-0.75 29.58333333,-0.75 29.66666667,-0.75 29.66666667,-0.66666667 29.75,-0.66666667 29.75,-0.58333333 29.83333333,-0.58333333 29.83333333,-0.66666667 29.83333333,-0.75 29.83333333,-0.83333333 29.83333333,-0.91666667 29.91666667,-0.91666667 29.91666667,-1.0 29.91666667,-1.08333333 29.83333333,-1.08333333 29.83333333,-1.16666667 29.75,-1.16666667 29.66666667,-1.16666667 29.58333333,-1.16666667 29.58333333,-1.25 29.58333333,-1.33333333 29.66666667,-1.33333333 29.66666667,-1.25 29.75,-1.25 29.83333333,-1.25 29.91666667,-1.25 29.91666667,-1.33333333 29.91666667,-1.41666667 30.0,-1.41666667 30.08333333,-1.41666667 30.08333333,-1.33333333 30.16666667,-1.33333333 30.25,-1.33333333 30.25,-1.41666667 30.25,-1.5 30.25,-1.58333333 30.33333333,-1.58333333 30.33333333,-1.66666667 30.41666667,-1.66666667 30.41666667,-1.75 30.5,-1.75 30.5,-1.83333333 30.41666667,-1.83333333 30.33333333,-1.83333333 30.33333333,-1.75 30.25,-1.75 30.16666667,-1.75 30.16666667,-1.83333333 30.25,-1.83333333 30.25,-1.91666667 30.25,-2.0 30.16666667,-2.0 30.16666667,-1.91666667 30.08333333,-1.91666667 30.0,-1.91666667 30.0,-1.83333333 30.0,-1.75 29.91666667,-1.75 29.91666667,-1.66666667 29.83333333,-1.66666667 29.83333333,-1.75 29.83333333,-1.83333333 29.83333333,-1.91666667 29.91666667,-1.91666667 29.91666667,-2.0 29.91666667,-2.08333333 29.83333333,-2.08333333 29.83333333,-2.16666667 29.75,-2.16666667 29.75,-2.08333333 29.66666667,-2.08333333 29.58333333,-2.08333333 29.58333333,-2.16666667 29.5,-2.16666667 29.5,-2.25 29.5,-2.33333333 29.58333333,-2.33333333 29.66666667,-2.33333333 29.75,-2.33333333 29.75,-2.41666667 29.66666667,-2.41666667 29.58333333,-2.41666667 29.5,-2.41666667 29.5,-2.5 29.58333333,-2.5 29.58333333,-2.58333333 29.66666667,-2.58333333 29.66666667,-2.66666667 29.58333333,-2.66666667 29.58333333,-2.75 29.5,-2.75 29.5,-2.83333333 29.58333333,-2.83333333 29.66666667,-2.83333333 29.66666667,-2.91666667 29.75,-2.91666667 29.75,-2.83333333 29.83333333,-2.83333333 29.83333333,-2.75 29.83333333,-2.66666667 29.91666667,-2.66666667 29.91666667,-2.58333333 29.83333333,-2.58333333 29.83333333,-2.5 29.91666667,-2.5 29.91666667,-2.41666667 30.0,-2.41666667 30.0,-2.5 30.0,-2.58333333 30.08333333,-2.58333333 30.16666667,-2.58333333 30.16666667,-2.66666667 30.08333333,-2.66666667 30.08333333,-2.75 30.16666667,-2.75 30.16666667,-2.83333333 30.08333333,-2.83333333 30.08333333,-2.91666667 30.0,-2.91666667 30,-3 30.0,-3.08333333 29.91666667,-3.08333333 29.91666667,-3.16666667 29.91666667,-3.25 29.83333333,-3.25 29.75,-3.25 29.75,-3.33333333 29.66666667,-3.33333333 29.58333333,-3.33333333 29.58333333,-3.41666667 29.66666667,-3.41666667 29.66666667,-3.5 29.66666667,-3.58333333 29.66666667,-3.66666667 29.66666667,-3.75 29.66666667,-3.83333333 29.66666667,-3.91666667 29.66666667,-4.0 29.66666667,-4.08333333 29.75,-4.08333333 29.75,-4.16666667 29.83333333,-4.16666667 29.83333333,-4.08333333 29.91666667,-4.08333333 29.91666667,-4.16666667 29.91666667,-4.25 29.91666667,-4.33333333 29.83333333,-4.33333333 29.83333333,-4.41666667 29.83333333,-4.5 29.75,-4.5 29.75,-4.58333333 29.75,-4.66666667 29.66666667,-4.66666667 29.66666667,-4.75 29.58333333,-4.75 29.58333333,-4.83333333 29.58333333,-4.91666667 29.66666667,-4.91666667 29.66666667,-5.0 29.75,-5.0 29.75,-5.08333333 29.75,-5.16666667 29.75,-5.25 29.75,-5.33333333 29.75,-5.41666667 29.75,-5.5 29.75,-5.58333333 29.83333333,-5.58333333 29.83333333,-5.66666667 29.83333333,-5.75 29.75,-5.75 29.75,-5.83333333 29.75,-5.91666667 29.66666667,-5.91666667 29.66666667,-6.0 29.58333333,-6.0 29.5,-6.0 29.5,-6.08333333 29.41666667,-6.08333333 29.33333333,-6.08333333 29.25,-6.08333333 29.25,-6.0 29.25,-5.91666667 29.33333333,-5.91666667 29.33333333,-5.83333333 29.41666667,-5.83333333 29.41666667,-5.75 29.41666667,-5.66666667 29.41666667,-5.58333333 29.41666667,-5.5 29.33333333,-5.5 29.33333333,-5.41666667 29.25,-5.41666667 29.25,-5.33333333 29.25,-5.25 29.16666667,-5.25 29.16666667,-5.16666667 29.08333333,-5.16666667 29.0,-5.16666667 29.0,-5.08333333 29,-5 28.91666667,-5.0 28.91666667,-4.91666667 28.83333333,-4.91666667 28.83333333,-4.83333333 28.83333333,-4.75 28.83333333,-4.66666667 28.83333333,-4.58333333 28.91666667,-4.58333333 28.91666667,-4.66666667 29.0,-4.66666667 29.08333333,-4.66666667 29.08333333,-4.75 29.08333333,-4.83333333 29.08333333,-4.91666667 29.08333333,-5.0 29.16666667,-5.0 29.16666667,-4.91666667 29.16666667,-4.83333333 29.16666667,-4.75 29.16666667,-4.66666667 29.16666667,-4.58333333 29.16666667,-4.5 29.25,-4.5 29.25,-4.41666667 29.25,-4.33333333 29.25,-4.25 29.25,-4.16666667 29.25,-4.08333333 29.25,-4.0 29.16666667,-4.0 29.08333333,-4.0 29.08333333,-3.91666667 29.16666667,-3.91666667 29.16666667,-3.83333333 29.16666667,-3.75 29.16666667,-3.66666667 29.16666667,-3.58333333 29.16666667,-3.5 29.16666667,-3.41666667 29.25,-3.41666667 29.33333333,-3.41666667 29.33333333,-3.5 29.33333333,-3.58333333 29.41666667,-3.58333333 29.5,-3.58333333 29.5,-3.5 29.41666667,-3.5 29.41666667,-3.41666667 29.41666667,-3.33333333 29.5,-3.33333333 29.5,-3.25 29.5,-3.16666667 29.58333333,-3.16666667 29.58333333,-3.08333333 29.58333333,-3.0 29.5,-3.0 29.41666667,-3.0 29.41666667,-2.91666667 29.41666667,-2.83333333 29.41666667,-2.75 29.33333333,-2.75 29.25,-2.75 29.25,-2.66666667 29.16666667,-2.66666667 29.16666667,-2.58333333 29.08333333,-2.58333333 29.08333333,-2.5 29.0,-2.5 29.0,-2.41666667 29.08333333,-2.41666667 29.08333333,-2.33333333 29.0,-2.33333333 29.0,-2.25 28.91666667,-2.25 28.91666667,-2.16666667 28.83333333,-2.16666667 28.83333333,-2.25 28.83333333,-2.33333333 28.75,-2.33333333 28.75,-2.41666667 28.66666667,-2.41666667 28.66666667,-2.5 28.75,-2.5 28.75,-2.58333333 28.66666667,-2.58333333 28.58333333,-2.58333333 28.58333333,-2.66666667 28.5,-2.66666667 28.41666667,-2.66666667 28.41666667,-2.75 28.41666667,-2.83333333 28.5,-2.83333333 28.5,-2.91666667 28.58333333,-2.91666667 28.66666667,-2.91666667 28.75,-2.91666667 28.75,-3.0 28.83333333,-3.0 28.83333333,-3.08333333 28.75,-3.08333333 28.75,-3.16666667 28.83333333,-3.16666667 28.83333333,-3.25 28.83333333,-3.33333333 28.83333333,-3.41666667 28.83333333,-3.5 28.75,-3.5 28.75,-3.58333333 28.66666667,-3.58333333 28.58333333,-3.58333333 28.58333333,-3.66666667 28.5,-3.66666667 28.5,-3.75 28.41666667,-3.75 28.41666667,-3.83333333 28.41666667,-3.91666667 28.41666667,-4.0 28.33333333,-4.0 28.25,-4.0 28.16666667,-4.0 28.08333333,-4.0 28.08333333,-3.91666667 28.0,-3.91666667 28.0,-3.83333333 27.91666667,-3.83333333 27.83333333,-3.83333333 27.83333333,-3.91666667 27.91666667,-3.91666667 27.91666667,-4.0 27.83333333,-4.0 27.83333333,-4.08333333 27.75,-4.08333333 27.75,-4.0 27.66666667,-4.0 27.58333333,-4.0 27.5,-4.0 27.5,-3.91666667 27.58333333,-3.91666667 27.58333333,-3.83333333 27.5,-3.83333333 27.41666667,-3.83333333 27.41666667,-3.75 27.5,-3.75 27.58333333,-3.75 27.66666667,-3.75 27.75,-3.75 27.83333333,-3.75 27.83333333,-3.66666667 27.75,-3.66666667 27.66666667,-3.66666667 27.58333333,-3.66666667 27.5,-3.66666667 27.5,-3.58333333 27.41666667,-3.58333333 27.33333333,-3.58333333 27.33333333,-3.5 27.25,-3.5 27.25,-3.41666667 27.16666667,-3.41666667 27.16666667,-3.33333333 27.16666667,-3.25 27.08333333,-3.25 27.08333333,-3.16666667 27.0,-3.16666667 27.0,-3.25 27.0,-3.33333333 26.91666667,-3.33333333 26.91666667,-3.41666667 26.91666667,-3.5 26.83333333,-3.5 26.83333333,-3.58333333 26.75,-3.58333333 26.66666667,-3.58333333 26.66666667,-3.5 26.66666667,-3.41666667 26.58333333,-3.41666667 26.5,-3.41666667 26.5,-3.33333333 26.58333333,-3.33333333 26.58333333,-3.25 26.66666667,-3.25 26.75,-3.25 26.83333333,-3.25 26.83333333,-3.16666667 26.83333333,-3.08333333 26.91666667,-3.08333333 26.91666667,-3.0 26.83333333,-3.0 26.75,-3.0 26.66666667,-3.0 26.66666667,-2.91666667 26.58333333,-2.91666667 26.58333333,-3.0 26.5,-3.0 26.5,-2.91666667 26.41666667,-2.91666667 26.41666667,-2.83333333 26.33333333,-2.83333333 26.33333333,-2.75 26.25,-2.75 26.16666667,-2.75 26.16666667,-2.66666667 26.16666667,-2.58333333 26.08333333,-2.58333333 26.08333333,-2.5 26.08333333,-2.41666667 26.16666667,-2.41666667 26.16666667,-2.33333333 26.08333333,-2.33333333 26.0,-2.33333333 26.0,-2.41666667 25.91666667,-2.41666667 25.91666667,-2.5 25.91666667,-2.58333333 25.83333333,-2.58333333 25.83333333,-2.5 25.75,-2.5 25.75,-2.41666667 25.75,-2.33333333 25.75,-2.25 25.75,-2.16666667 25.75,-2.08333333 25.75,-2.0 25.83333333,-2.0 25.83333333,-1.91666667 25.83333333,-1.83333333 25.83333333,-1.75 25.83333333,-1.66666667 25.83333333,-1.58333333 25.83333333,-1.5 25.91666667,-1.5 25.91666667,-1.41666667 25.83333333,-1.41666667 25.83333333,-1.33333333 25.83333333,-1.25 25.75,-1.25 25.75,-1.16666667 25.66666667,-1.16666667 25.66666667,-1.08333333 25.66666667,-1.0 25.66666667,-0.91666667 25.58333333,-0.91666667 25.58333333,-0.83333333 25.58333333,-0.75 25.5,-0.75 25.5,-0.66666667 25.5,-0.58333333 25.5,-0.5 25.41666667,-0.5 25.41666667,-0.41666667 25.5,-0.41666667 25.5,-0.33333333 25.58333333,-0.33333333 25.58333333,-0.25 25.58333333,-0.16666667 25.58333333,-0.08333333 25.58333333,0.0 25.58333333,0.08333333 25.58333333,0.16666667 25.58333333,0.25 25.5,0.25 25.5,0.33333333 25.41666667,0.33333333 25.41666667,0.41666667 25.5,0.41666667 25.5,0.5 25.41666667,0.5 25.41666667,0.58333333 25.33333333,0.58333333 25.25,0.58333333 25.25,0.66666667 25.25,0.75 25.25,0.83333333 25.16666667,0.83333333 25.16666667,0.75 25.08333333,0.75 25.08333333,0.66666667 25.0,0.66666667 25.0,0.58333333 24.91666667,0.58333333 24.83333333,0.58333333 24.83333333,0.66666667 24.75,0.66666667 24.66666667,0.66666667 24.66666667,0.75 24.58333333,0.75 24.58333333,0.83333333 24.5,0.83333333 24.41666667,0.83333333 24.33333333,0.83333333 24.33333333,0.91666667 24.25,0.91666667 24.25,1.0 24.16666667,1.0 24.16666667,1.08333333 24.16666667,1.16666667 24.25,1.16666667 24.25,1.25 24.33333333,1.25 24.41666667,1.25 24.5,1.25 24.58333333,1.25 24.66666667,1.25 24.75,1.25 24.83333333,1.25 24.83333333,1.33333333 24.75,1.33333333 24.66666667,1.33333333 24.58333333,1.33333333 24.5,1.33333333 24.41666667,1.33333333 24.41666667,1.41666667 24.33333333,1.41666667 24.25,1.41666667 24.16666667,1.41666667 24.16666667,1.5 24.16666667,1.58333333 24.16666667,1.66666667 24.08333333,1.66666667 24.08333333,1.75 24.08333333,1.83333333 24.16666667,1.83333333 24.16666667,1.91666667 24.08333333,1.91666667 24.0,1.91666667 24,2 24.0,2.08333333 23.91666667,2.08333333 23.91666667,2.16666667 23.91666667,2.25 24.0,2.25 24.0,2.33333333 23.91666667,2.33333333 23.91666667,2.41666667 24.0,2.41666667 24.0,2.5 24.0,2.58333333 23.91666667,2.58333333 23.91666667,2.66666667 24.0,2.66666667 24.0,2.75 24.08333333,2.75 24.08333333,2.83333333 24.16666667,2.83333333 24.25,2.83333333 24.25,2.91666667 24.33333333,2.91666667 24.41666667,2.91666667 24.41666667,3.0 24.33333333,3.0 24.33333333,3.08333333 24.41666667,3.08333333 24.41666667,3.16666667 24.41666667,3.25 24.41666667,3.33333333 24.33333333,3.33333333 24.25,3.33333333 24.16666667,3.33333333 24.16666667,3.41666667 24.25,3.41666667 24.25,3.5 24.33333333,3.5 24.41666667,3.5 24.5,3.5 24.5,3.41666667 24.58333333,3.41666667 24.66666667,3.41666667 24.75,3.41666667 24.83333333,3.41666667 24.91666667,3.41666667 25.0,3.41666667 25.0,3.5 24.91666667,3.5 24.83333333,3.5 24.75,3.5 24.66666667,3.5 24.58333333,3.5 24.58333333,3.58333333 24.5,3.58333333 24.41666667,3.58333333 24.33333333,3.58333333 24.33333333,3.66666667 24.41666667,3.66666667 24.41666667,3.75 24.41666667,3.83333333 24.41666667,3.91666667 24.5,3.91666667 24.58333333,3.91666667 24.58333333,4.0 24.66666667,4.0 24.66666667,4.08333333 24.75,4.08333333 24.83333333,4.08333333 24.83333333,4.0 24.91666667,4.0 24.91666667,4.08333333 24.91666667,4.16666667 24.91666667,4.25 24.91666667,4.33333333 25.0,4.33333333 25.0,4.41666667 25.08333333,4.41666667 25.16666667,4.41666667 25.25,4.41666667 25.33333333,4.41666667 25.33333333,4.5 25.41666667,4.5 25.41666667,4.41666667 25.5,4.41666667 25.5,4.5 25.58333333,4.5 25.66666667,4.5 25.66666667,4.41666667 25.66666667,4.33333333 25.58333333,4.33333333 25.5,4.33333333 25.41666667,4.33333333 25.41666667,4.25 25.41666667,4.16666667 25.33333333,4.16666667 25.33333333,4.08333333 25.33333333,4.0 25.41666667,4.0 25.41666667,3.91666667 25.5,3.91666667 25.5,3.83333333 25.58333333,3.83333333 25.58333333,3.91666667 25.66666667,3.91666667 25.66666667,3.83333333 25.66666667,3.75 25.75,3.75 25.83333333,3.75 25.83333333,3.66666667 25.83333333,3.58333333 25.91666667,3.58333333 25.91666667,3.66666667 26.0,3.66666667 26.08333333,3.66666667 26.16666667,3.66666667 26.25,3.66666667 26.25,3.75 26.33333333,3.75 26.33333333,3.66666667 26.41666667,3.66666667 26.41666667,3.58333333 26.5,3.58333333 26.58333333,3.58333333 26.58333333,3.5 26.66666667,3.5 26.66666667,3.41666667 26.58333333,3.41666667 26.58333333,3.33333333 26.66666667,3.33333333 26.66666667,3.25 26.75,3.25 26.75,3.16666667 26.83333333,3.16666667 26.91666667,3.16666667 27.0,3.16666667 27.08333333,3.16666667 27.08333333,3.25 27.16666667,3.25 27.25,3.25 27.33333333,3.25 27.33333333,3.33333333 27.33333333,3.41666667 27.41666667,3.41666667 27.41666667,3.5 27.5,3.5 27.5,3.41666667 27.58333333,3.41666667 27.58333333,3.33333333 27.5,3.33333333 27.5,3.25 27.58333333,3.25 27.66666667,3.25 27.66666667,3.16666667 27.66666667,3.08333333 27.66666667,3.0 27.75,3.0 27.75,2.91666667 27.75,2.83333333 27.66666667,2.83333333 27.66666667,2.91666667 27.58333333,2.91666667 27.58333333,2.83333333 27.58333333,2.75 27.5,2.75 27.5,2.66666667 27.58333333,2.66666667 27.66666667,2.66666667 27.75,2.66666667 27.75,2.58333333 27.66666667,2.58333333 27.66666667,2.5 27.66666667,2.41666667 27.58333333,2.41666667 27.58333333,2.33333333 27.66666667,2.33333333 27.66666667,2.25 27.66666667,2.16666667 27.66666667,2.08333333 27.75,2.08333333 27.83333333,2.08333333 27.83333333,2.0 27.83333333,1.91666667 27.83333333,1.83333333 27.75,1.83333333 27.75,1.91666667 27.66666667,1.91666667 27.58333333,1.91666667 27.58333333,1.83333333 27.5,1.83333333 27.5,1.75 27.41666667,1.75 27.41666667,1.83333333 27.33333333,1.83333333 27.33333333,1.75 27.25,1.75 27.25,1.83333333 27.16666667,1.83333333 27.16666667,1.91666667 27.08333333,1.91666667 27.08333333,1.83333333 27.08333333,1.75 27.08333333,1.66666667 27.0,1.66666667 27.0,1.58333333 27.08333333,1.58333333 27.16666667,1.58333333 27.16666667,1.5 27.25,1.5 27.33333333,1.5 27.41666667,1.5 27.41666667,1.41666667 27.5,1.41666667 27.5,1.33333333 27.58333333,1.33333333 27.58333333,1.25 27.66666667,1.25 27.75,1.25 27.83333333,1.25 27.83333333,1.16666667 27.91666667,1.16666667 27.91666667,1.25 28.0,1.25 28.0,1.16666667 28.0,1.08333333 28,1 28.08333333,1.0 28.16666667,1.0 28.16666667,1.08333333 28.16666667,1.16666667 28.25,1.16666667 28.33333333,1.16666667 28.41666667,1.16666667 28.41666667,1.25 28.33333333,1.25 28.25,1.25 28.25,1.33333333 28.25,1.41666667 28.16666667,1.41666667 28.16666667,1.5 28.08333333,1.5 28.0,1.5 28.0,1.58333333 28.08333333,1.58333333 28.16666667,1.58333333 28.16666667,1.66666667 28.25,1.66666667 28.33333333,1.66666667 28.33333333,1.75 28.25,1.75 28.25,1.83333333 28.16666667,1.83333333 28.16666667,1.91666667 28.16666667,2.0 28.16666667,2.08333333 28.25,2.08333333 28.25,2.16666667 28.33333333,2.16666667 28.41666667,2.16666667 28.41666667,2.25 28.5,2.25 28.58333333,2.25 28.58333333,2.16666667 28.66666667,2.16666667 28.66666667,2.25 28.66666667,2.33333333 28.75,2.33333333 28.83333333,2.33333333 28.91666667,2.33333333 28.91666667,2.41666667 29.0,2.41666667 29.08333333,2.41666667 29.08333333,2.5 29.16666667,2.5 29.25,2.5 29.33333333,2.5 29.33333333,2.58333333 29.41666667,2.58333333 29.41666667,2.66666667 29.41666667,2.75 29.5,2.75 29.5,2.83333333 29.58333333,2.83333333 29.66666667,2.83333333 29.75,2.83333333 29.75,2.75 29.83333333,2.75 29.91666667,2.75 30.0,2.75 30.0,2.66666667 30.08333333,2.66666667 30.08333333,2.58333333 30.0,2.58333333 30.0,2.5 30.08333333,2.5 30.08333333,2.41666667 30.08333333,2.33333333 30.16666667,2.33333333 30.16666667,2.25 30.25,2.25 30.25,2.16666667 30.33333333,2.16666667 30.33333333,2.25 30.41666667,2.25 30.41666667,2.33333333 30.5,2.33333333 30.5,2.41666667 30.41666667,2.41666667 30.41666667,2.5 30.5,2.5 30.58333333,2.5 30.58333333,2.41666667 30.58333333,2.33333333 30.58333333,2.25 30.66666667,2.25 30.66666667,2.16666667 30.66666667,2.08333333 30.75,2.08333333 30.75,2.16666667 30.83333333,2.16666667 30.83333333,2.25 30.75,2.25 30.75,2.33333333 30.83333333,2.33333333 30.91666667,2.33333333 30.91666667,2.41666667 30.91666667,2.5 31.0,2.5 31.0,2.41666667 31.08333333,2.41666667 31.08333333,2.33333333 31.16666667,2.33333333 31.16666667,2.25 31.08333333,2.25 31.08333333,2.16666667 31.08333333,2.08333333 31.0,2.08333333 31,2 30.91666667,2.0 30.91666667,1.91666667 30.83333333,1.91666667 30.83333333,1.83333333 30.75,1.83333333 30.75,1.75 30.66666667,1.75 30.66666667,1.66666667 30.58333333,1.66666667 30.58333333,1.58333333 30.5,1.58333333 30.41666667,1.58333333 30.33333333,1.58333333 30.33333333,1.66666667 30.25,1.66666667 30.16666667,1.66666667 30.08333333,1.66666667 30.0,1.66666667 30.0,1.58333333 30.0,1.5 29.91666667,1.5 29.91666667,1.58333333 29.91666667,1.66666667 29.83333333,1.66666667 29.83333333,1.58333333 29.75,1.58333333 29.75,1.5 29.66666667,1.5 29.66666667,1.41666667 29.75,1.41666667 29.75,1.33333333 29.83333333,1.33333333 29.83333333,1.41666667 29.91666667,1.41666667 30.0,1.41666667 30.08333333,1.41666667 30.08333333,1.33333333 30.16666667,1.33333333 30.25,1.33333333 30.25,1.25 30.16666667,1.25 30.16666667,1.16666667 30.08333333,1.16666667 30.0,1.16666667 30.0,1.08333333 30,1 30.0,0.91666667 30.0,0.83333333 30.08333333,0.83333333 30.16666667,0.83333333 30.25,0.83333333 30.33333333,0.83333333 30.41666667,0.83333333 30.41666667,0.91666667 30.5,0.91666667 30.58333333,0.91666667 30.58333333,1.0 30.66666667,1.0 30.66666667,1.08333333 30.75,1.08333333 30.75,1.16666667 30.83333333,1.16666667 30.83333333,1.25 30.91666667,1.25 30.91666667,1.33333333 31.0,1.33333333 31.0,1.41666667 31.08333333,1.41666667 31.08333333,1.33333333 31.08333333,1.25 31.0,1.25 31.0,1.16666667 31.0,1.08333333 31,1 31.08333333,1.0 31.08333333,1.08333333 31.16666667,1.08333333 31.25,1.08333333 31.33333333,1.08333333 31.33333333,1.0 31.41666667,1.0 31.5,1.0 31.5,0.91666667 31.58333333,0.91666667 31.58333333,1.0 31.66666667,1.0 31.66666667,0.91666667 31.66666667,0.83333333 31.75,0.83333333 31.83333333,0.83333333 31.83333333,0.91666667 31.91666667,0.91666667 31.91666667,0.83333333 32.0,0.83333333 32.08333333,0.83333333 32.08333333,0.75 32.16666667,0.75 32.25,0.75 32.25,0.83333333 32.33333333,0.83333333 32.41666667,0.83333333 32.41666667,0.91666667 32.5,0.91666667 32.58333333,0.91666667 32.58333333,0.83333333 32.66666667,0.83333333 32.66666667,0.75 32.75,0.75 32.75,0.66666667 32.83333333,0.66666667 32.83333333,0.58333333 32.91666667,0.58333333 32.91666667,0.66666667 32.91666667,0.75 32.91666667,0.83333333 33.0,0.83333333 33.0,0.75 33.0,0.66666667 33.0,0.58333333 33.08333333,0.58333333 33.08333333,0.5 33.08333333,0.41666667 33.08333333,0.33333333 33.16666667,0.33333333 33.25,0.33333333 33.25,0.25 33.16666667,0.25 33.08333333,0.25 33.08333333,0.16666667 33.0,0.16666667 33.0,0.08333333 33.08333333,0.08333333 33.16666667,0.08333333 33.16666667,0.16666667 33.25,0.16666667 33.25,0.08333333 33.25,0.0 33.33333333,0.0 33.33333333,0.08333333 33.33333333,0.16666667 33.41666667,0.16666667 33.5,0.16666667 33.58333333,0.16666667 33.58333333,0.25 33.66666667,0.25 33.66666667,0.16666667 33.75,0.16666667 33.75,0.08333333 33.83333333,0.08333333 33.91666667,0.08333333 33.91666667,0.0 34,0 34.0,-0.08333333 34.0,-0.16666667 34.08333333,-0.16666667 34.08333333,-0.25 34.16666667,-0.25 34.25,-0.25 34.25,-0.33333333 34.16666667,-0.33333333 34.16666667,-0.41666667 34.16666667,-0.5 34.08333333,-0.5 34.08333333,-0.58333333 34.08333333,-0.66666667 34.0,-0.66666667 34.0,-0.75 34.08333333,-0.75 34.08333333,-0.83333333 34.16666667,-0.83333333 34.16666667,-0.91666667 34.08333333,-0.91666667 34.08333333,-1.0 34,-1 34.0,-1.08333333 34.0,-1.16666667 33.91666667,-1.16666667 33.83333333,-1.16666667 33.83333333,-1.25 33.83333333,-1.33333333 33.75,-1.33333333 33.75,-1.41666667 33.75,-1.5 33.66666667,-1.5 33.66666667,-1.58333333 33.66666667,-1.66666667 33.58333333,-1.66666667 33.58333333,-1.75 33.58333333,-1.83333333 33.5,-1.83333333 33.41666667,-1.83333333 33.33333333,-1.83333333 33.33333333,-1.91666667 33.33333333,-2.0 33.25,-2.0 33.25,-2.08333333 33.16666667,-2.08333333 33.16666667,-2.0 33.08333333,-2.0 33,-2 33.0,-2.08333333 33.08333333,-2.08333333 33.08333333,-2.16666667 33.16666667,-2.16666667 33.25,-2.16666667 33.25,-2.25 33.33333333,-2.25 33.33333333,-2.16666667 33.41666667,-2.16666667 33.5,-2.16666667 33.58333333,-2.16666667 33.66666667,-2.16666667 33.66666667,-2.08333333 33.75,-2.08333333 33.83333333,-2.08333333 33.83333333,-2.16666667 33.83333333,-2.25 33.75,-2.25 33.75,-2.33333333 33.66666667,-2.33333333 33.58333333,-2.33333333 33.58333333,-2.41666667 33.5,-2.41666667 33.5,-2.5 33.41666667,-2.5 33.33333333,-2.5 33.25,-2.5 33.16666667,-2.5 33.16666667,-2.41666667 33.08333333,-2.41666667 33.0,-2.41666667 32.91666667,-2.41666667 32.91666667,-2.5 32.83333333,-2.5 32.75,-2.5 32.75,-2.41666667 32.66666667,-2.41666667 32.58333333,-2.41666667 32.58333333,-2.5 32.5,-2.5 32.5,-2.41666667 32.5,-2.33333333 32.58333333,-2.33333333 32.58333333,-2.25 32.5,-2.25 32.41666667,-2.25 32.41666667,-2.33333333 32.41666667,-2.41666667 32.33333333,-2.41666667 32.33333333,-2.33333333 32.33333333,-2.25 32.25,-2.25 32.25,-2.33333333 32.16666667,-2.33333333 32.16666667,-2.41666667 32.08333333,-2.41666667 32.08333333,-2.5 32.0,-2.5 32.0,-2.58333333 32.0,-2.66666667 31.91666667,-2.66666667 31.83333333,-2.66666667 31.83333333,-2.58333333 31.75,-2.58333333 31.75,-2.5 31.75,-2.41666667 31.66666667,-2.41666667 31.58333333,-2.41666667 31.58333333,-2.33333333 31.5,-2.33333333 31.5,-2.25 31.5,-2.16666667 31.58333333,-2.16666667 31.66666667,-2.16666667 31.66666667,-2.08333333 31.66666667,-2.0 31.66666667,-1.91666667 31.66666667,-1.83333333 31.66666667,-1.75 31.58333333,-1.75 31.58333333,-1.66666667 31.5,-1.66666667 31.5,-1.58333333 31.5,-1.5 31.58333333,-1.5 31.58333333,-1.41666667 31.66666667,-1.41666667 31.75,-1.41666667 31.75,-1.5 31.83333333,-1.5 31.83333333,-1.41666667 31.83333333,-1.33333333 31.83333333,-1.25 31.91666667,-1.25 31.91666667,-1.16666667 31.83333333,-1.16666667 31.83333333,-1.08333333 31.83333333,-1.0 31.75,-1.0 31.75,-0.91666667 31.75,-0.83333333 31.75,-0.75 31.75,-0.66666667 31.75,-0.58333333 31.83333333,-0.58333333 31.83333333,-0.5 31.91666667,-0.5 31.91666667,-0.41666667 32.0,-0.41666667 32.0,-0.33333333 32.0,-0.25 32.0,-0.16666667 32.0,-0.08333333 32.08333333,-0.08333333 32.16666667,-0.08333333 32.25,-0.08333333 32.25,0.0 32.33333333,0.0 32.41666667,0.0 32.5,0.0 32.58333333,0.0 32.58333333,0.08333333 32.58333333,0.16666667 32.5,0.16666667 32.41666667,0.16666667 32.33333333,0.16666667 32.25,0.16666667 32.25,0.08333333 32.16666667,0.08333333 32.16666667,0.0 32.08333333,0.0 32,0 32.0,0.08333333 31.91666667,0.08333333 31.91666667,0.16666667 31.91666667,0.25 31.91666667,0.33333333 32.0,0.33333333 32.0,0.41666667 32.0,0.5 31.91666667,0.5 31.91666667,0.58333333 31.83333333,0.58333333 31.83333333,0.5 31.75,0.5 31.66666667,0.5 31.66666667,0.41666667 31.58333333,0.41666667 31.5,0.41666667 31.41666667,0.41666667 31.33333333,0.41666667 31.33333333,0.5 31.25,0.5 31.16666667,0.5 31.16666667,0.41666667 31.16666667,0.33333333 31.08333333,0.33333333 31.0,0.33333333 30.91666667,0.33333333 30.91666667,0.25 31.0,0.25 31.08333333,0.25 31.08333333,0.16666667 31.0,0.16666667 30.91666667,0.16666667 30.83333333,0.16666667 30.83333333,0.08333333 30.75,0.08333333 30.66666667,0.08333333 30.66666667,0.0 30.66666667,-0.08333333 30.58333333,-0.08333333 30.58333333,-0.16666667 30.66666667,-0.16666667 30.66666667,-0.25 30.66666667,-0.33333333 30.66666667,-0.41666667 30.66666667,-0.5 30.58333333,-0.5 30.5,-0.5 30.5,-0.58333333 30.58333333,-0.58333333 30.66666667,-0.58333333 30.66666667,-0.66666667 30.66666667,-0.75 30.58333333,-0.75 30.58333333,-0.66666667 30.5,-0.66666667 30.41666667,-0.66666667</coordinates></LinearRing></outerBoundaryIs><innerBoundaryIs><LinearRing><coordinates>29.33333333,-0.58333333 29.33333333,-0.5 29.33333333,-0.41666667 29.25,-0.41666667 29.25,-0.5 29.16666667,-0.5 29.16666667,-0.58333333 29.25,-0.58333333 29.33333333,-0.58333333</coordinates></LinearRing></innerBoundaryIs><innerBoundaryIs><LinearRing><coordinates>30.08333333,-1.41666667 30.08333333,-1.5 30.16666667,-1.5 30.16666667,-1.41666667 30.08333333,-1.41666667</coordinates></LinearRing></innerBoundaryIs><innerBoundaryIs><LinearRing><coordinates>29.75,-4.16666667 29.66666667,-4.16666667 29.66666667,-4.25 29.75,-4.25 29.75,-4.16666667</coordinates></LinearRing></innerBoundaryIs><innerBoundaryIs><LinearRing><coordinates>29.66666667,-4.25 29.58333333,-4.25 29.58333333,-4.33333333 29.58333333,-4.41666667 29.58333333,-4.5 29.66666667,-4.5 29.66666667,-4.41666667 29.66666667,-4.33333333 29.66666667,-4.25</coordinates></LinearRing></innerBoundaryIs><innerBoundaryIs><LinearRing><coordinates>29.58333333,-4.25 29.58333333,-4.16666667 29.58333333,-4.08333333 29.58333333,-4.0 29.58333333,-3.91666667 29.5,-3.91666667 29.5,-3.83333333 29.41666667,-3.83333333 29.41666667,-3.75 29.41666667,-3.66666667 29.33333333,-3.66666667 29.25,-3.66666667 29.25,-3.75 29.33333333,-3.75 29.33333333,-3.83333333 29.33333333,-3.91666667 29.33333333,-4.0 29.41666667,-4.0 29.41666667,-4.08333333 29.41666667,-4.16666667 29.5,-4.16666667 29.5,-4.25 29.58333333,-4.25</coordinates></LinearRing></innerBoundaryIs><innerBoundaryIs><LinearRing><coordinates>29.66666667,-4.66666667 29.66666667,-4.58333333 29.58333333,-4.58333333 29.58333333,-4.66666667 29.66666667,-4.66666667</coordinates></LinearRing></innerBoundaryIs><innerBoundaryIs><LinearRing><coordinates>29.25,-2.66666667 29.33333333,-2.66666667 29.33333333,-2.58333333 29.25,-2.58333333 29.25,-2.66666667</coordinates></LinearRing></innerBoundaryIs><innerBoundaryIs><LinearRing><coordinates>26.33333333,-2.75 26.41666667,-2.75 26.41666667,-2.66666667 26.33333333,-2.66666667 26.33333333,-2.75</coordinates></LinearRing></innerBoundaryIs><innerBoundaryIs><LinearRing><coordinates>24.83333333,1.33333333 24.91666667,1.33333333 24.91666667,1.41666667 25.0,1.41666667 25.08333333,1.41666667 25.16666667,1.41666667 25.25,1.41666667 25.33333333,1.41666667 25.33333333,1.5 25.33333333,1.58333333 25.25,1.58333333 25.25,1.5 25.16666667,1.5 25.08333333,1.5 25.0,1.5 24.91666667,1.5 24.83333333,1.5 24.83333333,1.41666667 24.83333333,1.33333333</coordinates></LinearRing></innerBoundaryIs><innerBoundaryIs><LinearRing><coordinates>25.33333333,1.58333333 25.41666667,1.58333333 25.41666667,1.66666667 25.5,1.66666667 25.5,1.75 25.41666667,1.75 25.33333333,1.75 25.33333333,1.66666667 25.33333333,1.58333333</coordinates></LinearRing></innerBoundaryIs><innerBoundaryIs><LinearRing><coordinates>25.5,1.75 25.58333333,1.75 25.58333333,1.83333333 25.5,1.83333333 25.5,1.75</coordinates></LinearRing></innerBoundaryIs><innerBoundaryIs><LinearRing><coordinates>25.58333333,1.83333333 25.66666667,1.83333333 25.75,1.83333333 25.83333333,1.83333333 25.91666667,1.83333333 26.0,1.83333333 26.0,1.91666667 25.91666667,1.91666667 25.83333333,1.91666667 25.75,1.91666667 25.66666667,1.91666667 25.58333333,1.91666667 25.58333333,1.83333333</coordinates></LinearRing></innerBoundaryIs><innerBoundaryIs><LinearRing><coordinates>26.0,1.91666667 26.08333333,1.91666667 26.16666667,1.91666667 26.25,1.91666667 26.25,2.0 26.16666667,2.0 26.08333333,2.0 26,2 26.0,1.91666667</coordinates></LinearRing></innerBoundaryIs><innerBoundaryIs><LinearRing><coordinates>24.08333333,2.75 24.08333333,2.66666667 24.16666667,2.66666667 24.25,2.66666667 24.25,2.75 24.16666667,2.75 24.08333333,2.75</coordinates></LinearRing></innerBoundaryIs><innerBoundaryIs><LinearRing><coordinates>25.83333333,3.58333333 25.75,3.58333333 25.75,3.5 25.83333333,3.5 25.83333333,3.58333333</coordinates></LinearRing></innerBoundaryIs><innerBoundaryIs><LinearRing><coordinates>27.0,1.66666667 27.0,1.75 26.91666667,1.75 26.83333333,1.75 26.75,1.75 26.66666667,1.75 26.58333333,1.75 26.58333333,1.66666667 26.66666667,1.66666667 26.75,1.66666667 26.83333333,1.66666667 26.91666667,1.66666667 27.0,1.66666667</coordinates></LinearRing></innerBoundaryIs><innerBoundaryIs><LinearRing><coordinates>26.58333333,1.75 26.58333333,1.83333333 26.5,1.83333333 26.41666667,1.83333333 26.41666667,1.75 26.5,1.75 26.58333333,1.75</coordinates></LinearRing></innerBoundaryIs><innerBoundaryIs><LinearRing><coordinates>26.41666667,1.83333333 26.41666667,1.91666667 26.33333333,1.91666667 26.33333333,1.83333333 26.41666667,1.83333333</coordinates></LinearRing></innerBoundaryIs><innerBoundaryIs><LinearRing><coordinates>28.41666667,1.16666667 28.41666667,1.08333333 28.5,1.08333333 28.5,1.16666667 28.41666667,1.16666667</coordinates></LinearRing></innerBoundaryIs><innerBoundaryIs><LinearRing><coordinates>28.5,1.08333333 28.5,1.0 28.58333333,1.0 28.58333333,1.08333333 28.5,1.08333333</coordinates></LinearRing></innerBoundaryIs><innerBoundaryIs><LinearRing><coordinates>28.41666667,1.25 28.5,1.25 28.5,1.33333333 28.41666667,1.33333333 28.41666667,1.25</coordinates></LinearRing></innerBoundaryIs><innerBoundaryIs><LinearRing><coordinates>34.08333333,-0.5 34.08333333,-0.41666667 34.0,-0.41666667 33.91666667,-0.41666667 33.91666667,-0.5 34.0,-0.5 34.08333333,-0.5</coordinates></LinearRing></innerBoundaryIs><innerBoundaryIs><LinearRing><coordinates>31.66666667,-1.75 31.75,-1.75 31.75,-1.66666667 31.66666667,-1.66666667 31.66666667,-1.75</coordinates></LinearRing></innerBoundaryIs><innerBoundaryIs><LinearRing><coordinates>32.58333333,0.16666667 32.66666667,0.16666667 32.66666667,0.08333333 32.75,0.08333333 32.75,0.16666667 32.75,0.25 32.75,0.33333333 32.66666667,0.33333333 32.66666667,0.25 32.58333333,0.25 32.58333333,0.16666667</coordinates></LinearRing></innerBoundaryIs><innerBoundaryIs><LinearRing><coordinates>32.66666667,0.33333333 32.66666667,0.41666667 32.58333333,0.41666667 32.58333333,0.33333333 32.66666667,0.33333333</coordinates></LinearRing></innerBoundaryIs><innerBoundaryIs><LinearRing><coordinates>29.75,-1.33333333 29.75,-1.41666667 29.83333333,-1.41666667 29.83333333,-1.33333333 29.75,-1.33333333</coordinates></LinearRing></innerBoundaryIs><innerBoundaryIs><LinearRing><coordinates>29.75,-1.41666667 29.66666667,-1.41666667 29.58333333,-1.41666667 29.58333333,-1.5 29.58333333,-1.58333333 29.66666667,-1.58333333 29.66666667,-1.5 29.75,-1.5 29.75,-1.41666667</coordinates></LinearRing></innerBoundaryIs><innerBoundaryIs><LinearRing><coordinates>29.75,-1.5 29.75,-1.58333333 29.83333333,-1.58333333 29.83333333,-1.5 29.75,-1.5</coordinates></LinearRing></innerBoundaryIs><innerBoundaryIs><LinearRing><coordinates>26.41666667,-2.25 26.41666667,-2.33333333 26.5,-2.33333333 26.58333333,-2.33333333 26.58333333,-2.25 26.5,-2.25 26.5,-2.16666667 26.5,-2.08333333 26.41666667,-2.08333333 26.33333333,-2.08333333 26.33333333,-2.16666667 26.41666667,-2.16666667 26.41666667,-2.25</coordinates></LinearRing></innerBoundaryIs><innerBoundaryIs><LinearRing><coordinates>26.33333333,-2.08333333 26.33333333,-2.0 26.25,-2.0 26.25,-1.91666667 26.16666667,-1.91666667 26.16666667,-2.0 26.16666667,-2.08333333 26.25,-2.08333333 26.33333333,-2.08333333</coordinates></LinearRing></innerBoundaryIs><innerBoundaryIs><LinearRing><coordinates>26.16666667,-1.91666667 26.16666667,-1.83333333 26.08333333,-1.83333333 26.08333333,-1.75 26.08333333,-1.66666667 26.0,-1.66666667 25.91666667,-1.66666667 25.91666667,-1.75 25.91666667,-1.83333333 26.0,-1.83333333 26.0,-1.91666667 26.08333333,-1.91666667 26.16666667,-1.91666667</coordinates></LinearRing></innerBoundaryIs><innerBoundaryIs><LinearRing><coordinates>27.91666667,-3.41666667 27.91666667,-3.5 28.0,-3.5 28.0,-3.41666667 27.91666667,-3.41666667</coordinates></LinearRing></innerBoundaryIs><innerBoundaryIs><LinearRing><coordinates>27.91666667,-3.5 27.83333333,-3.5 27.75,-3.5 27.66666667,-3.5 27.66666667,-3.58333333 27.75,-3.58333333 27.83333333,-3.58333333 27.91666667,-3.58333333 27.91666667,-3.5</coordinates></LinearRing></innerBoundaryIs><innerBoundaryIs><LinearRing><coordinates>28.0,-3.41666667 28.08333333,-3.41666667 28.08333333,-3.33333333 28.16666667,-3.33333333 28.16666667,-3.25 28.16666667,-3.16666667 28.08333333,-3.16666667 28.08333333,-3.25 28.0,-3.25 28.0,-3.33333333 28.0,-3.41666667</coordinates></LinearRing></innerBoundaryIs><innerBoundaryIs><LinearRing><coordinates>25.25,1.08333333 25.25,1.0 25.33333333,1.0 25.33333333,1.08333333 25.25,1.08333333</coordinates></LinearRing></innerBoundaryIs><innerBoundaryIs><LinearRing><coordinates>25.25,1.0 25.16666667,1.0 25.16666667,0.91666667 25.25,0.91666667 25.25,1.0</coordinates></LinearRing></innerBoundaryIs><innerBoundaryIs><LinearRing><coordinates>25.33333333,1.08333333 25.41666667,1.08333333 25.41666667,1.16666667 25.33333333,1.16666667 25.33333333,1.08333333</coordinates></LinearRing></innerBoundaryIs><innerBoundaryIs><LinearRing><coordinates>25.5,1.16666667 25.58333333,1.16666667 25.58333333,1.25 25.5,1.25 25.5,1.16666667</coordinates></LinearRing></innerBoundaryIs><innerBoundaryIs><LinearRing><coordinates>25.58333333,1.25 25.66666667,1.25 25.75,1.25 25.75,1.33333333 25.66666667,1.33333333 25.58333333,1.33333333 25.58333333,1.25</coordinates></LinearRing></innerBoundaryIs><innerBoundaryIs><LinearRing><coordinates>26.83333333,1.16666667 26.91666667,1.16666667 26.91666667,1.25 26.83333333,1.25 26.83333333,1.16666667</coordinates></LinearRing></innerBoundaryIs><innerBoundaryIs><LinearRing><coordinates>26.91666667,1.16666667 26.91666667,1.08333333 27.0,1.08333333 27.0,1.16666667 26.91666667,1.16666667</coordinates></LinearRing></innerBoundaryIs><innerBoundaryIs><LinearRing><coordinates>25.5,3.58333333 25.41666667,3.58333333 25.33333333,3.58333333 25.25,3.58333333 25.16666667,3.58333333 25.16666667,3.5 25.08333333,3.5 25.08333333,3.41666667 25.16666667,3.41666667 25.25,3.41666667 25.25,3.5 25.33333333,3.5 25.41666667,3.5 25.5,3.5 25.58333333,3.5 25.58333333,3.58333333 25.5,3.58333333</coordinates></LinearRing></innerBoundaryIs><innerBoundaryIs><LinearRing><coordinates>25.58333333,3.58333333 25.66666667,3.58333333 25.66666667,3.66666667 25.58333333,3.66666667 25.58333333,3.58333333</coordinates></LinearRing></innerBoundaryIs><innerBoundaryIs><LinearRing><coordinates>30.16666667,-0.33333333 30.16666667,-0.41666667 30.25,-0.41666667 30.25,-0.5 30.33333333,-0.5 30.33333333,-0.41666667 30.41666667,-0.41666667 30.41666667,-0.33333333 30.33333333,-0.33333333 30.25,-0.33333333 30.16666667,-0.33333333</coordinates></LinearRing></innerBoundaryIs><innerBoundaryIs><LinearRing><coordinates>32.75,-0.08333333 32.83333333,-0.08333333 32.83333333,0.0 32.75,0.0 32.75,-0.08333333</coordinates></LinearRing></innerBoundaryIs><innerBoundaryIs><LinearRing><coordinates>33.66666667,-0.08333333 33.66666667,-0.16666667 33.75,-0.16666667 33.75,-0.08333333 33.66666667,-0.08333333</coordinates></LinearRing></innerBoundaryIs><innerBoundaryIs><LinearRing><coordinates>31.75,-2.25 31.75,-2.33333333 31.83333333,-2.33333333 31.83333333,-2.41666667 31.83333333,-2.5 31.91666667,-2.5 31.91666667,-2.41666667 31.91666667,-2.33333333 31.91666667,-2.25 31.83333333,-2.25 31.75,-2.25</coordinates></LinearRing></innerBoundaryIs><innerBoundaryIs><LinearRing><coordinates>33.0,-1.75 33.0,-1.83333333 33.0,-1.91666667 33.08333333,-1.91666667 33.08333333,-1.83333333 33.08333333,-1.75 33.0,-1.75</coordinates></LinearRing></innerBoundaryIs><innerBoundaryIs><LinearRing><coordinates>32.83333333,-2.0 32.83333333,-2.08333333 32.91666667,-2.08333333 32.91666667,-2.0 32.91666667,-1.91666667 32.83333333,-1.91666667 32.83333333,-2.0</coordinates></LinearRing></innerBoundaryIs><innerBoundaryIs><LinearRing><coordinates>32.33333333,-0.58333333 32.33333333,-0.66666667 32.41666667,-0.66666667 32.41666667,-0.58333333 32.33333333,-0.58333333</coordinates></LinearRing></innerBoundaryIs><innerBoundaryIs><LinearRing><coordinates>32.16666667,-0.41666667 32.16666667,-0.5 32.25,-0.5 32.33333333,-0.5 32.33333333,-0.41666667 32.41666667,-0.41666667 32.5,-0.41666667 32.58333333,-0.41666667 32.58333333,-0.33333333 32.5,-0.33333333 32.41666667,-0.33333333 32.33333333,-0.33333333 32.33333333,-0.25 32.25,-0.25 32.16666667,-0.25 32.16666667,-0.16666667 32.08333333,-0.16666667 32.08333333,-0.25 32.08333333,-0.33333333 32.16666667,-0.33333333 32.16666667,-0.41666667</coordinates></LinearRing></innerBoundaryIs><innerBoundaryIs><LinearRing><coordinates>26.0,-1.41666667 26.0,-1.5 26.08333333,-1.5 26.08333333,-1.41666667 26.08333333,-1.33333333 26.16666667,-1.33333333 26.16666667,-1.25 26.25,-1.25 26.25,-1.16666667 26.16666667,-1.16666667 26.08333333,-1.16666667 26.08333333,-1.25 26.0,-1.25 26.0,-1.33333333 26.0,-1.41666667</coordinates></LinearRing></innerBoundaryIs><innerBoundaryIs><LinearRing><coordinates>26.58333333,-1.41666667 26.66666667,-1.41666667 26.66666667,-1.33333333 26.58333333,-1.33333333 26.58333333,-1.41666667</coordinates></LinearRing></innerBoundaryIs><innerBoundaryIs><LinearRing><coordinates>29.25,-1.33333333 29.25,-1.41666667 29.33333333,-1.41666667 29.33333333,-1.33333333 29.41666667,-1.33333333 29.41666667,-1.25 29.41666667,-1.16666667 29.41666667,-1.08333333 29.41666667,-1.0 29.33333333,-1.0 29.33333333,-1.08333333 29.33333333,-1.16666667 29.25,-1.16666667 29.25,-1.25 29.25,-1.33333333</coordinates></LinearRing></innerBoundaryIs><innerBoundaryIs><LinearRing><coordinates>29.0,-4.83333333 29.0,-4.75 28.91666667,-4.75 28.91666667,-4.83333333 29.0,-4.83333333</coordinates></LinearRing></innerBoundaryIs><innerBoundaryIs><LinearRing><coordinates>28.5,-2.5 28.58333333,-2.5 28.58333333,-2.41666667 28.5,-2.41666667 28.5,-2.5</coordinates></LinearRing></innerBoundaryIs><innerBoundaryIs><LinearRing><coordinates>29.58333333,-1.75 29.58333333,-1.83333333 29.66666667,-1.83333333 29.66666667,-1.91666667 29.75,-1.91666667 29.75,-1.83333333 29.75,-1.75 29.75,-1.66666667 29.66666667,-1.66666667 29.66666667,-1.75 29.58333333,-1.75</coordinates></LinearRing></innerBoundaryIs><innerBoundaryIs><LinearRing><coordinates>29.25,-1.91666667 29.33333333,-1.91666667 29.41666667,-1.91666667 29.41666667,-1.83333333 29.33333333,-1.83333333 29.25,-1.83333333 29.25,-1.91666667</coordinates></LinearRing></innerBoundaryIs><innerBoundaryIs><LinearRing><coordinates>29.08333333,-1.58333333 29.08333333,-1.66666667 29.16666667,-1.66666667 29.25,-1.66666667 29.33333333,-1.66666667 29.41666667,-1.66666667 29.41666667,-1.58333333 29.33333333,-1.58333333 29.25,-1.58333333 29.16666667,-1.58333333 29.16666667,-1.5 29.08333333,-1.5 29.08333333,-1.58333333</coordinates></LinearRing></innerBoundaryIs><innerBoundaryIs><LinearRing><coordinates>29.08333333,-0.66666667 29.08333333,-0.75 29.16666667,-0.75 29.16666667,-0.66666667 29.08333333,-0.66666667</coordinates></LinearRing></innerBoundaryIs><innerBoundaryIs><LinearRing><coordinates>29.41666667,-0.33333333 29.5,-0.33333333 29.5,-0.25 29.41666667,-0.25 29.41666667,-0.33333333</coordinates></LinearRing></innerBoundaryIs><innerBoundaryIs><LinearRing><coordinates>32.83333333,0.16666667 32.91666667,0.16666667 32.91666667,0.25 32.83333333,0.25 32.83333333,0.16666667</coordinates></LinearRing></innerBoundaryIs><innerBoundaryIs><LinearRing><coordinates>29.83333333,0.41666667 29.83333333,0.33333333 29.83333333,0.25 29.91666667,0.25 29.91666667,0.33333333 29.91666667,0.41666667 29.83333333,0.41666667</coordinates></LinearRing></innerBoundaryIs><innerBoundaryIs><LinearRing><coordinates>28.0,0.5 28.0,0.41666667 28.08333333,0.41666667 28.08333333,0.5 28.0,0.5</coordinates></LinearRing></innerBoundaryIs><innerBoundaryIs><LinearRing><coordinates>27.66666667,0.58333333 27.66666667,0.5 27.75,0.5 27.75,0.58333333 27.66666667,0.58333333</coordinates></LinearRing></innerBoundaryIs><innerBoundaryIs><LinearRing><coordinates>27.58333333,0.75 27.66666667,0.75 27.75,0.75 27.75,0.83333333 27.66666667,0.83333333 27.58333333,0.83333333 27.58333333,0.75</coordinates></LinearRing></innerBoundaryIs><innerBoundaryIs><LinearRing><coordinates>26.75,1.16666667 26.75,1.25 26.66666667,1.25 26.66666667,1.16666667 26.75,1.16666667</coordinates></LinearRing></innerBoundaryIs><innerBoundaryIs><LinearRing><coordinates>27.0,2.08333333 27,2 27.08333333,2.0 27.08333333,2.08333333 27.0,2.08333333</coordinates></LinearRing></innerBoundaryIs><innerBoundaryIs><LinearRing><coordinates>24.75,2.75 24.83333333,2.75 24.83333333,2.83333333 24.83333333,2.91666667 24.75,2.91666667 24.66666667,2.91666667 24.58333333,2.91666667 24.58333333,3.0 24.5,3.0 24.5,2.91666667 24.5,2.83333333 24.58333333,2.83333333 24.66666667,2.83333333 24.66666667,2.75 24.75,2.75</coordinates></LinearRing></innerBoundaryIs></Polygon></MultiGeometry>
  </Placemark>
</Folder>
</Document></kml>
