# Supplementary material for: Species conservation profiles of a random sample of world spiders III: Oecobiidae to Salticidae
Source: Biodivers Data J. 2018 Aug 2;(6):e27004. doi: 10.3897/BDJ.6.e27004 (PMC6086925; doi:10.3897/BDJ.6.e27004)
Supplement: Supplementary material 58 — Distribution of Titanattuspaganus Chickering, 1946 [file bdj-06-e27004-s058.kml]

<?xml version="1.0" encoding="UTF-8"?>
<kml xmlns="http://earth.google.com/kml/2.2">
<Document>
<name></name>
<description><![CDATA[]]></description>

<Style id="1">
<LineStyle>
<width>1</width>
<color>ff0000ff</color>
</LineStyle>
<PolyStyle>
<fill>0</fill>
</PolyStyle>
</Style>

<Placemark>
<name>R Polygon</name>
<description><![CDATA[]]></description>
<styleUrl>#1</styleUrl>
<visibility>1</visibility>
<MultiGeometry>
<Polygon>
<outerBoundaryIs>
<LinearRing>
<coordinates>
-79.92,9.27
-79.9136576080343,9.26979866764719
-79.9073407546426,9.26919548128308
-79.901074875564,9.26819286972627
-79.8948852012819,9.26679487013964
-79.8887966554302,9.26500711177409
-79.882833754434,9.26283679330161
-79.8770205087911,9.26029265382866
-79.87138032639,9.25738493770698
-79.8659359182544,9.25412535328312
-79.8607092070945,9.25052702575311
-79.8557212390314,9.2466044443119
-79.8509920988518,9.24237340381051
-79.8465408291342,9.23785094115571
-79.8423853535708,9.23305526670845
-79.838542404795,9.22800569095712
-79.8350274570051,9.22272254676105
-79.8318546636552,9.21722710747727
-79.8290368004646,9.21154150130019
-79.8265852139735,9.20568862215919
-79.8245097758556,9.19969203753283
-79.8228188431677,9.19357589355094
-79.8215192246988,9.18736481776669
-79.8206161535539,9.1810838199901
-79.8201132660817,9.17475819158237
-79.8200125872326,9.16841340361652
-79.8203145224048,9.16207500431432
-79.8210178558119,9.15576851617267
-79.8221197553785,9.14951933319348
-79.823615784144,9.143352618631
-79.8254999181285,9.13729320366826
-79.8277645705895,9.13136548743069
-79.8304006225709,9.12559333873942
-79.8333974596216,9.12
-79.8367430145365,9.11460799361339
-79.8404238159469,9.10943903128623
-79.8444250425646,9.10451392660547
-79.8487305828621,9.09985251122937
-79.8533230999484,9.09547355503242
-79.8581841013779,9.09139469052572
-79.8632940136137,9.08763234185702
-79.8686322608427,9.0842016586765
-79.8741773478273,9.08111645513451
-79.8799069464593,9.07838915425679
-79.8857979856674,9.07603073792141
-79.8918267443159,9.07405070263855
-79.8979689467213,9.07245702131146
-79.9041998604027,9.07125611113236
-79.9104943956696,9.07045280774269
-79.9168272066502,9.07005034576168
-79.9231727933498,9.07005034576168
-79.9295056043304,9.07045280774269
-79.9358001395973,9.07125611113236
-79.9420310532787,9.07245702131146
-79.9481732556841,9.07405070263855
-79.9542020143326,9.07603073792141
-79.9600930535407,9.07838915425679
-79.9658226521727,9.08111645513451
-79.9713677391573,9.0842016586765
-79.9767059863863,9.08763234185702
-79.9818158986221,9.09139469052572
-79.9866769000516,9.09547355503242
-79.9912694171379,9.09985251122937
-79.9955749574354,9.10451392660547
-79.9995761840531,9.10943903128623
-80.0032569854635,9.11460799361339
-80.0066025403785,9.12
-80.0095993774291,9.12559333873942
-80.0122354294105,9.13136548743069
-80.0145000818715,9.13729320366826
-80.016384215856,9.143352618631
-80.0178802446215,9.14951933319348
-80.0189821441881,9.15576851617267
-80.0196854775952,9.16207500431432
-80.0199874127674,9.16841340361652
-80.0198867339183,9.17475819158237
-80.0193838464461,9.1810838199901
-80.0184807753012,9.18736481776669
-80.0171811568324,9.19357589355094
-80.0154902241444,9.19969203753283
-80.0134147860265,9.20568862215919
-80.0109631995355,9.21154150130019
-80.0081453363448,9.21722710747727
-80.0049725429949,9.22272254676105
-80.001457595205,9.22800569095712
-79.9976146464292,9.23305526670845
-79.9934591708658,9.23785094115571
-79.9890079011482,9.24237340381051
-79.9842787609686,9.2466044443119
-79.9792907929055,9.25052702575311
-79.9740640817456,9.25412535328312
-79.96861967361,9.25738493770698
-79.9629794912089,9.26029265382866
-79.957166245566,9.26283679330161
-79.9512033445698,9.26500711177409
-79.9451147987181,9.26679487013964
-79.938925124436,9.26819286972627
-79.9326592453574,9.26919548128308
-79.9263423919657,9.26979866764719
-79.92,9.27
</coordinates>
</LinearRing>
</outerBoundaryIs>
</Polygon>
<Polygon>
<outerBoundaryIs>
<LinearRing>
<coordinates>
-79.92,9.27
-79.9136576080343,9.26979866764719
-79.9073407546426,9.26919548128308
-79.901074875564,9.26819286972627
-79.8948852012819,9.26679487013964
-79.8887966554302,9.26500711177409
-79.882833754434,9.26283679330161
-79.8770205087911,9.26029265382866
-79.87138032639,9.25738493770698
-79.8659359182544,9.25412535328312
-79.8607092070945,9.25052702575311
-79.8557212390314,9.2466044443119
-79.8509920988518,9.24237340381051
-79.8465408291342,9.23785094115571
-79.8423853535708,9.23305526670845
-79.838542404795,9.22800569095712
-79.8350274570051,9.22272254676105
-79.8318546636552,9.21722710747727
-79.8290368004646,9.21154150130019
-79.8265852139735,9.20568862215919
-79.8245097758556,9.19969203753283
-79.8228188431677,9.19357589355094
-79.8215192246988,9.18736481776669
-79.8206161535539,9.1810838199901
-79.8201132660817,9.17475819158237
-79.8200125872326,9.16841340361652
-79.8203145224048,9.16207500431432
-79.8210178558119,9.15576851617267
-79.8221197553785,9.14951933319348
-79.823615784144,9.143352618631
-79.8254999181285,9.13729320366826
-79.8277645705895,9.13136548743069
-79.8304006225709,9.12559333873942
-79.8333974596216,9.12
-79.8367430145365,9.11460799361339
-79.8404238159469,9.10943903128623
-79.8444250425646,9.10451392660547
-79.8487305828621,9.09985251122937
-79.8533230999484,9.09547355503242
-79.8581841013779,9.09139469052572
-79.8632940136137,9.08763234185702
-79.8686322608427,9.0842016586765
-79.8741773478273,9.08111645513451
-79.8799069464593,9.07838915425679
-79.8857979856674,9.07603073792141
-79.8918267443159,9.07405070263855
-79.8979689467213,9.07245702131146
-79.9041998604027,9.07125611113236
-79.9104943956696,9.07045280774269
-79.9168272066502,9.07005034576168
-79.9231727933498,9.07005034576168
-79.9295056043304,9.07045280774269
-79.9358001395973,9.07125611113236
-79.9420310532787,9.07245702131146
-79.9481732556841,9.07405070263855
-79.9542020143326,9.07603073792141
-79.9600930535407,9.07838915425679
-79.9658226521727,9.08111645513451
-79.9713677391573,9.0842016586765
-79.9767059863863,9.08763234185702
-79.9818158986221,9.09139469052572
-79.9866769000516,9.09547355503242
-79.9912694171379,9.09985251122937
-79.9955749574354,9.10451392660547
-79.9995761840531,9.10943903128623
-80.0032569854635,9.11460799361339
-80.0066025403785,9.12
-80.0095993774291,9.12559333873942
-80.0122354294105,9.13136548743069
-80.0145000818715,9.13729320366826
-80.016384215856,9.143352618631
-80.0178802446215,9.14951933319348
-80.0189821441881,9.15576851617267
-80.0196854775952,9.16207500431432
-80.0199874127674,9.16841340361652
-80.0198867339183,9.17475819158237
-80.0193838464461,9.1810838199901
-80.0184807753012,9.18736481776669
-80.0171811568324,9.19357589355094
-80.0154902241444,9.19969203753283
-80.0134147860265,9.20568862215919
-80.0109631995355,9.21154150130019
-80.0081453363448,9.21722710747727
-80.0049725429949,9.22272254676105
-80.001457595205,9.22800569095712
-79.9976146464292,9.23305526670845
-79.9934591708658,9.23785094115571
-79.9890079011482,9.24237340381051
-79.9842787609686,9.2466044443119
-79.9792907929055,9.25052702575311
-79.9740640817456,9.25412535328312
-79.96861967361,9.25738493770698
-79.9629794912089,9.26029265382866
-79.957166245566,9.26283679330161
-79.9512033445698,9.26500711177409
-79.9451147987181,9.26679487013964
-79.938925124436,9.26819286972627
-79.9326592453574,9.26919548128308
-79.9263423919657,9.26979866764719
-79.92,9.27
</coordinates>
</LinearRing>
</outerBoundaryIs>
</Polygon>
</MultiGeometry>
</Placemark>
</Document>
</kml>
